# Supplementary material for: Understanding the dimorphic lifestyles of human gastric pathogen Helicobacter pylori using the SWATH-based proteomics approach
Source: Sci Rep. 2016 May 25;6:26784. doi: 10.1038/srep26784 (PMC4879699; doi:10.1038/srep26784)
Supplement: Supplementary Information [file srep26784-s2.xls]

## Sheet: Protein Level Summary
	Protein Level FDR Analysis
	Proteins Identified at Critical False Discovery Rates															Correspondence between FDR Levels and ProteinPilot Reported Confidences
		Number of Proteins Detected															Corresponding ProteinPilot Confidence
	Critical FDR	Local FDR	Global FDR	Global FDR from Fit												Critical FDR	Local FDR	Global FDR	Global FDR from Fit
	0.01	890	936	943												0.01	0.988251	0.848644	0.781224
	0.05	908	981	980												0.05	0.976558	0.323917	0.339307
	0.1	917	1014	1017												0.1	0.957342	0.187169	0.168236
	* It is recommended you use numbers in bold and avoid using numbers in italics.																Corresponding Unused ProtScore
																Critical FDR	Local FDR	Global FDR	Global FDR from Fit
																0.01	1.93	0.82	0.66
																0.05	1.63	0.17	0.18
																0.1	1.37	0.09	0.08

## Sheet: Distinct Peptide Level Summary
	Distinct Peptide Level FDR Analysis
	Peptides Identified at Critical False Discovery Rates															Correspondence between FDR Levels and ProteinPilot Reported Confidences
		Number of Peptides Identified															Corresponding ProteinPilot Confidence
	Critical FDR	Local FDR	Global FDR	Global FDR from Fit												Critical FDR	Local FDR	Global FDR	Global FDR from Fit
	0.01	12853	15679	15661												0.01	0.9909	0.6901	0.6947
	0.05	14505	17817	17785												0.05	0.9255	0.1847	0.1894
	0.1	15241	19228	19233												0.1	0.8026	0.05277	0.05188
	* It is recommended you use numbers in bold and avoid using numbers in italics.															* It is recommended you use numbers in bold and avoid using numbers in italics.

## Sheet: Spectral Level Summary
	Spectral Level FDR Analysis
	Spectra Identified at Critical False Discovery Rates															Correspondence between FDR Levels and ProteinPilot Reported Confidences
		Number of Spectra Identified															Corresponding ProteinPilot Confidence
	Critical FDR	Local FDR	Global FDR	Global FDR from Fit												Critical FDR	Local FDR	Global FDR	Global FDR from Fit
	0.01	121145	145486	145446												0.01	0.9076	0.1551	0.1557
	0.05	135338		157169												0.05	0.4992		0
	0.1	140962		165909												0.1	0.2954		0
	* It is recommended you use numbers in bold and avoid using numbers in italics.															* It is recommended you use numbers in bold and avoid using numbers in italics.

## Sheet: Protein Level Data
Protein Level Data	Unused ProtScore Threshold	Confidence Threshold	Forward	Reverse	Correct	Incorrect	Total	Global FDR	q-value	Fit Unused ProtScore Threshold	Fit Confidence Threshold	Fit Forward	Fit Reverse	Fit Correct	Fit Incorrect	Fit Total	Fit Global FDR	Fit Local FDR
	380.21	1	1	0	1	0	1	0	0	380.21	1	1	0	1	0	1	0	0
	232.54	1	2	0	2	0	2	0	0	232.54	1	2	0	2	0	2	0	0
	151.55	1	3	0	3	0	3	0	0	151.55	1	3	0	3	0	3	0	0
	127.15	1	4	0	4	0	4	0	0	127.15	1	4	0	4	0	4	0	6.15613e-271
	125.64	1	5	0	5	0	5	0	0	125.64	1	5	0	5	0	5	0	8.79557e-213
	124.39	1	6	0	6	0	6	0	0	124.39	1	6	0	6	0	6	0	8.59693e-176
	119.12	1	7	0	7	0	7	0	0	119.12	1	7	0	7	0	7	0	3.39396e-150
	115.52	1	8	0	8	0	8	0	0	115.52	1	8	0	8	0	8	0	1.96103e-131
	114.94	1	9	0	9	0	9	0	0	114.94	1	9	0	9	0	9	0	4.29478e-117
	106.3	1	10	0	10	0	10	0	0	106.3	1	10	0	10	0	10	0	8.89213e-106
	103.7	1	11	0	11	0	11	0	0	103.7	1	11	0	11	0	11	0	1.2744e-96
	102.66	1	12	0	12	0	12	0	0	102.66	1	12	0	12	0	12	0	4.63065e-89
	98.32	1	13	0	13	0	13	0	0	98.32	1	13	0	13	0	13	0	1.03117e-82
	98.19	1	14	0	14	0	14	0	0	98.19	1	14	0	14	0	14	0	2.61863e-77
	97.7	1	15	0	15	0	15	0	0	97.7	1	15	0	15	0	15	0	1.1889e-72
	96.16	1	16	0	16	0	16	0	0	96.16	1	16	0	16	0	16	0	1.34708e-68
	93.46	1	17	0	17	0	17	0	0	93.46	1	17	0	17	0	17	0	4.90394e-65
	92.67	1	18	0	18	0	18	0	0	92.67	1	18	0	18	0	18	0	6.96988e-62
	86.58	1	19	0	19	0	19	0	0	86.58	1	19	0	19	0	19	0	4.50563e-59
	85.8	1	20	0	20	0	20	0	0	85.8	1	20	0	20	0	20	0	1.49569e-56
	84.18	1	21	0	21	0	21	0	0	84.18	1	21	0	21	0	21	0	2.81127e-54
	82.68	1	22	0	22	0	22	0	0	82.68	1	22	0	22	0	22	0	3.23932e-52
	82.39	1	23	0	23	0	23	0	0	82.39	1	23	0	23	0	23	0	2.44274e-50
	81.73	1	24	0	24	0	24	0	0	81.73	1	24	0	24	0	24	0	1.27267e-48
	80.81	1	25	0	25	0	25	0	0	80.81	1	25	0	25	0	25	0	4.79365e-47
	80.04	1	26	0	26	0	26	0	0	80.04	1	26	0	26	0	26	0	1.35623e-45
	79.71	1	27	0	27	0	27	0	0	79.71	1	27	0	27	0	27	0	2.97723e-44
	78.2	1	28	0	28	0	28	0	0	78.2	1	28	0	28	0	28	0	5.21373e-43
	76.95	1	29	0	29	0	29	0	0	76.95	1	29	0	29	0	29	0	7.4592e-42
	76.44	1	30	0	30	0	30	0	0	76.44	1	30	0	30	0	30	0	8.90003e-41
	76.25	1	31	0	31	0	31	0	0	76.25	1	31	0	31	0	31	0	9.01608e-40
	75.63	1	32	0	32	0	32	0	0	75.63	1	32	0	32	0	32	0	7.8769e-39
	73.69	1	33	0	33	0	33	0	0	73.69	1	33	0	33	0	33	0	6.01662e-38
	73.45	1	34	0	34	0	34	0	0	73.45	1	34	0	34	0	34	0	4.06674e-37
	70.12	1	35	0	35	0	35	0	0	70.12	1	35	0	35	0	35	0	2.45848e-36
	69.45	1	36	0	36	0	36	0	0	69.45	1	36	0	36	0	36	0	1.3419e-35
	68.28	1	37	0	37	0	37	0	0	68.28	1	37	0	37	0	37	0	6.66902e-35
	67.4	1	38	0	38	0	38	0	0	67.4	1	38	0	38	0	38	0	3.0406e-34
	67.02	1	39	0	39	0	39	0	0	67.02	1	39	0	39	0	39	0	1.28038e-33
	66.18	1	40	0	40	0	40	0	0	66.18	1	40	0	40	0	40	0	5.00988e-33
	65.98	1	41	0	41	0	41	0	0	65.98	1	41	0	41	0	41	0	1.83145e-32
	65.6	1	42	0	42	0	42	0	0	65.6	1	42	0	42	0	42	0	6.28615e-32
	64.25	1	43	0	43	0	43	0	0	64.25	1	43	0	43	0	43	0	2.03485e-31
	64.06	1	44	0	44	0	44	0	0	64.06	1	44	0	44	0	44	0	6.23734e-31
	63.63	1	45	0	45	0	45	0	0	63.63	1	45	0	45	0	45	0	1.81714e-30
	62.98	1	46	0	46	0	46	0	0	62.98	1	46	0	46	0	46	0	5.04844e-30
	62.83	1	47	0	47	0	47	0	0	62.83	1	47	0	47	0	47	0	1.34166e-29
	62.5	1	48	0	48	0	48	0	0	62.5	1	48	0	48	0	48	0	3.42032e-29
	62.49	1	49	0	49	0	49	0	0	62.49	1	49	0	49	0	49	0	8.38594e-29
	61.54	1	50	0	50	0	50	0	0	61.54	1	50	0	50	0	50	0	1.9821e-28
	61.5	1	51	0	51	0	51	0	0	61.5	1	51	0	51	0	51	0	4.52627e-28
	61.12	1	52	0	52	0	52	0	0	61.12	1	52	0	52	0	52	0	1.00062e-27
	60.96	1	53	0	53	0	53	0	0	60.96	1	53	0	53	0	53	0	2.14545e-27
	60.84	1	54	0	54	0	54	0	0	60.84	1	54	0	54	0	54	0	4.46928e-27
	60.67	1	55	0	55	0	55	0	0	60.67	1	55	0	55	0	55	0	9.05981e-27
	60.33	1	56	0	56	0	56	0	0	60.33	1	56	0	56	0	56	0	1.7898e-26
	59.84	1	57	0	57	0	57	0	0	59.84	1	57	0	57	0	57	0	3.45059e-26
	59.77	1	58	0	58	0	58	0	0	59.77	1	58	0	58	0	58	0	6.50038e-26
	59.65	1	59	0	59	0	59	0	0	59.65	1	59	0	59	0	59	0	1.198e-25
	58.76	1	60	0	60	0	60	0	0	58.76	1	60	0	60	0	60	0	2.16239e-25
	58.55	1	61	0	61	0	61	0	0	58.55	1	61	0	61	0	61	0	3.82665e-25
	57.66	1	62	0	62	0	62	0	0	57.66	1	62	0	62	0	62	0	6.64554e-25
	57.58	1	63	0	63	0	63	0	0	57.58	1	63	0	63	0	63	0	1.13361e-24
	57.43	1	64	0	64	0	64	0	0	57.43	1	64	0	64	0	64	0	1.90104e-24
	57.19	1	65	0	65	0	65	0	0	57.19	1	65	0	65	0	65	0	3.13658e-24
	56.99	1	66	0	66	0	66	0	0	56.99	1	66	0	66	0	66	0	5.09546e-24
	56.29	1	67	0	67	0	67	0	0	56.29	1	67	0	67	0	67	0	8.15604e-24
	56.11	1	68	0	68	0	68	0	0	56.11	1	68	0	68	0	68	0	1.28716e-23
	55.5	1	69	0	69	0	69	0	0	55.5	1	69	0	69	0	69	0	2.00405e-23
	55.28	1	70	0	70	0	70	0	0	55.28	1	70	0	70	0	70	0	3.08013e-23
	54.87	1	71	0	71	0	71	0	0	54.87	1	71	0	71	0	71	0	4.67573e-23
	54.52	1	72	0	72	0	72	0	0	54.52	1	72	0	72	0	72	0	7.01422e-23
	53.83	1	73	0	73	0	73	0	0	53.83	1	73	0	73	0	73	0	1.04033e-22
	53.47	1	74	0	74	0	74	0	0	53.47	1	74	0	74	0	74	0	1.52626e-22
	52.84	1	75	0	75	0	75	0	0	52.84	1	75	0	75	0	75	0	2.21587e-22
	52.67	1	76	0	76	0	76	0	0	52.67	1	76	0	76	0	76	0	3.18492e-22
	52.49	1	77	0	77	0	77	0	0	52.49	1	77	0	77	0	77	0	4.53381e-22
	52.2	1	78	0	78	0	78	0	0	52.2	1	78	0	78	0	78	0	6.39444e-22
	51.5	1	79	0	79	0	79	0	0	51.5	1	79	0	79	0	79	0	8.93861e-22
	51.34	1	80	0	80	0	80	0	0	51.34	1	80	0	80	0	80	0	1.23883e-21
	50.79	1	81	0	81	0	81	0	0	50.79	1	81	0	81	0	81	0	1.70283e-21
	50.7	1	82	0	82	0	82	0	0	50.7	1	82	0	82	0	82	0	2.32209e-21
	50.28	1	83	0	83	0	83	0	0	50.28	1	83	0	83	0	83	0	3.14239e-21
	49.97	1	84	0	84	0	84	0	0	49.97	1	84	0	84	0	84	0	4.2212e-21
	49.22	1	85	0	85	0	85	0	0	49.22	1	85	0	85	0	85	0	5.63017e-21
	49.13	1	86	0	86	0	86	0	0	49.13	1	86	0	86	0	86	0	7.45805e-21
	49.04	1	87	0	87	0	87	0	0	49.04	1	87	0	87	0	87	0	9.81413e-21
	48.8	1	88	0	88	0	88	0	0	48.8	1	88	0	88	0	88	0	1.28322e-20
	48.44	1	89	0	89	0	89	0	0	48.44	1	89	0	89	0	89	0	1.6675e-20
	48.37	1	90	0	90	0	90	0	0	48.37	1	90	0	90	0	90	0	2.15396e-20
	48.24	1	91	0	91	0	91	0	0	48.24	1	91	0	91	0	91	0	2.76632e-20
	47.95	1	92	0	92	0	92	0	0	47.95	1	92	0	92	0	92	0	3.53302e-20
	47.69	1	93	0	93	0	93	0	0	47.69	1	93	0	93	0	93	0	4.48791e-20
	46.48	1	94	0	94	0	94	0	0	46.48	1	94	0	94	0	94	0	5.67118e-20
	46.46	1	95	0	95	0	95	0	0	46.46	1	95	0	95	0	95	0	7.1303e-20
	46.03	1	96	0	96	0	96	0	0	46.03	1	96	0	96	0	96	0	8.92103e-20
	45.78	1	97	0	97	0	97	0	0	45.78	1	97	0	97	0	97	0	1.11087e-19
	44.66	1	98	0	98	0	98	0	0	44.66	1	98	0	98	0	98	0	1.37694e-19
	44.6	1	99	0	99	0	99	0	0	44.6	1	99	0	99	0	99	0	1.69914e-19
	44.56	1	101	0	101	0	101	0	0	44.56	1	100	0	100	0	100	0	2.3105e-19
	44.44	1	102	0	102	0	102	0	0	44.56	1	101	0	101	0	101	0	2.3105e-19
	44.4	1	103	0	103	0	103	0	0	44.44	1	102	0	102	0	102	0	3.11278e-19
	44.38	1	104	0	104	0	104	0	0	44.4	1	103	0	103	0	103	0	3.77825e-19
	44.15	1	105	0	105	0	105	0	0	44.38	1	104	0	104	0	104	0	4.56846e-19
	44.14	1	106	0	106	0	106	0	0	44.15	1	105	0	105	0	105	0	5.50345e-19
	44.01	1	107	0	107	0	107	0	0	44.14	1	106	0	106	0	106	0	6.60588e-19
	43.85	1	108	0	108	0	108	0	0	44.01	1	107	0	107	0	107	0	7.90136e-19
	43.47	1	109	0	109	0	109	0	0	43.85	1	108	0	108	0	108	0	9.41872e-19
	43.46	1	110	0	110	0	110	0	0	43.47	1	109	0	109	0	109	0	1.11903e-18
	42.84	1	111	0	111	0	111	0	0	43.46	1	110	0	110	0	110	0	1.32523e-18
	42.38	1	112	0	112	0	112	0	0	42.84	1	111	0	111	0	111	0	1.56452e-18
	42.22	1	113	0	113	0	113	0	0	42.38	1	112	0	112	0	112	0	1.84138e-18
	42.03	1	114	0	114	0	114	0	0	42.22	1	113	0	113	0	113	0	2.16082e-18
	41.83	1	115	0	115	0	115	0	0	42.03	1	114	0	114	0	114	0	2.52835e-18
	41.8	1	116	0	116	0	116	0	0	41.83	1	115	0	115	0	115	0	2.95008e-18
	41.68	1	117	0	117	0	117	0	0	41.8	1	116	0	116	0	116	0	3.43275e-18
	41.64	1	118	0	118	0	118	0	0	41.68	1	117	0	117	0	117	0	3.98374e-18
	41.27	1	119	0	119	0	119	0	0	41.64	1	118	0	118	0	118	0	4.61117e-18
	41.1	1	120	0	120	0	120	0	0	41.27	1	119	0	119	0	119	0	5.32392e-18
	40.92	1	121	0	121	0	121	0	0	41.1	1	120	0	120	0	120	0	6.13167e-18
	40.79	1	122	0	122	0	122	0	0	40.92	1	121	0	121	0	121	0	7.04501e-18
	40.43	1	123	0	123	0	123	0	0	40.79	1	122	0	122	0	122	0	8.07542e-18
	40.32	1	124	0	124	0	124	0	0	40.43	1	123	0	123	0	123	0	9.23538e-18
	40.21	1	125	0	125	0	125	0	0	40.32	1	124	0	124	0	124	0	1.05384e-17
	40.13	1	126	0	126	0	126	0	0	40.21	1	125	0	125	0	125	0	1.19991e-17
	40.1	1	127	0	127	0	127	0	0	40.13	1	126	0	126	0	126	0	1.36332e-17
	40.08	1	128	0	128	0	128	0	0	40.1	1	127	0	127	0	127	0	1.54578e-17
	40.02	1	129	0	129	0	129	0	0	40.08	1	128	0	128	0	128	0	1.74912e-17
	39.76	1	130	0	130	0	130	0	0	40.02	1	129	0	129	0	129	0	1.97529e-17
	39.54	1	131	0	131	0	131	0	0	39.76	1	130	0	130	0	130	0	2.2264e-17
	39.47	1	132	0	132	0	132	0	0	39.54	1	131	0	131	0	131	0	2.5047e-17
	39.35	1	133	0	133	0	133	0	0	39.47	1	132	0	132	0	132	0	2.8126e-17
	39.06	1	134	0	134	0	134	0	0	39.35	1	133	0	133	0	133	0	3.15267e-17
	38.86	1	135	0	135	0	135	0	0	39.06	1	134	0	134	0	134	0	3.52764e-17
	38.07	1	136	0	136	0	136	0	0	38.86	1	135	0	135	0	135	0	3.94043e-17
	38.06	1	137	0	137	0	137	0	0	38.07	1	136	0	136	0	136	0	4.39413e-17
	37.59	1	138	0	138	0	138	0	0	38.06	1	137	0	137	0	137	0	4.89201e-17
	37.51	1	139	0	139	0	139	0	0	37.59	1	138	0	138	0	138	0	5.43755e-17
	36.93	1	140	0	140	0	140	0	0	37.51	1	139	0	139	0	139	0	6.03443e-17
	36.8	1	141	0	141	0	141	0	0	36.93	1	140	0	140	0	140	0	6.68653e-17
	36.74	1	142	0	142	0	142	0	0	36.8	1	141	0	141	0	141	0	7.39796e-17
	36.69	1	143	0	143	0	143	0	0	36.74	1	142	0	142	0	142	0	8.17303e-17
	36.65	1	144	0	144	0	144	0	0	36.69	1	143	0	143	0	143	0	9.01629e-17
	36.61	1	145	0	145	0	145	0	0	36.65	1	144	0	144	0	144	0	9.93253e-17
	36.38	1	146	0	146	0	146	0	0	36.61	1	145	0	145	0	145	0	1.09268e-16
	36.33	1	147	0	147	0	147	0	0	36.38	1	146	0	146	0	146	0	1.20043e-16
	36.23	1	148	0	148	0	148	0	0	36.33	1	147	0	147	0	147	0	1.31706e-16
	36.07	1	149	0	149	0	149	0	0	36.23	1	148	0	148	0	148	0	1.44315e-16
	36.03	1	150	0	150	0	150	0	0	36.07	1	149	0	149	0	149	0	1.5793e-16
	35.86	1	151	0	151	0	151	0	0	36.03	1	150	0	150	0	150	0	1.72615e-16
	35.4	1	152	0	152	0	152	0	0	35.86	1	151	0	151	0	151	0	1.88435e-16
	35.33	1	153	0	153	0	153	0	0	35.4	1	152	1.63011e-15	152	3.26021e-15	152	2.14488e-17	2.05459e-16
	35.06	1	154	0	154	0	154	0	0	35.33	1	153	1.63011e-15	153	3.26021e-15	153	2.13086e-17	2.23759e-16
	34.78	1	155	0	155	0	155	0	0	35.06	1	154	1.63011e-15	154	3.26021e-15	154	2.11702e-17	2.43409e-16
	34.73	1	156	0	156	0	156	0	0	34.78	1	155	1.63011e-15	155	3.26021e-15	155	2.10336e-17	2.64486e-16
	34.68	1	157	0	157	0	157	0	0	34.73	1	156	1.63011e-15	156	3.26021e-15	156	2.08988e-17	2.87072e-16
	34.59	1	158	0	158	0	158	0	0	34.68	1	157	1.63011e-15	157	3.26021e-15	157	2.07657e-17	3.1125e-16
	34.48	1	159	0	159	0	159	0	0	34.59	1	158	1.63011e-15	158	3.26021e-15	158	2.06343e-17	3.37106e-16
	34.38	1	160	0	160	0	160	0	0	34.48	1	159	1.63011e-15	159	3.26021e-15	159	2.05045e-17	3.64729e-16
	34.13	1	161	0	161	0	161	0	0	34.38	1	160	1.63011e-15	160	3.26021e-15	160	2.03763e-17	3.94214e-16
	34.04	1	162	0	162	0	162	0	0	34.13	1	161	1.63011e-15	161	3.26021e-15	161	2.02498e-17	4.25655e-16
	33.94	1	163	0	163	0	163	0	0	34.04	1	162	3.26021e-15	162	6.52043e-15	162	4.02495e-17	4.59152e-16
	33.89	1	164	0	164	0	164	0	0	33.94	1	163	3.26021e-15	163	6.52043e-15	163	4.00026e-17	4.94808e-16
	33.84	1	165	0	165	0	165	0	0	33.89	1	164	3.26021e-15	164	6.52043e-15	164	3.97587e-17	5.32728e-16
	33.8	1	166	0	166	0	166	0	0	33.84	1	165	3.26021e-15	165	6.52043e-15	165	3.95177e-17	5.73022e-16
	33.74	1	167	0	167	0	167	0	0	33.8	1	166	3.26021e-15	166	6.52043e-15	166	3.92797e-17	6.15802e-16
	33.66	1	168	0	168	0	168	0	0	33.74	1	167	3.26021e-15	167	6.52043e-15	167	3.90445e-17	6.61183e-16
	33.61	1	169	0	169	0	169	0	0	33.66	1	168	4.89032e-15	168	9.78064e-15	168	5.82181e-17	7.09285e-16
	33.6	1	170	0	170	0	170	0	0	33.61	1	169	4.89032e-15	169	9.78064e-15	169	5.78736e-17	7.6023e-16
	33.4	1	171	0	171	0	171	0	0	33.6	1	170	4.89032e-15	170	9.78064e-15	170	5.75332e-17	8.14144e-16
	32.94	1	172	0	172	0	172	0	0	33.4	1	171	4.89032e-15	171	9.78064e-15	171	5.71967e-17	8.71156e-16
	32.93	1	173	0	173	0	173	0	0	32.94	1	172	6.52043e-15	172	1.30409e-14	172	7.58189e-17	9.31398e-16
	32.65	1	174	0	174	0	174	0	0	32.93	1	173	6.52043e-15	173	1.30409e-14	173	7.53806e-17	9.95008e-16
	32.55	1	176	0	176	0	176	0	0	32.65	1	174	6.52043e-15	174	1.30409e-14	174	7.49474e-17	1.06212e-15
	32.41	1	177	0	177	0	177	0	0	32.55	1	175	8.15053e-15	175	1.63011e-14	175	9.31489e-17	1.16968e-15
	32.16	1	178	0	178	0	178	0	0	32.55	1	176	8.15053e-15	176	1.63011e-14	176	9.26197e-17	1.16968e-15
	32.06	1	180	0	180	0	180	0	0	32.41	1	177	8.15053e-15	177	1.63011e-14	177	9.20964e-17	1.28595e-15
	32.05	1	181	0	181	0	181	0	0	32.16	1	178	9.78064e-15	178	1.95613e-14	178	1.09895e-16	1.36855e-15
	32.02	1	182	0	182	0	182	0	0	32.06	1	179	9.78064e-15	179	1.95613e-14	179	1.09281e-16	1.50047e-15
	32.01	1	183	0	183	0	183	0	0	32.06	1	180	1.14107e-14	180	2.28215e-14	180	1.26786e-16	1.50047e-15
	31.91	1	184	0	184	0	184	0	0	32.05	1	181	1.14107e-14	181	2.28215e-14	181	1.26086e-16	1.64251e-15
	31.86	1	185	0	185	0	185	0	0	32.02	1	182	1.30409e-14	182	2.60817e-14	182	1.43306e-16	1.7431e-15
	31.74	1	186	0	186	0	186	0	0	32.01	1	183	1.30409e-14	183	2.60817e-14	183	1.42523e-16	1.84859e-15
	31.73	1	187	0	187	0	187	0	0	31.91	1	184	1.4671e-14	184	2.93419e-14	184	1.59467e-16	1.95917e-15
	31.59	1	188	0	188	0	188	0	0	31.86	1	185	1.63011e-14	185	3.26021e-14	185	1.76228e-16	2.07501e-15
	31.57	1	189	0	189	0	189	0	0	31.74	1	186	1.63011e-14	186	3.26021e-14	186	1.7528e-16	2.1963e-15
	31.46	1	190	0	190	0	190	0	0	31.73	1	187	1.79312e-14	187	3.58623e-14	187	1.91777e-16	2.3232e-15
	31.35	1	191	0	191	0	191	0	0	31.59	1	188	1.95613e-14	188	3.91226e-14	188	2.08099e-16	2.45591e-15
	31.27	1	192	0	192	0	192	0	0	31.57	1	189	2.11914e-14	189	4.23828e-14	189	2.24247e-16	2.59461e-15
	31.15	1	193	0	193	0	193	0	0	31.46	1	190	2.11914e-14	190	4.23828e-14	190	2.23067e-16	2.73951e-15
	30.97	1	194	0	194	0	194	0	0	31.35	1	191	2.28215e-14	191	4.5643e-14	191	2.38968e-16	2.89078e-15
	30.94	1	195	0	195	0	195	0	0	31.27	1	192	2.44516e-14	192	4.89032e-14	192	2.54704e-16	3.04864e-15
	30.84	1	196	0	196	0	196	0	0	31.15	1	193	2.60817e-14	193	5.21634e-14	193	2.70277e-16	3.21328e-15
	30.83	1	197	0	197	0	197	0	0	30.97	1	194	2.77118e-14	194	5.54236e-14	194	2.85689e-16	3.3849e-15
	30.79	1	198	0	198	0	198	0	0	30.94	1	195	2.93419e-14	195	5.86838e-14	195	3.00943e-16	3.56371e-15
	30.73	1	199	0	199	0	199	0	0	30.84	1	196	3.0972e-14	196	6.1944e-14	196	3.16041e-16	3.74993e-15
	30.7	1	200	0	200	0	200	0	0	30.83	1	197	3.42322e-14	197	6.84645e-14	197	3.47535e-16	3.94376e-15
	30.58	1	201	0	201	0	201	0	0	30.79	1	198	3.58623e-14	198	7.17247e-14	198	3.62246e-16	4.14542e-15
	30.43	1	202	0	202	0	202	0	0	30.73	1	199	3.74924e-14	199	7.49849e-14	199	3.76808e-16	4.35513e-15
	30.34	1	203	0	203	0	203	0	0	30.7	1	200	4.07527e-14	200	8.15053e-14	200	4.07527e-16	4.57311e-15
	30.31	1	204	0	204	0	204	0	0	30.58	1	201	4.23828e-14	201	8.47655e-14	201	4.21719e-16	4.79958e-15
	30.29	1	205	0	205	0	205	0	0	30.43	1	202	4.5643e-14	202	9.1286e-14	202	4.51911e-16	5.03477e-15
	30.08	1	206	0	206	0	206	0	0	30.34	1	203	4.72731e-14	203	9.45462e-14	203	4.65745e-16	5.2789e-15
	30	1	207	0	207	0	207	0	0	30.31	1	204	5.05333e-14	204	1.01067e-13	204	4.95424e-16	5.53221e-15
	29.84	1	208	0	208	0	208	0	0	30.29	1	205	5.37935e-14	205	1.07587e-13	205	5.24815e-16	5.79494e-15
	29.8	1	209	0	209	0	209	0	0	30.08	1	206	5.70537e-14	206	1.14107e-13	206	5.5392e-16	6.06731e-15
	29.69	1	210	0	210	0	210	0	0	30	1	207	6.03139e-14	207	1.20628e-13	207	5.82743e-16	6.34958e-15
	29.67	1	211	0	211	0	211	0	0	29.84	1	208	6.35741e-14	208	1.27148e-13	208	6.1129e-16	6.64197e-15
	29.59	1	212	0	212	0	212	0	0	29.8	1	209	6.68344e-14	209	1.33669e-13	209	6.39563e-16	6.94473e-15
	29.26	1	213	0	213	0	213	0	0	29.69	1	210	7.00946e-14	210	1.40189e-13	210	6.67567e-16	7.25811e-15
	29.07	1	214	0	214	0	214	0	0	29.67	1	211	7.33548e-14	211	1.4671e-13	211	6.95306e-16	7.58236e-15
	29.02	1	215	0	215	0	215	0	0	29.59	1	212	7.82451e-14	212	1.5649e-13	212	7.38161e-16	7.91773e-15
	28.97	1	216	0	216	0	216	0	0	29.26	1	213	8.15053e-14	213	1.63011e-13	213	7.65308e-16	8.26447e-15
	28.63	1	217	0	217	0	217	0	0	29.07	1	214	8.63956e-14	214	1.72791e-13	214	8.07436e-16	8.62283e-15
	28.53	1	218	0	218	0	218	0	0	29.02	1	215	9.1286e-14	215	1.82572e-13	215	8.49172e-16	8.99308e-15
	28.5	1	219	0	219	0	219	0	0	28.97	1	216	9.61763e-14	216	1.92353e-13	216	8.90521e-16	9.37547e-15
	28.46	1	220	0	220	0	220	0	0	28.63	1	217	1.01067e-13	217	2.02133e-13	217	9.31489e-16	9.77026e-15
	28.3	1	221	0	221	0	221	0	0	28.53	1	218	1.05957e-13	218	2.11914e-13	218	9.72082e-16	1.01777e-14
	28.07	1	222	0	222	0	222	0	0	28.5	1	219	1.10847e-13	219	2.21694e-13	219	1.0123e-15	1.05981e-14
	28.06	1	223	0	223	0	223	0	0	28.46	1	220	1.15738e-13	220	2.31475e-13	220	1.05216e-15	1.10317e-14
	28.02	1	224	0	224	0	224	0	0	28.3	1	221	1.22258e-13	221	2.44516e-13	221	1.10641e-15	1.14788e-14
	28	1	225	0	225	0	225	0	0	28.07	1	222	1.27148e-13	222	2.54297e-13	222	1.14548e-15	1.19396e-14
	27.74	1	226	0	226	0	226	0	0	28.06	1	223	1.33669e-13	223	2.67337e-13	223	1.19882e-15	1.24144e-14
	27.72	1	227	0	227	0	227	0	0	28.02	1	224	1.40189e-13	224	2.80378e-13	224	1.25169e-15	1.29035e-14
	27.66	1	228	0	228	0	228	0	0	28	1	225	1.4671e-13	225	2.93419e-13	225	1.30409e-15	1.34072e-14
	27.5	1	229	0	229	0	229	0	0	27.74	1	226	1.5486e-13	226	3.0972e-13	226	1.37044e-15	1.39258e-14
	27.33	1	230	0	230	0	230	0	0	27.72	1	227	1.61381e-13	227	3.22761e-13	227	1.42185e-15	1.44594e-14
	26.96	1	231	0	231	0	231	0	0	27.66	1	228	1.69531e-13	228	3.39062e-13	228	1.48711e-15	1.50085e-14
	26.91	1	232	0	232	0	232	0	0	27.5	1	229	1.76051e-13	229	3.52103e-13	229	1.53757e-15	1.55733e-14
	26.9	1	233	0	233	0	233	0	0	27.33	1	230	1.84202e-13	230	3.68404e-13	230	1.60176e-15	1.61541e-14
	26.86	1	234	0	234	0	234	0	0	26.96	1	231	1.93983e-13	231	3.87965e-13	231	1.6795e-15	1.67511e-14
	26.64	1	235	0	235	0	235	0	0	26.91	1	232	2.02133e-13	232	4.04266e-13	232	1.74253e-15	1.73647e-14
	26.55	1	236	0	236	0	236	0	0	26.9	1	233	2.10284e-13	233	4.20567e-13	233	1.80501e-15	1.79952e-14
	26.53	1	237	0	237	0	237	0	0	26.86	1	234	2.20064e-13	234	4.40129e-13	234	1.88089e-15	1.86429e-14
	26.48	1	238	0	238	0	238	0	0	26.64	1	235	2.29845e-13	235	4.5969e-13	235	1.95613e-15	1.9308e-14
	26.39	1	239	0	239	0	239	0	0	26.55	1	236	2.39626e-13	236	4.79251e-13	236	2.03073e-15	1.99908e-14
	26.33	1	240	0	240	0	240	0	0	26.53	1	237	2.51036e-13	237	5.02073e-13	237	2.11845e-15	2.06917e-14
	26.18	1	241	0	241	0	241	0	0	26.48	1	238	2.60817e-13	238	5.21634e-13	238	2.19174e-15	2.1411e-14
	26.1	1	242	0	242	0	242	0	0	26.39	1	239	2.72228e-13	239	5.44456e-13	239	2.27806e-15	2.21489e-14
	26.09	1	243	0	243	0	243	0	0	26.33	1	240	2.83638e-13	240	5.67277e-13	240	2.36365e-15	2.29058e-14
	26.06	1	245	0	245	0	245	0	0	26.18	1	241	2.95049e-13	241	5.90098e-13	241	2.44854e-15	2.3682e-14
	26.05	1	246	0	246	0	246	0	0	26.1	1	242	3.0809e-13	242	6.1618e-13	242	2.5462e-15	2.44778e-14
	26.03	1	247	0	247	0	247	0	0	26.09	1	243	3.19501e-13	243	6.39002e-13	243	2.62964e-15	2.52935e-14
	25.69	1	248	0	248	0	248	0	0	26.06	1	244	3.32542e-13	244	6.65083e-13	244	2.72575e-15	2.65551e-14
	25.39	1	249	0	249	0	249	0	0	26.06	1	245	3.47213e-13	245	6.94425e-13	245	2.83439e-15	2.65551e-14
	25.33	1	250	0	250	0	250	0	0	26.05	1	246	3.60253e-13	246	7.20507e-13	246	2.92889e-15	2.78633e-14
	25.21	1	251	0	251	0	251	0	0	26.03	1	247	3.74924e-13	247	7.49849e-13	247	3.03583e-15	2.87618e-14
	25.15	1	252	0	252	0	252	0	0	25.69	1	248	3.89595e-13	248	7.79191e-13	248	3.1419e-15	2.96819e-14
	25.1	1	253	0	253	0	253	0	0	25.39	1	249	4.05896e-13	249	8.11793e-13	249	3.26021e-15	3.06238e-14
	25.03	1	254	0	254	0	254	0	0	25.33	1	250	4.20567e-13	250	8.41135e-13	250	3.36454e-15	3.15878e-14
	24.89	1	255	0	255	0	255	0	0	25.21	1	251	4.36868e-13	251	8.73737e-13	251	3.48102e-15	3.25744e-14
	24.82	1	256	0	256	0	256	0	0	25.15	1	252	4.548e-13	252	9.09599e-13	252	3.60952e-15	3.35839e-14
	24.8	1	257	0	257	0	257	0	0	25.1	1	253	4.71101e-13	253	9.42201e-13	253	3.72412e-15	3.46165e-14
	24.66	1	258	0	258	0	258	0	0	25.03	1	254	4.89032e-13	254	9.78064e-13	254	3.85064e-15	3.56727e-14
	24.6	1	259	0	259	0	259	0	0	24.89	1	255	5.06963e-13	255	1.01393e-12	255	3.97618e-15	3.67528e-14
	24.54	1	260	0	260	0	260	0	0	24.82	1	256	5.26524e-13	256	1.05305e-12	256	4.11347e-15	3.7857e-14
	24.46	1	261	0	261	0	261	0	0	24.8	1	257	5.46086e-13	257	1.09217e-12	257	4.24969e-15	3.89859e-14
	24.44	1	262	0	262	0	262	0	0	24.66	1	258	5.65647e-13	258	1.13129e-12	258	4.38486e-15	4.01398e-14
	24.41	1	263	0	263	0	263	0	0	24.6	1	259	5.86838e-13	259	1.17368e-12	259	4.53157e-15	4.13189e-14
	24.28	1	264	0	264	0	264	0	0	24.54	1	260	6.0803e-13	260	1.21606e-12	260	4.67715e-15	4.25237e-14
	24.19	1	265	0	265	0	265	0	0	24.46	1	261	6.29221e-13	261	1.25844e-12	261	4.82162e-15	4.37545e-14
	24.18	1	266	0	266	0	266	0	0	24.44	1	262	6.52043e-13	262	1.30409e-12	262	4.97742e-15	4.50117e-14
	24.13	1	267	0	267	0	267	0	0	24.41	1	263	6.74864e-13	263	1.34973e-12	263	5.13205e-15	4.62957e-14
	24.07	1	268	0	268	0	268	0	0	24.28	1	264	6.99316e-13	264	1.39863e-12	264	5.29785e-15	4.76069e-14
	23.96	1	270	0	270	0	270	0	0	24.19	1	265	7.23767e-13	265	1.44753e-12	265	5.46239e-15	4.89456e-14
	23.84	1	271	0	271	0	271	0	0	24.18	1	266	7.48219e-13	266	1.49644e-12	266	5.62571e-15	5.03123e-14
	23.8	1	272	0	272	0	272	0	0	24.13	1	267	7.743e-13	267	1.5486e-12	267	5.8e-15	5.17073e-14
	23.79	1	273	0	273	0	273	0	0	24.07	1	268	8.02012e-13	268	1.60402e-12	268	5.98517e-15	5.3131e-14
	23.76	1	274	0	274	0	274	0	0	23.96	1	269	8.28094e-13	269	1.65619e-12	269	6.15683e-15	5.53213e-14
	23.69	1	275	0	275	0	275	0	0	23.96	1	270	8.57436e-13	270	1.71487e-12	270	6.35138e-15	5.53213e-14
	23.68	1	276	0	276	0	276	0	0	23.84	1	271	8.85148e-13	271	1.7703e-12	271	6.53246e-15	5.75786e-14
	23.5	1	277	0	277	0	277	0	0	23.8	1	272	9.1449e-13	272	1.82898e-12	272	6.72419e-15	5.91213e-14
	23.27	1	278	0	278	0	278	0	0	23.79	1	273	9.45462e-13	273	1.89092e-12	273	6.92646e-15	6.06948e-14
	23.06	1	279	0	279	0	279	0	0	23.76	1	274	9.76434e-13	274	1.95287e-12	274	7.12725e-15	6.22995e-14
	22.97	1	280	0	280	0	280	0	0	23.69	1	275	1.00904e-12	275	2.01807e-12	275	7.33844e-15	6.39359e-14
	22.96	1	281	0	281	0	281	0	0	23.68	1	276	1.04164e-12	276	2.08328e-12	276	7.5481e-15	6.56044e-14
	22.95	1	282	0	282	0	282	0	0	23.5	1	277	1.07424e-12	277	2.14848e-12	277	7.75625e-15	6.73055e-14
	22.65	1	283	0	283	0	283	0	0	23.27	1	278	1.1101e-12	278	2.2202e-12	278	7.98635e-15	6.90395e-14
	22.64	1	284	0	284	0	284	0	0	23.06	1	279	1.14433e-12	279	2.28867e-12	279	8.20312e-15	7.08071e-14
	22.5	1	286	0	286	0	286	0	0	22.97	1	280	1.18183e-12	280	2.36365e-12	280	8.44162e-15	7.26086e-14
	22.34	1	287	0	287	0	287	0	0	22.96	1	281	1.21769e-12	281	2.43538e-12	281	8.66683e-15	7.44445e-14
	22.32	1	288	0	288	0	288	0	0	22.95	1	282	1.25681e-12	282	2.51362e-12	282	8.91356e-15	7.63153e-14
	22.12	1	289	0	289	0	289	0	0	22.65	1	283	1.29593e-12	283	2.59187e-12	283	9.15855e-15	7.82216e-14
	22.02	1	290	0	290	0	290	0	0	22.64	1	284	1.33506e-12	284	2.67011e-12	284	9.40181e-15	8.01637e-14
	22.01	1	291	0	291	0	291	0	0	22.5	1	285	1.37744e-12	285	2.75488e-12	285	9.66624e-15	8.31454e-14
	22	1	292	0	292	0	292	0	0	22.5	1	286	1.41819e-12	286	2.83638e-12	286	9.91743e-15	8.31454e-14
	21.91	1	293	0	293	0	293	0	0	22.34	1	287	1.46221e-12	287	2.92441e-12	287	1.01896e-14	8.62108e-14
	21.83	1	295	0	295	0	295	0	0	22.32	1	288	1.50622e-12	288	3.01244e-12	288	1.04598e-14	8.83017e-14
	21.74	1	296	0	296	0	296	0	0	22.12	1	289	1.55186e-12	289	3.10372e-12	289	1.07395e-14	9.04313e-14
	21.73	1	297	0	297	0	297	0	0	22.02	1	290	1.5975e-12	290	3.19501e-12	290	1.10173e-14	9.25999e-14
	21.63	1	298	0	298	0	298	0	0	22.01	1	291	1.64478e-12	291	3.28955e-12	291	1.13043e-14	9.48082e-14
	21.51	1	299	0	299	0	299	0	0	22	1	292	1.69368e-12	292	3.38736e-12	292	1.16006e-14	9.70568e-14
	21.48	1	302	0	302	0	302	0	0	21.91	1	293	1.74258e-12	293	3.48517e-12	293	1.18948e-14	9.93462e-14
	21.38	1	304	0	304	0	304	0	0	21.83	1	294	1.79475e-12	294	3.58949e-12	294	1.22092e-14	1.02858e-13
	21.37	1	305	0	305	0	305	0	0	21.83	1	295	1.84691e-12	295	3.69382e-12	295	1.25214e-14	1.02858e-13
	21.28	1	306	0	306	0	306	0	0	21.74	1	296	1.89907e-12	296	3.79815e-12	296	1.28316e-14	1.06465e-13
	21.24	1	307	0	307	0	307	0	0	21.73	1	297	1.9545e-12	297	3.90899e-12	297	1.31616e-14	1.08924e-13
	21.22	1	308	0	308	0	308	0	0	21.63	1	298	2.00992e-12	298	4.01984e-12	298	1.34894e-14	1.11427e-13
	21.09	1	309	0	309	0	309	0	0	21.51	1	299	2.06697e-12	299	4.13395e-12	299	1.38259e-14	1.13975e-13
	21.06	1	310	0	310	0	310	0	0	21.48	1	300	2.12566e-12	300	4.25132e-12	300	1.41711e-14	1.19206e-13
	21.04	1	311	0	311	0	311	0	0	21.48	1	301	2.18434e-12	301	4.36868e-12	301	1.45139e-14	1.19206e-13
	20.98	1	312	0	312	0	312	0	0	21.48	1	302	2.24466e-12	302	4.48931e-12	302	1.48653e-14	1.19206e-13
	20.96	1	313	0	313	0	313	0	0	21.38	1	303	2.30823e-12	303	4.61646e-12	303	1.52358e-14	1.26009e-13
	20.93	1	314	0	314	0	314	0	0	21.38	1	304	2.3718e-12	304	4.74361e-12	304	1.5604e-14	1.26009e-13
	20.84	1	315	0	315	0	315	0	0	21.37	1	305	2.43701e-12	305	4.87402e-12	305	1.59804e-14	1.30235e-13
	20.76	1	316	0	316	0	316	0	0	21.28	1	306	2.50384e-12	306	5.00769e-12	306	1.6365e-14	1.33114e-13
	20.74	1	317	0	317	0	317	0	0	21.24	1	307	2.57068e-12	307	5.14136e-12	307	1.67471e-14	1.36044e-13
	20.67	1	318	0	318	0	318	0	0	21.22	1	308	2.64077e-12	308	5.28154e-12	308	1.71479e-14	1.39025e-13
	20.62	1	319	0	319	0	319	0	0	21.09	1	309	2.7125e-12	309	5.42499e-12	309	1.75566e-14	1.42059e-13
	20.54	1	320	0	320	0	320	0	0	21.06	1	310	2.78422e-12	310	5.56844e-12	310	1.79627e-14	1.45145e-13
	20.34	1	321	0	321	0	321	0	0	21.04	1	311	2.85921e-12	311	5.71841e-12	311	1.83872e-14	1.48284e-13
	20.26	1	322	0	322	0	322	0	0	20.98	1	312	2.93419e-12	312	5.86838e-12	312	1.88089e-14	1.51479e-13
	20.24	1	323	0	323	0	323	0	0	20.96	1	313	3.01081e-12	313	6.02161e-12	313	1.92384e-14	1.54728e-13
	20.23	1	324	0	324	0	324	0	0	20.93	1	314	3.09068e-12	314	6.18136e-12	314	1.96859e-14	1.58035e-13
	20.2	1	325	0	325	0	325	0	0	20.84	1	315	3.17056e-12	315	6.34111e-12	315	2.01305e-14	1.61398e-13
	20	1	326	0	326	0	326	0	0	20.76	1	316	3.25369e-12	316	6.50738e-12	316	2.0593e-14	1.6482e-13
	19.96	1	327	0	327	0	327	0	0	20.74	1	317	3.33846e-12	317	6.67692e-12	317	2.10628e-14	1.68301e-13
	19.88	1	328	0	328	0	328	0	0	20.67	1	318	3.42322e-12	318	6.84645e-12	318	2.15297e-14	1.71842e-13
	19.87	1	329	0	329	0	329	0	0	20.62	1	319	3.51125e-12	319	7.0225e-12	319	2.20141e-14	1.75444e-13
	19.82	1	330	0	330	0	330	0	0	20.54	1	320	3.6009e-12	320	7.20181e-12	320	2.25057e-14	1.79109e-13
	19.75	1	331	0	331	0	331	0	0	20.34	1	321	3.69219e-12	321	7.38438e-12	321	2.30043e-14	1.82837e-13
	19.73	1	332	0	332	0	332	0	0	20.26	1	322	3.78511e-12	322	7.57021e-12	322	2.351e-14	1.8663e-13
	19.65	1	333	0	333	0	333	0	0	20.24	1	323	3.88128e-12	323	7.76257e-12	323	2.40327e-14	1.90488e-13
	19.58	1	334	0	334	0	334	0	0	20.23	1	324	3.97746e-12	324	7.95492e-12	324	2.45522e-14	1.94412e-13
	19.57	1	335	0	335	0	335	0	0	20.2	1	325	4.0769e-12	325	8.15379e-12	325	2.50886e-14	1.98405e-13
	19.56	1	336	0	336	0	336	0	0	20	1	326	4.17796e-12	326	8.35592e-12	326	2.56317e-14	2.02467e-13
	19.55	1	337	0	337	0	337	0	0	19.96	1	327	4.28229e-12	327	8.56458e-12	327	2.61914e-14	2.06599e-13
	19.52	1	338	0	338	0	338	0	0	19.88	1	328	4.38662e-12	328	8.77323e-12	328	2.67477e-14	2.10802e-13
	19.51	1	339	0	339	0	339	0	0	19.87	1	329	4.4942e-12	329	8.98841e-12	329	2.73204e-14	2.15079e-13
	19.39	1	341	0	341	0	341	0	0	19.82	1	330	4.60505e-12	330	9.2101e-12	330	2.79094e-14	2.19429e-13
	19.37	1	342	0	342	0	342	0	0	19.75	1	331	4.7159e-12	331	9.4318e-12	331	2.84948e-14	2.23855e-13
	19.35	1	343	0	343	0	343	0	0	19.73	1	332	4.83e-12	332	9.66001e-12	332	2.90964e-14	2.28358e-13
	19.32	1	344	0	344	0	344	0	0	19.65	1	333	4.94737e-12	333	9.89475e-12	333	2.97139e-14	2.32939e-13
	19.21	1	345	0	345	0	345	0	0	19.58	1	334	5.06637e-12	334	1.01327e-11	334	3.03375e-14	2.376e-13
	19.11	1	346	0	346	0	346	0	0	19.57	1	335	5.187e-12	335	1.0374e-11	335	3.09672e-14	2.42342e-13
	19.1	1	347	0	347	0	347	0	0	19.56	1	336	5.31089e-12	336	1.06218e-11	336	3.16124e-14	2.47167e-13
	19.08	1	349	0	349	0	349	0	0	19.55	1	337	5.4364e-12	337	1.08728e-11	337	3.22635e-14	2.52076e-13
	19.02	1	350	0	350	0	350	0	0	19.52	1	338	5.56518e-12	338	1.11304e-11	338	3.29301e-14	2.57071e-13
	18.94	1	351	0	351	0	351	0	0	19.51	1	339	5.69722e-12	339	1.13944e-11	339	3.36119e-14	2.62154e-13
	18.82	1	352	0	352	0	352	0	0	19.39	1	340	5.83089e-12	340	1.16618e-11	340	3.42994e-14	2.69946e-13
	18.74	1	353	0	353	0	353	0	0	19.39	1	341	5.96619e-12	341	1.19324e-11	341	3.49923e-14	2.69946e-13
	18.73	1	354	0	354	0	354	0	0	19.37	1	342	6.10475e-12	342	1.22095e-11	342	3.57003e-14	2.77944e-13
	18.63	1	355	0	355	0	355	0	0	19.35	1	343	6.24657e-12	343	1.24931e-11	343	3.64231e-14	2.83394e-13
	18.58	1	356	0	356	0	356	0	0	19.32	1	344	6.39165e-12	344	1.27833e-11	344	3.71607e-14	2.8894e-13
	18.52	1	357	0	357	0	357	0	0	19.21	1	345	6.53836e-12	345	1.30767e-11	345	3.79035e-14	2.94585e-13
	18.5	1	358	0	358	0	358	0	0	19.11	1	346	6.68833e-12	346	1.33767e-11	346	3.86608e-14	3.00329e-13
	18.37	1	359	0	359	0	359	0	0	19.1	1	347	6.84156e-12	347	1.36831e-11	347	3.94326e-14	3.06176e-13
	18.36	1	360	0	360	0	360	0	0	19.08	1	348	6.99805e-12	348	1.39961e-11	348	4.02187e-14	3.15143e-13
	18.35	1	361	0	361	0	361	0	0	19.08	1	349	7.1578e-12	349	1.43156e-11	349	4.10189e-14	3.15143e-13
	18.3	1	363	0	363	0	363	0	0	19.02	1	350	7.31918e-12	350	1.46384e-11	350	4.18239e-14	3.24351e-13
	18.25	1	364	0	364	0	364	0	0	18.94	1	351	7.48545e-12	351	1.49709e-11	351	4.26521e-14	3.30628e-13
	18.24	1	365	0	365	0	365	0	0	18.82	1	352	7.65335e-12	352	1.53067e-11	352	4.34849e-14	3.37017e-13
	18.17	1	366	0	366	0	366	0	0	18.74	1	353	7.82451e-12	353	1.5649e-11	353	4.43315e-14	3.43522e-13
	18.13	1	367	0	367	0	367	0	0	18.73	1	354	8.00056e-12	354	1.60011e-11	354	4.52009e-14	3.50145e-13
	18.04	1	368	0	368	0	368	0	0	18.63	1	355	8.17824e-12	355	1.63565e-11	355	4.60746e-14	3.56888e-13
	18.01	1	369	0	369	0	369	0	0	18.58	1	356	8.36082e-12	356	1.67216e-11	356	4.69709e-14	3.63753e-13
	18	1	370	0	370	0	370	0	0	18.52	1	357	8.54502e-12	357	1.709e-11	357	4.78712e-14	3.70743e-13
	17.82	1	371	0	371	0	371	0	0	18.5	1	358	8.73411e-12	358	1.74682e-11	358	4.87939e-14	3.77862e-13
	17.78	1	372	0	372	0	372	0	0	18.37	1	359	8.92646e-12	359	1.78529e-11	359	4.97296e-14	3.8511e-13
	17.68	1	373	0	373	0	373	0	0	18.36	1	360	9.1237e-12	360	1.82474e-11	360	5.06872e-14	3.92493e-13
	17.64	1	374	0	374	0	374	0	0	18.35	1	361	9.32421e-12	361	1.86484e-11	361	5.16577e-14	4.00011e-13
	17.63	1	375	0	375	0	375	0	0	18.3	1	362	9.52797e-12	362	1.90559e-11	362	5.26407e-14	4.1155e-13
	17.58	1	376	0	376	0	376	0	0	18.3	1	363	9.73499e-12	363	1.947e-11	363	5.36363e-14	4.1155e-13
	17.56	1	377	0	377	0	377	0	0	18.25	1	364	9.94691e-12	364	1.98938e-11	364	5.46533e-14	4.23412e-13
	17.51	1	378	0	378	0	378	0	0	18.24	1	365	1.01621e-11	365	2.03242e-11	365	5.56826e-14	4.31505e-13
	17.48	1	379	0	379	0	379	0	0	18.17	1	366	1.03821e-11	366	2.07643e-11	366	5.6733e-14	4.39749e-13
	17.46	1	380	0	380	0	380	0	0	18.13	1	367	1.06071e-11	367	2.12142e-11	367	5.78044e-14	4.48148e-13
	17.41	1	381	0	381	0	381	0	0	18.04	1	368	1.08353e-11	368	2.16706e-11	368	5.88876e-14	4.56706e-13
	17.35	1	382	0	382	0	382	0	0	18.01	1	369	1.10668e-11	369	2.21336e-11	369	5.99826e-14	4.65425e-13
	17.25	1	383	0	383	0	383	0	0	18	1	370	1.13048e-11	370	2.26096e-11	370	6.1107e-14	4.7431e-13
	17.21	1	384	0	384	0	384	0	0	17.82	1	371	1.1546e-11	371	2.30921e-11	371	6.22428e-14	4.83364e-13
	17.05	1	385	0	385	0	385	0	0	17.78	1	372	1.17922e-11	372	2.35844e-11	372	6.33989e-14	4.92591e-13
	17.02	1	386	0	386	0	386	0	0	17.68	1	373	1.20432e-11	373	2.40865e-11	373	6.45749e-14	5.01994e-13
	16.94	1	387	0	387	0	387	0	0	17.64	1	374	1.22992e-11	374	2.45983e-11	374	6.57709e-14	5.11578e-13
	16.84	1	388	0	388	0	388	0	0	17.63	1	375	1.256e-11	375	2.51199e-11	375	6.69865e-14	5.21348e-13
	16.82	1	389	0	389	0	389	0	0	17.58	1	376	1.28257e-11	376	2.56514e-11	376	6.82217e-14	5.31306e-13
	16.76	1	390	0	390	0	390	0	0	17.56	1	377	1.30963e-11	377	2.61925e-11	377	6.94763e-14	5.41458e-13
	16.74	1	392	0	392	0	392	0	0	17.51	1	378	1.33718e-11	378	2.67435e-11	378	7.07501e-14	5.51808e-13
	16.6	1	393	0	393	0	393	0	0	17.48	1	379	1.36538e-11	379	2.73075e-11	379	7.20516e-14	5.6236e-13
	16.5	1	394	0	394	0	394	0	0	17.46	1	380	1.39407e-11	380	2.78813e-11	380	7.33719e-14	5.73119e-13
	16.44	1	395	0	395	0	395	0	0	17.41	1	381	1.42325e-11	381	2.84649e-11	381	7.47111e-14	5.84091e-13
	16.27	1	396	0	396	0	396	0	0	17.35	1	382	1.45308e-11	382	2.90615e-11	382	7.60773e-14	5.95279e-13
	16.25	1	397	0	397	0	397	0	0	17.25	1	383	1.4834e-11	383	2.96679e-11	383	7.7462e-14	6.0669e-13
	16.24	1	398	0	398	0	398	0	0	17.21	1	384	1.51421e-11	384	3.02841e-11	384	7.88649e-14	6.18327e-13
	16.22	1	399	0	399	0	399	0	0	17.05	1	385	1.54583e-11	385	3.09166e-11	385	8.03028e-14	6.30198e-13
	16.15	1	400	0	400	0	400	0	0	17.02	1	386	1.57794e-11	386	3.15589e-11	386	8.17587e-14	6.42306e-13
	16.13	1	401	0	401	0	401	0	0	16.94	1	387	1.61055e-11	387	3.22109e-11	387	8.32323e-14	6.54659e-13
	16.07	1	403	0	403	0	403	0	0	16.84	1	388	1.64396e-11	388	3.28792e-11	388	8.47403e-14	6.67261e-13
	16.06	1	404	0	404	0	404	0	0	16.82	1	389	1.67803e-11	389	3.35606e-11	389	8.62741e-14	6.80119e-13
	16.05	1	405	0	405	0	405	0	0	16.76	1	390	1.71259e-11	390	3.42518e-11	390	8.78251e-14	6.93239e-13
	16.03	1	406	0	406	0	406	0	0	16.74	1	391	1.74796e-11	391	3.49593e-11	391	8.94099e-14	7.13424e-13
	16	1	408	0	408	0	408	0	0	16.74	1	392	1.78399e-11	392	3.56798e-11	392	9.10198e-14	7.13424e-13
	15.95	1	409	0	409	0	409	0	0	16.6	1	393	1.82067e-11	393	3.64133e-11	393	9.26547e-14	7.34235e-13
	15.87	1	410	0	410	0	410	0	0	16.5	1	394	1.85816e-11	394	3.71632e-11	394	9.43227e-14	7.48468e-13
	15.83	1	411	0	411	0	411	0	0	16.44	1	395	1.8963e-11	395	3.79261e-11	395	9.60153e-14	7.62996e-13
	15.82	1	412	0	412	0	412	0	0	16.27	1	396	1.9351e-11	396	3.8702e-11	396	9.77323e-14	7.77827e-13
	15.8	1	413	0	413	0	413	0	0	16.25	1	397	1.97487e-11	397	3.94975e-11	397	9.94899e-14	7.92968e-13
	15.78	1	414	0	414	0	414	0	0	16.24	1	398	2.0153e-11	398	4.0306e-11	398	1.01271e-13	8.08427e-13
	15.7	1	415	0	415	0	415	0	0	16.22	1	399	2.05638e-11	399	4.11276e-11	399	1.03077e-13	8.24212e-13
	15.68	1	416	0	416	0	416	0	0	16.15	1	400	2.09844e-11	400	4.19687e-11	400	1.04922e-13	8.40331e-13
	15.65	1	417	0	417	0	417	0	0	16.13	1	401	2.14131e-11	401	4.28262e-11	401	1.06798e-13	8.56792e-13
	15.63	1	418	0	418	0	418	0	0	16.07	1	402	2.18499e-11	402	4.36999e-11	402	1.08706e-13	8.82145e-13
	15.57	1	419	0	419	0	419	0	0	16.07	1	403	2.2295e-11	403	4.45899e-11	403	1.10645e-13	8.82145e-13
	15.55	1	420	0	420	0	420	0	0	16.06	1	404	2.27498e-11	404	4.54995e-11	404	1.12623e-13	9.08317e-13
	15.51	1	421	0	421	0	421	0	0	16.05	1	405	2.32127e-11	405	4.64254e-11	405	1.14631e-13	9.26237e-13
	15.48	1	422	0	422	0	422	0	0	16.03	1	406	2.36854e-11	406	4.73709e-11	406	1.16677e-13	9.44545e-13
	15.33	1	423	0	423	0	423	0	0	16	1	407	2.41663e-11	407	4.83327e-11	407	1.18753e-13	9.72755e-13
	15.3	1	424	0	424	0	424	0	0	16	1	408	2.4657e-11	408	4.9314e-11	408	1.20868e-13	9.72755e-13
	15.27	1	425	0	425	0	425	0	0	15.95	1	409	2.51591e-11	409	5.03181e-11	409	1.23027e-13	1.0019e-12
	15.12	1	426	0	426	0	426	0	0	15.87	1	410	2.56693e-11	410	5.13386e-11	410	1.25216e-13	1.02186e-12
	15.1	1	427	0	427	0	427	0	0	15.83	1	411	2.61909e-11	411	5.23818e-11	411	1.2745e-13	1.04226e-12
	15.05	1	428	0	428	0	428	0	0	15.82	1	412	2.67223e-11	412	5.34447e-11	412	1.2972e-13	1.06312e-12
	14.97	1	429	0	429	0	429	0	0	15.8	1	413	2.72652e-11	413	5.45303e-11	413	1.32035e-13	1.08444e-12
	14.85	1	430	0	430	0	430	0	0	15.78	1	414	2.78178e-11	414	5.56355e-11	414	1.34385e-13	1.10623e-12
	14.8	1	431	0	431	0	431	0	0	15.7	1	415	2.83818e-11	415	5.67636e-11	415	1.3678e-13	1.12852e-12
	14.73	1	432	0	432	0	432	0	0	15.68	1	416	2.89572e-11	416	5.79144e-11	416	1.39217e-13	1.1513e-12
	14.46	1	433	0	433	0	433	0	0	15.65	1	417	2.9544e-11	417	5.90881e-11	417	1.41698e-13	1.1746e-12
	14.29	1	434	0	434	0	434	0	0	15.63	1	418	3.01439e-11	418	6.02879e-11	418	1.44229e-13	1.19843e-12
	14.26	1	435	0	435	0	435	0	0	15.57	1	419	3.07552e-11	419	6.15104e-11	419	1.46803e-13	1.22281e-12
	14.23	1	436	0	436	0	436	0	0	15.55	1	420	3.13795e-11	420	6.27591e-11	420	1.49426e-13	1.24774e-12
	14.12	1	438	0	438	0	438	0	0	15.51	1	421	3.20153e-11	421	6.40306e-11	421	1.52092e-13	1.27324e-12
	14.11	1	439	0	439	0	439	0	0	15.48	1	422	3.26657e-11	422	6.53314e-11	422	1.54814e-13	1.29933e-12
	14.08	1	440	0	440	0	440	0	0	15.33	1	423	3.33292e-11	423	6.66583e-11	423	1.57585e-13	1.32603e-12
	14.07	1	441	0	441	0	441	0	0	15.3	1	424	3.40056e-11	424	6.80113e-11	424	1.60404e-13	1.35334e-12
	14.06	1	442	0	442	0	442	0	0	15.27	1	425	3.46968e-11	425	6.93936e-11	425	1.63279e-13	1.38129e-12
	14.02	1	443	0	443	0	443	0	0	15.12	1	426	3.5401e-11	426	7.0802e-11	426	1.66202e-13	1.4099e-12
	13.98	1	444	0	444	0	444	0	0	15.1	1	427	3.61199e-11	427	7.22398e-11	427	1.6918e-13	1.43918e-12
	13.91	1	446	0	446	0	446	0	0	15.05	1	428	3.68551e-11	428	7.37101e-11	428	1.7222e-13	1.46915e-12
	13.88	1	447	0	447	0	447	0	0	14.97	1	429	3.76049e-11	429	7.52098e-11	429	1.75314e-13	1.49982e-12
	13.81	1	448	0	448	0	448	0	0	14.85	1	430	3.83711e-11	430	7.67421e-11	430	1.7847e-13	1.53123e-12
	13.75	1	449	0	449	0	449	0	0	14.8	1	431	3.91519e-11	431	7.83038e-11	431	1.81679e-13	1.56339e-12
	13.73	1	450	0	450	0	450	0	0	14.73	1	432	3.99506e-11	432	7.99013e-11	432	1.84957e-13	1.59632e-12
	13.68	1	451	0	451	0	451	0	0	14.46	1	433	4.07657e-11	433	8.15314e-11	433	1.88294e-13	1.63004e-12
	13.64	1	452	0	452	0	452	0	0	14.29	1	434	4.15987e-11	434	8.31974e-11	434	1.91699e-13	1.66458e-12
	13.63	1	453	0	453	0	453	0	0	14.26	1	435	4.2448e-11	435	8.48959e-11	435	1.95163e-13	1.69995e-12
	13.61	1	454	0	454	0	454	0	0	14.23	1	436	4.33168e-11	436	8.66336e-11	436	1.98701e-13	1.73618e-12
	13.59	1	455	0	455	0	455	0	0	14.12	1	437	4.42036e-11	437	8.84072e-11	437	2.02305e-13	1.7922e-12
	13.56	1	456	0	456	0	456	0	0	14.12	1	438	4.51083e-11	438	9.02166e-11	438	2.05974e-13	1.7922e-12
	13.55	1	457	0	457	0	457	0	0	14.11	1	439	4.60342e-11	439	9.20684e-11	439	2.09723e-13	1.8503e-12
	13.48	1	458	0	458	0	458	0	0	14.08	1	440	4.6978e-11	440	9.39561e-11	440	2.13537e-13	1.89023e-12
	13.47	1	459	0	459	0	459	0	0	14.07	1	441	4.79447e-11	441	9.58894e-11	441	2.17436e-13	1.93115e-12
	13.45	1	460	0	460	0	460	0	0	14.06	1	442	4.89309e-11	442	9.78618e-11	442	2.21407e-13	1.97309e-12
	13.42	1	461	0	461	0	461	0	0	14.02	1	443	4.99383e-11	443	9.98766e-11	443	2.25455e-13	2.01608e-12
	13.4	1	462	0	462	0	462	0	0	13.98	1	444	5.09685e-11	444	1.01937e-10	444	2.29588e-13	2.06015e-12
	13.31	1	463	0	463	0	463	0	0	13.91	1	445	5.20216e-11	445	1.04043e-10	445	2.33805e-13	2.12834e-12
	13.14	1	464	0	464	0	464	0	0	13.91	1	446	5.30975e-11	446	1.06195e-10	446	2.38105e-13	2.12834e-12
	13.12	1	465	0	465	0	465	0	0	13.88	1	447	5.41978e-11	447	1.08396e-10	447	2.42496e-13	2.19914e-12
	12.95	1	466	0	466	0	466	0	0	13.81	1	448	5.53209e-11	448	1.10642e-10	448	2.46968e-13	2.24785e-12
	12.85	1	467	0	467	0	467	0	0	13.75	1	449	5.64701e-11	449	1.1294e-10	449	2.51537e-13	2.2978e-12
	12.78	1	468	0	468	0	468	0	0	13.73	1	450	5.76454e-11	450	1.15291e-10	450	2.56202e-13	2.34904e-12
	12.72	1	469	0	469	0	469	0	0	13.68	1	451	5.88452e-11	451	1.1769e-10	451	2.60954e-13	2.4016e-12
	12.67	1	470	0	470	0	470	0	0	13.64	1	452	6.00727e-11	452	1.20145e-10	452	2.65808e-13	2.45552e-12
	12.66	1	471	0	471	0	471	0	0	13.63	1	453	6.13295e-11	453	1.22659e-10	453	2.7077e-13	2.51084e-12
	12.64	1	472	0	472	0	472	0	0	13.61	1	454	6.26124e-11	454	1.25225e-10	454	2.75825e-13	2.5676e-12
	12.44	1	473	0	473	0	473	0	0	13.59	1	455	6.39262e-11	455	1.27852e-10	455	2.80994e-13	2.62585e-12
	12.43	1	474	0	474	0	474	0	0	13.56	1	456	6.52678e-11	456	1.30536e-10	456	2.86262e-13	2.68563e-12
	12.4	1	475	0	475	0	475	0	0	13.55	1	457	6.6642e-11	457	1.33284e-10	457	2.9165e-13	2.74699e-12
	12.39	1	476	0	476	0	476	0	0	13.48	1	458	6.80472e-11	458	1.36094e-10	458	2.97149e-13	2.80997e-12
	12.38	1	477	0	477	0	477	0	0	13.47	1	459	6.94849e-11	459	1.3897e-10	459	3.02766e-13	2.87463e-12
	12.37	1	478	0	478	0	478	0	0	13.45	1	460	7.09553e-11	460	1.41911e-10	460	3.08501e-13	2.94101e-12
	12.36	1	479	0	479	0	479	0	0	13.42	1	461	7.24599e-11	461	1.4492e-10	461	3.14359e-13	3.00917e-12
	12.34	1	480	0	480	0	480	0	0	13.4	1	462	7.39987e-11	462	1.47997e-10	462	3.20341e-13	3.07916e-12
	12.29	1	481	0	481	0	481	0	0	13.31	1	463	7.5575e-11	463	1.5115e-10	463	3.26458e-13	3.15104e-12
	12.21	1	482	0	482	0	482	0	0	13.14	1	464	7.71872e-11	464	1.54374e-10	464	3.32703e-13	3.22487e-12
	12.17	1	483	0	483	0	483	0	0	13.12	1	465	7.88368e-11	465	1.57674e-10	465	3.39083e-13	3.3007e-12
	12.12	1	484	0	484	0	484	0	0	12.95	1	466	8.05273e-11	466	1.61055e-10	466	3.45611e-13	3.37861e-12
	12.11	1	485	0	485	0	485	0	0	12.85	1	467	8.22568e-11	467	1.64514e-10	467	3.52277e-13	3.45865e-12
	12.07	1	486	0	486	0	486	0	0	12.78	1	468	8.40271e-11	468	1.68054e-10	468	3.5909e-13	3.54089e-12
	12.06	1	487	0	487	0	487	0	0	12.72	1	469	8.58398e-11	469	1.7168e-10	469	3.66054e-13	3.6254e-12
	12.03	1	488	0	488	0	488	0	0	12.67	1	470	8.76948e-11	470	1.7539e-10	470	3.73169e-13	3.71225e-12
	12.01	1	490	0	490	0	490	0	0	12.66	1	471	8.95972e-11	471	1.79194e-10	471	3.80455e-13	3.80152e-12
	12	1	493	0	493	0	493	0	0	12.64	1	472	9.15435e-11	472	1.83087e-10	472	3.87896e-13	3.89328e-12
	11.95	1	494	0	494	0	494	0	0	12.44	1	473	9.35371e-11	473	1.87074e-10	473	3.95506e-13	3.98761e-12
	11.92	1	495	0	495	0	495	0	0	12.43	1	474	9.55797e-11	474	1.91159e-10	474	4.0329e-13	4.08459e-12
	11.86	1	496	0	496	0	496	0	0	12.4	1	475	9.76711e-11	475	1.95342e-10	475	4.11247e-13	4.18432e-12
	11.84	1	497	0	497	0	497	0	0	12.39	1	476	9.98147e-11	476	1.99629e-10	476	4.19389e-13	4.28686e-12
	11.82	1	499	0	499	0	499	0	0	12.38	1	477	1.02012e-10	477	2.04024e-10	477	4.27723e-13	4.39233e-12
	11.78	1	500	0	500	0	500	0	0	12.37	1	478	1.04262e-10	478	2.08523e-10	478	4.36241e-13	4.5008e-12
	11.73	1	501	0	501	0	501	0	0	12.36	1	479	1.06568e-10	479	2.13136e-10	479	4.44961e-13	4.61238e-12
	11.7	1	503	0	503	0	503	0	0	12.34	1	480	1.08932e-10	480	2.17864e-10	480	4.53883e-13	4.72717e-12
	11.64	1	504	0	504	0	504	0	0	12.29	1	481	1.11354e-10	481	2.22708e-10	481	4.63011e-13	4.84528e-12
	11.62	1	505	0	505	0	505	0	0	12.21	1	482	1.13838e-10	482	2.27677e-10	482	4.72359e-13	4.96681e-12
	11.58	1	506	0	506	0	506	0	0	12.17	1	483	1.16383e-10	483	2.32766e-10	483	4.81917e-13	5.09187e-12
	11.41	1	507	0	507	0	507	0	0	12.12	1	484	1.18994e-10	484	2.37989e-10	484	4.91713e-13	5.22058e-12
	11.37	1	508	0	508	0	508	0	0	12.11	1	485	1.21671e-10	485	2.43342e-10	485	5.01737e-13	5.35306e-12
	11.3	1	509	0	509	0	509	0	0	12.07	1	486	1.24416e-10	486	2.48832e-10	486	5.12001e-13	5.48944e-12
	11.26	1	510	0	510	0	510	0	0	12.06	1	487	1.2723e-10	487	2.5446e-10	487	5.22504e-13	5.62984e-12
	11.22	1	511	0	511	0	511	0	0	12.03	1	488	1.30118e-10	488	2.60237e-10	488	5.33272e-13	5.7744e-12
	11.2	1	512	0	512	0	512	0	0	12.01	1	489	1.3308e-10	489	2.6616e-10	489	5.44295e-13	5.99934e-12
	11.19	1	513	0	513	0	513	0	0	12.01	1	490	1.36119e-10	490	2.72238e-10	490	5.55587e-13	5.99934e-12
	11.13	1	514	0	514	0	514	0	0	12	1	491	1.39236e-10	491	2.78471e-10	491	5.67151e-13	6.39709e-12
	11.07	1	516	0	516	0	516	0	0	12	1	492	1.42434e-10	492	2.84868e-10	492	5.78999e-13	6.39709e-12
	11.03	1	517	0	517	0	517	0	0	12	1	493	1.45717e-10	493	2.91434e-10	493	5.91143e-13	6.39709e-12
	11.02	1	518	0	518	0	518	0	0	11.95	1	494	1.49085e-10	494	2.98169e-10	494	6.03582e-13	6.73725e-12
	10.86	1	519	0	519	0	519	0	0	11.92	1	495	1.52542e-10	495	3.05084e-10	495	6.16332e-13	6.91511e-12
	10.83	1	521	0	521	0	521	0	0	11.86	1	496	1.56092e-10	496	3.12185e-10	496	6.29405e-13	7.0984e-12
	10.76	1	522	0	522	0	522	0	0	11.84	1	497	1.59736e-10	497	3.19471e-10	497	6.428e-13	7.2873e-12
	10.75	1	523	0	523	0	523	0	0	11.82	1	498	1.63477e-10	498	3.26954e-10	498	6.56533e-13	7.5816e-12
	10.72	1	524	0	524	0	524	0	0	11.82	1	499	1.67319e-10	499	3.34638e-10	499	6.70617e-13	7.5816e-12
	10.54	1	525	0	525	0	525	0	0	11.78	1	500	1.71264e-10	500	3.42528e-10	500	6.85055e-13	7.88963e-12
	10.51	1	526	0	526	0	526	0	0	11.73	1	501	1.75315e-10	501	3.50629e-10	501	6.99859e-13	8.10298e-12
	10.43	1	527	0	527	0	527	0	0	11.7	1	502	1.79476e-10	502	3.58953e-10	502	7.15045e-13	8.43554e-12
	10.4	1	529	0	529	0	529	0	0	11.7	1	503	1.83752e-10	503	3.67504e-10	503	7.30625e-13	8.43554e-12
	10.39	1	531	0	531	0	531	0	0	11.64	1	504	1.88144e-10	504	3.76287e-10	504	7.46602e-13	8.78386e-12
	10.31	1	533	0	533	0	533	0	0	11.62	1	505	1.92657e-10	505	3.85315e-10	505	7.62999e-13	9.02524e-12
	10.27	1	534	0	534	0	534	0	0	11.58	1	506	1.97293e-10	506	3.94587e-10	506	7.79816e-13	9.27426e-12
	10.23	1	535	0	535	0	535	0	0	11.41	1	507	2.0206e-10	507	4.0412e-10	507	7.9708e-13	9.53118e-12
	10.15	1	536	0	536	0	536	0	0	11.37	1	508	2.06958e-10	508	4.13917e-10	508	8.14796e-13	9.79628e-12
	10.11	1	537	0	537	0	537	0	0	11.3	1	509	2.11994e-10	509	4.23987e-10	509	8.32981e-13	1.00699e-11
	10.09	1	538	0	538	0	538	0	0	11.26	1	510	2.17169e-10	510	4.34339e-10	510	8.51644e-13	1.03522e-11
	10.07	1	539	0	539	0	539	0	0	11.22	1	511	2.22492e-10	511	4.44983e-10	511	8.70809e-13	1.06437e-11
	10.03	1	541	0	541	0	541	0	0	11.2	1	512	2.27964e-10	512	4.55928e-10	512	8.90484e-13	1.09445e-11
	10.02	1	543	0	543	0	543	0	0	11.19	1	513	2.33591e-10	513	4.67182e-10	513	9.10686e-13	1.12552e-11
	10.01	1	544	0	544	0	544	0	0	11.13	1	514	2.39379e-10	514	4.78759e-10	514	9.31438e-13	1.15759e-11
	10	1	548	0	548	0	548	0	0	11.07	1	515	2.45334e-10	515	4.90669e-10	515	9.52754e-13	1.20768e-11
	9.98	1	549	0	549	0	549	0	0	11.07	1	516	2.51459e-10	516	5.02917e-10	516	9.74646e-13	1.20768e-11
	9.94	1	550	0	550	0	550	0	0	11.03	1	517	2.57761e-10	517	5.15521e-10	517	9.97139e-13	1.26026e-11
	9.88	1	551	0	551	0	551	0	0	11.02	1	518	2.64243e-10	518	5.28487e-10	518	1.02025e-12	1.29676e-11
	9.86	1	552	0	552	0	552	0	0	10.86	1	519	2.70917e-10	519	5.41834e-10	519	1.044e-12	1.33447e-11
	9.85	1	553	0	553	0	553	0	0	10.83	1	520	2.77785e-10	520	5.5557e-10	520	1.0684e-12	1.3934e-11
	9.8	1	554	0	554	0	554	0	0	10.83	1	521	2.84853e-10	521	5.69706e-10	521	1.09349e-12	1.3934e-11
	9.72	1	555	0	555	0	555	0	0	10.76	1	522	2.9213e-10	522	5.84259e-10	522	1.11927e-12	1.45531e-11
	9.69	1	556	0	556	0	556	0	0	10.75	1	523	2.99622e-10	523	5.99243e-10	523	1.14578e-12	1.49832e-11
	9.62	1	557	0	557	0	557	0	0	10.72	1	524	3.07335e-10	524	6.14671e-10	524	1.17304e-12	1.54278e-11
	9.57	1	559	0	559	0	559	0	0	10.54	1	525	3.1528e-10	525	6.30561e-10	525	1.20107e-12	1.58875e-11
	9.55	1	560	0	560	0	560	0	0	10.51	1	526	3.23462e-10	526	6.46924e-10	526	1.22989e-12	1.63628e-11
	9.54	1	561	0	561	0	561	0	0	10.43	1	527	3.3189e-10	527	6.63779e-10	527	1.25954e-12	1.68543e-11
	9.52	1	562	0	562	0	562	0	0	10.4	1	528	3.40572e-10	528	6.81143e-10	528	1.29004e-12	1.76233e-11
	9.51	1	564	0	564	0	564	0	0	10.4	1	529	3.49516e-10	529	6.99032e-10	529	1.32142e-12	1.76233e-11
	9.4	1	565	0	565	0	565	0	0	10.39	1	530	3.58733e-10	530	7.17465e-10	530	1.35371e-12	1.87113e-11
	9.29	1	566	0	566	0	566	0	0	10.39	1	531	3.6823e-10	531	7.36459e-10	531	1.38693e-12	1.87113e-11
	9.24	1	567	0	567	0	567	0	0	10.31	1	532	3.78018e-10	532	7.56037e-10	532	1.42112e-12	1.98759e-11
	9.15	1	568	0	568	0	568	0	0	10.31	1	533	3.88109e-10	533	7.76217e-10	533	1.45632e-12	1.98759e-11
	9.14	1	569	0	569	0	569	0	0	10.27	1	534	3.98512e-10	534	7.97024e-10	534	1.49255e-12	2.08033e-11
	9.13	1	570	0	570	0	570	0	0	10.23	1	535	4.09237e-10	535	8.18473e-10	535	1.52986e-12	2.14487e-11
	9.12	1	571	0	571	0	571	0	0	10.15	1	536	4.20295e-10	536	8.4059e-10	536	1.56827e-12	2.21168e-11
	9.1	1	572	0	572	0	572	0	0	10.11	1	537	4.31699e-10	537	8.63399e-10	537	1.60782e-12	2.28085e-11
	9.04	1	573	0	573	0	573	0	0	10.09	1	538	4.43462e-10	538	8.86925e-10	538	1.64856e-12	2.35248e-11
	8.91	1	574	0	574	0	574	0	0	10.07	1	539	4.55597e-10	539	9.11194e-10	539	1.69053e-12	2.42665e-11
	8.71	1	576	0	576	0	576	0	0	10.03	1	540	4.68114e-10	540	9.36229e-10	540	1.73376e-12	2.5429e-11
	8.69	1	578	0	578	0	578	0	0	10.03	1	541	4.8103e-10	541	9.62059e-10	541	1.7783e-12	2.5429e-11
	8.66	1	579	0	579	0	579	0	0	10.02	1	542	4.94357e-10	542	9.88715e-10	542	1.8242e-12	2.70778e-11
	8.6	1	580	0	580	0	580	0	0	10.02	1	543	5.08112e-10	543	1.01622e-09	543	1.8715e-12	2.70778e-11
	8.58	1	581	0	581	0	581	0	0	10.01	1	544	5.22311e-10	544	1.04462e-09	544	1.92026e-12	2.83934e-11
	8.56	1	582	0	582	0	582	0	0	10	1	545	5.36967e-10	545	1.07393e-09	545	1.97052e-12	3.07491e-11
	8.51	1	583	0	583	0	583	0	0	10	1	546	5.52097e-10	546	1.10419e-09	546	2.02233e-12	3.07491e-11
	8.48	1	584	0	584	0	584	0	0	10	1	547	5.67722e-10	547	1.13544e-09	547	2.07577e-12	3.07491e-11
	8.46	1	585	0	585	0	585	0	0	10	1	548	5.83855e-10	548	1.16771e-09	548	2.13086e-12	3.07491e-11
	8.39	1	587	0	587	0	587	0	0	9.98	1	549	6.0052e-10	549	1.20104e-09	549	2.18769e-12	3.33263e-11
	8.38	1	588	0	588	0	588	0	0	9.94	1	550	6.17732e-10	550	1.23546e-09	550	2.2463e-12	3.44244e-11
	8.3	1	590	0	590	0	590	0	0	9.88	1	551	6.35515e-10	551	1.27103e-09	551	2.30677e-12	3.55631e-11
	8.28	1	591	0	591	0	591	0	0	9.86	1	552	6.53888e-10	552	1.30778e-09	552	2.36916e-12	3.67442e-11
	8.26	1	592	0	592	0	592	0	0	9.85	1	553	6.72874e-10	553	1.34575e-09	553	2.43354e-12	3.79694e-11
	8.25	1	594	0	594	0	594	0	0	9.8	1	554	6.92495e-10	554	1.38499e-09	554	2.49998e-12	3.92405e-11
	8.23	1	595	0	595	0	595	0	0	9.72	1	555	7.12775e-10	555	1.42555e-09	555	2.56856e-12	4.05593e-11
	8.21	1	597	0	597	0	597	0	0	9.69	1	556	7.3374e-10	556	1.46748e-09	556	2.63935e-12	4.19279e-11
	8.18	1	598	0	598	0	598	0	0	9.62	1	557	7.55416e-10	557	1.51083e-09	557	2.71244e-12	4.33482e-11
	8.17	1	599	0	599	0	599	0	0	9.57	1	558	7.77828e-10	558	1.55566e-09	558	2.78791e-12	4.55806e-11
	8.16	1	601	0	601	0	601	0	0	9.57	1	559	8.01007e-10	559	1.60201e-09	559	2.86586e-12	4.55806e-11
	8.15	1	603	0	603	0	603	0	0	9.55	1	560	8.24979e-10	560	1.64996e-09	560	2.94635e-12	4.7942e-11
	8.14	1	604	0	604	0	604	0	0	9.54	1	561	8.49776e-10	561	1.69955e-09	561	3.0295e-12	4.95919e-11
	8.12	1	605	0	605	0	605	0	0	9.52	1	562	8.75429e-10	562	1.75086e-09	562	3.11541e-12	5.13053e-11
	8.1	1	607	0	607	0	607	0	0	9.51	1	563	9.01974e-10	563	1.80395e-09	563	3.20417e-12	5.40003e-11
	8.09	1	608	0	608	0	608	0	0	9.51	1	564	9.29441e-10	564	1.85888e-09	564	3.29589e-12	5.40003e-11
	8.05	1	610	0	610	0	610	0	0	9.4	1	565	9.5787e-10	565	1.91574e-09	565	3.39069e-12	5.68538e-11
	8.03	1	611	0	611	0	611	0	0	9.29	1	566	9.87297e-10	566	1.97459e-09	566	3.48868e-12	5.88491e-11
	8.02	1	614	0	614	0	614	0	0	9.24	1	567	1.01776e-09	567	2.03552e-09	567	3.58998e-12	6.09226e-11
	8.01	1	615	0	615	0	615	0	0	9.15	1	568	1.0493e-09	568	2.0986e-09	568	3.69472e-12	6.30774e-11
	8	1	619	0	619	0	619	0	0	9.14	1	569	1.08196e-09	569	2.16392e-09	569	3.80302e-12	6.53172e-11
	7.87	1	620	0	620	0	620	0	0	9.13	1	570	1.11578e-09	570	2.23157e-09	570	3.91503e-12	6.76456e-11
	7.85	1	621	0	621	0	621	0	0	9.12	1	571	1.15082e-09	571	2.30164e-09	571	4.0309e-12	7.00663e-11
	7.79	1	622	0	622	0	622	0	0	9.1	1	572	1.18711e-09	572	2.37423e-09	572	4.15075e-12	7.25834e-11
	7.75	1	623	0	623	0	623	0	0	9.04	1	573	1.22472e-09	573	2.44943e-09	573	4.27475e-12	7.5201e-11
	7.73	1	624	0	624	0	624	0	0	8.91	1	574	1.26368e-09	574	2.52736e-09	574	4.40307e-12	7.79235e-11
	7.7	1	625	0	625	0	625	0	0	8.71	1	575	1.30406e-09	575	2.60812e-09	575	4.53586e-12	8.2214e-11
	7.65	1	626	0	626	0	626	0	0	8.71	1	576	1.34591e-09	576	2.69183e-09	576	4.67331e-12	8.2214e-11
	7.61	1	627	0	627	0	627	0	0	8.69	1	577	1.3893e-09	577	2.7786e-09	577	4.8156e-12	8.83463e-11
	7.59	1	628	0	628	0	628	0	0	8.69	1	578	1.43428e-09	578	2.86856e-09	578	4.96291e-12	8.83463e-11
	7.56	1	629	0	629	0	629	0	0	8.66	1	579	1.48092e-09	579	2.96185e-09	579	5.11545e-12	9.32771e-11
	7.54	1	630	0	630	0	630	0	0	8.6	1	580	1.52929e-09	580	3.05858e-09	580	5.27342e-12	9.67328e-11
	7.48	1	631	0	631	0	631	0	0	8.58	1	581	1.57946e-09	581	3.15892e-09	581	5.43704e-12	1.0033e-10
	7.47	1	632	0	632	0	632	0	0	8.56	1	582	1.6315e-09	582	3.263e-09	582	5.60653e-12	1.04076e-10
	7.46	1	634	0	634	0	634	0	0	8.51	1	583	1.68549e-09	583	3.37098e-09	583	5.78214e-12	1.07976e-10
	7.44	1	635	0	635	0	635	0	0	8.48	1	584	1.74152e-09	584	3.48303e-09	584	5.9641e-12	1.12037e-10
	7.36	1	636	0	636	0	636	0	0	8.46	1	585	1.79965e-09	585	3.5993e-09	585	6.15266e-12	1.16268e-10
	7.34	1	637	0	637	0	637	0	0	8.39	1	586	1.85999e-09	586	3.71999e-09	586	6.3481e-12	1.22947e-10
	7.33	1	638	0	638	0	638	0	0	8.39	1	587	1.92263e-09	587	3.84526e-09	587	6.5507e-12	1.22947e-10
	7.32	1	639	0	639	0	639	0	0	8.38	1	588	1.98766e-09	588	3.97532e-09	588	6.76075e-12	1.3005e-10
	7.31	1	640	0	640	0	640	0	0	8.3	1	589	2.05518e-09	589	4.11037e-09	589	6.97855e-12	1.37606e-10
	7.27	1	641	0	641	0	641	0	0	8.3	1	590	2.1253e-09	590	4.2506e-09	590	7.20441e-12	1.37606e-10
	7.25	1	642	0	642	0	642	0	0	8.28	1	591	2.19813e-09	591	4.39626e-09	591	7.43868e-12	1.45647e-10
	7.22	1	643	0	643	0	643	0	0	8.26	1	592	2.27378e-09	592	4.54757e-09	592	7.6817e-12	1.51294e-10
	7.2	1	644	0	644	0	644	0	0	8.25	1	593	2.35238e-09	593	4.70476e-09	593	7.93382e-12	1.60219e-10
	7.18	1	645	0	645	0	645	0	0	8.25	1	594	2.43404e-09	594	4.86809e-09	594	8.19543e-12	1.60219e-10
	7.11	1	646	0	646	0	646	0	0	8.23	1	595	2.51891e-09	595	5.03782e-09	595	8.46693e-12	1.69723e-10
	7.09	1	647	0	647	0	647	0	0	8.21	1	596	2.60712e-09	596	5.21424e-09	596	8.74872e-12	1.79849e-10
	7.07	1	648	0	648	0	648	0	0	8.21	1	597	2.69881e-09	597	5.39762e-09	597	9.04124e-12	1.79849e-10
	6.98	1	649	0	649	0	649	0	0	8.18	1	598	2.79414e-09	598	5.58827e-09	598	9.34494e-12	1.90639e-10
	6.89	1	650	0	650	0	650	0	0	8.17	1	599	2.89325e-09	599	5.78651e-09	599	9.66028e-12	1.98225e-10
	6.87	1	651	0	651	0	651	0	0	8.16	1	600	2.99633e-09	600	5.99267e-09	600	9.98778e-12	2.10229e-10
	6.86	1	652	0	652	0	652	0	0	8.16	1	601	3.10354e-09	601	6.20709e-09	601	1.03279e-11	2.10229e-10
	6.85	1	653	0	653	0	653	0	0	8.15	1	602	3.21507e-09	602	6.43013e-09	602	1.06813e-11	2.27485e-10
	6.81	1	654	0	654	0	654	0	0	8.15	1	603	3.33109e-09	603	6.66219e-09	603	1.10484e-11	2.27485e-10
	6.74	1	655	0	655	0	655	0	0	8.14	1	604	3.45182e-09	604	6.90364e-09	604	1.14299e-11	2.41441e-10
	6.59	1	656	0	656	0	656	0	0	8.12	1	605	3.57746e-09	605	7.15492e-09	605	1.18263e-11	2.51263e-10
	6.53	1	657	0	657	0	657	0	0	8.1	1	606	3.70823e-09	606	7.41647e-09	606	1.22384e-11	2.6682e-10
	6.51	1	658	0	658	0	658	0	0	8.1	1	607	3.84436e-09	607	7.68872e-09	607	1.26668e-11	2.6682e-10
	6.48	1	659	0	659	0	659	0	0	8.09	1	608	3.98609e-09	608	7.97218e-09	608	1.31121e-11	2.83432e-10
	6.41	1	660	0	660	0	660	0	0	8.05	1	609	4.13366e-09	609	8.26733e-09	609	1.35753e-11	3.01175e-10
	6.36	1	661	0	661	0	661	0	0	8.05	1	610	4.28735e-09	610	8.5747e-09	610	1.40569e-11	3.01175e-10
	6.32	1	663	0	663	0	663	0	0	8.03	1	611	4.44743e-09	611	8.89486e-09	611	1.45579e-11	3.20133e-10
	6.28	0.999999	664	0	664	0	664	0	0	8.02	1	612	4.61419e-09	612	9.22838e-09	612	1.5079e-11	3.47455e-10
	6.24	0.999999	666	0	666	0	666	0	0	8.02	1	613	4.78793e-09	613	9.57586e-09	613	1.56213e-11	3.47455e-10
	6.17	0.999999	668	0	668	0	668	0	0	8.02	1	614	4.96897e-09	614	9.93794e-09	614	1.61856e-11	3.47455e-10
	6.15	0.999999	669	0	669	0	669	0	0	8.01	1	615	5.15765e-09	615	1.03153e-08	615	1.67728e-11	3.77326e-10
	6.14	0.999999	670	0	670	0	670	0	0	8	1	616	5.35431e-09	616	1.07086e-08	616	1.73841e-11	4.18643e-10
	6.1	0.999999	671	0	671	0	671	0	0	8	1	617	5.55933e-09	617	1.11187e-08	617	1.80205e-11	4.18643e-10
	6.09	0.999999	672	0	672	0	672	0	0	8	1	618	5.77309e-09	618	1.15462e-08	618	1.86831e-11	4.18643e-10
	6.02	0.999999	674	0	674	0	674	0	0	8	1	619	5.99599e-09	619	1.1992e-08	619	1.93731e-11	4.18643e-10
	6.01	0.999999	677	0	677	0	677	0	0	7.87	1	620	6.22846e-09	620	1.24569e-08	620	2.00918e-11	4.64906e-10
	6	0.999999	681	0	681	0	681	0	0	7.85	1	621	6.47095e-09	621	1.29419e-08	621	2.08404e-11	4.84936e-10
	5.95	0.999999	682	0	682	0	682	0	0	7.79	1	622	6.72392e-09	622	1.34478e-08	622	2.16203e-11	5.05903e-10
	5.9	0.999999	683	0	683	0	683	0	0	7.75	1	623	6.98787e-09	623	1.39757e-08	623	2.2433e-11	5.27854e-10
	5.89	0.999999	686	0	686	0	686	0	0	7.73	1	624	7.26331e-09	624	1.45266e-08	624	2.32798e-11	5.50838e-10
	5.83	0.999999	687	0	687	0	687	0	0	7.7	1	625	7.55079e-09	625	1.51016e-08	625	2.41625e-11	5.74907e-10
	5.81	0.999998	688	0	688	0	688	0	0	7.65	1	626	7.85087e-09	626	1.57017e-08	626	2.50827e-11	6.00115e-10
	5.8	0.999998	689	0	689	0	689	0	0	7.61	1	627	8.16416e-09	627	1.63283e-08	627	2.6042e-11	6.26521e-10
	5.74	0.999998	690	0	690	0	690	0	0	7.59	1	628	8.49128e-09	628	1.69826e-08	628	2.70423e-11	6.54185e-10
	5.71	0.999998	691	0	691	0	691	0	0	7.56	1	629	8.83289e-09	629	1.76658e-08	629	2.80855e-11	6.83172e-10
	5.69	0.999998	692	0	692	0	692	0	0	7.54	1	630	9.1897e-09	630	1.83794e-08	630	2.91736e-11	7.13547e-10
	5.62	0.999998	693	0	693	0	693	0	0	7.48	1	631	9.56242e-09	631	1.91248e-08	631	3.03088e-11	7.45384e-10
	5.6	0.999997	694	0	694	0	694	0	0	7.47	1	632	9.95183e-09	632	1.99037e-08	632	3.14931e-11	7.78756e-10
	5.54	0.999997	695	0	695	0	695	0	0	7.46	1	633	1.03587e-08	633	2.07175e-08	633	3.2729e-11	8.31866e-10
	5.5	0.999997	696	0	696	0	696	0	0	7.46	1	634	1.0784e-08	634	2.1568e-08	634	3.40189e-11	8.31866e-10
	5.48	0.999997	697	0	697	0	697	0	0	7.44	1	635	1.12285e-08	635	2.2457e-08	635	3.53653e-11	8.88896e-10
	5.42	0.999996	698	0	698	0	698	0	0	7.36	1	636	1.16931e-08	636	2.33863e-08	636	3.67709e-11	9.29243e-10
	5.24	0.999994	699	0	699	0	699	0	0	7.34	1	637	1.2179e-08	637	2.43579e-08	637	3.82385e-11	9.71567e-10
	5.21	0.999994	700	0	700	0	700	0	0	7.33	1	638	1.2687e-08	638	2.5374e-08	638	3.97711e-11	1.01597e-09
	5.18	0.999993	701	0	701	0	701	0	0	7.32	1	639	1.32183e-08	639	2.64366e-08	639	4.13719e-11	1.06256e-09
	5.17	0.999993	702	0	702	0	702	0	0	7.31	1	640	1.37741e-08	640	2.75482e-08	640	4.30441e-11	1.11145e-09
	5.1	0.999992	703	0	703	0	703	0	0	7.27	1	641	1.43555e-08	641	2.87111e-08	641	4.47911e-11	1.16276e-09
	5.09	0.999992	704	0	704	0	704	0	0	7.25	1	642	1.49639e-08	642	2.99278e-08	642	4.66165e-11	1.21663e-09
	5.01	0.99999	705	0	705	0	705	0	0	7.22	1	643	1.56006e-08	643	3.12011e-08	643	4.85243e-11	1.27318e-09
	4.96	0.999989	706	0	706	0	706	0	0	7.2	1	644	1.62669e-08	644	3.25338e-08	644	5.05183e-11	1.33256e-09
	4.91	0.999988	707	0	707	0	707	0	0	7.18	1	645	1.69644e-08	645	3.39288e-08	645	5.26028e-11	1.39492e-09
	4.7	0.99998	708	0	708	0	708	0	0	7.11	1	646	1.76947e-08	646	3.53894e-08	646	5.47823e-11	1.46041e-09
	4.67	0.999979	709	0	709	0	709	0	0	7.09	1	647	1.84594e-08	647	3.69187e-08	647	5.70614e-11	1.52921e-09
	4.65	0.999978	710	0	710	0	710	0	0	7.07	1	648	1.92602e-08	648	3.85204e-08	648	5.9445e-11	1.60149e-09
	4.63	0.999977	711	0	711	0	711	0	0	6.98	1	649	2.0099e-08	649	4.0198e-08	649	6.19383e-11	1.67744e-09
	4.6	0.999975	712	0	712	0	712	0	0	6.89	1	650	2.09777e-08	650	4.19554e-08	650	6.45468e-11	1.75725e-09
	4.58	0.999974	713	0	713	0	713	0	0	6.87	1	651	2.18984e-08	651	4.37967e-08	651	6.7276e-11	1.84114e-09
	4.53	0.99997	714	0	714	0	714	0	0	6.86	1	652	2.28631e-08	652	4.57262e-08	652	7.01322e-11	1.92932e-09
	4.49	0.999968	716	0	716	0	716	0	0	6.85	1	653	2.38742e-08	653	4.77485e-08	653	7.31217e-11	2.02203e-09
	4.46	0.999965	717	0	717	0	717	0	0	6.81	1	654	2.49341e-08	654	4.98682e-08	654	7.6251e-11	2.11952e-09
	4.44	0.999964	718	0	718	0	718	0	0	6.74	1	655	2.60452e-08	655	5.20904e-08	655	7.95274e-11	2.22204e-09
	4.43	0.999963	719	0	719	0	719	0	0	6.59	1	656	2.72103e-08	656	5.44206e-08	656	8.29582e-11	2.32988e-09
	4.35	0.999955	721	0	721	0	721	0	0	6.53	1	657	2.84321e-08	657	5.68641e-08	657	8.65512e-11	2.44332e-09
	4.34	0.999954	723	0	723	0	723	0	0	6.51	1	658	2.97135e-08	658	5.9427e-08	658	9.03147e-11	2.56266e-09
	4.32	0.999952	724	0	724	0	724	0	0	6.48	1	659	3.10578e-08	659	6.21156e-08	659	9.42573e-11	2.68825e-09
	4.28	0.999948	725	0	725	0	725	0	0	6.41	1	660	3.24681e-08	660	6.49363e-08	660	9.83883e-11	2.82042e-09
	4.25	0.999944	726	0	726	0	726	0	0	6.36	1	661	3.39481e-08	661	6.78961e-08	661	1.02717e-10	2.95953e-09
	4.23	0.999941	727	0	727	0	727	0	0	6.32	1	662	3.55012e-08	662	7.10024e-08	662	1.07254e-10	3.18208e-09
	4.19	0.999935	728	0	728	0	728	0	0	6.32	1	663	3.71315e-08	663	7.42629e-08	663	1.1201e-10	3.18208e-09
	4.18	0.999934	729	0	729	0	729	0	0	6.28	0.999999	664	3.88429e-08	664	7.76858e-08	664	1.16997e-10	3.42253e-09
	4.15	0.999929	730	0	730	0	730	0	0	6.24	0.999999	665	4.06398e-08	665	8.12797e-08	665	1.22225e-10	3.68241e-09
	4.14	0.999928	732	0	732	0	732	0	0	6.24	0.999999	666	4.25269e-08	666	8.50537e-08	666	1.27708e-10	3.68241e-09
	4.13	0.999926	733	0	733	0	733	0	0	6.17	0.999999	667	4.45088e-08	667	8.90175e-08	667	1.3346e-10	4.06203e-09
	4.11	0.999922	735	0	735	0	735	0	0	6.17	0.999999	668	4.65906e-08	668	9.31813e-08	668	1.39493e-10	4.06203e-09
	4.07	0.999915	736	0	736	0	736	0	0	6.15	0.999999	669	4.87779e-08	669	9.75557e-08	669	1.45823e-10	4.37397e-09
	4.06	0.999913	737	0	737	0	737	0	0	6.14	0.999999	670	5.10761e-08	670	1.02152e-07	670	1.52466e-10	4.59601e-09
	4.05	0.999911	738	0	738	0	738	0	0	6.1	0.999999	671	5.34914e-08	671	1.06983e-07	671	1.59438e-10	4.83005e-09
	4.03	0.999907	740	0	740	0	740	0	0	6.09	0.999999	672	5.60301e-08	672	1.1206e-07	672	1.66756e-10	5.07679e-09
	4.02	0.999905	744	0	744	0	744	0	0	6.02	0.999999	673	5.86988e-08	673	1.17398e-07	673	1.74439e-10	5.47229e-09
	4.01	0.999902	749	0	749	0	749	0	0	6.02	0.999999	674	6.15048e-08	674	1.2301e-07	674	1.82507e-10	5.47229e-09
	4	0.9999	762	0	762	0	762	0	0	6.01	0.999999	675	6.44555e-08	675	1.28911e-07	675	1.90979e-10	6.20586e-09
	3.96	0.99989	763	0	763	0	763	0	0	6.01	0.999999	676	6.75587e-08	676	1.35117e-07	676	1.99878e-10	6.20586e-09
	3.94	0.999885	764	0	764	0	764	0	0	6.01	0.999999	677	7.0823e-08	677	1.41646e-07	677	2.09226e-10	6.20586e-09
	3.91	0.999877	765	0	765	0	765	0	0	6	0.999999	678	7.42573e-08	678	1.48515e-07	678	2.19048e-10	7.41289e-09
	3.9	0.999874	767	0	767	0	767	0	0	6	0.999999	679	7.78708e-08	679	1.55742e-07	679	2.29369e-10	7.41289e-09
	3.89	0.999871	772	0	772	0	772	0	0	6	0.999999	680	8.16736e-08	680	1.63347e-07	680	2.40216e-10	7.41289e-09
	3.82	0.999849	773	0	773	0	773	0	0	6	0.999999	681	8.56761e-08	681	1.71352e-07	681	2.51619e-10	7.41289e-09
	3.8	0.999842	774	0	774	0	774	0	0	5.95	0.999999	682	8.98896e-08	682	1.79779e-07	682	2.63606e-10	8.42598e-09
	3.78	0.999834	775	0	775	0	775	0	0	5.9	0.999999	683	9.43258e-08	683	1.88652e-07	683	2.7621e-10	8.87136e-09
	3.77	0.99983	776	0	776	0	776	0	0	5.89	0.999999	684	9.89972e-08	684	1.97994e-07	684	2.89466e-10	9.83853e-09
	3.72	0.999809	777	0	777	0	777	0	0	5.89	0.999999	685	1.03917e-07	685	2.07834e-07	685	3.03407e-10	9.83853e-09
	3.68	0.999791	778	0	778	0	778	0	0	5.89	0.999999	686	1.09099e-07	686	2.18199e-07	686	3.18074e-10	9.83853e-09
	3.62	0.99976	779	0	779	0	779	0	0	5.83	0.999999	687	1.14559e-07	687	2.29118e-07	687	3.33505e-10	1.09179e-08
	3.59	0.999743	781	0	781	0	781	0	0	5.81	0.999998	688	1.20312e-07	688	2.40623e-07	688	3.49743e-10	1.15038e-08
	3.55	0.999718	783	0	783	0	783	0	0	5.8	0.999998	689	1.26374e-07	689	2.52748e-07	689	3.66833e-10	1.21231e-08
	3.52	0.999698	784	0	784	0	784	0	0	5.74	0.999998	690	1.32763e-07	690	2.65527e-07	690	3.84822e-10	1.27777e-08
	3.49	0.999676	785	0	785	0	785	0	0	5.71	0.999998	691	1.39499e-07	691	2.78998e-07	691	4.0376e-10	1.34697e-08
	3.45	0.999645	787	0	787	0	787	0	0	5.69	0.999998	692	1.46601e-07	692	2.93201e-07	692	4.23701e-10	1.42013e-08
	3.4	0.999602	788	0	788	0	788	0	0	5.62	0.999998	693	1.54089e-07	693	3.08178e-07	693	4.44702e-10	1.49751e-08
	3.38	0.999583	789	0	789	0	789	0	0	5.6	0.999997	694	1.61987e-07	694	3.23974e-07	694	4.66821e-10	1.57934e-08
	3.36	0.999563	790	0	790	0	790	0	0	5.54	0.999997	695	1.70317e-07	695	3.40635e-07	695	4.90122e-10	1.6659e-08
	3.33	0.999532	791	0	791	0	791	0	0	5.5	0.999997	696	1.79106e-07	696	3.58212e-07	696	5.14672e-10	1.75748e-08
	3.27	0.999463	792	0	792	0	792	0	0	5.48	0.999997	697	1.88379e-07	697	3.76758e-07	697	5.40542e-10	1.85437e-08
	3.26	0.99945	793	0	793	0	793	0	0	5.42	0.999996	698	1.98165e-07	698	3.96329e-07	698	5.67807e-10	1.95692e-08
	3.25	0.999438	794	0	794	0	794	0	0	5.24	0.999994	699	2.08493e-07	699	4.16987e-07	699	5.96547e-10	2.06545e-08
	3.23	0.999411	796	0	796	0	796	0	0	5.21	0.999994	700	2.19396e-07	700	4.38793e-07	700	6.26847e-10	2.18034e-08
	3.2	0.999369	797	0	797	0	797	0	0	5.18	0.999993	701	2.30908e-07	701	4.61816e-07	701	6.58796e-10	2.30198e-08
	3.16	0.999308	798	0	798	0	798	0	0	5.17	0.999993	702	2.43063e-07	702	4.86127e-07	702	6.92488e-10	2.43078e-08
	3.14	0.999276	799	0	799	0	799	0	0	5.1	0.999992	703	2.55901e-07	703	5.11802e-07	703	7.28025e-10	2.56719e-08
	3.1	0.999206	800	0	800	0	800	0	0	5.09	0.999992	704	2.69461e-07	704	5.38922e-07	704	7.65514e-10	2.71167e-08
	3.06	0.999129	801	0	801	0	801	0	0	5.01	0.99999	705	2.83787e-07	705	5.67573e-07	705	8.05068e-10	2.86472e-08
	3.01	0.999023	802	0	802	0	802	0	0	4.96	0.999989	706	2.98923e-07	706	5.97846e-07	706	8.46807e-10	3.02689e-08
	2.99	0.998977	803	0	803	0	803	0	0	4.91	0.999988	707	3.14919e-07	707	6.29838e-07	707	8.90859e-10	3.19873e-08
	2.97	0.998928	804	0	804	0	804	0	0	4.7	0.99998	708	3.31825e-07	708	6.63651e-07	708	9.3736e-10	3.38085e-08
	2.89	0.998712	805	0	805	0	805	0	0	4.67	0.999979	709	3.49697e-07	709	6.99394e-07	709	9.86452e-10	3.5739e-08
	2.88	0.998682	806	0	806	0	806	0	0	4.65	0.999978	710	3.68593e-07	710	7.37185e-07	710	1.03829e-09	3.77855e-08
	2.83	0.998521	807	0	807	0	807	0	0	4.63	0.999977	711	3.88573e-07	711	7.77146e-07	711	1.09303e-09	3.99555e-08
	2.81	0.998451	809	0	809	0	809	0	0	4.6	0.999975	712	4.09704e-07	712	8.19409e-07	712	1.15085e-09	4.22566e-08
	2.8	0.998415	810	0	810	0	810	0	0	4.58	0.999974	713	4.32056e-07	713	8.64112e-07	713	1.21194e-09	4.46972e-08
	2.72	0.998095	812	0	812	0	812	0	0	4.53	0.99997	714	4.55702e-07	714	9.11405e-07	714	1.27648e-09	4.72862e-08
	2.7	0.998005	814	0	814	0	814	0	0	4.49	0.999968	715	4.80722e-07	715	9.61444e-07	715	1.34468e-09	5.14684e-08
	2.66	0.997812	815	0	815	0	815	0	0	4.49	0.999968	716	5.072e-07	716	1.0144e-06	716	1.41676e-09	5.14684e-08
	2.64	0.997709	816	0	816	0	816	0	0	4.46	0.999965	717	5.35224e-07	717	1.07045e-06	717	1.49295e-09	5.60402e-08
	2.61	0.997545	817	0	817	0	817	0	0	4.44	0.999964	718	5.64889e-07	718	1.12978e-06	718	1.57351e-09	5.9323e-08
	2.57	0.997308	818	0	818	0	818	0	0	4.43	0.999963	719	5.96298e-07	719	1.1926e-06	719	1.65869e-09	6.2808e-08
	2.54	0.997116	819	0	819	0	819	0	0	4.35	0.999955	720	6.29557e-07	720	1.25911e-06	720	1.74877e-09	6.84429e-08
	2.48	0.996689	820	0	820	0	820	0	0	4.35	0.999955	721	6.6478e-07	721	1.32956e-06	721	1.84405e-09	6.84429e-08
	2.44	0.996369	821	0	821	0	821	0	0	4.34	0.999954	722	7.0209e-07	722	1.40418e-06	722	1.94485e-09	7.67921e-08
	2.43	0.996285	822	0	822	0	822	0	0	4.34	0.999954	723	7.41617e-07	723	1.48323e-06	723	2.0515e-09	7.67921e-08
	2.42	0.996198	823	0	823	0	823	0	0	4.32	0.999952	724	7.83498e-07	724	1.567e-06	724	2.16436e-09	8.37502e-08
	2.37	0.995734	824	0	824	0	824	0	0	4.28	0.999948	725	8.27881e-07	725	1.65576e-06	725	2.28381e-09	8.8753e-08
	2.35	0.995533	825	0	825	0	825	0	0	4.25	0.999944	726	8.74923e-07	726	1.74985e-06	726	2.41026e-09	9.40692e-08
	2.32	0.995214	826	0	826	0	826	0	0	4.23	0.999941	727	9.2479e-07	727	1.84958e-06	727	2.54413e-09	9.97195e-08
	2.3	0.994988	827	0	827	0	827	0	0	4.19	0.999935	728	9.77661e-07	728	1.95532e-06	728	2.68588e-09	1.05726e-07
	2.26	0.994505	828	0	828	0	828	0	0	4.18	0.999934	729	1.03372e-06	729	2.06745e-06	729	2.83601e-09	1.12111e-07
	2.23	0.994112	829	0	829	0	829	0	0	4.15	0.999929	730	1.09318e-06	730	2.18637e-06	730	2.99502e-09	1.18901e-07
	2.21	0.993834	830	0	830	0	830	0	0	4.14	0.999928	731	1.15625e-06	731	2.31251e-06	731	3.16349e-09	1.29902e-07
	2.2	0.99369	832	0	832	0	832	0	0	4.14	0.999928	732	1.22316e-06	732	2.44633e-06	732	3.34198e-09	1.29902e-07
	2.13	0.992587	833	0	833	0	833	0	0	4.13	0.999926	733	1.29416e-06	733	2.58832e-06	733	3.53113e-09	1.4197e-07
	2.12	0.992414	834	0	834	0	834	0	0	4.11	0.999922	734	1.3695e-06	734	2.73901e-06	734	3.73162e-09	1.55215e-07
	2.1	0.992057	835	0	835	0	835	0	0	4.11	0.999922	735	1.44947e-06	735	2.89894e-06	735	3.94414e-09	1.55215e-07
	2.09	0.991872	836	0	836	0	836	0	0	4.07	0.999915	736	1.53436e-06	736	3.06872e-06	736	4.16946e-09	1.69754e-07
	2.08	0.991682	837	0	837	0	837	0	0	4.06	0.999913	737	1.62449e-06	737	3.24898e-06	737	4.40839e-09	1.80231e-07
	2.07	0.991489	839	0	839	0	839	0	0	4.05	0.999911	738	1.7202e-06	738	3.4404e-06	738	4.66178e-09	1.91385e-07
	2.06	0.99129	841	0	841	0	841	0	0	4.03	0.999907	739	1.82184e-06	739	3.64369e-06	739	4.93057e-09	2.09484e-07
	2.04	0.99088	842	0	842	0	842	0	0	4.03	0.999907	740	1.92981e-06	740	3.85963e-06	740	5.21572e-09	2.09484e-07
	2.02	0.99045	846	0	846	0	846	0	0	4.02	0.999905	741	2.04452e-06	741	4.08904e-06	741	5.51827e-09	2.51244e-07
	2.01	0.990228	857	0	857	0	857	0	0	4.02	0.999905	742	2.1664e-06	742	4.3328e-06	742	5.83936e-09	2.51244e-07
	2	0.99	886	0	886	0	886	0	0	4.02	0.999905	743	2.29593e-06	743	4.59185e-06	743	6.18015e-09	2.51244e-07
	1.95	0.98878	887	0	887	0	887	0	0	4.02	0.999905	744	2.43359e-06	744	4.86719e-06	744	6.54192e-09	2.51244e-07
	1.93	0.988251	890	0	890	0	890	0	0	4.01	0.999902	745	2.57994e-06	745	5.15989e-06	745	6.92602e-09	3.30868e-07
	1.92	0.987977	896	0	896	0	896	0	0	4.01	0.999902	746	2.73554e-06	746	5.47109e-06	746	7.3339e-09	3.30868e-07
	1.9	0.987411	898	0	898	0	898	0	0	4.01	0.999902	747	2.901e-06	747	5.80201e-06	747	7.76708e-09	3.30868e-07
	1.75	0.982217	902	0	902	0	902	0	0	4.01	0.999902	748	3.07698e-06	748	6.15396e-06	748	8.22722e-09	3.30868e-07
	1.74	0.981803	903	0	903	0	903	0	0	4.01	0.999902	749	3.26417e-06	749	6.52833e-06	749	8.71607e-09	3.30868e-07
	1.73	0.981379	904	0	904	0	904	0	0	4	0.9999	750	3.46331e-06	750	6.92662e-06	750	9.23549e-09	5.79285e-07
	1.72	0.980945	905	0	905	0	905	0	0	4	0.9999	751	3.67521e-06	751	7.35041e-06	751	9.7875e-09	5.79285e-07
	1.66	0.978122	906	0	906	0	906	0	0	4	0.9999	752	3.90071e-06	752	7.80142e-06	752	1.03742e-08	5.79285e-07
	1.65	0.977613	907	0	907	0	907	0	0	4	0.9999	753	4.14073e-06	753	8.28146e-06	753	1.0998e-08	5.79285e-07
	1.63	0.976558	908	0	908	0	908	0	0	4	0.9999	754	4.39624e-06	754	8.79248e-06	754	1.16611e-08	5.79285e-07
	1.62	0.976012	909	0	909	0	909	0	0	4	0.9999	755	4.66828e-06	755	9.33657e-06	755	1.23663e-08	5.79285e-07
	1.59	0.974296	910	0	910	0	910	0	0	4	0.9999	756	4.95798e-06	756	9.91595e-06	756	1.31163e-08	5.79285e-07
	1.57	0.973085	911	0	911	0	911	0	0	4	0.9999	757	5.26651e-06	757	1.0533e-05	757	1.39142e-08	5.79285e-07
	1.52	0.9698	912	0	912	0	912	0	0	4	0.9999	758	5.59516e-06	758	1.11903e-05	758	1.4763e-08	5.79285e-07
	1.51	0.969097	915	0	915	0	915	0	0	4	0.9999	759	5.9453e-06	759	1.18906e-05	759	1.56661e-08	5.79285e-07
	1.44	0.963692	916	0	916	0	916	0	0	4	0.9999	760	6.31838e-06	760	1.26368e-05	760	1.66273e-08	5.79285e-07
	1.37	0.957342	917	0	917	0	917	0	0	4	0.9999	761	6.71597e-06	761	1.34319e-05	761	1.76504e-08	5.79285e-07
	1.32	0.952137	918	0	918	0	918	0	0	4	0.9999	762	7.13976e-06	762	1.42795e-05	762	1.87395e-08	5.79285e-07
	1.26	0.945046	918	1	917	2	919	0.00217628	0.0021645	3.96	0.99989	763	7.59153e-06	763	1.51831e-05	763	1.98992e-08	9.0338e-07
	1.22	0.939744	920	1	919	2	921	0.00217155	0.0021645	3.94	0.999885	764	8.07321e-06	764	1.61464e-05	764	2.1134e-08	9.63185e-07
	1.16	0.930817	921	1	920	2	922	0.0021692	0.0021645	3.91	0.999877	765	8.58685e-06	765	1.71737e-05	765	2.24493e-08	1.02711e-06
	1.1	0.920567	922	1	921	2	923	0.00216685	0.0021645	3.9	0.999874	766	9.13467e-06	766	1.82693e-05	766	2.38503e-08	1.13137e-06
	1.07	0.914886	923	1	922	2	924	0.0021645	0.0021645	3.9	0.999874	767	9.71904e-06	767	1.94381e-05	767	2.5343e-08	1.13137e-06
	1.05	0.910875	923	2	921	4	925	0.00432432	0.00431965	3.89	0.999871	768	1.03425e-05	768	2.06849e-05	768	2.69335e-08	1.4196e-06
	1	0.9	924	2	922	4	926	0.00431965	0.00431965	3.89	0.999871	769	1.10077e-05	769	2.20154e-05	769	2.86286e-08	1.4196e-06
	0.99	0.897671	924	3	921	6	927	0.00647249	0.00647249	3.89	0.999871	770	1.17176e-05	770	2.34353e-05	770	3.04354e-08	1.4196e-06
	0.98	0.895287	924	4	920	8	928	0.00862069	0.00854701	3.89	0.999871	771	1.24754e-05	771	2.49508e-05	771	3.23616e-08	1.4196e-06
	0.91	0.876973	925	4	921	8	929	0.00861141	0.00854701	3.89	0.999871	772	1.32843e-05	772	2.65686e-05	772	3.44153e-08	1.4196e-06
	0.9	0.874107	926	4	922	8	930	0.00860215	0.00854701	3.82	0.999849	773	1.4148e-05	773	2.8296e-05	773	3.66055e-08	1.72706e-06
	0.88	0.868174	927	4	923	8	931	0.00859291	0.00854701	3.8	0.999842	774	1.50703e-05	774	3.01406e-05	774	3.89414e-08	1.84427e-06
	0.85	0.858746	930	4	926	8	934	0.00856531	0.00854701	3.78	0.999834	775	1.60554e-05	775	3.21107e-05	775	4.14332e-08	1.96974e-06
	0.83	0.852089	931	4	927	8	935	0.00855615	0.00854701	3.77	0.99983	776	1.71076e-05	776	3.42152e-05	776	4.40918e-08	2.10406e-06
	0.82	0.848644	932	4	928	8	936	0.00854701	0.00854701	3.72	0.999809	777	1.82318e-05	777	3.64635e-05	777	4.69286e-08	2.2479e-06
	0.77	0.830176	932	5	927	10	937	0.0106724	0.0106383	3.68	0.999791	778	1.9433e-05	778	3.88659e-05	778	4.99562e-08	2.40195e-06
	0.76	0.82622	933	5	928	10	938	0.010661	0.0106383	3.62	0.99976	779	2.07167e-05	779	4.14334e-05	779	5.31879e-08	2.56695e-06
	0.75	0.822172	934	5	929	10	939	0.0106496	0.0106383	3.59	0.999743	780	2.20888e-05	780	4.41776e-05	780	5.6638e-08	2.83678e-06
	0.74	0.81803	935	5	930	10	940	0.0106383	0.0106383	3.59	0.999743	781	2.35556e-05	781	4.71113e-05	781	6.03218e-08	2.83678e-06
	0.72	0.809454	935	6	929	12	941	0.0127524	0.0127524	3.55	0.999718	782	2.5124e-05	782	5.0248e-05	782	6.42557e-08	3.24293e-06
	0.68	0.79107	935	7	928	14	942	0.014862	0.0148462	3.55	0.999718	783	2.68011e-05	783	5.36022e-05	783	6.84575e-08	3.24293e-06
	0.66	0.781224	936	7	929	14	943	0.0148462	0.0148462	3.52	0.999698	784	2.85948e-05	784	5.71896e-05	784	7.2946e-08	3.58674e-06
	0.62	0.760117	937	8	929	16	945	0.0169312	0.0167891	3.49	0.999676	785	3.05135e-05	785	6.10271e-05	785	7.77415e-08	3.83671e-06
	0.61	0.754529	938	8	930	16	946	0.0169133	0.0167891	3.45	0.999645	786	3.25663e-05	786	6.51326e-05	786	8.28659e-08	4.24594e-06
	0.58	0.736973	939	8	931	16	947	0.0168955	0.0167891	3.45	0.999645	787	3.47628e-05	787	6.95257e-05	787	8.83427e-08	4.24594e-06
	0.56	0.724577	940	8	932	16	948	0.0168776	0.0167891	3.4	0.999602	788	3.71135e-05	788	7.42271e-05	788	9.41968e-08	4.70046e-06
	0.49	0.676406	942	8	934	16	950	0.0168421	0.0167891	3.38	0.999583	789	3.96296e-05	789	7.92592e-05	789	1.00455e-07	5.03117e-06
	0.48	0.668869	944	8	936	16	952	0.0168067	0.0167891	3.36	0.999563	790	4.23231e-05	790	8.46463e-05	790	1.07147e-07	5.38598e-06
	0.46	0.653263	945	8	937	16	953	0.0167891	0.0167891	3.33	0.999532	791	4.52071e-05	791	9.04142e-05	791	1.14304e-07	5.76671e-06
	0.45	0.645187	945	10	935	20	955	0.0209424	0.0209205	3.27	0.999463	792	4.82954e-05	792	9.65907e-05	792	1.21958e-07	6.17532e-06
	0.43	0.628465	946	10	936	20	956	0.0209205	0.0209205	3.26	0.99945	793	5.1603e-05	793	0.000103206	793	1.30146e-07	6.6139e-06
	0.39	0.59262	946	11	935	22	957	0.0229885	0.0229645	3.25	0.999438	794	5.51461e-05	794	0.000110292	794	1.38907e-07	7.08472e-06
	0.38	0.583131	947	11	936	22	958	0.0229645	0.0229645	3.23	0.999411	795	5.8942e-05	795	0.000117884	795	1.48282e-07	7.85683e-06
	0.34	0.542912	949	12	937	24	961	0.024974	0.024948	3.23	0.999411	796	6.30094e-05	796	0.000126019	796	1.58315e-07	7.85683e-06
	0.33	0.532265	950	12	938	24	962	0.024948	0.024948	3.2	0.999369	797	6.73683e-05	797	0.000134737	797	1.69055e-07	8.71612e-06
	0.29	0.487139	950	14	936	28	964	0.0290456	0.0290155	3.16	0.999308	798	7.20405e-05	798	0.000144081	798	1.80553e-07	9.34238e-06
	0.27	0.462968	951	14	937	28	965	0.0290155	0.0290155	3.14	0.999276	799	7.70491e-05	799	0.000154098	799	1.92864e-07	1.00152e-05
	0.25	0.437659	951	15	936	30	966	0.0310559	0.0310238	3.1	0.999206	800	8.24193e-05	800	0.000164839	800	2.06048e-07	1.07381e-05
	0.24	0.42456	952	15	937	30	967	0.0310238	0.0310238	3.06	0.999129	801	8.8178e-05	801	0.000176356	801	2.2017e-07	1.1515e-05
	0.23	0.411156	952	16	936	32	968	0.0330579	0.0330579	3.01	0.999023	802	9.43543e-05	802	0.000188709	802	2.35298e-07	1.235e-05
	0.22	0.39744	952	18	934	36	970	0.0371134	0.0371134	2.99	0.998977	803	0.00010098	803	0.000201959	803	2.51506e-07	1.32476e-05
	0.21	0.383405	952	20	932	40	972	0.0411523	0.0411523	2.97	0.998928	804	0.000108087	804	0.000216175	804	2.68874e-07	1.42127e-05
	0.2	0.369043	952	21	931	42	973	0.0431655	0.0431655	2.89	0.998712	805	0.000115714	805	0.000231429	805	2.87489e-07	1.52504e-05
	0.19	0.354346	956	23	933	46	979	0.0469867	0.0469388	2.88	0.998682	806	0.000123899	806	0.000247798	806	3.07442e-07	1.63664e-05
	0.18	0.339307	957	23	934	46	980	0.0469388	0.0469388	2.83	0.998521	807	0.000132685	807	0.000265369	807	3.28834e-07	1.75668e-05
	0.17	0.323917	957	24	933	48	981	0.0489297	0.0489297	2.81	0.998451	808	0.000142116	808	0.000284231	808	3.51771e-07	1.95401e-05
	0.15	0.292054	958	25	933	50	983	0.0508647	0.0508647	2.81	0.998451	809	0.000152242	809	0.000304483	809	3.7637e-07	1.95401e-05
	0.14	0.275564	958	29	929	58	987	0.0587639	0.0587639	2.8	0.998415	810	0.000163115	810	0.00032623	810	4.02754e-07	2.17426e-05
	0.13	0.25869	958	32	926	64	990	0.0646465	0.0646465	2.72	0.998095	811	0.000174794	811	0.000349587	811	4.31057e-07	2.42017e-05
	0.12	0.241422	958	34	924	68	992	0.0685484	0.0685484	2.72	0.998095	812	0.000187338	812	0.000374676	812	4.61424e-07	2.42017e-05
	0.11	0.223753	958	38	920	76	996	0.0763052	0.0763052	2.7	0.998005	813	0.000200815	813	0.000401631	813	4.94011e-07	2.79337e-05
	0.1	0.205672	963	40	923	80	1003	0.0797607	0.0797607	2.7	0.998005	814	0.000215297	814	0.000430593	814	5.28984e-07	2.79337e-05
	0.09	0.187169	965	49	916	98	1014	0.0966469	0.0966469	2.66	0.997812	815	0.000230859	815	0.000461718	815	5.66526e-07	3.11182e-05
	0.08	0.168236	965	53	912	106	1018	0.104126	0.104126	2.64	0.997709	816	0.000247586	816	0.000495173	816	6.06829e-07	3.34469e-05
	0.07	0.148862	968	58	910	116	1026	0.11306	0.11306	2.61	0.997545	817	0.000265568	816.999	0.000531136	817	6.50106e-07	3.59554e-05
	0.06	0.129036	971	69	902	138	1040	0.132692	0.132692	2.57	0.997308	818	0.000284901	817.999	0.000569803	818	6.96581e-07	3.86579e-05
	0.05	0.108749	974	74	900	148	1048	0.141221	0.141221	2.54	0.997116	819	0.000305691	818.999	0.000611382	819	7.46499e-07	4.157e-05
										2.48	0.996689	820	0.00032805	819.999	0.000656101	820	8.00123e-07	4.47083e-05
										2.44	0.996369	821	0.000352101	820.999	0.000704203	821	8.57738e-07	4.8091e-05
										2.43	0.996285	822	0.000377976	821.999	0.000755952	822	9.1965e-07	5.17375e-05
										2.42	0.996198	823	0.000405817	822.999	0.000811634	823	9.86189e-07	5.5669e-05
										2.37	0.995734	824	0.000435778	823.999	0.000871556	824	1.05771e-06	5.99084e-05
										2.35	0.995533	825	0.000468026	824.999	0.000936052	825	1.13461e-06	6.44806e-05
										2.32	0.995214	825.999	0.00050274	825.999	0.00100548	826	1.21729e-06	6.94124e-05
										2.3	0.994988	826.999	0.000540115	826.999	0.00108023	827	1.3062e-06	7.47328e-05
										2.26	0.994505	827.999	0.000580361	827.999	0.00116072	828	1.40184e-06	8.04733e-05
										2.23	0.994112	828.999	0.000623706	828.999	0.00124741	829	1.50472e-06	8.6668e-05
										2.21	0.993834	829.999	0.000670394	829.999	0.00134079	830	1.61541e-06	9.33539e-05
										2.2	0.99369	830.999	0.000720691	830.999	0.00144138	831	1.73452e-06	0.000104392
										2.2	0.99369	831.999	0.000774885	831.998	0.00154977	832	1.8627e-06	0.000104392
										2.13	0.992587	832.999	0.000833287	832.998	0.00166657	833	2.00069e-06	0.000116775
										2.12	0.992414	833.999	0.000896232	833.998	0.00179246	834	2.14924e-06	0.00012586
										2.1	0.992057	834.999	0.000964085	834.998	0.00192817	835	2.30918e-06	0.000135673
										2.09	0.991872	835.999	0.00103724	835.998	0.00207448	836	2.48143e-06	0.000146273
										2.08	0.991682	836.999	0.00111612	836.998	0.00223224	837	2.66695e-06	0.000157725
										2.07	0.991489	837.999	0.00120119	837.998	0.00240238	838	2.8668e-06	0.000176656
										2.07	0.991489	838.999	0.00129295	838.997	0.0025859	839	3.08212e-06	0.000176656
										2.06	0.99129	839.999	0.00139194	839.997	0.00278387	840	3.31414e-06	0.000205587
										2.06	0.99129	840.999	0.00149874	840.997	0.00299748	841	3.56418e-06	0.000205587
										2.04	0.99088	841.998	0.00161399	841.997	0.00322798	842	3.83371e-06	0.000230446
										2.02	0.99045	842.998	0.00173838	842.997	0.00347676	843	4.12427e-06	0.000278947
										2.02	0.99045	843.998	0.00187265	843.996	0.0037453	844	4.43756e-06	0.000278947
										2.02	0.99045	844.998	0.00201761	844.996	0.00403521	845	4.7754e-06	0.000278947
										2.02	0.99045	845.998	0.00217413	845.996	0.00434825	846	5.13978e-06	0.000278947
										2.01	0.990228	846.998	0.00234315	846.995	0.00468631	847	5.53283e-06	0.000497534
										2.01	0.990228	847.997	0.00252572	847.995	0.00505144	848	5.95689e-06	0.000497534
										2.01	0.990228	848.997	0.00272294	848.995	0.00544587	849	6.41446e-06	0.000497534
										2.01	0.990228	849.997	0.00293601	849.994	0.00587202	850	6.90826e-06	0.000497534
										2.01	0.990228	850.997	0.00316625	850.994	0.00633251	851	7.44125e-06	0.000497534
										2.01	0.990228	851.997	0.00341508	851.993	0.00683017	852	8.01663e-06	0.000497534
										2.01	0.990228	852.996	0.00368404	852.993	0.00736809	853	8.63785e-06	0.000497534
										2.01	0.990228	853.996	0.00397481	853.992	0.00794961	854	9.30868e-06	0.000497534
										2.01	0.990228	854.996	0.00428918	854.991	0.00857836	855	1.00332e-05	0.000497534
										2.01	0.990228	855.995	0.00462914	855.991	0.00925828	856	1.08157e-05	0.000497534
										2.01	0.990228	856.995	0.00499681	856.99	0.00999363	857	1.16612e-05	0.000497534
										2	0.99	857.995	0.00539453	857.989	0.0107891	858	1.25747e-05	0.00242401
										2	0.99	858.994	0.00582479	858.988	0.0116496	859	1.35618e-05	0.00242401
										2	0.99	859.994	0.00629035	859.987	0.0125807	860	1.46287e-05	0.00242401
										2	0.99	860.993	0.00679416	860.986	0.0135883	861	1.5782e-05	0.00242401
										2	0.99	861.993	0.00733944	861.985	0.0146789	862	1.70289e-05	0.00242401
										2	0.99	862.992	0.0079297	862.984	0.0158594	863	1.83771e-05	0.00242401
										2	0.99	863.991	0.00856875	863.983	0.0171375	864	1.98351e-05	0.00242401
										2	0.99	864.991	0.0092607	864.981	0.0185214	865	2.1412e-05	0.00242401
										2	0.99	865.99	0.0100101	865.98	0.0200201	866	2.31179e-05	0.00242401
										2	0.99	866.989	0.0108217	866.978	0.0216434	867	2.49635e-05	0.00242401
										2	0.99	867.988	0.0117009	867.977	0.0234018	868	2.69606e-05	0.00242401
										2	0.99	868.987	0.0126534	868.975	0.0253068	869	2.91218e-05	0.00242401
										2	0.99	869.986	0.0136855	869.973	0.0273711	870	3.1461e-05	0.00242401
										2	0.99	870.985	0.0148041	870.97	0.0296082	871	3.39933e-05	0.00242401
										2	0.99	871.984	0.0160164	871.968	0.0320328	872	3.67349e-05	0.00242401
										2	0.99	872.983	0.0173306	872.965	0.0346612	873	3.97036e-05	0.00242401
										2	0.99	873.981	0.0187554	873.962	0.0375108	874	4.29185e-05	0.00242401
										2	0.99	874.98	0.0203003	874.959	0.0406006	875	4.64007e-05	0.00242401
										2	0.99	875.978	0.0219757	875.956	0.0439513	876	5.01727e-05	0.00242401
										2	0.99	876.976	0.0237927	876.952	0.0475855	877	5.42594e-05	0.00242401
										2	0.99	877.974	0.0257638	877.948	0.0515276	878	5.86874e-05	0.00242401
										2	0.99	878.972	0.0279021	878.944	0.0558042	879	6.3486e-05	0.00242401
										2	0.99	879.97	0.0302222	879.94	0.0604444	880	6.86868e-05	0.00242401
										2	0.99	880.967	0.0327398	880.935	0.0654796	881	7.43242e-05	0.00242401
										2	0.99	881.965	0.0354721	881.929	0.0709442	882	8.04356e-05	0.00242401
										2	0.99	882.962	0.0384377	882.923	0.0768754	883	8.70616e-05	0.00242401
										2	0.99	883.958	0.041657	883.917	0.0833139	884	9.42465e-05	0.00242401
										2	0.99	884.955	0.0451519	884.91	0.0903039	885	0.000102038	0.00242401
										2	0.99	885.951	0.0489467	885.902	0.0978933	886	0.000110489	0.00242401
										1.95	0.98878	886.947	0.0530673	886.894	0.106135	887	0.000119656	0.00823887
										1.93	0.988251	887.942	0.0575422	887.885	0.115084	888	0.0001296	0.0097177
										1.93	0.988251	888.938	0.0624025	888.875	0.124805	889	0.000140388	0.0097177
										1.93	0.988251	889.932	0.0676817	889.865	0.135363	890	0.000152094	0.0097177
										1.92	0.987977	890.927	0.0734165	890.853	0.146833	891	0.000164796	0.0141074
										1.92	0.987977	891.92	0.0796467	891.841	0.159293	892	0.00017858	0.0141074
										1.92	0.987977	892.914	0.0864157	892.827	0.172831	893	0.00019354	0.0141074
										1.92	0.987977	893.906	0.0937705	893.812	0.187541	894	0.000209777	0.0141074
										1.92	0.987977	894.898	0.101762	894.796	0.203525	895	0.000227402	0.0141074
										1.92	0.987977	895.89	0.110447	895.779	0.220894	896	0.000246534	0.0141074
										1.9	0.987411	896.88	0.119885	896.76	0.23977	897	0.000267302	0.0196721
										1.9	0.987411	897.87	0.130142	897.74	0.260284	898	0.000289849	0.0196721
										1.75	0.982217	898.859	0.14129	898.717	0.282579	899	0.000314326	0.025254
										1.75	0.982217	899.847	0.153405	899.693	0.30681	900	0.0003409	0.025254
										1.75	0.982217	900.833	0.166573	900.667	0.333145	901	0.000369751	0.025254
										1.75	0.982217	901.819	0.180884	901.638	0.361768	902	0.000401073	0.025254
										1.74	0.981803	902.804	0.196438	902.607	0.392876	903	0.000435079	0.031099
										1.73	0.981379	903.787	0.213342	903.573	0.426684	904	0.000471996	0.0337983
										1.72	0.980945	904.768	0.231712	904.537	0.463425	905	0.000512072	0.0367304
										1.66	0.978122	905.748	0.251675	905.497	0.503351	906	0.000555575	0.0399143
										1.65	0.977613	906.727	0.273367	906.453	0.546734	907	0.000602793	0.0433709
										1.63	0.976558	907.703	0.296935	907.406	0.593869	908	0.000654041	0.0471221
										1.62	0.976012	908.677	0.322538	908.355	0.645075	909	0.000709654	0.0511917
										1.59	0.974296	909.65	0.350348	909.299	0.700695	910	0.000769995	0.0556048
										1.57	0.973085	910.619	0.38055	910.239	0.7611	911	0.000835456	0.0603883
										1.52	0.9698	911.587	0.413344	911.173	0.826689	912	0.000906457	0.0655707
										1.51	0.969097	912.551	0.448945	912.102	0.89789	913	0.00098345	0.0772543
										1.51	0.969097	913.512	0.487583	913.025	0.975165	914	0.00106692	0.0772543
										1.51	0.969097	914.47	0.529504	913.941	1.05901	915	0.00115739	0.0772543
										1.44	0.963692	915.425	0.574974	914.85	1.14995	916	0.0012554	0.0909162
										1.37	0.957342	916.376	0.624275	915.751	1.24855	917	0.00136156	0.0985772
										1.32	0.952137	917.322	0.677709	916.645	1.35542	918	0.00147649	0.106841
										1.26	0.945046	918.264	0.735597	917.529	1.47119	919	0.00160086	0.115748
										1.22	0.939744	919.202	0.79828	918.403	1.59656	920	0.00173539	0.130398
										1.22	0.939744	920.134	0.866119	919.268	1.73224	921	0.00188082	0.130398
										1.16	0.930817	921.061	0.939495	920.121	1.87899	922	0.00203795	0.146719
										1.1	0.920567	921.981	1.01881	920.962	2.03762	923	0.0022076	0.158594
										1.07	0.914886	922.896	1.10448	921.791	2.20897	924	0.00239066	0.171313
										1.05	0.910875	923.803	1.19696	922.606	2.39392	925	0.00258802	0.184912
										1	0.9	924.703	1.29669	923.407	2.59339	926	0.00280063	0.199429
										0.99	0.897671	925.596	1.40416	924.192	2.80833	927	0.00302948	0.214897
										0.98	0.895287	926.48	1.51986	924.96	3.03972	928	0.00327556	0.231348
										0.91	0.876973	927.356	1.64428	925.711	3.28856	929	0.0035399	0.248806
										0.9	0.874107	928.222	1.77795	926.444	3.5559	930	0.00382355	0.267292
										0.88	0.868174	929.079	1.92138	927.157	3.84277	931	0.00412757	0.286823
										0.85	0.858746	929.925	2.07511	927.85	4.15021	932	0.00445302	0.329037
										0.85	0.858746	930.76	2.23965	928.521	4.4793	933	0.00480096	0.329037
										0.85	0.858746	931.584	2.41553	929.169	4.83105	934	0.00517243	0.329037
										0.83	0.852089	932.397	2.60325	929.793	5.2065	935	0.00556845	0.37541
										0.82	0.848644	933.197	2.80332	930.393	5.60665	936	0.00599001	0.400103
										0.77	0.830176	933.984	3.01622	930.968	6.03243	937	0.00643803	0.425751
										0.76	0.82622	934.758	3.24239	931.515	6.48477	938	0.0069134	0.452304
										0.75	0.822172	935.518	3.48225	932.035	6.9645	939	0.00741694	0.479699
										0.74	0.81803	936.264	3.7362	932.528	7.4724	940	0.00794936	0.507864
										0.72	0.809454	936.995	4.00457	932.991	8.00914	941	0.00851131	0.536717
										0.68	0.79107	937.712	4.28766	933.425	8.57532	942	0.00910332	0.566165
										0.66	0.781224	938.414	4.58572	933.829	9.17145	943	0.00972582	0.596108
										0.62	0.760117	939.101	4.89895	934.202	9.7979	944	0.0103791	0.641709
										0.62	0.760117	939.773	5.22747	934.545	10.4549	945	0.0110634	0.641709
										0.61	0.754529	940.429	5.57137	934.857	11.1427	946	0.0117788	0.687791
										0.58	0.736973	941.069	5.93065	935.139	11.8613	947	0.0125251	0.71858
										0.56	0.724577	941.695	6.30529	935.389	12.6106	948	0.0133023	0.749284
										0.49	0.676406	942.305	6.69518	935.61	13.3904	949	0.01411	0.794921
										0.49	0.676406	942.9	7.10015	935.8	14.2003	950	0.0149477	0.794921
										0.48	0.668869	943.48	7.52	935.96	15.04	951	0.0158149	0.854401
										0.48	0.668869	944.046	7.95445	936.091	15.9089	952	0.016711	0.854401
										0.46	0.653263	944.597	8.40321	936.194	16.8064	953	0.0176353	0.897537
										0.45	0.645187	945.134	8.8659	936.268	17.7318	954	0.0185868	0.93908
										0.45	0.645187	945.658	9.34215	936.316	18.6843	955	0.0195647	0.93908
										0.43	0.628465	946.168	9.83153	936.337	19.6631	956	0.020568	0.978788
										0.39	0.59262	946.666	10.3336	936.333	20.6672	957	0.0215958	1
										0.38	0.583131	947.152	10.8478	936.304	21.6957	958	0.0226468	1
										0.34	0.542912	947.626	11.3738	936.252	22.7476	959	0.0237202	1
										0.34	0.542912	948.089	11.911	936.178	23.822	960	0.0248146	1
										0.34	0.542912	948.541	12.459	936.082	24.9179	961	0.0259291	1
										0.33	0.532265	948.983	13.0171	935.966	26.0342	962	0.0270626	1
										0.29	0.487139	949.415	13.585	935.83	27.1699	963	0.0282138	1
										0.29	0.487139	949.838	14.162	935.676	28.3241	964	0.0293818	1
										0.27	0.462968	950.252	14.7479	935.504	29.4957	965	0.0305655	1
										0.25	0.437659	950.658	15.342	935.316	30.6839	966	0.0317639	1
										0.24	0.42456	951.056	15.9439	935.112	31.8877	967	0.0329759	1
										0.23	0.411156	951.447	16.5531	934.894	33.1062	968	0.0342007	1
										0.22	0.39744	951.831	17.1693	934.661	34.3387	969	0.0354372	1
										0.22	0.39744	952.208	17.7921	934.416	35.5842	970	0.0366847	1
										0.21	0.383405	952.579	18.421	934.158	36.842	971	0.0379423	1
										0.21	0.383405	952.944	19.0557	933.889	38.1114	972	0.0392092	1
										0.2	0.369043	953.304	19.6958	933.608	39.3916	973	0.0404847	1
										0.19	0.354346	953.659	20.341	933.318	40.6821	974	0.0417681	1
										0.19	0.354346	954.009	20.9911	933.018	41.9822	975	0.0430587	1
										0.19	0.354346	954.354	21.6457	932.709	43.2913	976	0.0443559	1
										0.19	0.354346	954.696	22.3045	932.391	44.609	977	0.0456591	1
										0.19	0.354346	955.033	22.9673	932.065	45.9346	978	0.0469679	1
										0.19	0.354346	955.366	23.6339	931.732	47.2677	979	0.0482816	1
										0.18	0.339307	955.696	24.304	931.392	48.608	980	0.0495999	1
										0.17	0.323917	956.023	24.9774	931.045	49.9549	981	0.0509224	1
										0.15	0.292054	956.346	25.654	930.692	51.3081	982	0.0522485	1
										0.15	0.292054	956.666	26.3336	930.333	52.6672	983	0.0535781	1
										0.14	0.275564	956.984	27.016	929.968	54.032	984	0.0549106	1
										0.14	0.275564	957.299	27.7011	929.598	55.4022	985	0.0562459	1
										0.14	0.275564	957.611	28.3887	929.223	56.7774	986	0.0575835	1
										0.14	0.275564	957.921	29.0787	928.843	58.1573	987	0.0589234	1
										0.13	0.25869	958.229	29.771	928.458	59.5419	988	0.0602651	1
										0.13	0.25869	958.535	30.4654	928.069	60.9308	989	0.0616085	1
										0.13	0.25869	958.838	31.162	927.676	62.3239	990	0.0629535	1
										0.12	0.241422	959.14	31.8605	927.279	63.721	991	0.0642997	1
										0.12	0.241422	959.439	32.5609	926.878	65.1219	992	0.065647	1
										0.11	0.223753	959.737	33.2632	926.474	66.5264	993	0.0669954	1
										0.11	0.223753	960.033	33.9672	926.066	67.9344	994	0.0683445	1
										0.11	0.223753	960.327	34.6729	925.654	69.3459	995	0.0696943	1
										0.11	0.223753	960.62	35.3803	925.239	70.7606	996	0.0710448	1
										0.1	0.205672	960.911	36.0892	924.822	72.1784	997	0.0723956	1
										0.1	0.205672	961.2	36.7997	924.401	73.5994	998	0.0737469	1
										0.1	0.205672	961.488	37.5116	923.977	75.0233	999	0.0750984	1
										0.1	0.205672	961.775	38.225	923.55	76.4501	1000	0.0764501	1
										0.1	0.205672	962.06	38.9398	923.12	77.8797	1001	0.0778019	1
										0.1	0.205672	962.344	39.656	922.688	79.3121	1002	0.0791537	1
										0.1	0.205672	962.626	40.3735	922.253	80.7471	1003	0.0805056	1
										0.09	0.187169	962.908	41.0924	921.815	82.1848	1004	0.0818573	1
										0.09	0.187169	963.188	41.8125	921.375	83.625	1005	0.0832089	1
										0.09	0.187169	963.466	42.5339	920.932	85.0677	1006	0.0845604	1
										0.09	0.187169	963.744	43.2565	920.487	86.513	1007	0.0859116	1
										0.09	0.187169	964.02	43.9803	920.039	87.9606	1008	0.0872625	1
										0.09	0.187169	964.295	44.7053	919.589	89.4107	1009	0.0886132	1
										0.09	0.187169	964.568	45.4316	919.137	90.8631	1010	0.0899635	1
										0.09	0.187169	964.841	46.1589	918.682	92.3179	1011	0.0913134	1
										0.09	0.187169	965.113	46.8875	918.225	93.775	1012	0.092663	1
										0.09	0.187169	965.383	47.6171	917.766	95.2343	1013	0.0940121	1
										0.09	0.187169	965.652	48.3479	917.304	96.6959	1014	0.0953608	1
										0.08	0.168236	965.92	49.0799	916.84	98.1597	1015	0.0967091	1
										0.08	0.168236	966.187	49.8129	916.374	99.6258	1016	0.0980569	1
										0.08	0.168236	966.453	50.547	915.906	101.094	1017	0.0994041	1
										0.08	0.168236	966.718	51.2822	915.436	102.564	1018	0.100751	1
										0.07	0.148862	966.981	52.0185	914.963	104.037	1019	0.102097	1
										0.07	0.148862	967.244	52.7559	914.488	105.512	1020	0.103443	1
										0.07	0.148862	967.506	53.4943	914.011	106.989	1021	0.104788	1
										0.07	0.148862	967.766	54.2338	913.532	108.468	1022	0.106133	1
										0.07	0.148862	968.026	54.9743	913.051	109.949	1023	0.107477	1
										0.07	0.148862	968.284	55.7159	912.568	111.432	1024	0.10882	1
										0.07	0.148862	968.541	56.4586	912.083	112.917	1025	0.110163	1
										0.07	0.148862	968.798	57.2023	911.595	114.405	1026	0.111505	1
										0.06	0.129036	969.053	57.947	911.106	115.894	1027	0.112847	1
										0.06	0.129036	969.307	58.6927	910.615	117.385	1028	0.114188	1
										0.06	0.129036	969.56	59.4395	910.121	118.879	1029	0.115529	1
										0.06	0.129036	969.813	60.1873	909.625	120.375	1030	0.116869	1
										0.06	0.129036	970.064	60.9361	909.128	121.872	1031	0.118208	1
										0.06	0.129036	970.314	61.686	908.628	123.372	1032	0.119546	1
										0.06	0.129036	970.563	62.4369	908.126	124.874	1033	0.120885	1
										0.06	0.129036	970.811	63.1887	907.623	126.377	1034	0.122222	1
										0.06	0.129036	971.058	63.9416	907.117	127.883	1035	0.123559	1
										0.06	0.129036	971.304	64.6955	906.609	129.391	1036	0.124895	1
										0.06	0.129036	971.55	65.4504	906.099	130.901	1037	0.12623	1
										0.06	0.129036	971.794	66.2064	905.587	132.413	1038	0.127565	1
										0.06	0.129036	972.037	66.9633	905.073	133.927	1039	0.1289	1
										0.06	0.129036	972.279	67.7212	904.558	135.442	1040	0.130233	1
										0.05	0.108749	972.52	68.4801	904.04	136.96	1041	0.131566	1
										0.05	0.108749	972.76	69.2401	903.52	138.48	1042	0.132898	1
										0.05	0.108749	972.999	70.001	902.998	140.002	1043	0.13423	1
										0.05	0.108749	973.237	70.7629	902.474	141.526	1044	0.135561	1
										0.05	0.108749	973.474	71.5258	901.948	143.052	1045	0.136892	1
										0.05	0.108749	973.71	72.2897	901.421	144.579	1046	0.138221	1
										0.05	0.108749	973.945	73.0546	900.891	146.109	1047	0.13955	1
										0.05	0.108749	974.179	73.8205	900.359	147.641	1048	0.140879	1

## Sheet: Distinct Peptide Level Data
Distinct Peptide Level Data		Confidence Threshold	Forward	Reverse	Correct	Incorrect	Total	Global FDR	q-value		Fit Confidence Threshold	Fit Forward	Fit Reverse	Fit Correct	Fit Incorrect	Fit Total	Fit Global FDR	Fit Local FDR
		1	3996	0	3996	0	3996	0	0		1	1	0	1	0	1	0	3.41062e-07
		0.9999	5609	0	5609	0	5609	0	0		1	5	0	5	0	5	0	3.41062e-07
		0.9998	6817	0	6817	0	6817	0	0		1	9	0	9	0	9	0	3.41062e-07
		0.9997	7719	0	7719	0	7719	0	0		1	13	0	13	0	13	0	3.41062e-07
		0.9996	8089	0	8089	0	8089	0	0		1	17	0	17	0	17	0	3.41062e-07
		0.9995	8401	0	8401	0	8401	0	0		1	21	0	21	0	21	0	3.41062e-07
		0.9994	8653	0	8653	0	8653	0	0		1	25	0	25	0	25	0	3.41062e-07
		0.9993	8932	0	8932	0	8932	0	0		1	29	0	29	0	29	0	3.41062e-07
		0.9992	9125	0	9125	0	9125	0	0		1	33	0	33	0	33	0	3.41062e-07
		0.9991	9301	1	9300	2	9302	0.000215008	0.000195944		1	37	0	37	0	37	0	3.41062e-07
		0.999	9434	1	9433	2	9435	0.000211977	0.000195944		1	41	0	41	0	41	0	3.41062e-07
		0.9989	9584	1	9583	2	9585	0.000208659	0.000195944		1	45	0	45	0	45	0	3.41062e-07
		0.9988	9677	1	9676	2	9678	0.000206654	0.000195944		1	49	0	49	0	49	0	3.41062e-07
		0.9987	9795	1	9794	2	9796	0.000204165	0.000195944		1	53	0	53	0	53	0	3.41062e-07
		0.9986	9892	1	9891	2	9893	0.000202163	0.000195944		1	57	0	57	0	57	0	3.41062e-07
		0.9985	9994	1	9993	2	9995	0.0002001	0.000195944		1	61	0	61	0	61	0	3.41062e-07
		0.9984	10101	1	10100	2	10102	0.000197981	0.000195944		1	65	0	65	0	65	0	3.41062e-07
		0.9983	10206	1	10205	2	10207	0.000195944	0.000195944		1	69	0	69	0	69	0	3.41062e-07
		0.9982	10285	2	10283	4	10287	0.00038884	0.000340745		1	73	0	73	0	73	0	3.41062e-07
		0.9981	10365	2	10363	4	10367	0.00038584	0.000340745		1	77	0	77	0	77	0	3.41062e-07
		0.998	10435	2	10433	4	10437	0.000383252	0.000340745		1	81	0	81	0	81	0	3.41062e-07
		0.9979	10500	2	10498	4	10502	0.00038088	0.000340745		1	85	0	85	0	85	0	3.41062e-07
		0.9978	10579	2	10577	4	10581	0.000378036	0.000340745		1	89	0	89	0	89	0	3.41062e-07
		0.9977	10655	2	10653	4	10657	0.00037534	0.000340745		1	93	0	93	0	93	0	3.41062e-07
		0.9976	10710	2	10708	4	10712	0.000373413	0.000340745		1	97	0	97	0	97	0	3.41062e-07
		0.9975	10788	2	10786	4	10790	0.000370714	0.000340745		1	101	0	101	0	101	0	3.41062e-07
		0.9974	10848	2	10846	4	10850	0.000368664	0.000340745		1	105	0	105	0	105	0	3.41062e-07
		0.9973	10902	2	10900	4	10904	0.000366838	0.000340745		1	109	0	109	0	109	0	3.41062e-07
		0.9972	10951	2	10949	4	10953	0.000365197	0.000340745		1	113	0	113	0	113	0	3.41062e-07
		0.9971	11008	2	11006	4	11010	0.000363306	0.000340745		1	117	0	117	0	117	0	3.41062e-07
		0.997	11055	2	11053	4	11057	0.000361762	0.000340745		1	121	0	121	0	121	0	3.41062e-07
		0.9969	11111	2	11109	4	11113	0.000359939	0.000340745		1	125	0	125	0	125	0	3.41062e-07
		0.9968	11170	2	11168	4	11172	0.000358038	0.000340745		1	129	0	129	0	129	0	3.41062e-07
		0.9967	11219	2	11217	4	11221	0.000356474	0.000340745		1	133	0	133	0	133	0	3.41062e-07
		0.9966	11265	2	11263	4	11267	0.000355019	0.000340745		1	137	0	137	0	137	0	3.41062e-07
		0.9965	11314	2	11312	4	11316	0.000353482	0.000340745		1	141	0	141	0	141	0	3.41062e-07
		0.9964	11354	2	11352	4	11356	0.000352237	0.000340745		1	145	0	145	0	145	0	3.41062e-07
		0.9963	11401	2	11399	4	11403	0.000350785	0.000340745		1	149	0	149	0	149	0	3.41062e-07
		0.9962	11437	2	11435	4	11439	0.000349681	0.000340745		1	153	0	153	0	153	0	3.41062e-07
		0.9961	11485	2	11483	4	11487	0.00034822	0.000340745		1	157	0	157	0	157	0	3.41062e-07
		0.996	11522	2	11520	4	11524	0.000347102	0.000340745		1	161	0	161	0	161	0	3.41062e-07
		0.9959	11559	2	11557	4	11561	0.000345991	0.000340745		1	165	0	165	0	165	0	3.41062e-07
		0.9958	11590	2	11588	4	11592	0.000345066	0.000340745		1	169	0	169	0	169	0	3.41062e-07
		0.9957	11628	2	11626	4	11630	0.000343938	0.000340745		1	173	0	173	0	173	0	3.41062e-07
		0.9956	11671	2	11669	4	11673	0.000342671	0.000340745		1	177	0	177	0	177	0	3.41062e-07
		0.9955	11707	2	11705	4	11709	0.000341618	0.000340745		1	181	0	181	0	181	0	3.41062e-07
		0.9954	11737	2	11735	4	11739	0.000340745	0.000340745		1	185	0	185	0	185	0	3.41062e-07
		0.9953	11768	3	11765	6	11771	0.000509727	0.000486342		1	189	0	189	0	189	0	3.41062e-07
		0.9952	11798	3	11795	6	11801	0.000508431	0.000486342		1	193	0	193	0	193	0	3.41062e-07
		0.9951	11842	3	11839	6	11845	0.000506543	0.000486342		1	197	0	197	0	197	0	3.41062e-07
		0.995	11875	3	11872	6	11878	0.000505136	0.000486342		1	201	0	201	0	201	0	3.41062e-07
		0.9949	11913	3	11910	6	11916	0.000503525	0.000486342		1	205	0	205	0	205	0	3.41062e-07
		0.9948	11948	3	11945	6	11951	0.00050205	0.000486342		1	209	0	209	0	209	0	3.41062e-07
		0.9947	11976	3	11973	6	11979	0.000500877	0.000486342		1	213	0	213	0	213	0	3.41062e-07
		0.9946	12009	3	12006	6	12012	0.0004995	0.000486342		1	217	0	217	0	217	0	3.41062e-07
		0.9945	12033	3	12030	6	12036	0.000498504	0.000486342		1	221	0	221	0	221	0	3.41062e-07
		0.9944	12061	3	12058	6	12064	0.000497347	0.000486342		1	225	0	225	0	225	0	3.41062e-07
		0.9943	12090	3	12087	6	12093	0.000496155	0.000486342		1	229	0	229	0	229	0	3.41062e-07
		0.9942	12111	3	12108	6	12114	0.000495295	0.000486342		1	233	0	233	0	233	0	3.41062e-07
		0.9941	12140	3	12137	6	12143	0.000494112	0.000486342		1	237	0	237	0	237	0	3.41062e-07
		0.994	12169	3	12166	6	12172	0.000492935	0.000486342		1	241	0	241	0	241	0	3.41062e-07
		0.9939	12193	3	12190	6	12196	0.000491965	0.000486342		1	245	0	245	0	245	0	3.41062e-07
		0.9938	12218	3	12215	6	12221	0.000490958	0.000486342		1	249	0	249	0	249	0	3.41062e-07
		0.9937	12246	3	12243	6	12249	0.000489836	0.000486342		1	253	0	253	0	253	0	3.41062e-07
		0.9936	12273	3	12270	6	12276	0.000488759	0.000486342		1	257	0	257	0	257	0	3.41062e-07
		0.9935	12295	3	12292	6	12298	0.000487884	0.000486342		1	261	0	261	0	261	0	3.41062e-07
		0.9934	12319	3	12316	6	12322	0.000486934	0.000486342		1	265	0	265	0	265	0	3.41062e-07
		0.9933	12334	3	12331	6	12337	0.000486342	0.000486342		1	269	0	269	0	269	0	3.41062e-07
		0.9932	12361	4	12357	8	12365	0.000646987	0.000618142		1	273	0	273	0	273	0	3.41062e-07
		0.9931	12395	4	12391	8	12399	0.000645213	0.000618142		1	277	0	277	0	277	0	3.41062e-07
		0.993	12412	4	12408	8	12416	0.00064433	0.000618142		1	281	0	281	0	281	0	3.41062e-07
		0.9929	12440	4	12436	8	12444	0.00064288	0.000618142		1	285	0	285	0	285	0	3.41062e-07
		0.9928	12461	4	12457	8	12465	0.000641797	0.000618142		1	289	0	289	0	289	0	3.41062e-07
		0.9927	12479	4	12475	8	12483	0.000640872	0.000618142		1	293	0	293	0	293	0	3.41062e-07
		0.9926	12503	4	12499	8	12507	0.000639642	0.000618142		1	297	0	297	0	297	0	3.41062e-07
		0.9925	12528	4	12524	8	12532	0.000638366	0.000618142		1	301	0	301	0	301	0	3.41062e-07
		0.9924	12547	4	12543	8	12551	0.000637399	0.000618142		1	305	0	305	0	305	0	3.41062e-07
		0.9923	12561	4	12557	8	12565	0.000636689	0.000618142		1	309	0	309	0	309	0	3.41062e-07
		0.9922	12578	4	12574	8	12582	0.000635829	0.000618142		1	313	0	313	0	313	0	3.41062e-07
		0.9921	12597	4	12593	8	12601	0.00063487	0.000618142		1	317	0	317	0	317	0	3.41062e-07
		0.992	12619	4	12615	8	12623	0.000633764	0.000618142		1	321	0	321	0	321	0	3.41062e-07
		0.9919	12643	4	12639	8	12647	0.000632561	0.000618142		1	325	0	325	0	325	0	3.41062e-07
		0.9918	12668	4	12664	8	12672	0.000631313	0.000618142		1	329	0	329	0	329	0	3.41062e-07
		0.9917	12693	4	12689	8	12697	0.00063007	0.000618142		1	333	0	333	0	333	0	3.41062e-07
		0.9916	12718	4	12714	8	12722	0.000628832	0.000618142		1	337	0	337	0	337	0	3.41062e-07
		0.9915	12735	4	12731	8	12739	0.000627993	0.000618142		1	341	0	341	0	341	0	3.41062e-07
		0.9914	12756	4	12752	8	12760	0.000626959	0.000618142		1	345	0	345	0	345	0	3.41062e-07
		0.9913	12777	4	12773	8	12781	0.000625929	0.000618142		1	349	0	349	0	349	0	3.41062e-07
		0.9912	12785	4	12781	8	12789	0.000625538	0.000618142		1	353	0	353	0	353	0	3.41062e-07
		0.9911	12805	4	12801	8	12809	0.000624561	0.000618142		1	357	0	357	0	357	0	3.41062e-07
		0.991	12822	4	12818	8	12826	0.000623733	0.000618142		1	361	0	361	0	361	0	3.41062e-07
		0.9909	12849	4	12845	8	12853	0.000622423	0.000618142		1	365	0	365	0	365	0	3.41062e-07
		0.9908	12865	4	12861	8	12869	0.000621649	0.000618142		1	369	0	369	0	369	0	3.41062e-07
		0.9907	12887	4	12883	8	12891	0.000620588	0.000618142		1	373	0	373	0	373	0	3.41062e-07
		0.9906	12904	4	12900	8	12908	0.000619771	0.000618142		1	377	0	377	0	377	0	3.41062e-07
		0.9905	12922	4	12918	8	12926	0.000618908	0.000618142		1	381	0	381	0	381	0	3.41062e-07
		0.9904	12938	4	12934	8	12942	0.000618142	0.000618142		1	385	0	385	0	385	0	3.41062e-07
		0.9903	12959	5	12954	10	12964	0.000771367	0.000745768		1	389	0	389	0	389	0	3.41062e-07
		0.9902	12969	5	12964	10	12974	0.000770772	0.000745768		1	393	0	393	0	393	0	3.41062e-07
		0.9901	12993	5	12988	10	12998	0.000769349	0.000745768		1	397	0	397	0	397	0	3.41062e-07
		0.99	13010	5	13005	10	13015	0.000768344	0.000745768		1	401	0	401	0	401	0	3.41062e-07
		0.9899	13025	5	13020	10	13030	0.00076746	0.000745768		1	405	0	405	0	405	0	3.41062e-07
		0.9898	13054	5	13049	10	13059	0.000765755	0.000745768		1	409	0	409	0	409	0	3.41062e-07
		0.9897	13069	5	13064	10	13074	0.000764877	0.000745768		1	413	0	413	0	413	0	3.41062e-07
		0.9896	13080	5	13075	10	13085	0.000764234	0.000745768		1	417	0	417	0	417	0	3.41062e-07
		0.9895	13095	5	13090	10	13100	0.000763359	0.000745768		1	421	0	421	0	421	0	3.41062e-07
		0.9894	13109	5	13104	10	13114	0.000762544	0.000745768		1	425	0	425	0	425	0	3.41062e-07
		0.9893	13114	5	13109	10	13119	0.000762253	0.000745768		1	429	0	429	0	429	0	3.41062e-07
		0.9892	13125	5	13120	10	13130	0.000761615	0.000745768		1	433	0	433	0	433	0	3.41062e-07
		0.9891	13130	5	13125	10	13135	0.000761325	0.000745768		1	437	0	437	0	437	0	3.41062e-07
		0.989	13133	5	13128	10	13138	0.000761151	0.000745768		1	441	0	441	0	441	0	3.41062e-07
		0.9889	13138	5	13133	10	13143	0.000760861	0.000745768		1	445	0	445	0	445	0	3.41062e-07
		0.9888	13148	5	13143	10	13153	0.000760283	0.000745768		1	449	0	449	0	449	0	3.41062e-07
		0.9887	13155	5	13150	10	13160	0.000759878	0.000745768		1	453	0	453	0	453	0	3.41062e-07
		0.9886	13163	5	13158	10	13168	0.000759417	0.000745768		1	457	0	457	0	457	0	3.41062e-07
		0.9885	13166	5	13161	10	13171	0.000759244	0.000745768		1	461	0	461	0	461	0	3.41062e-07
		0.9884	13174	5	13169	10	13179	0.000758783	0.000745768		1	465	0	465	0	465	0	3.41062e-07
		0.9883	13183	5	13178	10	13188	0.000758265	0.000745768		1	469	0	469	0	469	0	3.41062e-07
		0.9882	13187	5	13182	10	13192	0.000758035	0.000745768		1	473	0	473	0	473	0	3.41062e-07
		0.9881	13194	5	13189	10	13199	0.000757633	0.000745768		1	477	0	477	0	477	0	3.41062e-07
		0.988	13201	5	13196	10	13206	0.000757232	0.000745768		1	481	0	481	0	481	0	3.41062e-07
		0.9879	13206	5	13201	10	13211	0.000756945	0.000745768		1	485	0	485	0	485	0	3.41062e-07
		0.9878	13209	5	13204	10	13214	0.000756773	0.000745768		1	489	0	489	0	489	0	3.41062e-07
		0.9877	13216	5	13211	10	13221	0.000756372	0.000745768		1	493	0	493	0	493	0	3.41062e-07
		0.9876	13221	5	13216	10	13226	0.000756086	0.000745768		1	497	0	497	0	497	0	3.41062e-07
		0.9875	13226	5	13221	10	13231	0.000755801	0.000745768		1	501	0	501	0	501	0	3.41062e-07
		0.9874	13230	5	13225	10	13235	0.000755572	0.000745768		1	505	0	505	0	505	0	3.41062e-07
		0.9873	13236	5	13231	10	13241	0.00075523	0.000745768		1	509	0	509	0	509	0	3.41062e-07
		0.9872	13242	5	13237	10	13247	0.000754888	0.000745768		1	513	0	513	0	513	0	3.41062e-07
		0.9871	13251	5	13246	10	13256	0.000754375	0.000745768		1	517	0	517	0	517	0	3.41062e-07
		0.987	13255	5	13250	10	13260	0.000754148	0.000745768		1	521	0	521	0	521	0	3.41062e-07
		0.9869	13256	5	13251	10	13261	0.000754091	0.000745768		1	525	0	525	0	525	0	3.41062e-07
		0.9868	13262	5	13257	10	13267	0.00075375	0.000745768		1	529	0	529	0	529	0	3.41062e-07
		0.9867	13267	5	13262	10	13272	0.000753466	0.000745768		1	533	0	533	0	533	0	3.41062e-07
		0.9866	13277	5	13272	10	13282	0.000752899	0.000745768		1	537	0	537	0	537	0	3.41062e-07
		0.9865	13278	5	13273	10	13283	0.000752842	0.000745768		1	541	0	541	0	541	0	3.41062e-07
		0.9864	13286	5	13281	10	13291	0.000752389	0.000745768		1	545	0	545	0	545	0	3.41062e-07
		0.9863	13289	5	13284	10	13294	0.000752219	0.000745768		1	549	9.06131e-14	549	1.81226e-13	549	3.30102e-16	3.41062e-07
		0.9862	13292	5	13287	10	13297	0.000752049	0.000745768		1	553	9.06131e-14	553	1.81226e-13	553	3.27715e-16	3.41062e-07
		0.9861	13296	5	13291	10	13301	0.000751823	0.000745768		1	557	9.06131e-14	557	1.81226e-13	557	3.25361e-16	3.41062e-07
		0.986	13300	5	13295	10	13305	0.000751597	0.000745768		1	561	9.06131e-14	561	1.81226e-13	561	3.23041e-16	3.41062e-07
		0.9859	13304	5	13299	10	13309	0.000751371	0.000745768		1	565	1.81229e-13	565	3.62458e-13	565	6.41519e-16	3.41062e-07
		0.9858	13306	5	13301	10	13311	0.000751258	0.000745768		1	569	1.81229e-13	569	3.62458e-13	569	6.37009e-16	3.41062e-07
		0.9857	13310	5	13305	10	13315	0.000751033	0.000745768		1	573	1.81229e-13	573	3.62458e-13	573	6.32562e-16	3.41062e-07
		0.9856	13314	5	13309	10	13319	0.000750807	0.000745768		1	577	2.71842e-13	577	5.43684e-13	577	9.42261e-16	3.41062e-07
		0.9855	13320	5	13315	10	13325	0.000750469	0.000745768		1	581	3.62458e-13	581	7.24916e-13	581	1.2477e-15	3.41062e-07
		0.9854	13326	5	13321	10	13331	0.000750131	0.000745768		1	585	3.62458e-13	585	7.24916e-13	585	1.23917e-15	3.41062e-07
		0.9853	13331	5	13326	10	13336	0.00074985	0.000745768		1	589	4.53071e-13	589	9.06142e-13	589	1.53844e-15	3.41062e-07
		0.9852	13334	5	13329	10	13339	0.000749681	0.000745768		1	593	5.43687e-13	593	1.08737e-12	593	1.83368e-15	3.41062e-07
		0.9851	13341	5	13336	10	13346	0.000749288	0.000745768		1	597	7.24916e-13	597	1.44983e-12	597	2.42853e-15	3.41062e-07
		0.985	13344	5	13339	10	13349	0.00074912	0.000745768		1	601	8.15529e-13	601	1.63106e-12	601	2.71391e-15	3.41062e-07
		0.9849	13347	5	13342	10	13352	0.000748951	0.000745768		1	605	9.96758e-13	605	1.99352e-12	605	3.29507e-15	3.41062e-07
		0.9848	13354	5	13349	10	13359	0.000748559	0.000745768		1	609	1.17799e-12	609	2.35597e-12	609	3.8686e-15	3.41062e-07
		0.9847	13360	5	13355	10	13365	0.000748223	0.000745768		1	613	1.35922e-12	613	2.71843e-12	613	4.43464e-15	3.41062e-07
		0.9846	13365	5	13360	10	13370	0.000747943	0.000745768		1	617	1.63106e-12	617	3.26212e-12	617	5.28706e-15	3.41062e-07
		0.9845	13371	5	13366	10	13376	0.000747608	0.000745768		1	621	1.9029e-12	621	3.80581e-12	621	6.12851e-15	3.41062e-07
		0.9844	13378	5	13373	10	13383	0.000747217	0.000745768		1	625	2.17475e-12	625	4.34949e-12	625	6.95919e-15	3.41062e-07
		0.9843	13383	5	13378	10	13388	0.000746938	0.000745768		1	629	2.5372e-12	629	5.07441e-12	629	8.06742e-15	3.41062e-07
		0.9842	13388	5	13383	10	13393	0.000746659	0.000745768		1	633	2.99027e-12	633	5.98055e-12	633	9.44795e-15	3.41062e-07
		0.9841	13394	5	13389	10	13399	0.000746324	0.000745768		1	637	3.44335e-12	637	6.8867e-12	637	1.08111e-14	3.41062e-07
		0.984	13399	5	13394	10	13404	0.000746046	0.000745768		1	641	3.98703e-12	641	7.97407e-12	641	1.244e-14	3.41062e-07
		0.9839	13404	5	13399	10	13409	0.000745768	0.000745768		1	645	4.62134e-12	645	9.24267e-12	645	1.43297e-14	3.41062e-07
		0.9838	13409	6	13403	12	13415	0.000894521	0.000885805		1	649	5.25564e-12	649	1.05113e-11	649	1.61961e-14	3.41062e-07
		0.9837	13413	6	13407	12	13419	0.000894254	0.000885805		1	653	6.07117e-12	653	1.21423e-11	653	1.85947e-14	3.41062e-07
		0.9836	13419	6	13413	12	13425	0.000893855	0.000885805		1	657	6.97731e-12	657	1.39546e-11	657	2.12399e-14	3.41062e-07
		0.9835	13421	6	13415	12	13427	0.000893722	0.000885805		1	661	8.06468e-12	661	1.61294e-11	661	2.44015e-14	3.41062e-07
		0.9834	13426	6	13420	12	13432	0.000893389	0.000885805		1	665	9.24267e-12	665	1.84853e-11	665	2.77975e-14	3.41062e-07
		0.9833	13429	6	13423	12	13435	0.000893189	0.000885805		1	669	1.05113e-11	669	2.10225e-11	669	3.14238e-14	3.41062e-07
		0.9832	13432	6	13426	12	13438	0.00089299	0.000885805		1	673	1.20517e-11	673	2.41034e-11	673	3.58149e-14	3.41062e-07
		0.9831	13434	6	13428	12	13440	0.000892857	0.000885805		1	677	1.36828e-11	677	2.73656e-11	677	4.04218e-14	3.41062e-07
		0.983	13441	6	13435	12	13447	0.000892392	0.000885805		1	681	1.55857e-11	681	3.11714e-11	681	4.57729e-14	3.41062e-07
		0.9829	13444	6	13438	12	13450	0.000892193	0.000885805		1	685	1.76698e-11	685	3.53396e-11	685	5.15907e-14	3.41062e-07
		0.9827	13452	6	13446	12	13458	0.000891663	0.000885805		1	689	2.01164e-11	689	4.02328e-11	689	5.8393e-14	3.41062e-07
		0.9826	13457	6	13451	12	13463	0.000891332	0.000885805		1	693	2.27442e-11	693	4.54884e-11	693	6.56399e-14	3.41062e-07
		0.9825	13463	6	13457	12	13469	0.000890935	0.000885805		1	697	2.57345e-11	697	5.1469e-11	697	7.38436e-14	3.41062e-07
		0.9824	13465	6	13459	12	13471	0.000890802	0.000885805		1	701	2.90872e-11	701	5.81745e-11	701	8.29878e-14	3.41062e-07
		0.9823	13468	6	13462	12	13474	0.000890604	0.000885805		1	705	3.28024e-11	705	6.56048e-11	705	9.30565e-14	3.41062e-07
		0.9822	13470	6	13464	12	13476	0.000890472	0.000885805		1	709	3.69707e-11	709	7.39414e-11	709	1.0429e-13	3.41062e-07
		0.9821	13474	6	13468	12	13480	0.000890208	0.000885805		1	713	4.1592e-11	713	8.3184e-11	713	1.16668e-13	3.41062e-07
		0.982	13481	6	13475	12	13487	0.000889746	0.000885805		1	717	4.6757e-11	717	9.35141e-11	717	1.30424e-13	3.41062e-07
		0.9819	13485	6	13479	12	13491	0.000889482	0.000885805		1	721	5.24657e-11	721	1.04931e-10	721	1.45536e-13	3.41062e-07
		0.9818	13490	6	13484	12	13496	0.000889152	0.000885805		1	725	5.88088e-11	725	1.17618e-10	725	1.62231e-13	3.41062e-07
		0.9817	13495	6	13489	12	13501	0.000888823	0.000885805		1	729	6.58767e-11	729	1.31753e-10	729	1.80732e-13	3.41062e-07
		0.9816	13497	6	13491	12	13503	0.000888691	0.000885805		1	733	7.35789e-11	733	1.47158e-10	733	2.00761e-13	3.41062e-07
		0.9815	13503	6	13497	12	13509	0.000888297	0.000885805		1	737	8.21873e-11	737	1.64375e-10	737	2.23032e-13	3.41062e-07
		0.9814	13508	6	13502	12	13514	0.000887968	0.000885805		1	741	9.17018e-11	741	1.83404e-10	741	2.47508e-13	3.41062e-07
		0.9813	13513	6	13507	12	13519	0.00088764	0.000885805		1	745	1.02213e-10	745	2.04426e-10	745	2.74397e-13	3.41062e-07
		0.9812	13514	6	13508	12	13520	0.000887574	0.000885805		1	749	1.13721e-10	749	2.27442e-10	749	3.03661e-13	3.41062e-07
		0.9811	13516	6	13510	12	13522	0.000887443	0.000885805		1	753	1.26498e-10	753	2.52995e-10	753	3.35983e-13	3.41062e-07
		0.981	13520	6	13514	12	13526	0.00088718	0.000885805		1	757	1.40452e-10	757	2.80905e-10	757	3.71076e-13	3.41062e-07
		0.9809	13527	6	13521	12	13533	0.000886721	0.000885805		1	761	1.55766e-10	761	3.11532e-10	761	4.09372e-13	3.41062e-07
		0.9808	13534	6	13528	12	13540	0.000886263	0.000885805		1	765	1.7262e-10	765	3.45241e-10	765	4.51295e-13	3.41062e-07
		0.9807	13538	6	13532	12	13544	0.000886001	0.000885805		1	769	1.91106e-10	769	3.82212e-10	769	4.97024e-13	3.41062e-07
		0.9806	13541	6	13535	12	13547	0.000885805	0.000885805		1	773	2.11403e-10	773	4.22807e-10	773	5.46969e-13	3.41062e-07
		0.9805	13548	7	13541	14	13555	0.00103283	0.00102737		1	777	2.33513e-10	777	4.67027e-10	777	6.01064e-13	3.41062e-07
		0.9804	13551	7	13544	14	13558	0.0010326	0.00102737		1	781	2.57707e-10	781	5.15415e-10	781	6.59942e-13	3.41062e-07
		0.9803	13553	7	13546	14	13560	0.00103245	0.00102737		1	785	2.84167e-10	785	5.68334e-10	785	7.23992e-13	3.41062e-07
		0.9802	13562	7	13555	14	13569	0.00103176	0.00102737		1	789	3.12982e-10	789	6.25964e-10	789	7.93364e-13	3.41062e-07
		0.9801	13566	7	13559	14	13573	0.00103146	0.00102737		1	793	3.44425e-10	793	6.88851e-10	793	8.68664e-13	3.41062e-07
		0.98	13573	7	13566	14	13580	0.00103093	0.00102737		1	797	3.78678e-10	797	7.57355e-10	797	9.50258e-13	3.41062e-07
		0.9799	13575	7	13568	14	13582	0.00103078	0.00102737		1	801	4.16011e-10	801	8.32022e-10	801	1.03873e-12	3.41062e-07
		0.9798	13577	7	13570	14	13584	0.00103062	0.00102737		1	805	4.56515e-10	805	9.13031e-10	805	1.1342e-12	3.41062e-07
		0.9797	13582	7	13575	14	13589	0.00103025	0.00102737		1	809	5.00554e-10	809	1.00111e-09	809	1.23746e-12	3.41062e-07
		0.9796	13590	7	13583	14	13597	0.00102964	0.00102737		1	813	5.48308e-10	813	1.09662e-09	813	1.34885e-12	3.41062e-07
		0.9795	13594	7	13587	14	13601	0.00102934	0.00102737		1	817	6.00139e-10	817	1.20028e-09	817	1.46913e-12	3.41062e-07
		0.9793	13601	7	13594	14	13608	0.00102881	0.00102737		1	821	6.5632e-10	821	1.31264e-09	821	1.59883e-12	3.41062e-07
		0.9792	13606	7	13599	14	13613	0.00102843	0.00102737		1	825	7.17213e-10	825	1.43443e-09	825	1.7387e-12	3.41062e-07
		0.9791	13609	7	13602	14	13616	0.0010282	0.00102737		1	829	7.82999e-10	829	1.566e-09	829	1.88902e-12	3.41062e-07
		0.979	13613	7	13606	14	13620	0.0010279	0.00102737		1	833	8.54131e-10	833	1.70826e-09	833	2.05074e-12	3.41062e-07
		0.9789	13616	7	13609	14	13623	0.00102767	0.00102737		1	837	9.30972e-10	837	1.86194e-09	837	2.22455e-12	3.41062e-07
		0.9788	13618	7	13611	14	13625	0.00102752	0.00102737		1	841	1.01398e-09	841	2.02795e-09	841	2.41136e-12	3.41062e-07
		0.9787	13620	7	13613	14	13627	0.00102737	0.00102737		1	845	1.10341e-09	845	2.20682e-09	845	2.61163e-12	3.41062e-07
		0.9786	13622	8	13614	16	13630	0.00117388	0.00117345		1	849	1.19992e-09	849	2.39983e-09	849	2.82666e-12	3.41062e-07
		0.9785	13626	8	13618	16	13634	0.00117354	0.00117345		1	853	1.30376e-09	853	2.60752e-09	853	3.05688e-12	3.41062e-07
		0.9784	13627	8	13619	16	13635	0.00117345	0.00117345		1	857	1.41558e-09	857	2.83116e-09	857	3.30357e-12	3.41062e-07
		0.9783	13631	9	13622	18	13640	0.00131965	0.00131214		1	861	1.53591e-09	861	3.07183e-09	861	3.56775e-12	3.41062e-07
		0.9782	13634	9	13625	18	13643	0.00131936	0.00131214		1	865	1.66513e-09	865	3.33026e-09	865	3.85001e-12	3.41062e-07
		0.9781	13636	9	13627	18	13645	0.00131916	0.00131214		1	869	1.80395e-09	869	3.6079e-09	869	4.15179e-12	3.41062e-07
		0.978	13637	9	13628	18	13646	0.00131907	0.00131214		1	873	1.95301e-09	873	3.90602e-09	873	4.47426e-12	3.41062e-07
		0.9779	13643	9	13634	18	13652	0.00131849	0.00131214		1	877	2.11286e-09	877	4.22571e-09	877	4.81837e-12	3.41062e-07
		0.9778	13646	9	13637	18	13655	0.0013182	0.00131214		1	881	2.28421e-09	881	4.56842e-09	881	5.18549e-12	3.41062e-07
		0.9777	13655	9	13646	18	13664	0.00131733	0.00131214		1	885	2.46779e-09	885	4.93559e-09	885	5.57693e-12	3.41062e-07
		0.9776	13656	9	13647	18	13665	0.00131723	0.00131214		1	889	2.66424e-09	889	5.32849e-09	889	5.9938e-12	3.41062e-07
		0.9774	13660	9	13651	18	13669	0.00131685	0.00131214		1	893	2.87447e-09	893	5.74894e-09	893	6.43778e-12	3.41062e-07
		0.9773	13665	9	13656	18	13674	0.00131637	0.00131214		1	897	3.09928e-09	897	6.19857e-09	897	6.91033e-12	3.41062e-07
		0.9772	13667	9	13658	18	13676	0.00131617	0.00131214		1	901	3.3395e-09	901	6.67901e-09	901	7.41288e-12	3.41062e-07
		0.9771	13668	9	13659	18	13677	0.00131608	0.00131214		1	905	3.59603e-09	905	7.19207e-09	905	7.94703e-12	3.41062e-07
		0.977	13671	9	13662	18	13680	0.00131579	0.00131214		1	909	3.86978e-09	909	7.73956e-09	909	8.51437e-12	3.41062e-07
		0.9769	13675	9	13666	18	13684	0.0013154	0.00131214		1	913	4.16183e-09	913	8.32366e-09	913	9.11682e-12	3.41062e-07
		0.9768	13679	9	13670	18	13688	0.00131502	0.00131214		1	917	4.47309e-09	917	8.94618e-09	917	9.75592e-12	3.41062e-07
		0.9767	13681	9	13672	18	13690	0.00131483	0.00131214		1	921	4.80474e-09	921	9.60948e-09	921	1.04337e-11	3.41062e-07
		0.9766	13682	9	13673	18	13691	0.00131473	0.00131214		1	925	5.15795e-09	925	1.03159e-08	925	1.11523e-11	3.41062e-07
		0.9765	13684	9	13675	18	13693	0.00131454	0.00131214		1	929	5.53373e-09	929	1.10675e-08	929	1.19133e-11	3.41062e-07
		0.9764	13690	9	13681	18	13699	0.00131396	0.00131214		1	933	5.93352e-09	933	1.1867e-08	933	1.27192e-11	3.41062e-07
		0.9763	13696	9	13687	18	13705	0.00131339	0.00131214		1	937	6.3585e-09	937	1.2717e-08	937	1.3572e-11	3.41062e-07
		0.9762	13698	9	13689	18	13707	0.0013132	0.00131214		1	941	6.81004e-09	941	1.36201e-08	941	1.4474e-11	3.41062e-07
		0.9761	13709	9	13700	18	13718	0.00131214	0.00131214		1	945	7.28948e-09	945	1.4579e-08	945	1.54275e-11	3.41062e-07
		0.976	13711	10	13701	20	13721	0.00145762	0.00145603		1	949	7.79837e-09	949	1.55967e-08	949	1.64349e-11	3.41062e-07
		0.9759	13716	10	13706	20	13726	0.00145709	0.00145603		1	953	8.33825e-09	953	1.66765e-08	953	1.74989e-11	3.41062e-07
		0.9758	13717	10	13707	20	13727	0.00145698	0.00145603		1	957	8.91066e-09	957	1.78213e-08	957	1.86221e-11	3.41062e-07
		0.9757	13721	10	13711	20	13731	0.00145656	0.00145603		1	961	9.51723e-09	961	1.90345e-08	961	1.98069e-11	3.41062e-07
		0.9756	13723	10	13713	20	13733	0.00145635	0.00145603		1	965	1.01597e-08	965	2.03194e-08	965	2.10563e-11	3.41062e-07
		0.9752	13726	10	13716	20	13736	0.00145603	0.00145603		1	969	1.08399e-08	969	2.16799e-08	969	2.23734e-11	3.41062e-07
		0.9751	13729	11	13718	22	13740	0.00160116	0.0015942		1	973	1.15598e-08	973	2.31195e-08	973	2.37611e-11	3.41062e-07
		0.975	13731	11	13720	22	13742	0.00160093	0.0015942		1	977	1.2321e-08	977	2.4642e-08	977	2.52222e-11	3.41062e-07
		0.9749	13736	11	13725	22	13747	0.00160035	0.0015942		1	981	1.31259e-08	981	2.62517e-08	981	2.67602e-11	3.41062e-07
		0.9748	13738	11	13727	22	13749	0.00160012	0.0015942		1	985	1.39764e-08	985	2.79527e-08	985	2.83784e-11	3.41062e-07
		0.9747	13741	11	13730	22	13752	0.00159977	0.0015942		1	989	1.48746e-08	989	2.97493e-08	989	3.00801e-11	3.41062e-07
		0.9746	13746	11	13735	22	13757	0.00159919	0.0015942		1	993	1.58229e-08	993	3.16458e-08	993	3.18689e-11	3.41062e-07
		0.9745	13747	11	13736	22	13758	0.00159907	0.0015942		1	997	1.68236e-08	997	3.36471e-08	997	3.37484e-11	3.41062e-07
		0.9744	13749	11	13738	22	13760	0.00159884	0.0015942		1	1001	1.78791e-08	1001	3.57583e-08	1001	3.57225e-11	3.41062e-07
		0.9743	13752	11	13741	22	13763	0.00159849	0.0015942		1	1005	1.89919e-08	1005	3.79837e-08	1005	3.77948e-11	3.41062e-07
		0.9742	13757	11	13746	22	13768	0.00159791	0.0015942		1	1009	2.01646e-08	1009	4.03292e-08	1009	3.99695e-11	3.41062e-07
		0.9741	13759	11	13748	22	13770	0.00159768	0.0015942		1	1013	2.14e-08	1013	4.28001e-08	1013	4.22508e-11	3.41062e-07
		0.974	13762	11	13751	22	13773	0.00159733	0.0015942		1	1017	2.27008e-08	1017	4.54016e-08	1017	4.46427e-11	3.41062e-07
		0.9739	13763	11	13752	22	13774	0.00159721	0.0015942		1	1021	2.40699e-08	1021	4.81398e-08	1021	4.71497e-11	3.41062e-07
		0.9738	13766	11	13755	22	13777	0.00159686	0.0015942		1	1025	2.55102e-08	1025	5.10204e-08	1025	4.9776e-11	3.41062e-07
		0.9737	13768	11	13757	22	13779	0.00159663	0.0015942		1	1029	2.7025e-08	1029	5.405e-08	1029	5.25268e-11	3.41062e-07
		0.9736	13769	11	13758	22	13780	0.00159652	0.0015942		1	1033	2.86174e-08	1033	5.72348e-08	1033	5.54064e-11	3.41062e-07
		0.9735	13774	11	13763	22	13785	0.00159594	0.0015942		1	1037	3.02907e-08	1037	6.05814e-08	1037	5.84198e-11	3.41062e-07
		0.9734	13778	11	13767	22	13789	0.00159547	0.0015942		1	1041	3.20482e-08	1041	6.40965e-08	1041	6.1572e-11	3.41062e-07
		0.9733	13782	11	13771	22	13793	0.00159501	0.0015942		1	1045	3.38936e-08	1045	6.77872e-08	1045	6.48681e-11	3.41062e-07
		0.9732	13785	11	13774	22	13796	0.00159467	0.0015942		1	1049	3.58306e-08	1049	7.16611e-08	1049	6.83138e-11	3.41062e-07
		0.9731	13786	11	13775	22	13797	0.00159455	0.0015942		1	1053	3.78627e-08	1053	7.57254e-08	1053	7.19139e-11	3.41062e-07
		0.973	13789	11	13778	22	13800	0.0015942	0.0015942		1	1057	3.99939e-08	1057	7.99879e-08	1057	7.56744e-11	3.41062e-07
		0.9729	13789	12	13777	24	13801	0.001739	0.0017301		1	1061	4.22283e-08	1061	8.44566e-08	1061	7.9601e-11	3.41062e-07
		0.9728	13790	12	13778	24	13802	0.00173888	0.0017301		1	1065	4.457e-08	1065	8.91399e-08	1065	8.36995e-11	3.41062e-07
		0.9727	13792	12	13780	24	13804	0.00173863	0.0017301		1	1069	4.70232e-08	1069	9.40463e-08	1069	8.7976e-11	3.41062e-07
		0.9725	13796	12	13784	24	13808	0.00173812	0.0017301		1	1073	4.95923e-08	1073	9.91845e-08	1073	9.24367e-11	3.41062e-07
		0.9724	13797	12	13785	24	13809	0.001738	0.0017301		1	1077	5.22817e-08	1077	1.04563e-07	1077	9.70877e-11	3.41062e-07
		0.9723	13798	12	13786	24	13810	0.00173787	0.0017301		1	1081	5.50964e-08	1081	1.10193e-07	1081	1.01936e-10	3.41062e-07
		0.9722	13804	12	13792	24	13816	0.00173712	0.0017301		1	1085	5.80408e-08	1085	1.16082e-07	1085	1.06988e-10	3.41062e-07
		0.9721	13808	12	13796	24	13820	0.00173661	0.0017301		1	1089	6.11201e-08	1089	1.2224e-07	1089	1.1225e-10	3.41062e-07
		0.972	13814	12	13802	24	13826	0.00173586	0.0017301		1	1093	6.43391e-08	1093	1.28678e-07	1093	1.17729e-10	3.41062e-07
		0.9719	13815	12	13803	24	13827	0.00173573	0.0017301		1	1097	6.77034e-08	1097	1.35407e-07	1097	1.23434e-10	3.41062e-07
		0.9718	13816	12	13804	24	13828	0.00173561	0.0017301		1	1101	7.12181e-08	1101	1.42436e-07	1101	1.2937e-10	3.41062e-07
		0.9717	13817	12	13805	24	13829	0.00173548	0.0017301		1	1105	7.48888e-08	1105	1.49778e-07	1105	1.35545e-10	3.41062e-07
		0.9714	13818	12	13806	24	13830	0.00173536	0.0017301		1	1109	7.87212e-08	1109	1.57442e-07	1109	1.41968e-10	3.41062e-07
		0.9713	13823	12	13811	24	13835	0.00173473	0.0017301		1	1113	8.27211e-08	1113	1.65442e-07	1113	1.48645e-10	3.41062e-07
		0.9712	13826	12	13814	24	13838	0.00173435	0.0017301		1	1117	8.68945e-08	1117	1.73789e-07	1117	1.55586e-10	3.41062e-07
		0.9711	13829	12	13817	24	13841	0.00173398	0.0017301		1	1121	9.12476e-08	1121	1.82495e-07	1121	1.62797e-10	3.41062e-07
		0.971	13831	12	13819	24	13843	0.00173373	0.0017301		1	1125	9.57867e-08	1125	1.91573e-07	1125	1.70287e-10	3.41062e-07
		0.9709	13832	12	13820	24	13844	0.0017336	0.0017301		1	1129	1.00518e-07	1129	2.01036e-07	1129	1.78066e-10	3.41062e-07
		0.9708	13836	12	13824	24	13848	0.0017331	0.0017301		1	1133	1.05449e-07	1133	2.10898e-07	1133	1.86141e-10	3.41062e-07
		0.9707	13838	12	13826	24	13850	0.00173285	0.0017301		1	1137	1.10586e-07	1137	2.21171e-07	1137	1.94522e-10	3.41062e-07
		0.9706	13841	12	13829	24	13853	0.00173248	0.0017301		1	1141	1.15935e-07	1141	2.31871e-07	1141	2.03217e-10	3.41062e-07
		0.9705	13842	12	13830	24	13854	0.00173235	0.0017301		1	1145	1.21505e-07	1145	2.4301e-07	1145	2.12236e-10	3.41062e-07
		0.9704	13844	12	13832	24	13856	0.0017321	0.0017301		1	1149	1.27302e-07	1149	2.54605e-07	1149	2.21588e-10	3.41062e-07
		0.9702	13847	12	13835	24	13859	0.00173173	0.0017301		1	1153	1.33335e-07	1153	2.6667e-07	1153	2.31283e-10	3.41062e-07
		0.9701	13849	12	13837	24	13861	0.00173148	0.0017301		1	1157	1.3961e-07	1157	2.7922e-07	1157	2.41331e-10	3.41062e-07
		0.97	13851	12	13839	24	13863	0.00173123	0.0017301		1	1161	1.46136e-07	1161	2.92272e-07	1161	2.51742e-10	3.41062e-07
		0.9699	13855	12	13843	24	13867	0.00173073	0.0017301		1	1165	1.52921e-07	1165	3.05842e-07	1165	2.62525e-10	3.41062e-07
		0.9697	13858	12	13846	24	13870	0.00173035	0.0017301		1	1169	1.59973e-07	1169	3.19946e-07	1169	2.73692e-10	3.41062e-07
		0.9696	13860	12	13848	24	13872	0.0017301	0.0017301		1	1173	1.67301e-07	1173	3.34602e-07	1173	2.85253e-10	3.41062e-07
		0.9695	13864	13	13851	26	13877	0.0018736	0.00186741		1	1177	1.74913e-07	1177	3.49826e-07	1177	2.97219e-10	3.41062e-07
		0.9694	13867	13	13854	26	13880	0.0018732	0.00186741		1	1181	1.82819e-07	1181	3.65638e-07	1181	3.096e-10	3.41062e-07
		0.9693	13872	13	13859	26	13885	0.00187252	0.00186741		1	1185	1.91027e-07	1185	3.82054e-07	1185	3.22408e-10	3.41062e-07
		0.9692	13874	13	13861	26	13887	0.00187225	0.00186741		1	1189	1.99547e-07	1189	3.99094e-07	1189	3.35655e-10	3.41062e-07
		0.9691	13875	13	13862	26	13888	0.00187212	0.00186741		1	1193	2.08388e-07	1193	4.16776e-07	1193	3.49352e-10	3.41062e-07
		0.969	13876	13	13863	26	13889	0.00187199	0.00186741		1	1197	2.17561e-07	1197	4.35121e-07	1197	3.6351e-10	3.41062e-07
		0.9689	13878	13	13865	26	13891	0.00187172	0.00186741		1	1201	2.27074e-07	1201	4.54148e-07	1201	3.78142e-10	3.41062e-07
		0.9688	13880	13	13867	26	13893	0.00187145	0.00186741		1	1205	2.36939e-07	1205	4.73878e-07	1205	3.9326e-10	3.41062e-07
		0.9687	13881	13	13868	26	13894	0.00187131	0.00186741		1	1209	2.47165e-07	1209	4.94331e-07	1209	4.08876e-10	3.41062e-07
		0.9686	13885	13	13872	26	13898	0.00187077	0.00186741		1	1213	2.57764e-07	1213	5.15529e-07	1213	4.25003e-10	3.41062e-07
		0.9685	13888	13	13875	26	13901	0.00187037	0.00186741		1	1217	2.68746e-07	1217	5.37493e-07	1217	4.41654e-10	3.41062e-07
		0.9684	13889	13	13876	26	13902	0.00187023	0.00186741		1	1221	2.80123e-07	1221	5.60246e-07	1221	4.58842e-10	3.41062e-07
		0.9683	13890	13	13877	26	13903	0.0018701	0.00186741		1	1225	2.91905e-07	1225	5.8381e-07	1225	4.7658e-10	3.41062e-07
		0.9681	13891	13	13878	26	13904	0.00186997	0.00186741		1	1229	3.04104e-07	1229	6.08209e-07	1229	4.94881e-10	3.41062e-07
		0.968	13894	13	13881	26	13907	0.00186956	0.00186741		1	1233	3.16733e-07	1233	6.33466e-07	1233	5.1376e-10	3.41062e-07
		0.9679	13896	13	13883	26	13909	0.00186929	0.00186741		1	1237	3.29802e-07	1237	6.59605e-07	1237	5.33229e-10	3.41062e-07
		0.9678	13898	13	13885	26	13911	0.00186902	0.00186741		1	1241	3.43325e-07	1241	6.8665e-07	1241	5.53304e-10	3.41062e-07
		0.9677	13900	13	13887	26	13913	0.00186876	0.00186741		1	1245	3.57314e-07	1245	7.14628e-07	1245	5.73998e-10	3.41062e-07
		0.9676	13903	13	13890	26	13916	0.00186835	0.00186741		1	1249	3.71781e-07	1249	7.43563e-07	1249	5.95326e-10	3.41062e-07
		0.9675	13905	13	13892	26	13918	0.00186808	0.00186741		1	1253	3.8674e-07	1253	7.73481e-07	1253	6.17303e-10	3.41062e-07
		0.9674	13907	13	13894	26	13920	0.00186782	0.00186741		1	1257	4.02205e-07	1257	8.04409e-07	1257	6.39944e-10	3.41062e-07
		0.9673	13910	13	13897	26	13923	0.00186741	0.00186741		1	1261	4.18187e-07	1261	8.36375e-07	1261	6.63263e-10	3.41062e-07
		0.9672	13912	14	13898	28	13926	0.00201063	0.00200731		1	1265	4.34702e-07	1265	8.69405e-07	1265	6.87277e-10	3.41062e-07
		0.9671	13913	14	13899	28	13927	0.00201048	0.00200731		1	1269	4.51764e-07	1269	9.03528e-07	1269	7.12e-10	3.41062e-07
		0.967	13915	14	13901	28	13929	0.00201019	0.00200731		1	1273	4.69386e-07	1273	9.38772e-07	1273	7.37449e-10	3.41062e-07
		0.9669	13916	14	13902	28	13930	0.00201005	0.00200731		1	1277	4.87584e-07	1277	9.75167e-07	1277	7.63639e-10	3.41062e-07
		0.9668	13918	14	13904	28	13932	0.00200976	0.00200731		1	1281	5.06371e-07	1281	1.01274e-06	1281	7.90587e-10	3.41062e-07
		0.9667	13920	14	13906	28	13934	0.00200947	0.00200731		1	1285	5.25764e-07	1285	1.05153e-06	1285	8.1831e-10	3.41062e-07
		0.9666	13921	14	13907	28	13935	0.00200933	0.00200731		1	1289	5.45778e-07	1289	1.09156e-06	1289	8.46823e-10	3.41062e-07
		0.9665	13924	14	13910	28	13938	0.0020089	0.00200731		1	1293	5.66428e-07	1293	1.13286e-06	1293	8.76145e-10	3.41062e-07
		0.9664	13925	14	13911	28	13939	0.00200875	0.00200731		1	1297	5.8773e-07	1297	1.17546e-06	1297	9.06291e-10	3.41062e-07
		0.9663	13926	14	13912	28	13940	0.00200861	0.00200731		1	1301	6.09701e-07	1301	1.2194e-06	1301	9.3728e-10	3.41062e-07
		0.9662	13930	14	13916	28	13944	0.00200803	0.00200731		1	1305	6.32356e-07	1305	1.26471e-06	1305	9.69128e-10	3.41062e-07
		0.9661	13932	14	13918	28	13946	0.00200774	0.00200731		1	1309	6.55714e-07	1309	1.31143e-06	1309	1.00185e-09	3.41062e-07
		0.966	13934	14	13920	28	13948	0.00200746	0.00200731		1	1313	6.7979e-07	1313	1.35958e-06	1313	1.03548e-09	3.41062e-07
		0.9659	13935	14	13921	28	13949	0.00200731	0.00200731		1	1317	7.04603e-07	1317	1.40921e-06	1317	1.07001e-09	3.41062e-07
		0.9658	13936	15	13921	30	13951	0.00215038	0.00214608		1	1321	7.30169e-07	1321	1.46034e-06	1321	1.10548e-09	3.41062e-07
		0.9657	13939	15	13924	30	13954	0.00214992	0.00214608		1	1325	7.56507e-07	1325	1.51301e-06	1325	1.1419e-09	3.41062e-07
		0.9656	13942	15	13927	30	13957	0.00214946	0.00214608		1	1329	7.83636e-07	1329	1.56727e-06	1329	1.17929e-09	3.41062e-07
		0.9655	13947	15	13932	30	13962	0.00214869	0.00214608		1	1333	8.11572e-07	1333	1.62314e-06	1333	1.21766e-09	3.41062e-07
		0.9654	13948	15	13933	30	13963	0.00214854	0.00214608		1	1337	8.40337e-07	1337	1.68067e-06	1337	1.25705e-09	3.41062e-07
		0.9653	13949	15	13934	30	13964	0.00214838	0.00214608		1	1341	8.69947e-07	1341	1.73989e-06	1341	1.29746e-09	3.41062e-07
		0.9652	13952	15	13937	30	13967	0.00214792	0.00214608		1	1345	9.00424e-07	1345	1.80085e-06	1345	1.33892e-09	3.41062e-07
		0.965	13954	15	13939	30	13969	0.00214761	0.00214608		1	1349	9.31786e-07	1349	1.86357e-06	1349	1.38145e-09	3.41062e-07
		0.9648	13956	15	13941	30	13971	0.00214731	0.00214608		1	1353	9.64054e-07	1353	1.92811e-06	1353	1.42506e-09	3.41062e-07
		0.9647	13961	15	13946	30	13976	0.00214654	0.00214608		1	1357	9.97248e-07	1357	1.9945e-06	1357	1.46978e-09	3.41062e-07
		0.9646	13962	15	13947	30	13977	0.00214638	0.00214608		1	1361	1.03139e-06	1361	2.06278e-06	1361	1.51563e-09	3.41062e-07
		0.9644	13964	15	13949	30	13979	0.00214608	0.00214608		1	1365	1.0665e-06	1365	2.13299e-06	1365	1.56263e-09	3.41062e-07
		0.9643	13966	16	13950	32	13982	0.00228866	0.00227305		1	1369	1.10259e-06	1369	2.20519e-06	1369	1.6108e-09	3.41062e-07
		0.9642	13968	16	13952	32	13984	0.00228833	0.00227305		1	1373	1.1397e-06	1373	2.2794e-06	1373	1.66016e-09	3.41062e-07
		0.9641	13969	16	13953	32	13985	0.00228817	0.00227305		1	1377	1.17784e-06	1377	2.35568e-06	1377	1.71073e-09	3.41062e-07
		0.964	13972	16	13956	32	13988	0.00228768	0.00227305		1	1381	1.21703e-06	1381	2.43407e-06	1381	1.76254e-09	3.41062e-07
		0.9639	13976	16	13960	32	13992	0.00228702	0.00227305		1	1385	1.25731e-06	1385	2.51461e-06	1385	1.8156e-09	3.41062e-07
		0.9638	13978	16	13962	32	13994	0.00228669	0.00227305		1	1389	1.29868e-06	1389	2.59735e-06	1389	1.86994e-09	3.41062e-07
		0.9637	13980	16	13964	32	13996	0.00228637	0.00227305		1	1393	1.34117e-06	1393	2.68234e-06	1393	1.92559e-09	3.41062e-07
		0.9636	13982	16	13966	32	13998	0.00228604	0.00227305		1	1397	1.38481e-06	1397	2.76962e-06	1397	1.98255e-09	3.41062e-07
		0.9635	13983	16	13967	32	13999	0.00228588	0.00227305		1	1401	1.42962e-06	1401	2.85924e-06	1401	2.04086e-09	3.41062e-07
		0.9634	13985	16	13969	32	14001	0.00228555	0.00227305		1	1405	1.47563e-06	1405	2.95126e-06	1405	2.10054e-09	3.41062e-07
		0.9633	13986	16	13970	32	14002	0.00228539	0.00227305		1	1409	1.52285e-06	1409	3.0457e-06	1409	2.16161e-09	3.41062e-07
		0.9632	13990	16	13974	32	14006	0.00228474	0.00227305		1	1413	1.57132e-06	1413	3.14264e-06	1413	2.22409e-09	3.41062e-07
		0.9631	13992	16	13976	32	14008	0.00228441	0.00227305		1	1417	1.62106e-06	1417	3.24212e-06	1417	2.28801e-09	3.41062e-07
		0.963	13996	16	13980	32	14012	0.00228376	0.00227305		1	1421	1.67209e-06	1421	3.34418e-06	1421	2.3534e-09	3.41062e-07
		0.9629	13998	16	13982	32	14014	0.00228343	0.00227305		1	1425	1.72444e-06	1425	3.44888e-06	1425	2.42027e-09	3.41062e-07
		0.9628	14000	16	13984	32	14016	0.00228311	0.00227305		1	1429	1.77814e-06	1429	3.55628e-06	1429	2.48865e-09	3.41062e-07
		0.9627	14001	16	13985	32	14017	0.00228294	0.00227305		1	1433	1.83321e-06	1433	3.66642e-06	1433	2.55856e-09	3.41062e-07
		0.9626	14003	16	13987	32	14019	0.00228262	0.00227305		1	1437	1.88968e-06	1437	3.77936e-06	1437	2.63003e-09	3.41062e-07
		0.9625	14006	16	13990	32	14022	0.00228213	0.00227305		1	1441	1.94757e-06	1441	3.89515e-06	1441	2.70309e-09	3.41062e-07
		0.9624	14008	16	13992	32	14024	0.0022818	0.00227305		1	1445	2.00693e-06	1445	4.01385e-06	1445	2.77775e-09	3.41062e-07
		0.9623	14009	16	13993	32	14025	0.00228164	0.00227305		1	1449	2.06776e-06	1449	4.13552e-06	1449	2.85405e-09	3.41062e-07
		0.9622	14012	16	13996	32	14028	0.00228115	0.00227305		1	1453	2.1301e-06	1453	4.2602e-06	1453	2.932e-09	3.41062e-07
		0.9621	14013	16	13997	32	14029	0.00228099	0.00227305		1	1457	2.19398e-06	1457	4.38796e-06	1457	3.01164e-09	3.41062e-07
		0.962	14018	16	14002	32	14034	0.00228018	0.00227305		1	1461	2.25943e-06	1461	4.51886e-06	1461	3.09299e-09	3.41062e-07
		0.9619	14021	16	14005	32	14037	0.00227969	0.00227305		1	1465	2.32647e-06	1465	4.65294e-06	1465	3.17607e-09	3.41062e-07
		0.9618	14022	16	14006	32	14038	0.00227953	0.00227305		1	1469	2.39514e-06	1469	4.79028e-06	1469	3.26092e-09	3.41062e-07
		0.9617	14023	16	14007	32	14039	0.00227936	0.00227305		1	1473	2.46547e-06	1473	4.93094e-06	1473	3.34755e-09	3.41062e-07
		0.9616	14025	16	14009	32	14041	0.00227904	0.00227305		1	1477	2.53748e-06	1477	5.07496e-06	1477	3.43599e-09	3.41062e-07
		0.9615	14027	16	14011	32	14043	0.00227872	0.00227305		1	1481	2.61121e-06	1481	5.22242e-06	1481	3.52628e-09	3.41062e-07
		0.9614	14028	16	14012	32	14044	0.00227855	0.00227305		1	1485	2.68668e-06	1485	5.37337e-06	1485	3.61843e-09	3.41062e-07
		0.9612	14030	16	14014	32	14046	0.00227823	0.00227305		1	1489	2.76394e-06	1489	5.52788e-06	1489	3.71248e-09	3.41062e-07
		0.9611	14032	16	14016	32	14048	0.0022779	0.00227305		1	1493	2.843e-06	1493	5.686e-06	1493	3.80844e-09	3.41062e-07
		0.961	14035	16	14019	32	14051	0.00227742	0.00227305		1	1497	2.92391e-06	1497	5.84782e-06	1497	3.90636e-09	3.41062e-07
		0.9609	14036	16	14020	32	14052	0.00227726	0.00227305		1	1501	3.00669e-06	1501	6.01338e-06	1501	4.00625e-09	3.41062e-07
		0.9607	14038	16	14022	32	14054	0.00227693	0.00227305		1	1505	3.09138e-06	1505	6.18275e-06	1505	4.10814e-09	3.41062e-07
		0.9606	14041	16	14025	32	14057	0.00227645	0.00227305		1	1509	3.178e-06	1509	6.35601e-06	1509	4.21207e-09	3.41062e-07
		0.9605	14042	16	14026	32	14058	0.00227628	0.00227305		1	1513	3.26661e-06	1513	6.53321e-06	1513	4.31805e-09	3.41062e-07
		0.9603	14043	16	14027	32	14059	0.00227612	0.00227305		1	1517	3.35721e-06	1517	6.71443e-06	1517	4.42612e-09	3.41062e-07
		0.9602	14044	16	14028	32	14060	0.00227596	0.00227305		1	1521	3.44986e-06	1521	6.89972e-06	1521	4.53631e-09	3.41062e-07
		0.9601	14045	16	14029	32	14061	0.0022758	0.00227305		1	1525	3.54459e-06	1525	7.08917e-06	1525	4.64864e-09	3.41062e-07
		0.96	14050	16	14034	32	14066	0.00227499	0.00227305		1	1529	3.64142e-06	1529	7.28284e-06	1529	4.76314e-09	3.41062e-07
		0.9599	14054	16	14038	32	14070	0.00227434	0.00227305		1	1533	3.7404e-06	1533	7.4808e-06	1533	4.87984e-09	3.41062e-07
		0.9598	14056	16	14040	32	14072	0.00227402	0.00227305		1	1537	3.84156e-06	1537	7.68311e-06	1537	4.99877e-09	3.41062e-07
		0.9597	14057	16	14041	32	14073	0.00227386	0.00227305		1	1541	3.94493e-06	1541	7.88987e-06	1541	5.11996e-09	3.41062e-07
		0.9596	14058	16	14042	32	14074	0.0022737	0.00227305		1	1545	4.05056e-06	1545	8.10112e-06	1545	5.24344e-09	3.41062e-07
		0.9595	14060	16	14044	32	14076	0.00227337	0.00227305		1	1549	4.15848e-06	1549	8.31695e-06	1549	5.36924e-09	3.41062e-07
		0.9593	14061	16	14045	32	14077	0.00227321	0.00227305		1	1553	4.26872e-06	1553	8.53744e-06	1553	5.49739e-09	3.41062e-07
		0.9592	14062	16	14046	32	14078	0.00227305	0.00227305		1	1557	4.38132e-06	1557	8.76265e-06	1557	5.62791e-09	3.41062e-07
		0.9591	14064	17	14047	34	14081	0.0024146	0.00240861		1	1561	4.49633e-06	1561	8.99266e-06	1561	5.76083e-09	3.41062e-07
		0.959	14065	17	14048	34	14082	0.00241443	0.00240861		1	1565	4.61377e-06	1565	9.22755e-06	1565	5.8962e-09	3.41062e-07
		0.9589	14068	17	14051	34	14085	0.00241392	0.00240861		1	1569	4.73369e-06	1569	9.46739e-06	1569	6.03403e-09	3.41062e-07
		0.9588	14069	17	14052	34	14086	0.00241374	0.00240861		1	1573	4.85613e-06	1573	9.71226e-06	1573	6.17435e-09	3.41062e-07
		0.9587	14071	17	14054	34	14088	0.0024134	0.00240861		1	1577	4.98112e-06	1577	9.96224e-06	1577	6.31721e-09	3.41062e-07
		0.9586	14072	17	14055	34	14089	0.00241323	0.00240861		1	1581	5.1087e-06	1581	1.02174e-05	1581	6.46262e-09	3.41062e-07
		0.9583	14073	17	14056	34	14090	0.00241306	0.00240861		1	1585	5.23892e-06	1585	1.04778e-05	1585	6.61062e-09	3.41062e-07
		0.9582	14075	17	14058	34	14092	0.00241272	0.00240861		1	1589	5.37181e-06	1589	1.07436e-05	1589	6.76124e-09	3.41062e-07
		0.9581	14076	17	14059	34	14093	0.00241255	0.00240861		1	1593	5.50741e-06	1593	1.10148e-05	1593	6.91451e-09	3.41062e-07
		0.958	14078	17	14061	34	14095	0.0024122	0.00240861		1	1597	5.64576e-06	1597	1.12915e-05	1597	7.07046e-09	3.41062e-07
		0.9579	14079	17	14062	34	14096	0.00241203	0.00240861		1	1601	5.78691e-06	1601	1.15738e-05	1601	7.22912e-09	3.41062e-07
		0.9578	14080	17	14063	34	14097	0.00241186	0.00240861		1	1605	5.9309e-06	1605	1.18618e-05	1605	7.39053e-09	3.41062e-07
		0.9577	14081	17	14064	34	14098	0.00241169	0.00240861		1	1609	6.07777e-06	1609	1.21555e-05	1609	7.55471e-09	3.41062e-07
		0.9576	14083	17	14066	34	14100	0.00241135	0.00240861		1	1613	6.22755e-06	1613	1.24551e-05	1613	7.7217e-09	3.41062e-07
		0.9575	14085	17	14068	34	14102	0.00241101	0.00240861		1	1617	6.3803e-06	1617	1.27606e-05	1617	7.89153e-09	3.41062e-07
		0.9574	14086	17	14069	34	14103	0.00241083	0.00240861		1	1621	6.53605e-06	1621	1.30721e-05	1621	8.06422e-09	3.41062e-07
		0.9572	14088	17	14071	34	14105	0.00241049	0.00240861		1	1625	6.69485e-06	1625	1.33897e-05	1625	8.23982e-09	3.41062e-07
		0.9571	14089	17	14072	34	14106	0.00241032	0.00240861		1	1629	6.85675e-06	1629	1.37135e-05	1629	8.41835e-09	3.41062e-07
		0.957	14093	17	14076	34	14110	0.00240964	0.00240861		1	1633	7.02178e-06	1633	1.40436e-05	1633	8.59985e-09	3.41062e-07
		0.9568	14094	17	14077	34	14111	0.00240947	0.00240861		1	1637	7.18999e-06	1637	1.438e-05	1637	8.78435e-09	3.41062e-07
		0.9566	14097	17	14080	34	14114	0.00240896	0.00240861		1	1641	7.36142e-06	1641	1.47228e-05	1641	8.97187e-09	3.41062e-07
		0.9565	14098	17	14081	34	14115	0.00240878	0.00240861		1	1645	7.53612e-06	1645	1.50722e-05	1645	9.16246e-09	3.41062e-07
		0.9563	14099	17	14082	34	14116	0.00240861	0.00240861		1	1649	7.71414e-06	1649	1.54283e-05	1649	9.35615e-09	3.41062e-07
		0.9562	14100	18	14082	36	14118	0.00254994	0.00254435		1	1653	7.89552e-06	1653	1.5791e-05	1653	9.55296e-09	3.41062e-07
		0.9561	14101	18	14083	36	14119	0.00254976	0.00254435		1	1657	8.08031e-06	1657	1.61606e-05	1657	9.75293e-09	3.41062e-07
		0.956	14104	18	14086	36	14122	0.00254921	0.00254435		1	1661	8.26854e-06	1661	1.65371e-05	1661	9.9561e-09	3.41062e-07
		0.9559	14107	18	14089	36	14125	0.00254867	0.00254435		1	1665	8.46028e-06	1665	1.69206e-05	1665	1.01625e-08	3.41062e-07
		0.9558	14109	18	14091	36	14127	0.00254831	0.00254435		1	1669	8.65556e-06	1669	1.73111e-05	1669	1.03722e-08	3.41062e-07
		0.9557	14112	18	14094	36	14130	0.00254777	0.00254435		1	1673	8.85443e-06	1673	1.77089e-05	1673	1.05851e-08	3.41062e-07
		0.9556	14113	18	14095	36	14131	0.00254759	0.00254435		1	1677	9.05695e-06	1677	1.81139e-05	1677	1.08014e-08	3.41062e-07
		0.9551	14115	18	14097	36	14133	0.00254723	0.00254435		1	1681	9.26315e-06	1681	1.85263e-05	1681	1.1021e-08	3.41062e-07
		0.955	14117	18	14099	36	14135	0.00254687	0.00254435		1	1685	9.47309e-06	1685	1.89462e-05	1685	1.1244e-08	3.41062e-07
		0.9549	14121	18	14103	36	14139	0.00254615	0.00254435		1	1689	9.68682e-06	1689	1.93736e-05	1689	1.14705e-08	3.41062e-07
		0.9548	14123	18	14105	36	14141	0.00254579	0.00254435		1	1693	9.90438e-06	1693	1.98088e-05	1693	1.17004e-08	3.41062e-07
		0.9547	14128	18	14110	36	14146	0.00254489	0.00254435		1	1697	1.01258e-05	1697	2.02517e-05	1697	1.19338e-08	3.41062e-07
		0.9546	14129	18	14111	36	14147	0.00254471	0.00254435		1	1701	1.03512e-05	1701	2.07024e-05	1701	1.21707e-08	3.41062e-07
		0.9545	14130	18	14112	36	14148	0.00254453	0.00254435		1	1705	1.05806e-05	1705	2.11611e-05	1705	1.24112e-08	3.41062e-07
		0.9544	14131	18	14113	36	14149	0.00254435	0.00254435		1	1709	1.0814e-05	1709	2.16279e-05	1709	1.26553e-08	3.41062e-07
		0.9543	14134	19	14115	38	14153	0.00268494	0.00268286		1	1713	1.10514e-05	1713	2.21029e-05	1713	1.2903e-08	3.41062e-07
		0.9542	14135	19	14116	38	14154	0.00268475	0.00268286		1	1717	1.12931e-05	1717	2.25861e-05	1717	1.31544e-08	3.41062e-07
		0.9539	14137	19	14118	38	14156	0.00268437	0.00268286		1	1721	1.15389e-05	1721	2.30777e-05	1721	1.34095e-08	3.41062e-07
		0.9538	14138	19	14119	38	14157	0.00268418	0.00268286		1	1725	1.17889e-05	1725	2.35778e-05	1725	1.36683e-08	3.41062e-07
		0.9537	14139	19	14120	38	14158	0.00268399	0.00268286		1	1729	1.20432e-05	1729	2.40864e-05	1729	1.39308e-08	3.41062e-07
		0.9536	14142	19	14123	38	14161	0.00268343	0.00268286		1	1733	1.23019e-05	1733	2.46038e-05	1733	1.41972e-08	3.41062e-07
		0.9535	14145	19	14126	38	14164	0.00268286	0.00268286		1	1737	1.25649e-05	1737	2.51299e-05	1737	1.44674e-08	3.41062e-07
		0.9532	14147	20	14127	40	14167	0.00282346	0.00282346		1	1741	1.28325e-05	1741	2.56649e-05	1741	1.47415e-08	3.41062e-07
		0.9531	14148	21	14127	42	14169	0.00296422	0.00295879		1	1745	1.31045e-05	1745	2.62089e-05	1745	1.50195e-08	3.41062e-07
		0.9529	14149	21	14128	42	14170	0.00296401	0.00295879		1	1749	1.3381e-05	1749	2.67621e-05	1749	1.53014e-08	3.41062e-07
		0.9528	14150	21	14129	42	14171	0.0029638	0.00295879		1	1753	1.36622e-05	1753	2.73244e-05	1753	1.55872e-08	3.41062e-07
		0.9527	14152	21	14131	42	14173	0.00296338	0.00295879		1	1757	1.39481e-05	1757	2.78961e-05	1757	1.58771e-08	3.41062e-07
		0.9525	14154	21	14133	42	14175	0.00296296	0.00295879		1	1761	1.42386e-05	1761	2.84772e-05	1761	1.6171e-08	3.41062e-07
		0.9524	14156	21	14135	42	14177	0.00296254	0.00295879		1	1765	1.45339e-05	1765	2.90679e-05	1765	1.6469e-08	3.41062e-07
		0.9523	14158	21	14137	42	14179	0.00296213	0.00295879		1	1769	1.48341e-05	1769	2.96682e-05	1769	1.67711e-08	3.41062e-07
		0.9522	14160	21	14139	42	14181	0.00296171	0.00295879		1	1773	1.51391e-05	1773	3.02782e-05	1773	1.70774e-08	3.41062e-07
		0.9521	14161	21	14140	42	14182	0.0029615	0.00295879		1	1777	1.54491e-05	1777	3.08982e-05	1777	1.73878e-08	3.41062e-07
		0.9519	14163	21	14142	42	14184	0.00296108	0.00295879		1	1781	1.5764e-05	1781	3.15281e-05	1781	1.77025e-08	3.41062e-07
		0.9518	14166	21	14145	42	14187	0.00296046	0.00295879		1	1785	1.60841e-05	1785	3.21681e-05	1785	1.80214e-08	3.41062e-07
		0.9516	14170	21	14149	42	14191	0.00295962	0.00295879		1	1789	1.64092e-05	1789	3.28184e-05	1789	1.83445e-08	3.41062e-07
		0.9515	14172	21	14151	42	14193	0.00295921	0.00295879		1	1793	1.67395e-05	1793	3.34789e-05	1793	1.8672e-08	3.41062e-07
		0.9514	14174	21	14153	42	14195	0.00295879	0.00295879		1	1797	1.7075e-05	1797	3.415e-05	1797	1.90039e-08	3.41062e-07
		0.9513	14175	22	14153	44	14197	0.00309925	0.00309358		1	1801	1.74158e-05	1801	3.48315e-05	1801	1.93401e-08	3.41062e-07
		0.9512	14176	22	14154	44	14198	0.00309903	0.00309358		1	1805	1.77619e-05	1805	3.55238e-05	1805	1.96808e-08	3.41062e-07
		0.9511	14178	22	14156	44	14200	0.00309859	0.00309358		1	1809	1.81134e-05	1809	3.62268e-05	1809	2.00259e-08	3.41062e-07
		0.951	14179	22	14157	44	14201	0.00309837	0.00309358		1	1813	1.84704e-05	1813	3.69407e-05	1813	2.03755e-08	3.41062e-07
		0.9509	14181	22	14159	44	14203	0.00309794	0.00309358		1	1817	1.88328e-05	1817	3.76657e-05	1817	2.07296e-08	3.41062e-07
		0.9508	14183	22	14161	44	14205	0.0030975	0.00309358		1	1821	1.92009e-05	1821	3.84018e-05	1821	2.10883e-08	3.41062e-07
		0.9507	14185	22	14163	44	14207	0.00309706	0.00309358		1	1825	1.95746e-05	1825	3.91491e-05	1825	2.14516e-08	3.41062e-07
		0.9505	14187	22	14165	44	14209	0.00309663	0.00309358		1	1829	1.99539e-05	1829	3.99079e-05	1829	2.18195e-08	3.41062e-07
		0.9504	14188	22	14166	44	14210	0.00309641	0.00309358		1	1833	2.03391e-05	1833	4.06781e-05	1833	2.21921e-08	3.41062e-07
		0.9503	14189	22	14167	44	14211	0.00309619	0.00309358		1	1837	2.073e-05	1837	4.146e-05	1837	2.25694e-08	3.41062e-07
		0.9502	14190	22	14168	44	14212	0.00309598	0.00309358		1	1841	2.11268e-05	1841	4.22536e-05	1841	2.29514e-08	3.41062e-07
		0.9501	14191	22	14169	44	14213	0.00309576	0.00309358		1	1845	2.15295e-05	1845	4.3059e-05	1845	2.33382e-08	3.41062e-07
		0.95	14194	22	14172	44	14216	0.0030951	0.00309358		1	1849	2.19382e-05	1849	4.38765e-05	1849	2.37298e-08	3.41062e-07
		0.9499	14195	22	14173	44	14217	0.00309489	0.00309358		1	1853	2.2353e-05	1853	4.4706e-05	1853	2.41263e-08	3.41062e-07
		0.9497	14198	22	14176	44	14220	0.00309423	0.00309358		1	1857	2.27739e-05	1857	4.55478e-05	1857	2.45276e-08	3.41062e-07
		0.9496	14199	22	14177	44	14221	0.00309402	0.00309358		1	1861	2.3201e-05	1861	4.64019e-05	1861	2.49339e-08	3.41062e-07
		0.9495	14201	22	14179	44	14223	0.00309358	0.00309358		1	1865	2.36343e-05	1865	4.72685e-05	1865	2.53451e-08	3.41062e-07
		0.9493	14202	23	14179	46	14225	0.00323374	0.00322445		1	1869	2.40739e-05	1869	4.81478e-05	1869	2.57612e-08	3.41062e-07
		0.9492	14204	23	14181	46	14227	0.00323329	0.00322445		1	1873	2.45198e-05	1873	4.90397e-05	1873	2.61824e-08	3.41062e-07
		0.9491	14206	23	14183	46	14229	0.00323283	0.00322445		1	1877	2.49722e-05	1877	4.99445e-05	1877	2.66087e-08	3.41062e-07
		0.949	14207	23	14184	46	14230	0.00323261	0.00322445		1	1881	2.54311e-05	1881	5.08623e-05	1881	2.704e-08	3.41062e-07
		0.9489	14209	23	14186	46	14232	0.00323215	0.00322445		1	1885	2.58966e-05	1885	5.17931e-05	1885	2.74765e-08	3.41062e-07
		0.9488	14212	23	14189	46	14235	0.00323147	0.00322445		1	1889	2.63686e-05	1889	5.27373e-05	1889	2.79181e-08	3.41062e-07
		0.9487	14214	23	14191	46	14237	0.00323102	0.00322445		1	1893	2.68474e-05	1893	5.36947e-05	1893	2.83649e-08	3.41062e-07
		0.9486	14215	23	14192	46	14238	0.00323079	0.00322445		1	1897	2.73329e-05	1897	5.46657e-05	1897	2.88169e-08	3.41062e-07
		0.9485	14216	23	14193	46	14239	0.00323056	0.00322445		1	1901	2.78252e-05	1901	5.56503e-05	1901	2.92742e-08	3.41062e-07
		0.9484	14219	23	14196	46	14242	0.00322988	0.00322445		1	1905	2.83243e-05	1905	5.66487e-05	1905	2.97368e-08	3.41062e-07
		0.9483	14220	23	14197	46	14243	0.00322966	0.00322445		1	1909	2.88304e-05	1909	5.76609e-05	1909	3.02048e-08	3.41062e-07
		0.9482	14222	23	14199	46	14245	0.0032292	0.00322445		1	1913	2.93436e-05	1913	5.86871e-05	1913	3.0678e-08	3.41062e-07
		0.948	14224	23	14201	46	14247	0.00322875	0.00322445		1	1917	2.98637e-05	1917	5.97275e-05	1917	3.11567e-08	3.41062e-07
		0.9477	14231	23	14208	46	14254	0.00322716	0.00322445		1	1921	3.03911e-05	1921	6.07821e-05	1921	3.16409e-08	3.41062e-07
		0.9476	14233	23	14210	46	14256	0.00322671	0.00322445		1	1925	3.09256e-05	1925	6.18512e-05	1925	3.21305e-08	3.41062e-07
		0.9474	14234	23	14211	46	14257	0.00322649	0.00322445		1	1929	3.14674e-05	1929	6.29348e-05	1929	3.26256e-08	3.41062e-07
		0.9473	14238	23	14215	46	14261	0.00322558	0.00322445		1	1933	3.20165e-05	1933	6.40331e-05	1933	3.31263e-08	3.41062e-07
		0.9471	14240	23	14217	46	14263	0.00322513	0.00322445		1	1937	3.25731e-05	1937	6.51461e-05	1937	3.36325e-08	3.41062e-07
		0.9469	14242	23	14219	46	14265	0.00322468	0.00322445		1	1941	3.31371e-05	1941	6.62741e-05	1941	3.41443e-08	3.41062e-07
		0.9468	14243	23	14220	46	14266	0.00322445	0.00322445		1	1945	3.37086e-05	1945	6.74172e-05	1945	3.46618e-08	3.41062e-07
		0.9467	14244	24	14220	48	14268	0.00336417	0.00336182		1	1949	3.42878e-05	1949	6.85755e-05	1949	3.5185e-08	3.41062e-07
		0.9464	14246	24	14222	48	14270	0.0033637	0.00336182		1	1953	3.48746e-05	1953	6.97492e-05	1953	3.57139e-08	3.41062e-07
		0.9462	14250	24	14226	48	14274	0.00336276	0.00336182		1	1957	3.54691e-05	1957	7.09383e-05	1957	3.62485e-08	3.41062e-07
		0.9461	14252	24	14228	48	14276	0.00336229	0.00336182		1	1961	3.60715e-05	1961	7.2143e-05	1961	3.67889e-08	3.41062e-07
		0.946	14253	24	14229	48	14277	0.00336205	0.00336182		1	1965	3.66818e-05	1965	7.33635e-05	1965	3.73351e-08	3.41062e-07
		0.9459	14254	24	14230	48	14278	0.00336182	0.00336182		1	1969	3.73e-05	1969	7.45999e-05	1969	3.78872e-08	3.41062e-07
		0.9458	14257	25	14232	50	14282	0.00350091	0.00350067		1	1973	3.79262e-05	1973	7.58523e-05	1973	3.84452e-08	3.41062e-07
		0.9457	14258	25	14233	50	14283	0.00350067	0.00350067		1	1977	3.85605e-05	1977	7.71209e-05	1977	3.90091e-08	3.41062e-07
		0.9456	14259	26	14233	52	14285	0.00364018	0.0036384		1	1981	3.92029e-05	1981	7.84058e-05	1981	3.95789e-08	3.41062e-07
		0.9454	14260	26	14234	52	14286	0.00363993	0.0036384		1	1985	3.98536e-05	1985	7.97071e-05	1985	4.01547e-08	3.41062e-07
		0.9453	14263	26	14237	52	14289	0.00363916	0.0036384		1	1989	4.05125e-05	1989	8.10251e-05	1989	4.07366e-08	3.41062e-07
		0.9452	14266	26	14240	52	14292	0.0036384	0.0036384		1	1993	4.11799e-05	1993	8.23597e-05	1993	4.13245e-08	3.41062e-07
		0.9451	14267	27	14240	54	14294	0.00377781	0.00376254		1	1997	4.18556e-05	1997	8.37112e-05	1997	4.19185e-08	3.41062e-07
		0.945	14269	27	14242	54	14296	0.00377728	0.00376254		1	2001	4.25399e-05	2001	8.50797e-05	2001	4.25186e-08	3.41062e-07
		0.9449	14271	27	14244	54	14298	0.00377675	0.00376254		1	2005	4.32327e-05	2005	8.64654e-05	2005	4.31249e-08	3.41062e-07
		0.9447	14272	27	14245	54	14299	0.00377649	0.00376254		1	2009	4.39342e-05	2009	8.78684e-05	2009	4.37374e-08	3.41062e-07
		0.9445	14274	27	14247	54	14301	0.00377596	0.00376254		1	2013	4.46444e-05	2013	8.92888e-05	2013	4.43561e-08	3.41062e-07
		0.9443	14275	27	14248	54	14302	0.0037757	0.00376254		1	2017	4.53634e-05	2017	9.07267e-05	2017	4.4981e-08	3.41062e-07
		0.9442	14277	27	14250	54	14304	0.00377517	0.00376254		1	2021	4.60912e-05	2021	9.21824e-05	2021	4.56123e-08	3.41062e-07
		0.9441	14279	27	14252	54	14306	0.00377464	0.00376254		1	2025	4.6828e-05	2025	9.36559e-05	2025	4.62499e-08	3.41062e-07
		0.944	14280	27	14253	54	14307	0.00377438	0.00376254		1	2029	4.75737e-05	2029	9.51475e-05	2029	4.68938e-08	3.41062e-07
		0.9439	14281	27	14254	54	14308	0.00377411	0.00376254		1	2033	4.83286e-05	2033	9.66572e-05	2033	4.75441e-08	3.41062e-07
		0.9438	14282	27	14255	54	14309	0.00377385	0.00376254		1	2037	4.90926e-05	2037	9.81852e-05	2037	4.82009e-08	3.41062e-07
		0.9437	14284	27	14257	54	14311	0.00377332	0.00376254		1	2041	4.98658e-05	2041	9.97316e-05	2041	4.88641e-08	3.41062e-07
		0.9436	14285	27	14258	54	14312	0.00377306	0.00376254		1	2045	5.06483e-05	2045	0.000101297	2045	4.95338e-08	3.41062e-07
		0.9435	14286	27	14259	54	14313	0.00377279	0.00376254		1	2049	5.14402e-05	2049	0.00010288	2049	5.021e-08	3.41062e-07
		0.9433	14287	27	14260	54	14314	0.00377253	0.00376254		1	2053	5.22415e-05	2053	0.000104483	2053	5.08928e-08	3.41062e-07
		0.9432	14289	27	14262	54	14316	0.003772	0.00376254		1	2057	5.30523e-05	2057	0.000106105	2057	5.15822e-08	3.41062e-07
		0.9431	14290	27	14263	54	14317	0.00377174	0.00376254		1	2061	5.38727e-05	2061	0.000107745	2061	5.22783e-08	3.41062e-07
		0.943	14291	27	14264	54	14318	0.00377148	0.00376254		1	2065	5.47028e-05	2065	0.000109406	2065	5.29809e-08	3.41062e-07
		0.9428	14295	27	14268	54	14322	0.00377042	0.00376254		1	2069	5.55426e-05	2069	0.000111085	2069	5.36903e-08	3.41062e-07
		0.9427	14296	27	14269	54	14323	0.00377016	0.00376254		1	2073	5.63922e-05	2073	0.000112784	2073	5.44064e-08	3.41062e-07
		0.9425	14298	27	14271	54	14325	0.00376963	0.00376254		1	2077	5.72517e-05	2077	0.000114503	2077	5.51292e-08	3.41062e-07
		0.9423	14299	27	14272	54	14326	0.00376937	0.00376254		1	2081	5.81211e-05	2081	0.000116242	2081	5.58589e-08	3.41062e-07
		0.9421	14300	27	14273	54	14327	0.00376911	0.00376254		1	2085	5.90006e-05	2085	0.000118001	2085	5.65953e-08	3.41062e-07
		0.9419	14301	27	14274	54	14328	0.00376884	0.00376254		1	2089	5.98902e-05	2089	0.00011978	2089	5.73386e-08	3.41062e-07
		0.9418	14303	27	14276	54	14330	0.00376832	0.00376254		1	2093	6.07899e-05	2093	0.00012158	2093	5.80888e-08	3.41062e-07
		0.9417	14304	27	14277	54	14331	0.00376806	0.00376254		1	2097	6.16999e-05	2097	0.0001234	2097	5.88459e-08	3.41062e-07
		0.9416	14306	27	14279	54	14333	0.00376753	0.00376254		1	2101	6.26203e-05	2101	0.000125241	2101	5.961e-08	3.41062e-07
		0.9414	14307	27	14280	54	14334	0.00376727	0.00376254		1	2105	6.3551e-05	2105	0.000127102	2105	6.0381e-08	3.41062e-07
		0.9413	14309	27	14282	54	14336	0.00376674	0.00376254		1	2109	6.44923e-05	2109	0.000128985	2109	6.11591e-08	3.41062e-07
		0.941	14310	27	14283	54	14337	0.00376648	0.00376254		1	2113	6.5444e-05	2113	0.000130888	2113	6.19442e-08	3.41062e-07
		0.9408	14312	27	14285	54	14339	0.00376595	0.00376254		1	2117	6.64064e-05	2117	0.000132813	2117	6.27364e-08	3.41062e-07
		0.9405	14313	27	14286	54	14340	0.00376569	0.00376254		1	2121	6.73796e-05	2121	0.000134759	2121	6.35357e-08	3.41062e-07
		0.9404	14316	27	14289	54	14343	0.0037649	0.00376254		1	2125	6.83635e-05	2125	0.000136727	2125	6.43421e-08	3.41062e-07
		0.9402	14317	27	14290	54	14344	0.00376464	0.00376254		1	2129	6.93582e-05	2129	0.000138716	2129	6.51557e-08	3.41062e-07
		0.9401	14318	27	14291	54	14345	0.00376438	0.00376254		1	2133	7.03639e-05	2133	0.000140728	2133	6.59765e-08	3.41062e-07
		0.9399	14320	27	14293	54	14347	0.00376385	0.00376254		1	2137	7.13806e-05	2137	0.000142761	2137	6.68045e-08	3.41062e-07
		0.9398	14322	27	14295	54	14349	0.00376333	0.00376254		1	2141	7.24084e-05	2141	0.000144817	2141	6.76398e-08	3.41062e-07
		0.9397	14323	27	14296	54	14350	0.00376307	0.00376254		1	2145	7.34474e-05	2145	0.000146895	2145	6.84824e-08	3.41062e-07
		0.9396	14325	27	14298	54	14352	0.00376254	0.00376254		1	2149	7.44976e-05	2149	0.000148995	2149	6.93324e-08	3.41062e-07
		0.9395	14326	28	14298	56	14354	0.00390135	0.00389484		1	2153	7.55592e-05	2153	0.000151118	2153	7.01897e-08	3.41062e-07
		0.9394	14327	28	14299	56	14355	0.00390108	0.00389484		1	2157	7.66321e-05	2157	0.000153264	2157	7.10544e-08	3.41062e-07
		0.9393	14330	28	14302	56	14358	0.00390026	0.00389484		1	2161	7.77165e-05	2161	0.000155433	2161	7.19265e-08	3.41062e-07
		0.9391	14332	28	14304	56	14360	0.00389972	0.00389484		1	2165	7.88125e-05	2165	0.000157625	2165	7.2806e-08	3.41062e-07
		0.939	14335	28	14307	56	14363	0.00389891	0.00389484		1	2169	7.99201e-05	2169	0.00015984	2169	7.3693e-08	3.41062e-07
		0.9389	14336	28	14308	56	14364	0.00389864	0.00389484		1	2173	8.10394e-05	2173	0.000162079	2173	7.45876e-08	3.41062e-07
		0.9387	14338	28	14310	56	14366	0.00389809	0.00389484		1	2177	8.21705e-05	2177	0.000164341	2177	7.54897e-08	3.41062e-07
		0.9385	14340	28	14312	56	14368	0.00389755	0.00389484		1	2181	8.33135e-05	2181	0.000166627	2181	7.63993e-08	3.41062e-07
		0.9383	14341	28	14313	56	14369	0.00389728	0.00389484		1	2185	8.44684e-05	2185	0.000168937	2185	7.73166e-08	3.41062e-07
		0.9381	14342	28	14314	56	14370	0.00389701	0.00389484		1	2189	8.56353e-05	2189	0.000171271	2189	7.82415e-08	3.41062e-07
		0.938	14343	28	14315	56	14371	0.00389674	0.00389484		1	2193	8.68144e-05	2193	0.000173629	2193	7.91741e-08	3.41062e-07
		0.9379	14346	28	14318	56	14374	0.00389592	0.00389484		1	2197	8.80056e-05	2197	0.000176011	2197	8.01143e-08	3.41062e-07
		0.9378	14347	28	14319	56	14375	0.00389565	0.00389484		1	2201	8.92091e-05	2201	0.000178418	2201	8.10623e-08	3.41062e-07
		0.9377	14350	28	14322	56	14378	0.00389484	0.00389484		1	2205	9.04249e-05	2205	0.00018085	2205	8.2018e-08	3.41062e-07
		0.9376	14350	29	14321	58	14379	0.00403366	0.00401579		1	2209	9.16531e-05	2209	0.000183306	2209	8.29816e-08	3.41062e-07
		0.9375	14352	29	14323	58	14381	0.0040331	0.00401579		1	2213	9.28939e-05	2213	0.000185788	2213	8.39529e-08	3.41062e-07
		0.9374	14354	29	14325	58	14383	0.00403254	0.00401579		1	2217	9.41472e-05	2217	0.000188294	2217	8.49321e-08	3.41062e-07
		0.9373	14356	29	14327	58	14385	0.00403198	0.00401579		1	2221	9.54131e-05	2221	0.000190826	2221	8.59191e-08	3.41062e-07
		0.937	14357	29	14328	58	14386	0.0040317	0.00401579		1	2225	9.66918e-05	2225	0.000193384	2225	8.6914e-08	3.41062e-07
		0.9369	14358	29	14329	58	14387	0.00403142	0.00401579		1	2229	9.79834e-05	2229	0.000195967	2229	8.79169e-08	3.41062e-07
		0.9368	14359	29	14330	58	14388	0.00403114	0.00401579		1	2233	9.92878e-05	2233	0.000198576	2233	8.89277e-08	3.41062e-07
		0.9366	14360	29	14331	58	14389	0.00403086	0.00401579		1	2237	0.000100605	2237	0.00020121	2237	8.99465e-08	3.41062e-07
		0.9365	14361	29	14332	58	14390	0.00403058	0.00401579		1	2241	0.000101936	2241	0.000203871	2241	9.09733e-08	3.41062e-07
		0.9362	14363	29	14334	58	14392	0.00403002	0.00401579		1	2245	0.000103279	2245	0.000206558	2245	9.20082e-08	3.41062e-07
		0.9361	14368	29	14339	58	14397	0.00402862	0.00401579		1	2249	0.000104636	2249	0.000209272	2249	9.30511e-08	3.41062e-07
		0.936	14373	29	14344	58	14402	0.00402722	0.00401579		1	2253	0.000106006	2253	0.000212012	2253	9.41021e-08	3.41062e-07
		0.9357	14374	29	14345	58	14403	0.00402694	0.00401579		1	2257	0.00010739	2257	0.000214779	2257	9.51613e-08	3.41062e-07
		0.9355	14378	29	14349	58	14407	0.00402582	0.00401579		1	2261	0.000108786	2261	0.000217573	2261	9.62286e-08	3.41062e-07
		0.9354	14379	29	14350	58	14408	0.00402554	0.00401579		1	2265	0.000110197	2265	0.000220394	2265	9.73041e-08	3.41062e-07
		0.9352	14380	29	14351	58	14409	0.00402526	0.00401579		1	2269	0.000111621	2269	0.000223242	2269	9.83878e-08	3.41062e-07
		0.9351	14381	29	14352	58	14410	0.00402498	0.00401579		1	2273	0.000113059	2273	0.000226118	2273	9.94798e-08	3.41062e-07
		0.935	14382	29	14353	58	14411	0.0040247	0.00401579		1	2277	0.00011451	2277	0.000229021	2277	1.0058e-07	3.41062e-07
		0.9349	14384	29	14355	58	14413	0.00402414	0.00401579		1	2281	0.000115976	2281	0.000231952	2281	1.01689e-07	3.41062e-07
		0.9348	14385	29	14356	58	14414	0.00402387	0.00401579		1	2285	0.000117455	2285	0.00023491	2285	1.02805e-07	3.41062e-07
		0.9347	14387	29	14358	58	14416	0.00402331	0.00401579		1	2289	0.000118949	2289	0.000237897	2289	1.03931e-07	3.41062e-07
		0.9346	14388	29	14359	58	14417	0.00402303	0.00401579		1	2293	0.000120456	2293	0.000240912	2293	1.05064e-07	3.41062e-07
		0.9344	14390	29	14361	58	14419	0.00402247	0.00401579		1	2297	0.000121978	2297	0.000243955	2297	1.06206e-07	3.41062e-07
		0.9343	14395	29	14366	58	14424	0.00402108	0.00401579		1	2301	0.000123514	2301	0.000247027	2301	1.07356e-07	3.41062e-07
		0.9342	14396	29	14367	58	14425	0.0040208	0.00401579		1	2305	0.000125064	2305	0.000250128	2305	1.08515e-07	3.41062e-07
		0.9341	14398	29	14369	58	14427	0.00402024	0.00401579		1	2309	0.000126629	2309	0.000253257	2309	1.09683e-07	3.41062e-07
		0.934	14401	29	14372	58	14430	0.0040194	0.00401579		1	2313	0.000128208	2313	0.000256416	2313	1.10859e-07	3.41062e-07
		0.9336	14403	29	14374	58	14432	0.00401885	0.00401579		1	2317	0.000129802	2317	0.000259603	2317	1.12043e-07	3.41062e-07
		0.9334	14405	29	14376	58	14434	0.00401829	0.00401579		1	2321	0.00013141	2321	0.000262821	2321	1.13236e-07	3.41062e-07
		0.9331	14406	29	14377	58	14435	0.00401801	0.00401579		1	2325	0.000133034	2325	0.000266067	2325	1.14437e-07	3.41062e-07
		0.933	14409	29	14380	58	14438	0.00401718	0.00401579		1	2329	0.000134672	2329	0.000269343	2329	1.15648e-07	3.41062e-07
		0.9329	14411	29	14382	58	14440	0.00401662	0.00401579		1	2333	0.000136325	2333	0.000272649	2333	1.16866e-07	3.41062e-07
		0.9325	14412	29	14383	58	14441	0.00401634	0.00401579		1	2337	0.000137993	2337	0.000275985	2337	1.18094e-07	3.41062e-07
		0.9324	14413	29	14384	58	14442	0.00401606	0.00401579		1	2341	0.000139676	2341	0.000279352	2341	1.1933e-07	3.41062e-07
		0.9323	14414	29	14385	58	14443	0.00401579	0.00401579		1	2345	0.000141374	2345	0.000282748	2345	1.20575e-07	3.41062e-07
		0.9322	14414	30	14384	60	14444	0.00415397	0.00415024		1	2349	0.000143088	2349	0.000286175	2349	1.21829e-07	3.41062e-07
		0.9321	14417	30	14387	60	14447	0.00415311	0.00415024		1	2353	0.000144817	2353	0.000289633	2353	1.23091e-07	3.41062e-07
		0.932	14418	30	14388	60	14448	0.00415282	0.00415024		1	2357	0.000146561	2357	0.000293122	2357	1.24362e-07	3.41062e-07
		0.9319	14419	30	14389	60	14449	0.00415254	0.00415024		1	2361	0.000148321	2361	0.000296642	2361	1.25642e-07	3.41062e-07
		0.9318	14420	30	14390	60	14450	0.00415225	0.00415024		1	2365	0.000150096	2365	0.000300192	2365	1.26931e-07	3.41062e-07
		0.9317	14422	30	14392	60	14452	0.00415167	0.00415024		1	2369	0.000151887	2369	0.000303774	2369	1.28229e-07	3.41062e-07
		0.9316	14423	30	14393	60	14453	0.00415139	0.00415024		1	2373	0.000153694	2373	0.000307388	2373	1.29536e-07	3.41062e-07
		0.9314	14424	30	14394	60	14454	0.0041511	0.00415024		1	2377	0.000155517	2377	0.000311033	2377	1.30851e-07	3.41062e-07
		0.9313	14425	30	14395	60	14455	0.00415081	0.00415024		1	2381	0.000157355	2381	0.00031471	2381	1.32176e-07	3.41062e-07
		0.9312	14426	30	14396	60	14456	0.00415053	0.00415024		1	2385	0.00015921	2385	0.00031842	2385	1.33509e-07	3.41062e-07
		0.9311	14427	30	14397	60	14457	0.00415024	0.00415024		1	2389	0.00016108	2389	0.000322161	2389	1.34852e-07	3.41062e-07
		0.9309	14428	31	14397	62	14459	0.00428799	0.00428384		1	2393	0.000162967	2393	0.000325935	2393	1.36203e-07	3.41062e-07
		0.9308	14431	31	14400	62	14462	0.0042871	0.00428384		1	2397	0.00016487	2397	0.000329741	2397	1.37564e-07	3.41062e-07
		0.9305	14432	31	14401	62	14463	0.0042868	0.00428384		1	2401	0.00016679	2401	0.000333579	2401	1.38934e-07	3.41062e-07
		0.9304	14434	31	14403	62	14465	0.00428621	0.00428384		1	2405	0.000168726	2405	0.000337451	2405	1.40312e-07	3.41062e-07
		0.9303	14435	31	14404	62	14466	0.00428591	0.00428384		1	2409	0.000170678	2409	0.000341356	2409	1.417e-07	3.41062e-07
		0.9301	14438	31	14407	62	14469	0.00428502	0.00428384		1	2413	0.000172647	2413	0.000345293	2413	1.43097e-07	3.41062e-07
		0.93	14439	31	14408	62	14470	0.00428473	0.00428384		1	2417	0.000174632	2417	0.000349265	2417	1.44503e-07	3.41062e-07
		0.9297	14442	31	14411	62	14473	0.00428384	0.00428384		1	2421	0.000176635	2421	0.000353269	2421	1.45919e-07	3.41062e-07
		0.9295	14442	32	14410	64	14474	0.00442172	0.00437906		1	2425	0.000178654	2425	0.000357307	2425	1.47343e-07	3.41062e-07
		0.9294	14443	32	14411	64	14475	0.00442142	0.00437906		1	2429	0.00018069	2429	0.00036138	2429	1.48777e-07	3.41062e-07
		0.9293	14444	32	14412	64	14476	0.00442111	0.00437906		1	2433	0.000182743	2433	0.000365486	2433	1.5022e-07	3.41062e-07
		0.9292	14445	32	14413	64	14477	0.00442081	0.00437906		1	2437	0.000184813	2437	0.000369626	2437	1.51673e-07	3.41062e-07
		0.9291	14446	32	14414	64	14478	0.0044205	0.00437906		1	2441	0.0001869	2441	0.000373801	2441	1.53134e-07	3.41062e-07
		0.929	14447	32	14415	64	14479	0.00442019	0.00437906		1	2445	0.000189005	2445	0.00037801	2445	1.54605e-07	3.41062e-07
		0.9289	14449	32	14417	64	14481	0.00441958	0.00437906		1	2449	0.000191127	2449	0.000382253	2449	1.56086e-07	3.41062e-07
		0.9287	14451	32	14419	64	14483	0.00441897	0.00437906		1	2453	0.000193266	2453	0.000386532	2453	1.57575e-07	3.41062e-07
		0.9286	14453	32	14421	64	14485	0.00441836	0.00437906		1	2457	0.000195423	2457	0.000390846	2457	1.59074e-07	3.41062e-07
		0.9281	14455	32	14423	64	14487	0.00441775	0.00437906		1	2461	0.000197597	2461	0.000395195	2461	1.60583e-07	3.41062e-07
		0.9279	14456	32	14424	64	14488	0.00441745	0.00437906		1	2465	0.000199789	2465	0.000399579	2465	1.62101e-07	3.41062e-07
		0.9273	14457	32	14425	64	14489	0.00441714	0.00437906		1	2469	0.000201999	2469	0.000403998	2469	1.63628e-07	3.41062e-07
		0.9272	14458	32	14426	64	14490	0.00441684	0.00437906		1	2473	0.000204227	2473	0.000408454	2473	1.65165e-07	3.41062e-07
		0.9271	14459	32	14427	64	14491	0.00441653	0.00437906		1	2477	0.000206473	2477	0.000412945	2477	1.66712e-07	3.41062e-07
		0.927	14460	32	14428	64	14492	0.00441623	0.00437906		1	2481	0.000208736	2481	0.000417472	2481	1.68268e-07	3.41062e-07
		0.9269	14461	32	14429	64	14493	0.00441592	0.00437906		1	2485	0.000211018	2485	0.000422036	2485	1.69833e-07	3.41062e-07
		0.9268	14462	32	14430	64	14494	0.00441562	0.00437906		1	2489	0.000213318	2489	0.000426635	2489	1.71408e-07	3.41062e-07
		0.9266	14463	32	14431	64	14495	0.00441532	0.00437906		1	2493	0.000215636	2493	0.000431272	2493	1.72993e-07	3.41062e-07
		0.9265	14465	32	14433	64	14497	0.00441471	0.00437906		1	2497	0.000217972	2497	0.000435945	2497	1.74587e-07	3.41062e-07
		0.9262	14466	32	14434	64	14498	0.0044144	0.00437906		1	2501	0.000220327	2501	0.000440655	2501	1.76191e-07	3.41062e-07
		0.9258	14468	32	14436	64	14500	0.00441379	0.00437906		1	2505	0.000222701	2505	0.000445402	2505	1.77805e-07	3.41062e-07
		0.9257	14470	32	14438	64	14502	0.00441318	0.00437906		1	2509	0.000225093	2509	0.000450186	2509	1.79428e-07	3.41062e-07
		0.9256	14472	32	14440	64	14504	0.00441258	0.00437906		1	2513	0.000227504	2513	0.000455007	2513	1.81061e-07	3.41062e-07
		0.9255	14473	32	14441	64	14505	0.00441227	0.00437906		1	2517	0.000229933	2517	0.000459866	2517	1.82704e-07	3.41062e-07
		0.9249	14474	32	14442	64	14506	0.00441197	0.00437906		1	2521	0.000232381	2521	0.000464763	2521	1.84357e-07	3.41062e-07
		0.9248	14476	32	14444	64	14508	0.00441136	0.00437906		1	2525	0.000234849	2525	0.000469698	2525	1.86019e-07	3.41062e-07
		0.9247	14477	32	14445	64	14509	0.00441106	0.00437906		1	2529	0.000237335	2529	0.00047467	2529	1.87691e-07	3.41062e-07
		0.9246	14479	32	14447	64	14511	0.00441045	0.00437906		1	2533	0.000239841	2533	0.000479681	2533	1.89373e-07	3.41062e-07
		0.9243	14480	32	14448	64	14512	0.00441014	0.00437906		1	2537	0.000242365	2537	0.00048473	2537	1.91064e-07	3.41062e-07
		0.9242	14482	32	14450	64	14514	0.00440954	0.00437906		1	2541	0.000244909	2541	0.000489818	2541	1.92766e-07	3.41062e-07
		0.9238	14483	32	14451	64	14515	0.00440923	0.00437906		1	2545	0.000247472	2545	0.000494945	2545	1.94477e-07	3.41062e-07
		0.9237	14484	32	14452	64	14516	0.00440893	0.00437906		1	2549	0.000250055	2549	0.00050011	2549	1.96199e-07	3.41062e-07
		0.9236	14486	32	14454	64	14518	0.00440832	0.00437906		1	2553	0.000252657	2553	0.000505315	2553	1.9793e-07	3.41062e-07
		0.9235	14489	32	14457	64	14521	0.00440741	0.00437906		1	2557	0.000255279	2557	0.000510559	2557	1.99671e-07	3.41062e-07
		0.9233	14490	32	14458	64	14522	0.00440711	0.00437906		1	2561	0.000257921	2561	0.000515842	2561	2.01422e-07	3.41062e-07
		0.9232	14492	32	14460	64	14524	0.0044065	0.00437906		1	2565	0.000260582	2565	0.000521164	2565	2.03183e-07	3.41062e-07
		0.9229	14493	32	14461	64	14525	0.0044062	0.00437906		1	2569	0.000263263	2569	0.000526527	2569	2.04954e-07	3.41062e-07
		0.9224	14495	32	14463	64	14527	0.00440559	0.00437906		1	2573	0.000265965	2573	0.000531929	2573	2.06735e-07	3.41062e-07
		0.9223	14496	32	14464	64	14528	0.00440529	0.00437906		1	2577	0.000268686	2577	0.000537372	2577	2.08526e-07	3.41062e-07
		0.9218	14497	32	14465	64	14529	0.00440498	0.00437906		1	2581	0.000271427	2581	0.000542855	2581	2.10327e-07	3.41062e-07
		0.9216	14499	32	14467	64	14531	0.00440438	0.00437906		1	2585	0.000274189	2585	0.000548378	2585	2.12138e-07	3.41062e-07
		0.9215	14500	32	14468	64	14532	0.00440407	0.00437906		1	2589	0.000276971	2589	0.000553942	2589	2.1396e-07	3.41062e-07
		0.9214	14503	32	14471	64	14535	0.00440316	0.00437906		1	2593	0.000279773	2593	0.000559546	2593	2.15791e-07	3.41062e-07
		0.9212	14504	32	14472	64	14536	0.00440286	0.00437906		1	2597	0.000282596	2597	0.000565192	2597	2.17633e-07	3.41062e-07
		0.9211	14506	32	14474	64	14538	0.00440226	0.00437906		1	2601	0.000285439	2601	0.000570878	2601	2.19484e-07	3.41062e-07
		0.921	14508	32	14476	64	14540	0.00440165	0.00437906		1	2605	0.000288303	2605	0.000576606	2605	2.21346e-07	3.41062e-07
		0.9209	14509	32	14477	64	14541	0.00440135	0.00437906		1	2609	0.000291188	2609	0.000582376	2609	2.23218e-07	3.41062e-07
		0.9208	14510	32	14478	64	14542	0.00440105	0.00437906		1	2613	0.000294093	2613	0.000588187	2613	2.251e-07	3.41062e-07
		0.9205	14512	32	14480	64	14544	0.00440044	0.00437906		1	2617	0.00029702	2617	0.000594039	2617	2.26993e-07	3.41062e-07
		0.9204	14513	32	14481	64	14545	0.00440014	0.00437906		1	2621	0.000299967	2621	0.000599934	2621	2.28895e-07	3.41062e-07
		0.9201	14516	32	14484	64	14548	0.00439923	0.00437906		1	2625	0.000302935	2625	0.000605871	2625	2.30808e-07	3.41062e-07
		0.92	14517	32	14485	64	14549	0.00439893	0.00437906		1	2629	0.000305925	2629	0.00061185	2629	2.32731e-07	3.41062e-07
		0.9198	14518	32	14486	64	14550	0.00439863	0.00437906		1	2633	0.000308936	2633	0.000617872	2633	2.34665e-07	3.41062e-07
		0.9196	14519	32	14487	64	14551	0.00439832	0.00437906		1	2637	0.000311968	2637	0.000623936	2637	2.36608e-07	3.41062e-07
		0.9195	14520	32	14488	64	14552	0.00439802	0.00437906		1	2641	0.000315022	2641	0.000630043	2641	2.38562e-07	3.41062e-07
		0.9194	14523	32	14491	64	14555	0.00439711	0.00437906		1	2645	0.000318097	2645	0.000636193	2645	2.40527e-07	3.41062e-07
		0.9189	14524	32	14492	64	14556	0.00439681	0.00437906		1	2649	0.000321193	2649	0.000642387	2649	2.42502e-07	3.41062e-07
		0.9188	14525	32	14493	64	14557	0.00439651	0.00437906		1	2653	0.000324312	2653	0.000648623	2653	2.44487e-07	3.41062e-07
		0.9186	14528	32	14496	64	14560	0.0043956	0.00437906		1	2657	0.000327452	2657	0.000654903	2657	2.46482e-07	3.41062e-07
		0.9185	14529	32	14497	64	14561	0.0043953	0.00437906		1	2661	0.000330614	2661	0.000661227	2661	2.48488e-07	3.41062e-07
		0.9182	14531	32	14499	64	14563	0.0043947	0.00437906		1	2665	0.000333797	2665	0.000667595	2665	2.50505e-07	3.41062e-07
		0.9181	14533	32	14501	64	14565	0.0043941	0.00437906		1	2669	0.000337003	2669	0.000674006	2669	2.52531e-07	3.41062e-07
		0.9178	14534	32	14502	64	14566	0.00439379	0.00437906		1	2673	0.000340231	2673	0.000680462	2673	2.54569e-07	3.41062e-07
		0.9177	14535	32	14503	64	14567	0.00439349	0.00437906		1	2677	0.000343481	2677	0.000686962	2677	2.56616e-07	3.41062e-07
		0.9176	14536	32	14504	64	14568	0.00439319	0.00437906		1	2681	0.000346753	2681	0.000693507	2681	2.58675e-07	3.41062e-07
		0.9175	14537	32	14505	64	14569	0.00439289	0.00437906		1	2685	0.000350048	2685	0.000700096	2685	2.60743e-07	3.41062e-07
		0.9173	14538	32	14506	64	14570	0.00439259	0.00437906		1	2689	0.000353365	2689	0.000706731	2689	2.62823e-07	3.41062e-07
		0.9168	14540	32	14508	64	14572	0.00439198	0.00437906		1	2693	0.000356705	2693	0.00071341	2693	2.64913e-07	3.41062e-07
		0.9167	14542	32	14510	64	14574	0.00439138	0.00437906		1	2697	0.000360067	2697	0.000720134	2697	2.67013e-07	3.41062e-07
		0.9166	14544	32	14512	64	14576	0.00439078	0.00437906		1	2701	0.000363452	2701	0.000726904	2701	2.69124e-07	3.41062e-07
		0.9164	14547	32	14515	64	14579	0.00438988	0.00437906		1	2705	0.00036686	2705	0.00073372	2705	2.71246e-07	3.41062e-07
		0.9159	14548	32	14516	64	14580	0.00438957	0.00437906		1	2709	0.00037029	2709	0.000740581	2709	2.73378e-07	3.41062e-07
		0.9158	14551	32	14519	64	14583	0.00438867	0.00437906		1	2713	0.000373744	2713	0.000747488	2713	2.75521e-07	3.41062e-07
		0.9156	14554	32	14522	64	14586	0.00438777	0.00437906		1	2717	0.000377221	2717	0.000754441	2717	2.77674e-07	3.41062e-07
		0.9154	14556	32	14524	64	14588	0.00438717	0.00437906		1	2721	0.00038072	2721	0.00076144	2721	2.79838e-07	3.41062e-07
		0.9153	14557	32	14525	64	14589	0.00438687	0.00437906		1	2725	0.000384243	2725	0.000768486	2725	2.82013e-07	3.41062e-07
		0.915	14558	32	14526	64	14590	0.00438657	0.00437906		1	2729	0.000387789	2729	0.000775579	2729	2.84199e-07	3.41062e-07
		0.9148	14559	32	14527	64	14591	0.00438627	0.00437906		1	2733	0.000391359	2733	0.000782718	2733	2.86395e-07	3.41062e-07
		0.9147	14560	32	14528	64	14592	0.00438596	0.00437906		1	2737	0.000394952	2737	0.000789904	2737	2.88602e-07	3.41062e-07
		0.9145	14562	32	14530	64	14594	0.00438536	0.00437906		1	2741	0.000398568	2741	0.000797137	2741	2.9082e-07	3.41062e-07
		0.9144	14563	32	14531	64	14595	0.00438506	0.00437906		1	2745	0.000402209	2745	0.000804417	2745	2.93048e-07	3.41062e-07
		0.9142	14565	32	14533	64	14597	0.00438446	0.00437906		1	2749	0.000405873	2749	0.000811745	2749	2.95287e-07	3.41062e-07
		0.9141	14569	32	14537	64	14601	0.00438326	0.00437906		1	2753	0.00040956	2753	0.000819121	2753	2.97537e-07	3.41062e-07
		0.9138	14571	32	14539	64	14603	0.00438266	0.00437906		1	2757	0.000413272	2757	0.000826544	2757	2.99798e-07	3.41062e-07
		0.9137	14572	32	14540	64	14604	0.00438236	0.00437906		1	2761	0.000417008	2761	0.000834015	2761	3.0207e-07	3.41062e-07
		0.9133	14573	32	14541	64	14605	0.00438206	0.00437906		1	2765	0.000420767	2765	0.000841534	2765	3.04352e-07	3.41062e-07
		0.9132	14574	32	14542	64	14606	0.00438176	0.00437906		1	2769	0.000424551	2769	0.000849102	2769	3.06646e-07	3.41062e-07
		0.9131	14576	32	14544	64	14608	0.00438116	0.00437906		1	2773	0.000428359	2773	0.000856718	2773	3.0895e-07	3.41062e-07
		0.913	14579	32	14547	64	14611	0.00438026	0.00437906		1	2777	0.000432191	2777	0.000864383	2777	3.11265e-07	3.41062e-07
		0.9129	14580	32	14548	64	14612	0.00437996	0.00437906		1	2781	0.000436048	2781	0.000872097	2781	3.13591e-07	3.41062e-07
		0.9128	14582	32	14550	64	14614	0.00437936	0.00437906		1	2785	0.00043993	2785	0.000879859	2785	3.15928e-07	3.41062e-07
		0.9127	14583	32	14551	64	14615	0.00437906	0.00437906		1	2789	0.000443835	2789	0.000887671	2789	3.18276e-07	3.41062e-07
		0.9126	14583	34	14549	68	14617	0.00465212	0.00464735		1	2793	0.000447766	2793	0.000895532	2793	3.20634e-07	3.41062e-07
		0.9125	14585	34	14551	68	14619	0.00465148	0.00464735		1	2797	0.000451721	2797	0.000903442	2797	3.23004e-07	3.41062e-07
		0.9124	14587	34	14553	68	14621	0.00465084	0.00464735		1	2801	0.000455701	2801	0.000911403	2801	3.25385e-07	3.41062e-07
		0.9123	14588	34	14554	68	14622	0.00465053	0.00464735		1	2805	0.000459706	2805	0.000919413	2805	3.27776e-07	3.41062e-07
		0.9122	14589	34	14555	68	14623	0.00465021	0.00464735		1	2809	0.000463736	2809	0.000927473	2809	3.30179e-07	3.41062e-07
		0.9121	14590	34	14556	68	14624	0.00464989	0.00464735		1	2813	0.000467791	2813	0.000935583	2813	3.32593e-07	3.41062e-07
		0.912	14593	34	14559	68	14627	0.00464894	0.00464735		1	2817	0.000471872	2817	0.000943744	2817	3.35017e-07	3.41062e-07
		0.9116	14594	34	14560	68	14628	0.00464862	0.00464735		1	2821	0.000475977	2821	0.000951955	2821	3.37453e-07	3.41062e-07
		0.9114	14595	34	14561	68	14629	0.0046483	0.00464735		1	2825	0.000480108	2825	0.000960217	2825	3.399e-07	3.41062e-07
		0.911	14596	34	14562	68	14630	0.00464798	0.00464735		1	2829	0.000484265	2829	0.000968529	2829	3.42357e-07	3.41062e-07
		0.9108	14598	34	14564	68	14632	0.00464735	0.00464735		1	2833	0.000488447	2833	0.000976893	2833	3.44826e-07	3.41062e-07
		0.9104	14598	35	14563	70	14633	0.00478371	0.00478142		1	2837	0.000492654	2837	0.000985308	2837	3.47306e-07	3.41062e-07
		0.9098	14599	35	14564	70	14634	0.00478338	0.00478142		1	2841	0.000496887	2841	0.000993774	2841	3.49797e-07	3.41062e-07
		0.9095	14601	35	14566	70	14636	0.00478273	0.00478142		1	2845	0.000501146	2845	0.00100229	2845	3.523e-07	3.41062e-07
		0.9094	14603	35	14568	70	14638	0.00478207	0.00478142		1	2849	0.000505431	2849	0.00101086	2849	3.54813e-07	3.41062e-07
		0.9093	14605	35	14570	70	14640	0.00478142	0.00478142		1	2853	0.000509742	2853	0.00101948	2853	3.57337e-07	3.41062e-07
		0.909	14605	36	14569	72	14641	0.0049177	0.0048731		1	2857	0.000514079	2857	0.00102816	2857	3.59873e-07	3.41062e-07
		0.9089	14606	36	14570	72	14642	0.00491736	0.0048731		1	2861	0.000518442	2861	0.00103688	2861	3.6242e-07	3.41062e-07
		0.9088	14608	36	14572	72	14644	0.00491669	0.0048731		1	2865	0.000522831	2865	0.00104566	2865	3.64978e-07	3.41062e-07
		0.9087	14610	36	14574	72	14646	0.00491602	0.0048731		1	2869	0.000527246	2869	0.00105449	2869	3.67547e-07	3.41062e-07
		0.9085	14611	36	14575	72	14647	0.00491568	0.0048731		1	2873	0.000531688	2873	0.00106338	2873	3.70128e-07	3.41062e-07
		0.9084	14613	36	14577	72	14649	0.00491501	0.0048731		1	2877	0.000536157	2877	0.00107231	2877	3.72719e-07	3.41062e-07
		0.9083	14614	36	14578	72	14650	0.00491468	0.0048731		1	2881	0.000540651	2881	0.0010813	2881	3.75322e-07	3.41062e-07
		0.9082	14615	36	14579	72	14651	0.00491434	0.0048731		1	2885	0.000545173	2885	0.00109035	2885	3.77936e-07	3.41062e-07
		0.9081	14616	36	14580	72	14652	0.004914	0.0048731		1	2889	0.000549721	2889	0.00109944	2889	3.80562e-07	3.41062e-07
		0.908	14618	36	14582	72	14654	0.00491333	0.0048731		1	2893	0.000554296	2893	0.00110859	2893	3.83198e-07	3.41062e-07
		0.9077	14619	36	14583	72	14655	0.004913	0.0048731		1	2897	0.000558898	2897	0.0011178	2897	3.85846e-07	3.41062e-07
		0.9076	14623	36	14587	72	14659	0.00491166	0.0048731		1	2901	0.000563527	2901	0.00112705	2901	3.88506e-07	3.41062e-07
		0.9075	14624	36	14588	72	14660	0.00491132	0.0048731		1	2905	0.000568183	2905	0.00113637	2905	3.91176e-07	3.41062e-07
		0.9067	14625	36	14589	72	14661	0.00491099	0.0048731		1	2909	0.000572867	2909	0.00114573	2909	3.93858e-07	3.41062e-07
		0.906	14627	36	14591	72	14663	0.00491032	0.0048731		1	2913	0.000577577	2913	0.00115515	2913	3.96551e-07	3.41062e-07
		0.9059	14628	36	14592	72	14664	0.00490998	0.0048731		1	2917	0.000582315	2917	0.00116463	2917	3.99256e-07	3.41062e-07
		0.9058	14631	36	14595	72	14667	0.00490898	0.0048731		1	2921	0.00058708	2921	0.00117416	2921	4.01972e-07	3.41062e-07
		0.9056	14633	36	14597	72	14669	0.00490831	0.0048731		1	2925	0.000591873	2925	0.00118375	2925	4.04699e-07	3.41062e-07
		0.9055	14634	36	14598	72	14670	0.00490798	0.0048731		1	2929	0.000596693	2929	0.00119339	2929	4.07438e-07	3.41062e-07
		0.9053	14635	36	14599	72	14671	0.00490764	0.0048731		1	2933	0.000601541	2933	0.00120308	2933	4.10188e-07	3.41062e-07
		0.9049	14637	36	14601	72	14673	0.00490697	0.0048731		1	2937	0.000606417	2937	0.00121283	2937	4.1295e-07	3.41062e-07
		0.9048	14639	36	14603	72	14675	0.0049063	0.0048731		1	2941	0.00061132	2941	0.00122264	2941	4.15723e-07	3.41062e-07
		0.9047	14641	36	14605	72	14677	0.00490563	0.0048731		1	2945	0.000616252	2945	0.0012325	2945	4.18507e-07	3.41062e-07
		0.9043	14642	36	14606	72	14678	0.0049053	0.0048731		1	2949	0.000621212	2949	0.00124242	2949	4.21303e-07	3.41062e-07
		0.9041	14645	36	14609	72	14681	0.0049043	0.0048731		1	2953	0.000626199	2953	0.0012524	2953	4.24111e-07	3.41062e-07
		0.9033	14648	36	14612	72	14684	0.0049033	0.0048731		1	2957	0.000631215	2957	0.00126243	2957	4.26929e-07	3.41062e-07
		0.9028	14649	36	14613	72	14685	0.00490296	0.0048731		1	2961	0.000636259	2961	0.00127252	2961	4.2976e-07	3.41062e-07
		0.9027	14650	36	14614	72	14686	0.00490263	0.0048731		1	2965	0.000641332	2965	0.00128266	2965	4.32602e-07	3.41062e-07
		0.9026	14652	36	14616	72	14688	0.00490196	0.0048731		1	2969	0.000646433	2969	0.00129287	2969	4.35455e-07	3.41062e-07
		0.9023	14653	36	14617	72	14689	0.00490163	0.0048731		1	2973	0.000651562	2973	0.00130312	2973	4.3832e-07	3.41062e-07
		0.9022	14654	36	14618	72	14690	0.00490129	0.0048731		1	2977	0.000656721	2977	0.00131344	2977	4.41196e-07	3.41062e-07
		0.9021	14656	36	14620	72	14692	0.00490063	0.0048731		1	2981	0.000661908	2981	0.00132382	2981	4.44084e-07	3.41062e-07
		0.9019	14657	36	14621	72	14693	0.00490029	0.0048731		1	2985	0.000667123	2985	0.00133425	2985	4.46984e-07	3.41062e-07
		0.9018	14658	36	14622	72	14694	0.00489996	0.0048731		1	2989	0.000672368	2989	0.00134474	2989	4.49895e-07	3.41062e-07
		0.9016	14662	36	14626	72	14698	0.00489863	0.0048731		1	2993	0.000677641	2993	0.00135528	2993	4.52817e-07	3.41062e-07
		0.9014	14663	36	14627	72	14699	0.00489829	0.0048731		1	2997	0.000682944	2997	0.00136589	2997	4.55752e-07	3.41062e-07
		0.9012	14665	36	14629	72	14701	0.00489763	0.0048731		1	3001	0.000688276	3001	0.00137655	3001	4.58698e-07	3.41062e-07
		0.9009	14667	36	14631	72	14703	0.00489696	0.0048731		1	3005	0.000693637	3005	0.00138727	3005	4.61655e-07	3.41062e-07
		0.9007	14668	36	14632	72	14704	0.00489663	0.0048731		1	3009	0.000699027	3009	0.00139805	3009	4.64624e-07	3.41062e-07
		0.9006	14669	36	14633	72	14705	0.00489629	0.0048731		1	3013	0.000704447	3013	0.00140889	3013	4.67605e-07	3.41062e-07
		0.9005	14670	36	14634	72	14706	0.00489596	0.0048731		1	3017	0.000709896	3017	0.00141979	3017	4.70597e-07	3.41062e-07
		0.9002	14672	36	14636	72	14708	0.0048953	0.0048731		1	3021	0.000715375	3021	0.00143075	3021	4.73601e-07	3.41062e-07
		0.9001	14673	36	14637	72	14709	0.00489496	0.0048731		1	3025	0.000720884	3025	0.00144177	3025	4.76617e-07	3.41062e-07
		0.8999	14674	36	14638	72	14710	0.00489463	0.0048731		1	3029	0.000726422	3029	0.00145284	3029	4.79645e-07	3.41062e-07
		0.8997	14675	36	14639	72	14711	0.0048943	0.0048731		1	3033	0.00073199	3033	0.00146398	3033	4.82684e-07	3.41062e-07
		0.8995	14677	36	14641	72	14713	0.00489363	0.0048731		1	3037	0.000737588	3037	0.00147518	3037	4.85735e-07	3.41062e-07
		0.8994	14678	36	14642	72	14714	0.0048933	0.0048731		1	3041	0.000743216	3041	0.00148643	3041	4.88797e-07	3.41062e-07
		0.8993	14679	36	14643	72	14715	0.00489297	0.0048731		1	3045	0.000748874	3045	0.00149775	3045	4.91871e-07	3.41062e-07
		0.8991	14680	36	14644	72	14716	0.00489263	0.0048731		1	3049	0.000754563	3049	0.00150913	3049	4.94958e-07	3.41062e-07
		0.8988	14682	36	14646	72	14718	0.00489197	0.0048731		1	3053	0.000760281	3053	0.00152056	3053	4.98055e-07	3.41062e-07
		0.8986	14683	36	14647	72	14719	0.00489164	0.0048731		1	3057	0.00076603	3057	0.00153206	3057	5.01165e-07	3.41062e-07
		0.8985	14684	36	14648	72	14720	0.0048913	0.0048731		1	3061	0.00077181	3061	0.00154362	3061	5.04286e-07	3.41062e-07
		0.8983	14685	36	14649	72	14721	0.00489097	0.0048731		1	3065	0.00077762	3065	0.00155524	3065	5.07419e-07	3.41062e-07
		0.8981	14687	36	14651	72	14723	0.00489031	0.0048731		1	3069	0.000783461	3069	0.00156692	3069	5.10564e-07	3.41062e-07
		0.8979	14689	36	14653	72	14725	0.00488964	0.0048731		1	3073	0.000789332	3073	0.00157866	3073	5.13721e-07	3.41062e-07
		0.8978	14691	36	14655	72	14727	0.00488898	0.0048731		1	3077	0.000795234	3077	0.00159047	3077	5.16889e-07	3.41062e-07
		0.8977	14693	36	14657	72	14729	0.00488832	0.0048731		1	3081	0.000801167	3081	0.00160233	3081	5.2007e-07	3.41062e-07
		0.8974	14694	36	14658	72	14730	0.00488798	0.0048731		1	3085	0.000807131	3085	0.00161426	3085	5.23262e-07	3.41062e-07
		0.8971	14695	36	14659	72	14731	0.00488765	0.0048731		1	3089	0.000813127	3089	0.00162625	3089	5.26466e-07	3.41062e-07
		0.8968	14696	36	14660	72	14732	0.00488732	0.0048731		1	3093	0.000819153	3093	0.00163831	3093	5.29682e-07	3.41062e-07
		0.8966	14697	36	14661	72	14733	0.00488699	0.0048731		1	3097	0.00082521	3097	0.00165042	3097	5.3291e-07	3.41062e-07
		0.8956	14698	36	14662	72	14734	0.00488666	0.0048731		1	3101	0.000831299	3101	0.0016626	3101	5.36149e-07	3.41062e-07
		0.8951	14700	36	14664	72	14736	0.00488599	0.0048731		1	3105	0.00083742	3105	0.00167484	3105	5.39401e-07	3.41062e-07
		0.8947	14702	36	14666	72	14738	0.00488533	0.0048731		1	3109	0.000843571	3109	0.00168714	3109	5.42664e-07	3.41062e-07
		0.8944	14703	36	14667	72	14739	0.004885	0.0048731		1	3113	0.000849755	3113	0.00169951	3113	5.45939e-07	3.41062e-07
		0.8943	14704	36	14668	72	14740	0.00488467	0.0048731		1	3117	0.00085597	3117	0.00171194	3117	5.49227e-07	3.41062e-07
		0.894	14705	36	14669	72	14741	0.00488434	0.0048731		1	3121	0.000862217	3121	0.00172443	3121	5.52526e-07	3.41062e-07
		0.8939	14707	36	14671	72	14743	0.00488367	0.0048731		1	3125	0.000868495	3125	0.00173699	3125	5.55837e-07	3.41062e-07
		0.8938	14708	36	14672	72	14744	0.00488334	0.0048731		1	3129	0.000874806	3129	0.00174961	3129	5.5916e-07	3.41062e-07
		0.8935	14713	36	14677	72	14749	0.00488169	0.0048731		1	3133	0.000881149	3133	0.0017623	3133	5.62495e-07	3.41062e-07
		0.8931	14714	36	14678	72	14750	0.00488136	0.0048731		1	3137	0.000887524	3137	0.00177505	3137	5.65842e-07	3.41062e-07
		0.893	14715	36	14679	72	14751	0.00488103	0.0048731		1	3141	0.000893931	3141	0.00178786	3141	5.69201e-07	3.41062e-07
		0.8928	14716	36	14680	72	14752	0.00488069	0.0048731		1	3145	0.00090037	3145	0.00180074	3145	5.72572e-07	3.41062e-07
		0.8927	14719	36	14683	72	14755	0.0048797	0.0048731		1	3149	0.000906842	3149	0.00181368	3149	5.75955e-07	3.41062e-07
		0.8925	14720	36	14684	72	14756	0.00487937	0.0048731		1	3153	0.000913346	3153	0.00182669	3153	5.7935e-07	3.41062e-07
		0.8923	14721	36	14685	72	14757	0.00487904	0.0048731		1	3157	0.000919883	3157	0.00183977	3157	5.82757e-07	3.41062e-07
		0.8922	14722	36	14686	72	14758	0.00487871	0.0048731		1	3161	0.000926452	3161	0.0018529	3161	5.86176e-07	3.41062e-07
		0.8921	14724	36	14688	72	14760	0.00487805	0.0048731		1	3165	0.000933054	3165	0.00186611	3165	5.89608e-07	3.41062e-07
		0.892	14725	36	14689	72	14761	0.00487772	0.0048731		1	3169	0.000939689	3169	0.00187938	3169	5.93051e-07	3.41062e-07
		0.8919	14726	36	14690	72	14762	0.00487739	0.0048731		1	3173	0.000946357	3173	0.00189271	3173	5.96506e-07	3.41062e-07
		0.8918	14727	36	14691	72	14763	0.00487706	0.0048731		1	3177	0.000953058	3177	0.00190612	3177	5.99973e-07	3.41062e-07
		0.8915	14728	36	14692	72	14764	0.00487673	0.0048731		1	3181	0.000959792	3181	0.00191958	3181	6.03453e-07	3.41062e-07
		0.8913	14732	36	14696	72	14768	0.00487541	0.0048731		1	3185	0.000966559	3185	0.00193312	3185	6.06944e-07	3.41062e-07
		0.8911	14734	36	14698	72	14770	0.00487475	0.0048731		1	3189	0.000973359	3189	0.00194672	3189	6.10448e-07	3.41062e-07
		0.8906	14735	36	14699	72	14771	0.00487442	0.0048731		1	3193	0.000980193	3193	0.00196039	3193	6.13964e-07	3.41062e-07
		0.8904	14736	36	14700	72	14772	0.00487409	0.0048731		1	3197	0.00098706	3197	0.00197412	3197	6.17492e-07	3.41062e-07
		0.8902	14738	36	14702	72	14774	0.00487343	0.0048731		1	3201	0.000993961	3201	0.00198792	3201	6.21032e-07	3.41062e-07
		0.8901	14739	36	14703	72	14775	0.0048731	0.0048731		1	3205	0.0010009	3205	0.00200179	3205	6.24584e-07	3.41062e-07
		0.89	14739	37	14702	74	14776	0.00500812	0.0050071		1	3209	0.00100786	3209	0.00201573	3209	6.28148e-07	3.41062e-07
		0.8896	14740	37	14703	74	14777	0.00500778	0.0050071		1	3213	0.00101487	3213	0.00202973	3213	6.31724e-07	3.41062e-07
		0.8893	14741	37	14704	74	14778	0.00500744	0.0050071		1	3217	0.0010219	3217	0.0020438	3217	6.35313e-07	3.41062e-07
		0.8889	14742	37	14705	74	14779	0.0050071	0.0050071		1	3221	0.00102897	3221	0.00205794	3221	6.38914e-07	3.41062e-07
		0.8887	14744	38	14706	76	14782	0.00514139	0.00512198		1	3225	0.00103607	3225	0.00207215	3225	6.42527e-07	3.41062e-07
		0.8883	14745	38	14707	76	14783	0.00514104	0.00512198		1	3229	0.00104321	3229	0.00208643	3229	6.46152e-07	3.41062e-07
		0.8882	14746	38	14708	76	14784	0.00514069	0.00512198		1	3233	0.00105039	3233	0.00210077	3233	6.4979e-07	3.41062e-07
		0.8878	14747	38	14709	76	14785	0.00514034	0.00512198		1	3237	0.00105759	3237	0.00211518	3237	6.53439e-07	3.41062e-07
		0.8877	14748	38	14710	76	14786	0.00514	0.00512198		1	3241	0.00106483	3241	0.00212967	3241	6.57101e-07	3.41062e-07
		0.8874	14750	38	14712	76	14788	0.0051393	0.00512198		1	3245	0.00107211	3245	0.00214422	3245	6.60775e-07	3.41062e-07
		0.8873	14752	38	14714	76	14790	0.00513861	0.00512198		1	3249	0.00107942	3249	0.00215884	3249	6.64462e-07	3.41062e-07
		0.8872	14753	38	14715	76	14791	0.00513826	0.00512198		1	3253	0.00108676	3253	0.00217353	3253	6.68161e-07	3.41062e-07
		0.8871	14755	38	14717	76	14793	0.00513757	0.00512198		1	3257	0.00109414	3257	0.00218829	3257	6.71872e-07	3.41062e-07
		0.8867	14756	38	14718	76	14794	0.00513722	0.00512198		1	3261	0.00110156	3261	0.00220311	3261	6.75595e-07	3.41062e-07
		0.8865	14758	38	14720	76	14796	0.00513652	0.00512198		1	3265	0.00110901	3265	0.00221801	3265	6.7933e-07	3.41062e-07
		0.8863	14760	38	14722	76	14798	0.00513583	0.00512198		1	3269	0.00111649	3269	0.00223298	3269	6.83078e-07	3.41062e-07
		0.8862	14761	38	14723	76	14799	0.00513548	0.00512198		1	3273	0.00112401	3273	0.00224802	3273	6.86838e-07	3.41062e-07
		0.8861	14762	38	14724	76	14800	0.00513514	0.00512198		1	3277	0.00113157	3277	0.00226313	3277	6.90611e-07	3.41062e-07
		0.886	14763	38	14725	76	14801	0.00513479	0.00512198		1	3281	0.00113916	3281	0.00227831	3281	6.94396e-07	3.41062e-07
		0.8857	14764	38	14726	76	14802	0.00513444	0.00512198		1	3285	0.00114678	3285	0.00229356	3285	6.98193e-07	3.41062e-07
		0.8851	14765	38	14727	76	14803	0.00513409	0.00512198		1	3289	0.00115444	3289	0.00230889	3289	7.02002e-07	3.41062e-07
		0.885	14766	38	14728	76	14804	0.00513375	0.00512198		1	3293	0.00116214	3293	0.00232428	3293	7.05824e-07	3.41062e-07
		0.8849	14770	38	14732	76	14808	0.00513236	0.00512198		1	3297	0.00116987	3297	0.00233974	3297	7.09658e-07	3.41062e-07
		0.8848	14771	38	14733	76	14809	0.00513201	0.00512198		1	3301	0.00117764	3301	0.00235528	3301	7.13505e-07	3.41062e-07
		0.8846	14772	38	14734	76	14810	0.00513167	0.00512198		1	3305	0.00118544	3305	0.00237089	3305	7.17364e-07	3.41062e-07
		0.8843	14775	38	14737	76	14813	0.00513063	0.00512198		1	3309	0.00119328	3309	0.00238657	3309	7.21236e-07	3.41062e-07
		0.8842	14776	38	14738	76	14814	0.00513028	0.00512198		1	3313	0.00120116	3313	0.00240232	3313	7.25119e-07	3.41062e-07
		0.8841	14777	38	14739	76	14815	0.00512994	0.00512198		1	3317	0.00120907	3317	0.00241815	3317	7.29016e-07	3.41062e-07
		0.8839	14779	38	14741	76	14817	0.00512924	0.00512198		1	3321	0.00121702	3321	0.00243404	3321	7.32924e-07	3.41062e-07
		0.8835	14780	38	14742	76	14818	0.0051289	0.00512198		1	3325	0.00122501	3325	0.00245001	3325	7.36846e-07	3.41062e-07
		0.8834	14783	38	14745	76	14821	0.00512786	0.00512198		1	3329	0.00123303	3329	0.00246605	3329	7.40779e-07	3.41062e-07
		0.8832	14784	38	14746	76	14822	0.00512751	0.00512198		1	3333	0.00124108	3333	0.00248217	3333	7.44725e-07	3.41062e-07
		0.8829	14785	38	14747	76	14823	0.00512717	0.00512198		1	3337	0.00124918	3337	0.00249836	3337	7.48684e-07	3.41062e-07
		0.8828	14786	38	14748	76	14824	0.00512682	0.00512198		1	3341	0.00125731	3341	0.00251462	3341	7.52655e-07	3.41062e-07
		0.8826	14788	38	14750	76	14826	0.00512613	0.00512198		1	3345	0.00126548	3345	0.00253096	3345	7.56638e-07	3.41062e-07
		0.8818	14789	38	14751	76	14827	0.00512578	0.00512198		1	3349	0.00127368	3349	0.00254736	3349	7.60634e-07	3.41062e-07
		0.8817	14790	38	14752	76	14828	0.00512544	0.00512198		1	3353	0.00128192	3353	0.00256385	3353	7.64643e-07	3.41062e-07
		0.8815	14791	38	14753	76	14829	0.00512509	0.00512198		1	3357	0.0012902	3357	0.00258041	3357	7.68664e-07	3.41062e-07
		0.8814	14793	38	14755	76	14831	0.0051244	0.00512198		1	3361	0.00129852	3361	0.00259704	3361	7.72698e-07	3.41062e-07
		0.8808	14795	38	14757	76	14833	0.00512371	0.00512198		1	3365	0.00130687	3365	0.00261374	3365	7.76744e-07	3.41062e-07
		0.8806	14796	38	14758	76	14834	0.00512337	0.00512198		1	3369	0.00131526	3369	0.00263052	3369	7.80802e-07	3.41062e-07
		0.8803	14798	38	14760	76	14836	0.00512267	0.00512198		1	3373	0.00132369	3373	0.00264738	3373	7.84874e-07	3.41062e-07
		0.8802	14799	38	14761	76	14837	0.00512233	0.00512198		1	3377	0.00133215	3377	0.00266431	3377	7.88958e-07	3.41062e-07
		0.8801	14800	38	14762	76	14838	0.00512198	0.00512198		1	3381	0.00134066	3381	0.00268132	3381	7.93054e-07	3.41062e-07
		0.8797	14800	39	14761	78	14839	0.00525642	0.00525359		1	3385	0.0013492	3385	0.0026984	3385	7.97163e-07	3.41062e-07
		0.8795	14803	39	14764	78	14842	0.00525536	0.00525359		1	3389	0.00135778	3389	0.00271555	3389	8.01285e-07	3.41062e-07
		0.8794	14805	39	14766	78	14844	0.00525465	0.00525359		1	3393	0.00136639	3393	0.00273279	3393	8.05419e-07	3.41062e-07
		0.8791	14806	39	14767	78	14845	0.00525429	0.00525359		1	3397	0.00137505	3397	0.00275009	3397	8.09566e-07	3.41062e-07
		0.8789	14807	39	14768	78	14846	0.00525394	0.00525359		1	3401	0.00138374	3401	0.00276748	3401	8.13725e-07	3.41062e-07
		0.8788	14808	39	14769	78	14847	0.00525359	0.00525359		1	3405	0.00139247	3405	0.00278494	3405	8.17897e-07	3.41062e-07
		0.8787	14810	40	14770	80	14850	0.00538721	0.00537129		1	3409	0.00140124	3409	0.00280248	3409	8.22082e-07	3.41062e-07
		0.878	14811	40	14771	80	14851	0.00538684	0.00537129		1	3413	0.00141005	3413	0.00282009	3413	8.26279e-07	3.41062e-07
		0.8776	14813	40	14773	80	14853	0.00538612	0.00537129		1	3417	0.00141889	3417	0.00283778	3417	8.30489e-07	3.41062e-07
		0.8775	14814	40	14774	80	14854	0.00538575	0.00537129		1	3421	0.00142778	3421	0.00285555	3421	8.34712e-07	3.41062e-07
		0.8771	14815	40	14775	80	14855	0.00538539	0.00537129		1	3425	0.0014367	3425	0.0028734	3425	8.38948e-07	3.41062e-07
		0.877	14816	40	14776	80	14856	0.00538503	0.00537129		1	3429	0.00144566	3429	0.00289132	3429	8.43196e-07	3.41062e-07
		0.8767	14817	40	14777	80	14857	0.00538467	0.00537129		1	3433	0.00145466	3433	0.00290932	3433	8.47457e-07	3.41062e-07
		0.8766	14818	40	14778	80	14858	0.0053843	0.00537129		1	3437	0.0014637	3437	0.0029274	3437	8.5173e-07	3.41062e-07
		0.8765	14820	40	14780	80	14860	0.00538358	0.00537129		1	3441	0.00147278	3441	0.00294555	3441	8.56017e-07	3.41062e-07
		0.876	14821	40	14781	80	14861	0.00538322	0.00537129		1	3445	0.00148189	3445	0.00296379	3445	8.60316e-07	3.41062e-07
		0.8759	14823	40	14783	80	14863	0.00538249	0.00537129		1	3449	0.00149105	3449	0.0029821	3449	8.64627e-07	3.41062e-07
		0.8758	14825	40	14785	80	14865	0.00538177	0.00537129		1	3453	0.00150025	3453	0.00300049	3453	8.68952e-07	3.41062e-07
		0.8757	14826	40	14786	80	14866	0.00538141	0.00537129		1	3457	0.00150948	3457	0.00301896	3457	8.73289e-07	3.41062e-07
		0.8753	14827	40	14787	80	14867	0.00538105	0.00537129		1	3461	0.00151876	3461	0.00303751	3461	8.7764e-07	3.41062e-07
		0.8752	14829	40	14789	80	14869	0.00538032	0.00537129		1	3465	0.00152807	3465	0.00305614	3465	8.82003e-07	3.41062e-07
		0.8748	14830	40	14790	80	14870	0.00537996	0.00537129		1	3469	0.00153742	3469	0.00307485	3469	8.86378e-07	3.41062e-07
		0.8746	14831	40	14791	80	14871	0.0053796	0.00537129		1	3473	0.00154682	3473	0.00309363	3473	8.90767e-07	3.41062e-07
		0.8745	14832	40	14792	80	14872	0.00537924	0.00537129		1	3477	0.00155625	3477	0.0031125	3477	8.95168e-07	3.41062e-07
		0.8744	14833	40	14793	80	14873	0.00537887	0.00537129		1	3481	0.00156572	3481	0.00313145	3481	8.99582e-07	3.41062e-07
		0.8741	14834	40	14794	80	14874	0.00537851	0.00537129		1	3485	0.00157524	3485	0.00315047	3485	9.04009e-07	3.41062e-07
		0.8736	14836	40	14796	80	14876	0.00537779	0.00537129		1	3489	0.00158479	3489	0.00316958	3489	9.08449e-07	3.41062e-07
		0.8734	14837	40	14797	80	14877	0.00537743	0.00537129		1	3493	0.00159438	3493	0.00318877	3493	9.12902e-07	3.41062e-07
		0.8733	14839	40	14799	80	14879	0.00537671	0.00537129		1	3497	0.00160402	3497	0.00320804	3497	9.17368e-07	3.41062e-07
		0.8732	14840	40	14800	80	14880	0.00537634	0.00537129		1	3501	0.00161369	3501	0.00322738	3501	9.21846e-07	3.41062e-07
		0.8729	14845	40	14805	80	14885	0.00537454	0.00537129		1	3505	0.00162341	3505	0.00324681	3505	9.26338e-07	3.41062e-07
		0.8728	14846	40	14806	80	14886	0.00537418	0.00537129		1	3509	0.00163316	3509	0.00326633	3509	9.30842e-07	3.41062e-07
		0.8727	14847	40	14807	80	14887	0.00537382	0.00537129		1	3513	0.00164296	3513	0.00328592	3513	9.35359e-07	3.41062e-07
		0.8725	14849	40	14809	80	14889	0.00537309	0.00537129		1	3517	0.0016528	3517	0.00330559	3517	9.3989e-07	3.41062e-07
		0.8722	14851	40	14811	80	14891	0.00537237	0.00537129		1	3521	0.00166267	3521	0.00332535	3521	9.44433e-07	3.41062e-07
		0.872	14852	40	14812	80	14892	0.00537201	0.00537129		1	3525	0.00167259	3525	0.00334519	3525	9.48989e-07	3.41062e-07
		0.8716	14853	40	14813	80	14893	0.00537165	0.00537129		1	3529	0.00168255	3529	0.00336511	3529	9.53558e-07	3.41062e-07
		0.8712	14854	40	14814	80	14894	0.00537129	0.00537129		1	3533	0.00169255	3533	0.00338511	3533	9.5814e-07	3.41062e-07
		0.8711	14854	41	14813	82	14895	0.0055052	0.00550336		1	3537	0.0017026	3537	0.00340519	3537	9.62735e-07	3.41062e-07
		0.871	14857	41	14816	82	14898	0.00550409	0.00550336		1	3541	0.00171268	3541	0.00342536	3541	9.67343e-07	3.41062e-07
		0.8709	14858	41	14817	82	14899	0.00550373	0.00550336		1	3545	0.00172281	3545	0.00344561	3545	9.71964e-07	3.41062e-07
		0.8708	14859	41	14818	82	14900	0.00550336	0.00550336		1	3549	0.00173297	3549	0.00346595	3549	9.76598e-07	3.41062e-07
		0.8706	14859	42	14817	84	14901	0.00563721	0.00561986		1	3553	0.00174318	3553	0.00348636	3553	9.81245e-07	3.41062e-07
		0.8704	14860	42	14818	84	14902	0.00563683	0.00561986		1	3557	0.00175343	3557	0.00350686	3557	9.85905e-07	3.41062e-07
		0.8702	14861	42	14819	84	14903	0.00563645	0.00561986		1	3561	0.00176372	3561	0.00352745	3561	9.90578e-07	3.41062e-07
		0.8698	14862	42	14820	84	14904	0.00563607	0.00561986		1	3565	0.00177406	3565	0.00354812	3565	9.95265e-07	3.41062e-07
		0.8695	14863	42	14821	84	14905	0.00563569	0.00561986		1	3569	0.00178444	3569	0.00356887	3569	9.99964e-07	3.41062e-07
		0.8691	14864	42	14822	84	14906	0.00563531	0.00561986		1	3573	0.00179485	3573	0.00358971	3573	1.00468e-06	3.41062e-07
		0.869	14865	42	14823	84	14907	0.00563494	0.00561986		1	3577	0.00180531	3577	0.00361063	3577	1.0094e-06	3.41062e-07
		0.8687	14866	42	14824	84	14908	0.00563456	0.00561986		1	3581	0.00181582	3581	0.00363164	3581	1.01414e-06	3.41062e-07
		0.8683	14867	42	14825	84	14909	0.00563418	0.00561986		1	3585	0.00182636	3585	0.00365273	3585	1.01889e-06	3.41062e-07
		0.8682	14868	42	14826	84	14910	0.0056338	0.00561986		1	3589	0.00183695	3589	0.0036739	3589	1.02366e-06	3.41062e-07
		0.8681	14869	42	14827	84	14911	0.00563342	0.00561986		1	3593	0.00184758	3593	0.00369516	3593	1.02843e-06	3.41062e-07
		0.8678	14871	42	14829	84	14913	0.00563267	0.00561986		1	3597	0.00185826	3597	0.00371651	3597	1.03323e-06	3.41062e-07
		0.8677	14872	42	14830	84	14914	0.00563229	0.00561986		1	3601	0.00186897	3601	0.00373794	3601	1.03803e-06	3.41062e-07
		0.8676	14874	42	14832	84	14916	0.00563154	0.00561986		1	3605	0.00187973	3605	0.00375946	3605	1.04285e-06	3.41062e-07
		0.8675	14875	42	14833	84	14917	0.00563116	0.00561986		1	3609	0.00189053	3609	0.00378107	3609	1.04768e-06	3.41062e-07
		0.8674	14876	42	14834	84	14918	0.00563078	0.00561986		1	3613	0.00190138	3613	0.00380276	3613	1.05252e-06	3.41062e-07
		0.8672	14877	42	14835	84	14919	0.0056304	0.00561986		1	3617	0.00191227	3617	0.00382454	3617	1.05738e-06	3.41062e-07
		0.8671	14879	42	14837	84	14921	0.00562965	0.00561986		1	3621	0.0019232	3621	0.0038464	3621	1.06225e-06	3.41062e-07
		0.8667	14880	42	14838	84	14922	0.00562927	0.00561986		1	3625	0.00193418	3625	0.00386835	3625	1.06713e-06	3.41062e-07
		0.8666	14881	42	14839	84	14923	0.00562889	0.00561986		1	3629	0.0019452	3629	0.00389039	3629	1.07203e-06	3.41062e-07
		0.8663	14882	42	14840	84	14924	0.00562852	0.00561986		1	3633	0.00195626	3633	0.00391252	3633	1.07694e-06	3.41062e-07
		0.8662	14883	42	14841	84	14925	0.00562814	0.00561986		1	3637	0.00196737	3637	0.00393473	3637	1.08186e-06	3.41062e-07
		0.8657	14884	42	14842	84	14926	0.00562776	0.00561986		1	3641	0.00197852	3641	0.00395703	3641	1.0868e-06	3.41062e-07
		0.8656	14885	42	14843	84	14927	0.00562739	0.00561986		1	3645	0.00198971	3645	0.00397942	3645	1.09175e-06	3.41062e-07
		0.8654	14887	42	14845	84	14929	0.00562663	0.00561986		1	3649	0.00200095	3649	0.0040019	3649	1.09671e-06	3.41062e-07
		0.865	14889	42	14847	84	14931	0.00562588	0.00561986		1	3653	0.00201223	3653	0.00402446	3653	1.10169e-06	3.41062e-07
		0.8645	14891	42	14849	84	14933	0.00562513	0.00561986		1	3657	0.00202356	3657	0.00404712	3657	1.10668e-06	3.41062e-07
		0.8644	14892	42	14850	84	14934	0.00562475	0.00561986		1	3661	0.00203493	3661	0.00406986	3661	1.11168e-06	3.41062e-07
		0.8643	14894	42	14852	84	14936	0.005624	0.00561986		1	3665	0.00204635	3665	0.00409269	3665	1.1167e-06	3.41062e-07
		0.8642	14895	42	14853	84	14937	0.00562362	0.00561986		1	3669	0.00205781	3669	0.00411561	3669	1.12173e-06	3.41062e-07
		0.8641	14896	42	14854	84	14938	0.00562324	0.00561986		1	3673	0.00206931	3673	0.00413862	3673	1.12677e-06	3.41062e-07
		0.864	14897	42	14855	84	14939	0.00562287	0.00561986		1	3677	0.00208086	3677	0.00416172	3677	1.13182e-06	3.41062e-07
		0.8637	14898	42	14856	84	14940	0.00562249	0.00561986		1	3681	0.00209245	3681	0.00418491	3681	1.13689e-06	3.41062e-07
		0.8633	14900	42	14858	84	14942	0.00562174	0.00561986		1	3685	0.00210409	3685	0.00420819	3685	1.14198e-06	3.41062e-07
		0.8632	14901	42	14859	84	14943	0.00562136	0.00561986		1	3689	0.00211578	3689	0.00423156	3689	1.14707e-06	3.41062e-07
		0.8631	14902	42	14860	84	14944	0.00562099	0.00561986		1	3693	0.00212751	3693	0.00425502	3693	1.15218e-06	3.41062e-07
		0.8629	14903	42	14861	84	14945	0.00562061	0.00561986		1	3697	0.00213928	3697	0.00427857	3697	1.15731e-06	3.41062e-07
		0.8626	14904	42	14862	84	14946	0.00562023	0.00561986		1	3701	0.0021511	3701	0.00430221	3701	1.16244e-06	3.41062e-07
		0.8624	14905	42	14863	84	14947	0.00561986	0.00561986		1	3705	0.00216297	3705	0.00432594	3705	1.1676e-06	3.41062e-07
		0.8623	14905	43	14862	86	14948	0.00575328	0.00574521		1	3709	0.00217488	3709	0.00434976	3709	1.17276e-06	3.41062e-07
		0.8621	14906	43	14863	86	14949	0.00575289	0.00574521		1	3713	0.00218684	3713	0.00437368	3713	1.17794e-06	3.41062e-07
		0.8618	14907	43	14864	86	14950	0.00575251	0.00574521		1	3717	0.00219884	3717	0.00439768	3717	1.18313e-06	3.41062e-07
		0.8617	14909	43	14866	86	14952	0.00575174	0.00574521		1	3721	0.00221089	3721	0.00442178	3721	1.18833e-06	3.41062e-07
		0.8614	14910	43	14867	86	14953	0.00575135	0.00574521		1	3725	0.00222299	3725	0.00444597	3725	1.19355e-06	3.41062e-07
		0.8613	14911	43	14868	86	14954	0.00575097	0.00574521		1	3729	0.00223513	3729	0.00447025	3729	1.19878e-06	3.41062e-07
		0.8611	14912	43	14869	86	14955	0.00575059	0.00574521		1	3733	0.00224731	3733	0.00449463	3733	1.20403e-06	3.41062e-07
		0.861	14913	43	14870	86	14956	0.0057502	0.00574521		1	3737	0.00225955	3737	0.0045191	3737	1.20928e-06	3.41062e-07
		0.8603	14915	43	14872	86	14958	0.00574943	0.00574521		1	3741	0.00227183	3741	0.00454366	3741	1.21456e-06	3.41062e-07
		0.8601	14916	43	14873	86	14959	0.00574905	0.00574521		1	3745	0.00228415	3745	0.00456831	3745	1.21984e-06	3.41062e-07
		0.8599	14917	43	14874	86	14960	0.00574866	0.00574521		1	3749	0.00229653	3749	0.00459306	3749	1.22514e-06	3.41062e-07
		0.8598	14918	43	14875	86	14961	0.00574828	0.00574521		1	3753	0.00230895	3753	0.0046179	3753	1.23045e-06	3.41062e-07
		0.8597	14919	43	14876	86	14962	0.00574789	0.00574521		1	3757	0.00232141	3757	0.00464283	3757	1.23578e-06	3.41062e-07
		0.8595	14920	43	14877	86	14963	0.00574751	0.00574521		1	3761	0.00233393	3761	0.00466786	3761	1.24112e-06	3.41062e-07
		0.8594	14921	43	14878	86	14964	0.00574713	0.00574521		1	3765	0.00234649	3765	0.00469298	3765	1.24648e-06	3.41062e-07
		0.8593	14923	43	14880	86	14966	0.00574636	0.00574521		1	3769	0.0023591	3769	0.0047182	3769	1.25184e-06	3.41062e-07
		0.8592	14924	43	14881	86	14967	0.00574597	0.00574521		1	3773	0.00237175	3773	0.00474351	3773	1.25722e-06	3.41062e-07
		0.859	14926	43	14883	86	14969	0.00574521	0.00574521		1	3777	0.00238446	3777	0.00476891	3777	1.26262e-06	3.41062e-07
		0.8588	14927	44	14883	88	14971	0.00587803	0.00587568		1	3781	0.00239721	3781	0.00479441	3781	1.26803e-06	3.41062e-07
		0.8585	14929	44	14885	88	14973	0.00587725	0.00587568		1	3785	0.00241	3785	0.00482001	3785	1.27345e-06	3.41062e-07
		0.858	14931	44	14887	88	14975	0.00587646	0.00587568		1	3789	0.00242285	3789	0.0048457	3789	1.27889e-06	3.41062e-07
		0.8576	14932	44	14888	88	14976	0.00587607	0.00587568		1	3793	0.00243574	3793	0.00487148	3793	1.28434e-06	3.41062e-07
		0.8573	14933	44	14889	88	14977	0.00587568	0.00587568		1	3797	0.00244868	3797	0.00489737	3797	1.2898e-06	3.41062e-07
		0.8572	14933	45	14888	90	14978	0.00600881	0.0059964		1	3801	0.00246167	3801	0.00492335	3801	1.29528e-06	3.41062e-07
		0.857	14934	45	14889	90	14979	0.00600841	0.0059964		1	3805	0.00247471	3805	0.00494942	3805	1.30077e-06	3.41062e-07
		0.8563	14935	45	14890	90	14980	0.00600801	0.0059964		1	3809	0.0024878	3809	0.00497559	3809	1.30627e-06	3.41062e-07
		0.8561	14936	45	14891	90	14981	0.00600761	0.0059964		1	3813	0.00250093	3812.99	0.00500186	3813	1.31179e-06	3.41062e-07
		0.856	14937	45	14892	90	14982	0.00600721	0.0059964		1	3817	0.00251411	3816.99	0.00502823	3817	1.31732e-06	3.41062e-07
		0.8558	14938	45	14893	90	14983	0.00600681	0.0059964		1	3821	0.00252734	3820.99	0.00505469	3821	1.32287e-06	3.41062e-07
		0.8554	14939	45	14894	90	14984	0.00600641	0.0059964		1	3825	0.00254062	3824.99	0.00508125	3825	1.32843e-06	3.41062e-07
		0.8553	14940	45	14895	90	14985	0.00600601	0.0059964		1	3829	0.00255395	3828.99	0.0051079	3829	1.334e-06	3.41062e-07
		0.8552	14941	45	14896	90	14986	0.00600561	0.0059964		1	3833	0.00256733	3832.99	0.00513466	3833	1.33959e-06	3.41062e-07
		0.8545	14945	45	14900	90	14990	0.006004	0.0059964		1	3837	0.00258076	3836.99	0.00516151	3837	1.34519e-06	3.41062e-07
		0.8543	14947	45	14902	90	14992	0.0060032	0.0059964		1	3841	0.00259423	3840.99	0.00518846	3841	1.35081e-06	3.41062e-07
		0.8541	14948	45	14903	90	14993	0.0060028	0.0059964		1	3845	0.00260776	3844.99	0.00521551	3845	1.35644e-06	3.41062e-07
		0.8539	14949	45	14904	90	14994	0.0060024	0.0059964		1	3849	0.00262133	3848.99	0.00524266	3849	1.36208e-06	3.41062e-07
		0.8538	14951	45	14906	90	14996	0.0060016	0.0059964		1	3853	0.00263495	3852.99	0.00526991	3853	1.36774e-06	3.41062e-07
		0.8537	14952	45	14907	90	14997	0.0060012	0.0059964		1	3857	0.00264863	3856.99	0.00529725	3857	1.37341e-06	3.41062e-07
		0.8534	14953	45	14908	90	14998	0.0060008	0.0059964		1	3861	0.00266235	3860.99	0.0053247	3861	1.3791e-06	3.41062e-07
		0.8532	14954	45	14909	90	14999	0.0060004	0.0059964		1	3865	0.00267612	3864.99	0.00535225	3865	1.3848e-06	3.41062e-07
		0.8531	14955	45	14910	90	15000	0.006	0.0059964		1	3869	0.00268995	3868.99	0.00537989	3869	1.39051e-06	3.41062e-07
		0.8527	14956	45	14911	90	15001	0.0059996	0.0059964		1	3873	0.00270382	3872.99	0.00540764	3873	1.39624e-06	3.41062e-07
		0.8526	14957	45	14912	90	15002	0.0059992	0.0059964		1	3877	0.00271774	3876.99	0.00543548	3877	1.40198e-06	3.41062e-07
		0.8523	14958	45	14913	90	15003	0.0059988	0.0059964		1	3881	0.00273171	3880.99	0.00546343	3881	1.40774e-06	3.41062e-07
		0.8522	14959	45	14914	90	15004	0.0059984	0.0059964		1	3885	0.00274574	3884.99	0.00549147	3885	1.41351e-06	3.41062e-07
		0.8521	14961	45	14916	90	15006	0.0059976	0.0059964		1	3889	0.00275981	3888.99	0.00551962	3889	1.41929e-06	3.41062e-07
		0.852	14962	45	14917	90	15007	0.0059972	0.0059964		1	3893	0.00277393	3892.99	0.00554787	3893	1.42509e-06	3.41062e-07
		0.8518	14963	45	14918	90	15008	0.0059968	0.0059964		1	3897	0.00278811	3896.99	0.00557622	3897	1.4309e-06	3.41062e-07
		0.8516	14964	45	14919	90	15009	0.0059964	0.0059964		1	3901	0.00280234	3900.99	0.00560467	3901	1.43673e-06	3.41062e-07
		0.8513	14966	46	14920	92	15012	0.00612843	0.00612354		1	3905	0.00281661	3904.99	0.00563323	3905	1.44257e-06	3.41062e-07
		0.8508	14968	46	14922	92	15014	0.00612761	0.00612354		1	3909	0.00283094	3908.99	0.00566188	3909	1.44842e-06	3.41062e-07
		0.8504	14969	46	14923	92	15015	0.00612721	0.00612354		1	3913	0.00284532	3912.99	0.00569064	3913	1.45429e-06	3.41062e-07
		0.8499	14970	46	14924	92	15016	0.0061268	0.00612354		1	3917	0.00285975	3916.99	0.0057195	3917	1.46017e-06	3.41062e-07
		0.8497	14972	46	14926	92	15018	0.00612598	0.00612354		1	3921	0.00287423	3920.99	0.00574846	3921	1.46607e-06	3.41062e-07
		0.8491	14973	46	14927	92	15019	0.00612557	0.00612354		1	3925	0.00288876	3924.99	0.00577753	3925	1.47198e-06	3.41062e-07
		0.849	14975	46	14929	92	15021	0.00612476	0.00612354		1	3929	0.00290335	3928.99	0.0058067	3929	1.47791e-06	3.41062e-07
		0.8485	14976	46	14930	92	15022	0.00612435	0.00612354		1	3933	0.00291799	3932.99	0.00583597	3933	1.48385e-06	3.41062e-07
		0.8483	14977	46	14931	92	15023	0.00612394	0.00612354		1	3937	0.00293267	3936.99	0.00586535	3937	1.4898e-06	3.41062e-07
		0.8481	14978	46	14932	92	15024	0.00612354	0.00612354		1	3941	0.00294741	3940.99	0.00589483	3941	1.49577e-06	3.41062e-07
		0.8476	14979	47	14932	94	15026	0.00625582	0.00623425		1	3945	0.00296221	3944.99	0.00592441	3945	1.50175e-06	3.41062e-07
		0.8475	14981	47	14934	94	15028	0.00625499	0.00623425		1	3949	0.00297705	3948.99	0.0059541	3949	1.50775e-06	3.41062e-07
		0.8474	14982	47	14935	94	15029	0.00625457	0.00623425		1	3953	0.00299195	3952.99	0.0059839	3953	1.51376e-06	3.41062e-07
		0.8473	14983	47	14936	94	15030	0.00625416	0.00623425		1	3957	0.0030069	3956.99	0.0060138	3957	1.51979e-06	3.41062e-07
		0.8471	14984	47	14937	94	15031	0.00625374	0.00623425		1	3961	0.0030219	3960.99	0.0060438	3961	1.52583e-06	3.41062e-07
		0.847	14985	47	14938	94	15032	0.00625333	0.00623425		1	3965	0.00303695	3964.99	0.00607391	3965	1.53188e-06	3.41062e-07
		0.8469	14986	47	14939	94	15033	0.00625291	0.00623425		1	3969	0.00305206	3968.99	0.00610412	3969	1.53795e-06	3.41062e-07
		0.8466	14988	47	14941	94	15035	0.00625208	0.00623425		1	3973	0.00306722	3972.99	0.00613444	3973	1.54403e-06	3.41062e-07
		0.8462	14989	47	14942	94	15036	0.00625166	0.00623425		1	3977	0.00308243	3976.99	0.00616487	3977	1.55013e-06	3.41062e-07
		0.8461	14990	47	14943	94	15037	0.00625125	0.00623425		1	3981	0.0030977	3980.99	0.0061954	3981	1.55624e-06	3.41062e-07
		0.846	14992	47	14945	94	15039	0.00625042	0.00623425		1	3985	0.00311302	3984.99	0.00622604	3985	1.56237e-06	3.41062e-07
		0.8457	14993	47	14946	94	15040	0.00625	0.00623425		1	3989	0.00312839	3988.99	0.00625679	3989	1.56851e-06	3.41062e-07
		0.8456	14994	47	14947	94	15041	0.00624958	0.00623425		1	3993	0.00314382	3992.99	0.00628764	3993	1.57467e-06	3.41062e-07
		0.8452	14995	47	14948	94	15042	0.00624917	0.00623425		0.9999	3997	0.0031593	3996.99	0.0063186	3997	1.58084e-06	1.46312e-05
		0.845	14997	47	14950	94	15044	0.00624834	0.00623425		0.9999	4001	0.00317483	4000.99	0.00634967	4001	1.58702e-06	1.46312e-05
		0.8448	14998	47	14951	94	15045	0.00624792	0.00623425		0.9999	4005	0.00319042	4004.99	0.00638084	4005	1.59322e-06	1.46312e-05
		0.8447	14999	47	14952	94	15046	0.00624751	0.00623425		0.9999	4009	0.00320606	4008.99	0.00641213	4009	1.59943e-06	1.46312e-05
		0.8446	15001	47	14954	94	15048	0.00624668	0.00623425		0.9999	4013	0.00322176	4012.99	0.00644352	4013	1.60566e-06	1.46312e-05
		0.8445	15002	47	14955	94	15049	0.00624626	0.00623425		0.9999	4017	0.00323751	4016.99	0.00647502	4017	1.6119e-06	1.46312e-05
		0.8438	15003	47	14956	94	15050	0.00624585	0.00623425		0.9999	4021	0.00325331	4020.99	0.00650663	4021	1.61816e-06	1.46312e-05
		0.8435	15004	47	14957	94	15051	0.00624543	0.00623425		0.9999	4025	0.00326917	4024.99	0.00653835	4025	1.62443e-06	1.46312e-05
		0.8432	15005	47	14958	94	15052	0.00624502	0.00623425		0.9999	4029	0.00328509	4028.99	0.00657017	4029	1.63072e-06	1.46312e-05
		0.843	15006	47	14959	94	15053	0.0062446	0.00623425		0.9999	4033	0.00330106	4032.99	0.00660211	4033	1.63702e-06	1.46312e-05
		0.8429	15007	47	14960	94	15054	0.00624419	0.00623425		0.9999	4037	0.00331708	4036.99	0.00663416	4037	1.64334e-06	1.46312e-05
		0.8423	15008	47	14961	94	15055	0.00624377	0.00623425		0.9999	4041	0.00333316	4040.99	0.00666631	4041	1.64967e-06	1.46312e-05
		0.8421	15009	47	14962	94	15056	0.00624336	0.00623425		0.9999	4045	0.00334929	4044.99	0.00669858	4045	1.65601e-06	1.46312e-05
		0.842	15010	47	14963	94	15057	0.00624294	0.00623425		0.9999	4049	0.00336548	4048.99	0.00673096	4049	1.66237e-06	1.46312e-05
		0.8419	15012	47	14965	94	15059	0.00624211	0.00623425		0.9999	4053	0.00338172	4052.99	0.00676344	4053	1.66875e-06	1.46312e-05
		0.8416	15014	47	14967	94	15061	0.00624129	0.00623425		0.9999	4057	0.00339802	4056.99	0.00679604	4057	1.67514e-06	1.46312e-05
		0.8415	15015	47	14968	94	15062	0.00624087	0.00623425		0.9999	4061	0.00341438	4060.99	0.00682875	4061	1.68154e-06	1.46312e-05
		0.8413	15017	47	14970	94	15064	0.00624004	0.00623425		0.9999	4065	0.00343079	4064.99	0.00686157	4065	1.68796e-06	1.46312e-05
		0.8408	15019	47	14972	94	15066	0.00623921	0.00623425		0.9999	4069	0.00344725	4068.99	0.00689451	4069	1.6944e-06	1.46312e-05
		0.8406	15020	47	14973	94	15067	0.0062388	0.00623425		0.9999	4073	0.00346377	4072.99	0.00692755	4073	1.70085e-06	1.46312e-05
		0.8405	15021	47	14974	94	15068	0.00623839	0.00623425		0.9999	4077	0.00348035	4076.99	0.00696071	4077	1.70731e-06	1.46312e-05
		0.8401	15022	47	14975	94	15069	0.00623797	0.00623425		0.9999	4081	0.00349699	4080.99	0.00699398	4081	1.71379e-06	1.46312e-05
		0.84	15023	47	14976	94	15070	0.00623756	0.00623425		0.9999	4085	0.00351368	4084.99	0.00702736	4085	1.72028e-06	1.46312e-05
		0.8399	15025	47	14978	94	15072	0.00623673	0.00623425		0.9999	4089	0.00353043	4088.99	0.00706085	4089	1.72679e-06	1.46312e-05
		0.8397	15026	47	14979	94	15073	0.00623632	0.00623425		0.9999	4093	0.00354723	4092.99	0.00709446	4093	1.73332e-06	1.46312e-05
		0.8393	15027	47	14980	94	15074	0.0062359	0.00623425		0.9999	4097	0.00356409	4096.99	0.00712818	4097	1.73985e-06	1.46312e-05
		0.8391	15029	47	14982	94	15076	0.00623508	0.00623425		0.9999	4101	0.00358101	4100.99	0.00716202	4101	1.74641e-06	1.46312e-05
		0.8385	15031	47	14984	94	15078	0.00623425	0.00623425		0.9999	4105	0.00359798	4104.99	0.00719597	4105	1.75298e-06	1.46312e-05
		0.8382	15031	48	14983	96	15079	0.00636647	0.00634249		0.9999	4109	0.00361501	4108.99	0.00723003	4109	1.75956e-06	1.46312e-05
		0.838	15035	48	14987	96	15083	0.00636478	0.00634249		0.9999	4113	0.0036321	4112.99	0.00726421	4113	1.76616e-06	1.46312e-05
		0.8376	15036	48	14988	96	15084	0.00636436	0.00634249		0.9999	4117	0.00364925	4116.99	0.0072985	4117	1.77277e-06	1.46312e-05
		0.8375	15037	48	14989	96	15085	0.00636394	0.00634249		0.9999	4121	0.00366645	4120.99	0.00733291	4121	1.7794e-06	1.46312e-05
		0.8372	15038	48	14990	96	15086	0.00636352	0.00634249		0.9999	4125	0.00368371	4124.99	0.00736743	4125	1.78604e-06	1.46312e-05
		0.8361	15039	48	14991	96	15087	0.00636309	0.00634249		0.9999	4129	0.00370103	4128.99	0.00740207	4129	1.7927e-06	1.46312e-05
		0.836	15040	48	14992	96	15088	0.00636267	0.00634249		0.9999	4133	0.00371841	4132.99	0.00743682	4133	1.79938e-06	1.46312e-05
		0.8358	15042	48	14994	96	15090	0.00636183	0.00634249		0.9999	4137	0.00373585	4136.99	0.00747169	4137	1.80607e-06	1.46312e-05
		0.8351	15043	48	14995	96	15091	0.00636141	0.00634249		0.9999	4141	0.00375334	4140.99	0.00750668	4141	1.81277e-06	1.46312e-05
		0.8348	15045	48	14997	96	15093	0.00636056	0.00634249		0.9999	4145	0.00377089	4144.99	0.00754178	4145	1.81949e-06	1.46312e-05
		0.8344	15046	48	14998	96	15094	0.00636014	0.00634249		0.9999	4149	0.0037885	4148.99	0.007577	4149	1.82622e-06	1.46312e-05
		0.8341	15047	48	14999	96	15095	0.00635972	0.00634249		0.9999	4153	0.00380617	4152.99	0.00761234	4153	1.83297e-06	1.46312e-05
		0.834	15049	48	15001	96	15097	0.00635888	0.00634249		0.9999	4157	0.0038239	4156.99	0.00764779	4157	1.83974e-06	1.46312e-05
		0.8337	15050	48	15002	96	15098	0.00635846	0.00634249		0.9999	4161	0.00384168	4160.99	0.00768336	4161	1.84652e-06	1.46312e-05
		0.8331	15051	48	15003	96	15099	0.00635804	0.00634249		0.9999	4165	0.00385953	4164.99	0.00771905	4165	1.85331e-06	1.46312e-05
		0.833	15052	48	15004	96	15100	0.00635762	0.00634249		0.9999	4169	0.00387743	4168.99	0.00775486	4169	1.86013e-06	1.46312e-05
		0.8329	15053	48	15005	96	15101	0.00635719	0.00634249		0.9999	4173	0.00389539	4172.99	0.00779079	4173	1.86695e-06	1.46312e-05
		0.8328	15054	48	15006	96	15102	0.00635677	0.00634249		0.9999	4177	0.00391342	4176.99	0.00782683	4177	1.87379e-06	1.46312e-05
		0.8323	15058	48	15010	96	15106	0.00635509	0.00634249		0.9999	4181	0.0039315	4180.99	0.007863	4181	1.88065e-06	1.46312e-05
		0.8311	15059	48	15011	96	15107	0.00635467	0.00634249		0.9999	4185	0.00394964	4184.99	0.00789928	4185	1.88752e-06	1.46312e-05
		0.831	15061	48	15013	96	15109	0.00635383	0.00634249		0.9999	4189	0.00396784	4188.99	0.00793568	4189	1.89441e-06	1.46312e-05
		0.8308	15062	48	15014	96	15110	0.00635341	0.00634249		0.9999	4193	0.0039861	4192.99	0.00797221	4193	1.90131e-06	1.46312e-05
		0.8301	15063	48	15015	96	15111	0.00635299	0.00634249		0.9999	4197	0.00400442	4196.99	0.00800885	4197	1.90823e-06	1.46312e-05
		0.8299	15065	48	15017	96	15113	0.00635215	0.00634249		0.9999	4201	0.00402281	4200.99	0.00804561	4201	1.91517e-06	1.46312e-05
		0.8293	15067	48	15019	96	15115	0.00635131	0.00634249		0.9999	4205	0.00404125	4204.99	0.00808249	4205	1.92212e-06	1.46312e-05
		0.8291	15068	48	15020	96	15116	0.00635089	0.00634249		0.9999	4209	0.00405975	4208.99	0.0081195	4209	1.92908e-06	1.46312e-05
		0.829	15069	48	15021	96	15117	0.00635047	0.00634249		0.9999	4213	0.00407831	4212.99	0.00815662	4213	1.93606e-06	1.46312e-05
		0.8288	15071	48	15023	96	15119	0.00634963	0.00634249		0.9999	4217	0.00409694	4216.99	0.00819387	4217	1.94306e-06	1.46312e-05
		0.828	15072	48	15024	96	15120	0.00634921	0.00634249		0.9999	4221	0.00411562	4220.99	0.00823124	4221	1.95007e-06	1.46312e-05
		0.8279	15073	48	15025	96	15121	0.00634879	0.00634249		0.9999	4225	0.00413436	4224.99	0.00826873	4225	1.9571e-06	1.46312e-05
		0.8278	15075	48	15027	96	15123	0.00634795	0.00634249		0.9999	4229	0.00415317	4228.99	0.00830634	4229	1.96414e-06	1.46312e-05
		0.8277	15076	48	15028	96	15124	0.00634753	0.00634249		0.9999	4233	0.00417204	4232.99	0.00834408	4233	1.9712e-06	1.46312e-05
		0.8274	15077	48	15029	96	15125	0.00634711	0.00634249		0.9999	4237	0.00419097	4236.99	0.00838194	4237	1.97827e-06	1.46312e-05
		0.8273	15078	48	15030	96	15126	0.00634669	0.00634249		0.9999	4241	0.00420996	4240.99	0.00841992	4241	1.98536e-06	1.46312e-05
		0.827	15079	48	15031	96	15127	0.00634627	0.00634249		0.9999	4245	0.00422901	4244.99	0.00845802	4245	1.99247e-06	1.46312e-05
		0.8268	15080	48	15032	96	15128	0.00634585	0.00634249		0.9999	4249	0.00424813	4248.99	0.00849625	4249	1.99959e-06	1.46312e-05
		0.8267	15081	48	15033	96	15129	0.00634543	0.00634249		0.9999	4253	0.0042673	4252.99	0.0085346	4253	2.00673e-06	1.46312e-05
		0.8265	15082	48	15034	96	15130	0.00634501	0.00634249		0.9999	4257	0.00428654	4256.99	0.00857308	4257	2.01388e-06	1.46312e-05
		0.8262	15084	48	15036	96	15132	0.00634417	0.00634249		0.9999	4261	0.00430584	4260.99	0.00861168	4261	2.02105e-06	1.46312e-05
		0.8259	15085	48	15037	96	15133	0.00634375	0.00634249		0.9999	4265	0.0043252	4264.99	0.0086504	4265	2.02823e-06	1.46312e-05
		0.8257	15086	48	15038	96	15134	0.00634333	0.00634249		0.9999	4269	0.00434463	4268.99	0.00868926	4269	2.03543e-06	1.46312e-05
		0.8255	15088	48	15040	96	15136	0.00634249	0.00634249		0.9999	4273	0.00436412	4272.99	0.00872823	4273	2.04265e-06	1.46312e-05
		0.8252	15088	49	15039	98	15137	0.0064742	0.00647078		0.9999	4277	0.00438367	4276.99	0.00876733	4277	2.04988e-06	1.46312e-05
		0.825	15089	49	15040	98	15138	0.00647377	0.00647078		0.9999	4281	0.00440328	4280.99	0.00880656	4281	2.05713e-06	1.46312e-05
		0.8247	15090	49	15041	98	15139	0.00647335	0.00647078		0.9999	4285	0.00442296	4284.99	0.00884591	4285	2.06439e-06	1.46312e-05
		0.8241	15091	49	15042	98	15140	0.00647292	0.00647078		0.9999	4289	0.0044427	4288.99	0.0088854	4289	2.07167e-06	1.46312e-05
		0.8239	15092	49	15043	98	15141	0.00647249	0.00647078		0.9999	4293	0.0044625	4292.99	0.008925	4293	2.07897e-06	1.46312e-05
		0.8237	15093	49	15044	98	15142	0.00647206	0.00647078		0.9999	4297	0.00448237	4296.99	0.00896474	4297	2.08628e-06	1.46312e-05
		0.823	15095	49	15046	98	15144	0.00647121	0.00647078		0.9999	4301	0.0045023	4300.99	0.0090046	4301	2.09361e-06	1.46312e-05
		0.8227	15096	49	15047	98	15145	0.00647078	0.00647078		0.9999	4305	0.00452229	4304.99	0.00904459	4305	2.10095e-06	1.46312e-05
		0.8225	15096	50	15046	100	15146	0.0066024	0.00659979		0.9999	4309	0.00454235	4308.99	0.0090847	4309	2.10831e-06	1.46312e-05
		0.8224	15097	50	15047	100	15147	0.00660197	0.00659979		0.9999	4313	0.00456247	4312.99	0.00912495	4313	2.11569e-06	1.46312e-05
		0.8221	15098	50	15048	100	15148	0.00660153	0.00659979		0.9999	4317	0.00458266	4316.99	0.00916532	4317	2.12308e-06	1.46312e-05
		0.8216	15099	50	15049	100	15149	0.0066011	0.00659979		0.9999	4321	0.00460291	4320.99	0.00920583	4321	2.13049e-06	1.46312e-05
		0.8215	15100	50	15050	100	15150	0.00660066	0.00659979		0.9999	4325	0.00462323	4324.99	0.00924646	4325	2.13791e-06	1.46312e-05
		0.8212	15101	50	15051	100	15151	0.00660022	0.00659979		0.9999	4329	0.00464361	4328.99	0.00928722	4329	2.14535e-06	1.46312e-05
		0.8208	15102	50	15052	100	15152	0.00659979	0.00659979		0.9999	4333	0.00466406	4332.99	0.00932811	4333	2.15281e-06	1.46312e-05
		0.8207	15104	51	15053	102	15155	0.00673045	0.00672646		0.9999	4337	0.00468457	4336.99	0.00936913	4337	2.16028e-06	1.46312e-05
		0.8204	15105	51	15054	102	15156	0.00673001	0.00672646		0.9999	4341	0.00470514	4340.99	0.00941028	4341	2.16777e-06	1.46312e-05
		0.8202	15106	51	15055	102	15157	0.00672956	0.00672646		0.9999	4345	0.00472578	4344.99	0.00945157	4345	2.17527e-06	1.46312e-05
		0.8201	15107	51	15056	102	15158	0.00672912	0.00672646		0.9999	4349	0.00474649	4348.99	0.00949298	4349	2.1828e-06	1.46312e-05
		0.8199	15108	51	15057	102	15159	0.00672868	0.00672646		0.9999	4353	0.00476726	4352.99	0.00953452	4353	2.19033e-06	1.46312e-05
		0.8197	15109	51	15058	102	15160	0.00672823	0.00672646		0.9999	4357	0.0047881	4356.99	0.0095762	4357	2.19789e-06	1.46312e-05
		0.8193	15110	51	15059	102	15161	0.00672779	0.00672646		0.9999	4361	0.004809	4360.99	0.00961801	4361	2.20546e-06	1.46312e-05
		0.8189	15111	51	15060	102	15162	0.00672734	0.00672646		0.9999	4365	0.00482997	4364.99	0.00965995	4365	2.21305e-06	1.46312e-05
		0.8185	15112	51	15061	102	15163	0.0067269	0.00672646		0.9999	4369	0.00485101	4368.99	0.00970202	4369	2.22065e-06	1.46312e-05
		0.8183	15113	51	15062	102	15164	0.00672646	0.00672646		0.9999	4373	0.00487211	4372.99	0.00974422	4373	2.22827e-06	1.46312e-05
		0.8181	15113	52	15061	104	15165	0.0068579	0.00685518		0.9999	4377	0.00489328	4376.99	0.00978656	4377	2.23591e-06	1.46312e-05
		0.818	15114	52	15062	104	15166	0.00685744	0.00685518		0.9999	4381	0.00491452	4380.99	0.00982903	4381	2.24356e-06	1.46312e-05
		0.8179	15115	52	15063	104	15167	0.00685699	0.00685518		0.9999	4385	0.00493582	4384.99	0.00987164	4385	2.25123e-06	1.46312e-05
		0.8174	15116	52	15064	104	15168	0.00685654	0.00685518		0.9999	4389	0.00495719	4388.99	0.00991438	4389	2.25892e-06	1.46312e-05
		0.8172	15117	52	15065	104	15169	0.00685609	0.00685518		0.9999	4393	0.00497863	4392.99	0.00995725	4393	2.26662e-06	1.46312e-05
		0.8167	15119	52	15067	104	15171	0.00685518	0.00685518		0.9999	4396.99	0.00500013	4396.99	0.0100003	4397	2.27434e-06	1.46312e-05
		0.8166	15119	53	15066	106	15172	0.00698655	0.00696818		0.9999	4400.99	0.0050217	4400.99	0.0100434	4401	2.28207e-06	1.46312e-05
		0.8161	15120	53	15067	106	15173	0.00698609	0.00696818		0.9999	4404.99	0.00504334	4404.99	0.0100867	4405	2.28983e-06	1.46312e-05
		0.816	15122	53	15069	106	15175	0.00698517	0.00696818		0.9999	4408.99	0.00506505	4408.99	0.0101301	4409	2.29759e-06	1.46312e-05
		0.8159	15123	53	15070	106	15176	0.00698471	0.00696818		0.9999	4412.99	0.00508682	4412.99	0.0101736	4413	2.30538e-06	1.46312e-05
		0.8156	15125	53	15072	106	15178	0.00698379	0.00696818		0.9999	4416.99	0.00510866	4416.99	0.0102173	4417	2.31318e-06	1.46312e-05
		0.8155	15127	53	15074	106	15180	0.00698287	0.00696818		0.9999	4420.99	0.00513058	4420.99	0.0102612	4421	2.321e-06	1.46312e-05
		0.8152	15130	53	15077	106	15183	0.00698149	0.00696818		0.9999	4424.99	0.00515256	4424.99	0.0103051	4425	2.32884e-06	1.46312e-05
		0.8151	15131	53	15078	106	15184	0.00698103	0.00696818		0.9999	4428.99	0.0051746	4428.99	0.0103492	4429	2.33669e-06	1.46312e-05
		0.815	15133	53	15080	106	15186	0.00698011	0.00696818		0.9999	4432.99	0.00519672	4432.99	0.0103934	4433	2.34456e-06	1.46312e-05
		0.8149	15134	53	15081	106	15187	0.00697965	0.00696818		0.9999	4436.99	0.00521891	4436.99	0.0104378	4437	2.35245e-06	1.46312e-05
		0.8145	15135	53	15082	106	15188	0.00697919	0.00696818		0.9999	4440.99	0.00524116	4440.99	0.0104823	4441	2.36035e-06	1.46312e-05
		0.8138	15136	53	15083	106	15189	0.00697873	0.00696818		0.9999	4444.99	0.00526348	4444.99	0.010527	4445	2.36827e-06	1.46312e-05
		0.8137	15137	53	15084	106	15190	0.00697828	0.00696818		0.9999	4448.99	0.00528588	4448.99	0.0105718	4449	2.37621e-06	1.46312e-05
		0.8133	15138	53	15085	106	15191	0.00697782	0.00696818		0.9999	4452.99	0.00530834	4452.99	0.0106167	4453	2.38416e-06	1.46312e-05
		0.8131	15139	53	15086	106	15192	0.00697736	0.00696818		0.9999	4456.99	0.00533087	4456.99	0.0106617	4457	2.39214e-06	1.46312e-05
		0.8129	15140	53	15087	106	15193	0.0069769	0.00696818		0.9999	4460.99	0.00535348	4460.99	0.010707	4461	2.40012e-06	1.46312e-05
		0.8128	15142	53	15089	106	15195	0.00697598	0.00696818		0.9999	4464.99	0.00537615	4464.99	0.0107523	4465	2.40813e-06	1.46312e-05
		0.8122	15144	53	15091	106	15197	0.00697506	0.00696818		0.9999	4468.99	0.00539889	4468.99	0.0107978	4469	2.41615e-06	1.46312e-05
		0.8121	15148	53	15095	106	15201	0.00697323	0.00696818		0.9999	4472.99	0.0054217	4472.99	0.0108434	4473	2.42419e-06	1.46312e-05
		0.8115	15150	53	15097	106	15203	0.00697231	0.00696818		0.9999	4476.99	0.00544459	4476.99	0.0108892	4477	2.43225e-06	1.46312e-05
		0.8112	15151	53	15098	106	15204	0.00697185	0.00696818		0.9999	4480.99	0.00546754	4480.99	0.0109351	4481	2.44032e-06	1.46312e-05
		0.8108	15152	53	15099	106	15205	0.00697139	0.00696818		0.9999	4484.99	0.00549057	4484.99	0.0109811	4485	2.44841e-06	1.46312e-05
		0.8103	15153	53	15100	106	15206	0.00697093	0.00696818		0.9999	4488.99	0.00551366	4488.99	0.0110273	4489	2.45652e-06	1.46312e-05
		0.8095	15154	53	15101	106	15207	0.00697047	0.00696818		0.9999	4492.99	0.00553683	4492.99	0.0110737	4493	2.46465e-06	1.46312e-05
		0.8094	15156	53	15103	106	15209	0.00696956	0.00696818		0.9999	4496.99	0.00556007	4496.99	0.0111201	4497	2.47279e-06	1.46312e-05
		0.8092	15157	53	15104	106	15210	0.0069691	0.00696818		0.9999	4500.99	0.00558338	4500.99	0.0111668	4501	2.48095e-06	1.46312e-05
		0.8088	15158	53	15105	106	15211	0.00696864	0.00696818		0.9999	4504.99	0.00560676	4504.99	0.0112135	4505	2.48913e-06	1.46312e-05
		0.8087	15159	53	15106	106	15212	0.00696818	0.00696818		0.9999	4508.99	0.00563021	4508.99	0.0112604	4509	2.49732e-06	1.46312e-05
		0.8082	15159	54	15105	108	15213	0.00709919	0.00708057		0.9999	4512.99	0.00565374	4512.99	0.0113075	4513	2.50553e-06	1.46312e-05
		0.8081	15161	54	15107	108	15215	0.00709826	0.00708057		0.9999	4516.99	0.00567734	4516.99	0.0113547	4517	2.51376e-06	1.46312e-05
		0.8078	15162	54	15108	108	15216	0.00709779	0.00708057		0.9999	4520.99	0.00570101	4520.99	0.011402	4521	2.52201e-06	1.46312e-05
		0.8076	15163	54	15109	108	15217	0.00709733	0.00708057		0.9999	4524.99	0.00572475	4524.99	0.0114495	4525	2.53028e-06	1.46312e-05
		0.8069	15164	54	15110	108	15218	0.00709686	0.00708057		0.9999	4528.99	0.00574856	4528.99	0.0114971	4529	2.53856e-06	1.46312e-05
		0.8067	15165	54	15111	108	15219	0.00709639	0.00708057		0.9999	4532.99	0.00577245	4532.99	0.0115449	4533	2.54686e-06	1.46312e-05
		0.8066	15166	54	15112	108	15220	0.00709593	0.00708057		0.9999	4536.99	0.00579641	4536.99	0.0115928	4537	2.55517e-06	1.46312e-05
		0.8065	15167	54	15113	108	15221	0.00709546	0.00708057		0.9999	4540.99	0.00582045	4540.99	0.0116409	4541	2.56351e-06	1.46312e-05
		0.8061	15168	54	15114	108	15222	0.00709499	0.00708057		0.9999	4544.99	0.00584456	4544.99	0.0116891	4545	2.57186e-06	1.46312e-05
		0.806	15170	54	15116	108	15224	0.00709406	0.00708057		0.9999	4548.99	0.00586874	4548.99	0.0117375	4549	2.58023e-06	1.46312e-05
		0.8056	15171	54	15117	108	15225	0.0070936	0.00708057		0.9999	4552.99	0.00589299	4552.99	0.011786	4553	2.58862e-06	1.46312e-05
		0.8052	15173	54	15119	108	15227	0.00709266	0.00708057		0.9999	4556.99	0.00591732	4556.99	0.0118346	4557	2.59702e-06	1.46312e-05
		0.8051	15174	54	15120	108	15228	0.0070922	0.00708057		0.9999	4560.99	0.00594172	4560.99	0.0118834	4561	2.60545e-06	1.46312e-05
		0.805	15175	54	15121	108	15229	0.00709173	0.00708057		0.9999	4564.99	0.0059662	4564.99	0.0119324	4565	2.61389e-06	1.46312e-05
		0.8048	15176	54	15122	108	15230	0.00709127	0.00708057		0.9999	4568.99	0.00599075	4568.99	0.0119815	4569	2.62235e-06	1.46312e-05
		0.8044	15177	54	15123	108	15231	0.0070908	0.00708057		0.9999	4572.99	0.00601538	4572.99	0.0120308	4573	2.63082e-06	1.46312e-05
		0.8042	15178	54	15124	108	15232	0.00709034	0.00708057		0.9999	4576.99	0.00604008	4576.99	0.0120802	4577	2.63932e-06	1.46312e-05
		0.8041	15179	54	15125	108	15233	0.00708987	0.00708057		0.9999	4580.99	0.00606486	4580.99	0.0121297	4581	2.64783e-06	1.46312e-05
		0.804	15182	54	15128	108	15236	0.00708847	0.00708057		0.9999	4584.99	0.00608971	4584.99	0.0121794	4585	2.65636e-06	1.46312e-05
		0.8036	15183	54	15129	108	15237	0.00708801	0.00708057		0.9999	4588.99	0.00611463	4588.99	0.0122293	4589	2.66491e-06	1.46312e-05
		0.8033	15184	54	15130	108	15238	0.00708754	0.00708057		0.9999	4592.99	0.00613963	4592.99	0.0122793	4593	2.67347e-06	1.46312e-05
		0.8032	15185	54	15131	108	15239	0.00708708	0.00708057		0.9999	4596.99	0.00616471	4596.99	0.0123294	4597	2.68206e-06	1.46312e-05
		0.8031	15186	54	15132	108	15240	0.00708661	0.00708057		0.9999	4600.99	0.00618987	4600.99	0.0123797	4601	2.69066e-06	1.46312e-05
		0.8026	15187	54	15133	108	15241	0.00708615	0.00708057		0.9999	4604.99	0.0062151	4604.99	0.0124302	4605	2.69928e-06	1.46312e-05
		0.8022	15188	54	15134	108	15242	0.00708568	0.00708057		0.9999	4608.99	0.0062404	4608.99	0.0124808	4609	2.70792e-06	1.46312e-05
		0.8017	15189	54	15135	108	15243	0.00708522	0.00708057		0.9999	4612.99	0.00626578	4612.99	0.0125316	4613	2.71658e-06	1.46312e-05
		0.8014	15190	54	15136	108	15244	0.00708475	0.00708057		0.9999	4616.99	0.00629124	4616.99	0.0125825	4617	2.72525e-06	1.46312e-05
		0.8012	15192	54	15138	108	15246	0.00708383	0.00708057		0.9999	4620.99	0.00631678	4620.99	0.0126336	4621	2.73394e-06	1.46312e-05
		0.8009	15193	54	15139	108	15247	0.00708336	0.00708057		0.9999	4624.99	0.00634239	4624.99	0.0126848	4625	2.74265e-06	1.46312e-05
		0.8008	15194	54	15140	108	15248	0.0070829	0.00708057		0.9999	4628.99	0.00636808	4628.99	0.0127362	4629	2.75138e-06	1.46312e-05
		0.8001	15195	54	15141	108	15249	0.00708243	0.00708057		0.9999	4632.99	0.00639385	4632.99	0.0127877	4633	2.76013e-06	1.46312e-05
		0.7999	15196	54	15142	108	15250	0.00708197	0.00708057		0.9999	4636.99	0.00641969	4636.99	0.0128394	4637	2.7689e-06	1.46312e-05
		0.7998	15198	54	15144	108	15252	0.00708104	0.00708057		0.9999	4640.99	0.00644561	4640.99	0.0128912	4641	2.77768e-06	1.46312e-05
		0.7997	15199	54	15145	108	15253	0.00708057	0.00708057		0.9999	4644.99	0.00647161	4644.99	0.0129432	4645	2.78648e-06	1.46312e-05
		0.7996	15199	55	15144	110	15254	0.00721122	0.00719801		0.9999	4648.99	0.00649769	4648.99	0.0129954	4649	2.79531e-06	1.46312e-05
		0.7994	15200	55	15145	110	15255	0.00721075	0.00719801		0.9999	4652.99	0.00652385	4652.99	0.0130477	4653	2.80415e-06	1.46312e-05
		0.7993	15201	55	15146	110	15256	0.00721028	0.00719801		0.9999	4656.99	0.00655008	4656.99	0.0131002	4657	2.813e-06	1.46312e-05
		0.799	15203	55	15148	110	15258	0.00720933	0.00719801		0.9999	4660.99	0.00657639	4660.99	0.0131528	4661	2.82188e-06	1.46312e-05
		0.7987	15204	55	15149	110	15259	0.00720886	0.00719801		0.9999	4664.99	0.00660278	4664.99	0.0132056	4665	2.83078e-06	1.46312e-05
		0.7985	15205	55	15150	110	15260	0.00720839	0.00719801		0.9999	4668.99	0.00662926	4668.99	0.0132585	4669	2.83969e-06	1.46312e-05
		0.7984	15206	55	15151	110	15261	0.00720792	0.00719801		0.9999	4672.99	0.00665581	4672.99	0.0133116	4673	2.84862e-06	1.46312e-05
		0.7982	15207	55	15152	110	15262	0.00720744	0.00719801		0.9999	4676.99	0.00668244	4676.99	0.0133649	4677	2.85757e-06	1.46312e-05
		0.7977	15208	55	15153	110	15263	0.00720697	0.00719801		0.9999	4680.99	0.00670914	4680.99	0.0134183	4681	2.86654e-06	1.46312e-05
		0.7976	15209	55	15154	110	15264	0.0072065	0.00719801		0.9999	4684.99	0.00673593	4684.99	0.0134719	4685	2.87553e-06	1.46312e-05
		0.7975	15210	55	15155	110	15265	0.00720603	0.00719801		0.9999	4688.99	0.0067628	4688.99	0.0135256	4689	2.88454e-06	1.46312e-05
		0.7968	15211	55	15156	110	15266	0.00720555	0.00719801		0.9999	4692.99	0.00678975	4692.99	0.0135795	4693	2.89357e-06	1.46312e-05
		0.7966	15212	55	15157	110	15267	0.00720508	0.00719801		0.9999	4696.99	0.00681678	4696.99	0.0136336	4697	2.90261e-06	1.46312e-05
		0.7959	15214	55	15159	110	15269	0.00720414	0.00719801		0.9999	4700.99	0.00684389	4700.99	0.0136878	4701	2.91167e-06	1.46312e-05
		0.7956	15215	55	15160	110	15270	0.00720367	0.00719801		0.9999	4704.99	0.00687108	4704.99	0.0137422	4705	2.92076e-06	1.46312e-05
		0.795	15216	55	15161	110	15271	0.0072032	0.00719801		0.9999	4708.99	0.00689835	4708.99	0.0137967	4709	2.92986e-06	1.46312e-05
		0.7949	15217	55	15162	110	15272	0.00720272	0.00719801		0.9999	4712.99	0.0069257	4712.99	0.0138514	4713	2.93898e-06	1.46312e-05
		0.7947	15218	55	15163	110	15273	0.00720225	0.00719801		0.9999	4716.99	0.00695314	4716.99	0.0139063	4717	2.94812e-06	1.46312e-05
		0.7945	15220	55	15165	110	15275	0.00720131	0.00719801		0.9999	4720.99	0.00698065	4720.99	0.0139613	4721	2.95728e-06	1.46312e-05
		0.7944	15221	55	15166	110	15276	0.00720084	0.00719801		0.9999	4724.99	0.00700825	4724.99	0.0140165	4725	2.96645e-06	1.46312e-05
		0.7941	15222	55	15167	110	15277	0.00720037	0.00719801		0.9999	4728.99	0.00703593	4728.99	0.0140719	4729	2.97565e-06	1.46312e-05
		0.794	15224	55	15169	110	15279	0.00719942	0.00719801		0.9999	4732.99	0.00706369	4732.99	0.0141274	4733	2.98487e-06	1.46312e-05
		0.7938	15225	55	15170	110	15280	0.00719895	0.00719801		0.9999	4736.99	0.00709153	4736.99	0.0141831	4737	2.9941e-06	1.46312e-05
		0.7932	15227	55	15172	110	15282	0.00719801	0.00719801		0.9999	4740.99	0.00711946	4740.99	0.0142389	4741	3.00336e-06	1.46312e-05
		0.793	15227	56	15171	112	15283	0.0073284	0.00732218		0.9999	4744.99	0.00714747	4744.99	0.0142949	4745	3.01263e-06	1.46312e-05
		0.7925	15228	56	15172	112	15284	0.00732792	0.00732218		0.9999	4748.99	0.00717556	4748.99	0.0143511	4749	3.02192e-06	1.46312e-05
		0.7922	15229	56	15173	112	15285	0.00732745	0.00732218		0.9999	4752.99	0.00720373	4752.99	0.0144075	4753	3.03124e-06	1.46312e-05
		0.792	15230	56	15174	112	15286	0.00732697	0.00732218		0.9999	4756.99	0.00723199	4756.99	0.014464	4757	3.04057e-06	1.46312e-05
		0.7919	15231	56	15175	112	15287	0.00732649	0.00732218		0.9999	4760.99	0.00726033	4760.99	0.0145207	4761	3.04992e-06	1.46312e-05
		0.7918	15232	56	15176	112	15288	0.00732601	0.00732218		0.9999	4764.99	0.00728876	4764.99	0.0145775	4765	3.05929e-06	1.46312e-05
		0.7913	15234	56	15178	112	15290	0.00732505	0.00732218		0.9999	4768.99	0.00731726	4768.99	0.0146345	4769	3.06868e-06	1.46312e-05
		0.7908	15235	56	15179	112	15291	0.00732457	0.00732218		0.9999	4772.99	0.00734586	4772.99	0.0146917	4773	3.07809e-06	1.46312e-05
		0.7907	15236	56	15180	112	15292	0.00732409	0.00732218		0.9999	4776.99	0.00737453	4776.99	0.0147491	4777	3.08752e-06	1.46312e-05
		0.7904	15237	56	15181	112	15293	0.00732361	0.00732218		0.9999	4780.99	0.0074033	4780.99	0.0148066	4781	3.09697e-06	1.46312e-05
		0.7899	15239	56	15183	112	15295	0.00732265	0.00732218		0.9999	4784.99	0.00743214	4784.99	0.0148643	4785	3.10643e-06	1.46312e-05
		0.7895	15240	56	15184	112	15296	0.00732218	0.00732218		0.9999	4788.99	0.00746107	4788.99	0.0149221	4789	3.11592e-06	1.46312e-05
		0.7893	15240	57	15183	114	15297	0.00745244	0.00744952		0.9999	4792.99	0.00749009	4792.99	0.0149802	4793	3.12543e-06	1.46312e-05
		0.7891	15242	57	15185	114	15299	0.00745147	0.00744952		0.9999	4796.99	0.00751919	4796.98	0.0150384	4797	3.13496e-06	1.46312e-05
		0.7889	15243	57	15186	114	15300	0.00745098	0.00744952		0.9999	4800.99	0.00754838	4800.98	0.0150968	4801	3.1445e-06	1.46312e-05
		0.7888	15244	57	15187	114	15301	0.00745049	0.00744952		0.9999	4804.99	0.00757765	4804.98	0.0151553	4805	3.15407e-06	1.46312e-05
		0.7887	15245	57	15188	114	15302	0.00745001	0.00744952		0.9999	4808.99	0.00760701	4808.98	0.015214	4809	3.16366e-06	1.46312e-05
		0.7883	15246	57	15189	114	15303	0.00744952	0.00744952		0.9999	4812.99	0.00763646	4812.98	0.0152729	4813	3.17326e-06	1.46312e-05
		0.7882	15247	58	15189	116	15305	0.00757922	0.00757032		0.9999	4816.99	0.00766599	4816.98	0.015332	4817	3.18289e-06	1.46312e-05
		0.7876	15248	58	15190	116	15306	0.00757873	0.00757032		0.9999	4820.99	0.00769561	4820.98	0.0153912	4821	3.19254e-06	1.46312e-05
		0.7872	15249	58	15191	116	15307	0.00757823	0.00757032		0.9999	4824.99	0.00772531	4824.98	0.0154506	4825	3.2022e-06	1.46312e-05
		0.7869	15250	58	15192	116	15308	0.00757774	0.00757032		0.9999	4828.99	0.0077551	4828.98	0.0155102	4829	3.21189e-06	1.46312e-05
		0.7867	15251	58	15193	116	15309	0.00757724	0.00757032		0.9999	4832.99	0.00778498	4832.98	0.01557	4833	3.22159e-06	1.46312e-05
		0.7857	15252	58	15194	116	15310	0.00757675	0.00757032		0.9999	4836.99	0.00781495	4836.98	0.0156299	4837	3.23132e-06	1.46312e-05
		0.7854	15253	58	15195	116	15311	0.00757625	0.00757032		0.9999	4840.99	0.00784501	4840.98	0.01569	4841	3.24107e-06	1.46312e-05
		0.7853	15257	58	15199	116	15315	0.00757427	0.00757032		0.9999	4844.99	0.00787515	4844.98	0.0157503	4845	3.25084e-06	1.46312e-05
		0.7848	15258	58	15200	116	15316	0.00757378	0.00757032		0.9999	4848.99	0.00790538	4848.98	0.0158108	4849	3.26062e-06	1.46312e-05
		0.7847	15259	58	15201	116	15317	0.00757328	0.00757032		0.9999	4852.99	0.0079357	4852.98	0.0158714	4853	3.27043e-06	1.46312e-05
		0.7845	15260	58	15202	116	15318	0.00757279	0.00757032		0.9999	4856.99	0.00796611	4856.98	0.0159322	4857	3.28026e-06	1.46312e-05
		0.7841	15261	58	15203	116	15319	0.0075723	0.00757032		0.9999	4860.99	0.0079966	4860.98	0.0159932	4861	3.29011e-06	1.46312e-05
		0.7827	15262	58	15204	116	15320	0.0075718	0.00757032		0.9999	4864.99	0.00802719	4864.98	0.0160544	4865	3.29997e-06	1.46312e-05
		0.7824	15263	58	15205	116	15321	0.00757131	0.00757032		0.9999	4868.99	0.00805786	4868.98	0.0161157	4869	3.30986e-06	1.46312e-05
		0.7823	15264	58	15206	116	15322	0.00757081	0.00757032		0.9999	4872.99	0.00808862	4872.98	0.0161772	4873	3.31977e-06	1.46312e-05
		0.7822	15265	58	15207	116	15323	0.00757032	0.00757032		0.9999	4876.99	0.00811948	4876.98	0.016239	4877	3.3297e-06	1.46312e-05
		0.7816	15265	59	15206	118	15324	0.00770034	0.00769984		0.9999	4880.99	0.00815042	4880.98	0.0163008	4881	3.33965e-06	1.46312e-05
		0.7812	15266	59	15207	118	15325	0.00769984	0.00769984		0.9999	4884.99	0.00818145	4884.98	0.0163629	4885	3.34962e-06	1.46312e-05
		0.7809	15266	60	15206	120	15326	0.00782983	0.0078232		0.9999	4888.99	0.00821258	4888.98	0.0164252	4889	3.35961e-06	1.46312e-05
		0.7808	15267	60	15207	120	15327	0.00782932	0.0078232		0.9999	4892.99	0.00824379	4892.98	0.0164876	4893	3.36963e-06	1.46312e-05
		0.7806	15268	60	15208	120	15328	0.00782881	0.0078232		0.9999	4896.99	0.0082751	4896.98	0.0165502	4897	3.37966e-06	1.46312e-05
		0.7804	15270	60	15210	120	15330	0.00782779	0.0078232		0.9999	4900.99	0.00830649	4900.98	0.016613	4901	3.38971e-06	1.46312e-05
		0.7803	15271	60	15211	120	15331	0.00782728	0.0078232		0.9999	4904.99	0.00833798	4904.98	0.016676	4905	3.39979e-06	1.46312e-05
		0.7802	15274	60	15214	120	15334	0.00782575	0.0078232		0.9999	4908.99	0.00836956	4908.98	0.0167391	4909	3.40988e-06	1.46312e-05
		0.7792	15275	60	15215	120	15335	0.00782524	0.0078232		0.9999	4912.99	0.00840123	4912.98	0.0168025	4913	3.42e-06	1.46312e-05
		0.779	15276	60	15216	120	15336	0.00782473	0.0078232		0.9999	4916.99	0.00843299	4916.98	0.016866	4917	3.43014e-06	1.46312e-05
		0.7787	15277	60	15217	120	15337	0.00782422	0.0078232		0.9999	4920.99	0.00846485	4920.98	0.0169297	4921	3.4403e-06	1.46312e-05
		0.7784	15278	60	15218	120	15338	0.00782371	0.0078232		0.9999	4924.99	0.00849679	4924.98	0.0169936	4925	3.45047e-06	1.46312e-05
		0.7783	15279	60	15219	120	15339	0.0078232	0.0078232		0.9999	4928.99	0.00852883	4928.98	0.0170577	4929	3.46067e-06	1.46312e-05
		0.7776	15279	61	15218	122	15340	0.00795306	0.00794685		0.9999	4932.99	0.00856096	4932.98	0.0171219	4933	3.4709e-06	1.46312e-05
		0.7775	15280	61	15219	122	15341	0.00795255	0.00794685		0.9999	4936.99	0.00859319	4936.98	0.0171864	4937	3.48114e-06	1.46312e-05
		0.7772	15281	61	15220	122	15342	0.00795203	0.00794685		0.9999	4940.99	0.00862551	4940.98	0.017251	4941	3.4914e-06	1.46312e-05
		0.7769	15283	61	15222	122	15344	0.00795099	0.00794685		0.9999	4944.99	0.00865792	4944.98	0.0173158	4945	3.50169e-06	1.46312e-05
		0.7765	15284	61	15223	122	15345	0.00795047	0.00794685		0.9999	4948.99	0.00869043	4948.98	0.0173809	4949	3.51199e-06	1.46312e-05
		0.7762	15286	61	15225	122	15347	0.00794944	0.00794685		0.9999	4952.99	0.00872303	4952.98	0.0174461	4953	3.52232e-06	1.46312e-05
		0.7761	15287	61	15226	122	15348	0.00794892	0.00794685		0.9999	4956.99	0.00875572	4956.98	0.0175114	4957	3.53267e-06	1.46312e-05
		0.7758	15288	61	15227	122	15349	0.0079484	0.00794685		0.9999	4960.99	0.00878851	4960.98	0.017577	4961	3.54304e-06	1.46312e-05
		0.7751	15290	61	15229	122	15351	0.00794736	0.00794685		0.9999	4964.99	0.00882139	4964.98	0.0176428	4965	3.55343e-06	1.46312e-05
		0.775	15291	61	15230	122	15352	0.00794685	0.00794685		0.9999	4968.99	0.00885437	4968.98	0.0177087	4969	3.56384e-06	1.46312e-05
		0.7748	15291	62	15229	124	15353	0.0080766	0.00807029		0.9999	4972.99	0.00888744	4972.98	0.0177749	4973	3.57428e-06	1.46312e-05
		0.7747	15292	62	15230	124	15354	0.00807607	0.00807029		0.9999	4976.99	0.00892061	4976.98	0.0178412	4977	3.58473e-06	1.46312e-05
		0.7745	15293	62	15231	124	15355	0.00807555	0.00807029		0.9999	4980.99	0.00895387	4980.98	0.0179077	4981	3.59521e-06	1.46312e-05
		0.774	15294	62	15232	124	15356	0.00807502	0.00807029		0.9999	4984.99	0.00898723	4984.98	0.0179745	4985	3.60571e-06	1.46312e-05
		0.7735	15295	62	15233	124	15357	0.00807449	0.00807029		0.9999	4988.99	0.00902069	4988.98	0.0180414	4989	3.61623e-06	1.46312e-05
		0.7731	15296	62	15234	124	15358	0.00807397	0.00807029		0.9999	4992.99	0.00905424	4992.98	0.0181085	4993	3.62677e-06	1.46312e-05
		0.7729	15297	62	15235	124	15359	0.00807344	0.00807029		0.9999	4996.99	0.00908789	4996.98	0.0181758	4997	3.63734e-06	1.46312e-05
		0.7727	15299	62	15237	124	15361	0.00807239	0.00807029		0.9999	5000.99	0.00912164	5000.98	0.0182433	5001	3.64793e-06	1.46312e-05
		0.7725	15300	62	15238	124	15362	0.00807187	0.00807029		0.9999	5004.99	0.00915548	5004.98	0.018311	5005	3.65853e-06	1.46312e-05
		0.7724	15301	62	15239	124	15363	0.00807134	0.00807029		0.9999	5008.99	0.00918942	5008.98	0.0183788	5009	3.66916e-06	1.46312e-05
		0.7718	15302	62	15240	124	15364	0.00807081	0.00807029		0.9999	5012.99	0.00922346	5012.98	0.0184469	5013	3.67982e-06	1.46312e-05
		0.7717	15303	62	15241	124	15365	0.00807029	0.00807029		0.9999	5016.99	0.00925759	5016.98	0.0185152	5017	3.69049e-06	1.46312e-05
		0.7714	15303	63	15240	126	15366	0.00819992	0.00819566		0.9999	5020.99	0.00929183	5020.98	0.0185837	5021	3.70119e-06	1.46312e-05
		0.7713	15304	63	15241	126	15367	0.00819939	0.00819566		0.9999	5024.99	0.00932616	5024.98	0.0186523	5025	3.7119e-06	1.46312e-05
		0.7712	15305	63	15242	126	15368	0.00819885	0.00819566		0.9999	5028.99	0.00936059	5028.98	0.0187212	5029	3.72264e-06	1.46312e-05
		0.7711	15306	63	15243	126	15369	0.00819832	0.00819566		0.9999	5032.99	0.00939512	5032.98	0.0187902	5033	3.73341e-06	1.46312e-05
		0.7704	15308	63	15245	126	15371	0.00819725	0.00819566		0.9999	5036.99	0.00942975	5036.98	0.0188595	5037	3.74419e-06	1.46312e-05
		0.7691	15309	63	15246	126	15372	0.00819672	0.00819566		0.9999	5040.99	0.00946448	5040.98	0.018929	5041	3.755e-06	1.46312e-05
		0.769	15310	63	15247	126	15373	0.00819619	0.00819566		0.9999	5044.99	0.0094993	5044.98	0.0189986	5045	3.76583e-06	1.46312e-05
		0.7688	15311	63	15248	126	15374	0.00819566	0.00819566		0.9999	5048.99	0.00953423	5048.98	0.0190685	5049	3.77668e-06	1.46312e-05
		0.7685	15311	64	15247	128	15375	0.0083252	0.00829876		0.9999	5052.99	0.00956926	5052.98	0.0191385	5053	3.78755e-06	1.46312e-05
		0.7684	15312	64	15248	128	15376	0.00832466	0.00829876		0.9999	5056.99	0.00960439	5056.98	0.0192088	5057	3.79845e-06	1.46312e-05
		0.7682	15313	64	15249	128	15377	0.00832412	0.00829876		0.9999	5060.99	0.00963961	5060.98	0.0192792	5061	3.80937e-06	1.46312e-05
		0.768	15314	64	15250	128	15378	0.00832358	0.00829876		0.9999	5064.99	0.00967494	5064.98	0.0193499	5065	3.82031e-06	1.46312e-05
		0.7673	15315	64	15251	128	15379	0.00832304	0.00829876		0.9999	5068.99	0.00971037	5068.98	0.0194207	5069	3.83128e-06	1.46312e-05
		0.7672	15316	64	15252	128	15380	0.0083225	0.00829876		0.9999	5072.99	0.0097459	5072.98	0.0194918	5073	3.84226e-06	1.46312e-05
		0.7668	15317	64	15253	128	15381	0.00832196	0.00829876		0.9999	5076.99	0.00978154	5076.98	0.0195631	5077	3.85327e-06	1.46312e-05
		0.7666	15318	64	15254	128	15382	0.00832141	0.00829876		0.9999	5080.99	0.00981727	5080.98	0.0196345	5081	3.86431e-06	1.46312e-05
		0.7664	15319	64	15255	128	15383	0.00832087	0.00829876		0.9999	5084.99	0.00985311	5084.98	0.0197062	5085	3.87536e-06	1.46312e-05
		0.766	15320	64	15256	128	15384	0.00832033	0.00829876		0.9999	5088.99	0.00988905	5088.98	0.0197781	5089	3.88644e-06	1.46312e-05
		0.7659	15321	64	15257	128	15385	0.00831979	0.00829876		0.9999	5092.99	0.00992509	5092.98	0.0198502	5093	3.89754e-06	1.46312e-05
		0.7657	15322	64	15258	128	15386	0.00831925	0.00829876		0.9999	5096.99	0.00996124	5096.98	0.0199225	5097	3.90867e-06	1.46312e-05
		0.7654	15323	64	15259	128	15387	0.00831871	0.00829876		0.9999	5100.99	0.00999748	5100.98	0.019995	5101	3.91981e-06	1.46312e-05
		0.7646	15324	64	15260	128	15388	0.00831817	0.00829876		0.9999	5104.99	0.0100338	5104.98	0.0200677	5105	3.93098e-06	1.46312e-05
		0.7643	15325	64	15261	128	15389	0.00831763	0.00829876		0.9999	5108.99	0.0100703	5108.98	0.0201406	5109	3.94218e-06	1.46312e-05
		0.764	15326	64	15262	128	15390	0.00831709	0.00829876		0.9999	5112.99	0.0101068	5112.98	0.0202137	5113	3.95339e-06	1.46312e-05
		0.7636	15327	64	15263	128	15391	0.00831655	0.00829876		0.9999	5116.99	0.0101435	5116.98	0.020287	5117	3.96463e-06	1.46312e-05
		0.7629	15328	64	15264	128	15392	0.00831601	0.00829876		0.9999	5120.99	0.0101803	5120.98	0.0203606	5121	3.9759e-06	1.46312e-05
		0.7627	15329	64	15265	128	15393	0.00831547	0.00829876		0.9999	5124.99	0.0102172	5124.98	0.0204343	5125	3.98718e-06	1.46312e-05
		0.7621	15331	64	15267	128	15395	0.00831439	0.00829876		0.9999	5128.99	0.0102541	5128.98	0.0205083	5129	3.99849e-06	1.46312e-05
		0.7619	15332	64	15268	128	15396	0.00831385	0.00829876		0.9999	5132.99	0.0102912	5132.98	0.0205824	5133	4.00982e-06	1.46312e-05
		0.7616	15334	64	15270	128	15398	0.00831277	0.00829876		0.9999	5136.99	0.0103284	5136.98	0.0206568	5137	4.02118e-06	1.46312e-05
		0.7615	15335	64	15271	128	15399	0.00831223	0.00829876		0.9999	5140.99	0.0103657	5140.98	0.0207314	5141	4.03256e-06	1.46312e-05
		0.7611	15336	64	15272	128	15400	0.00831169	0.00829876		0.9999	5144.99	0.0104031	5144.98	0.0208062	5145	4.04396e-06	1.46312e-05
		0.7608	15337	64	15273	128	15401	0.00831115	0.00829876		0.9999	5148.99	0.0104406	5148.98	0.0208812	5149	4.05539e-06	1.46312e-05
		0.7605	15338	64	15274	128	15402	0.00831061	0.00829876		0.9999	5152.99	0.0104782	5152.98	0.0209564	5153	4.06684e-06	1.46312e-05
		0.7602	15339	64	15275	128	15403	0.00831007	0.00829876		0.9999	5156.99	0.0105159	5156.98	0.0210319	5157	4.07832e-06	1.46312e-05
		0.76	15340	64	15276	128	15404	0.00830953	0.00829876		0.9999	5160.99	0.0105538	5160.98	0.0211075	5161	4.08981e-06	1.46312e-05
		0.7599	15342	64	15278	128	15406	0.00830845	0.00829876		0.9999	5164.99	0.0105917	5164.98	0.0211834	5165	4.10134e-06	1.46312e-05
		0.7598	15343	64	15279	128	15407	0.00830791	0.00829876		0.9999	5168.99	0.0106297	5168.98	0.0212595	5169	4.11288e-06	1.46312e-05
		0.7597	15345	64	15281	128	15409	0.00830683	0.00829876		0.9999	5172.99	0.0106679	5172.98	0.0213358	5173	4.12445e-06	1.46312e-05
		0.7595	15346	64	15282	128	15410	0.00830629	0.00829876		0.9999	5176.99	0.0107062	5176.98	0.0214123	5177	4.13605e-06	1.46312e-05
		0.7591	15349	64	15285	128	15413	0.00830468	0.00829876		0.9999	5180.99	0.0107445	5180.98	0.021489	5181	4.14766e-06	1.46312e-05
		0.759	15350	64	15286	128	15414	0.00830414	0.00829876		0.9999	5184.99	0.010783	5184.98	0.021566	5185	4.15931e-06	1.46312e-05
		0.7587	15351	64	15287	128	15415	0.0083036	0.00829876		0.9999	5188.99	0.0108216	5188.98	0.0216432	5189	4.17097e-06	1.46312e-05
		0.7586	15352	64	15288	128	15416	0.00830306	0.00829876		0.9999	5192.99	0.0108603	5192.98	0.0217206	5193	4.18266e-06	1.46312e-05
		0.7585	15354	64	15290	128	15418	0.00830198	0.00829876		0.9999	5196.99	0.0108991	5196.98	0.0217982	5197	4.19438e-06	1.46312e-05
		0.7576	15355	64	15291	128	15419	0.00830145	0.00829876		0.9999	5200.99	0.010938	5200.98	0.021876	5201	4.20612e-06	1.46312e-05
		0.757	15357	64	15293	128	15421	0.00830037	0.00829876		0.9999	5204.99	0.010977	5204.98	0.0219541	5205	4.21788e-06	1.46312e-05
		0.7566	15358	64	15294	128	15422	0.00829983	0.00829876		0.9999	5208.99	0.0110162	5208.98	0.0220323	5209	4.22967e-06	1.46312e-05
		0.7563	15359	64	15295	128	15423	0.00829929	0.00829876		0.9999	5212.99	0.0110554	5212.98	0.0221108	5213	4.24148e-06	1.46312e-05
		0.7561	15360	64	15296	128	15424	0.00829876	0.00829876		0.9999	5216.99	0.0110948	5216.98	0.0221895	5217	4.25331e-06	1.46312e-05
		0.756	15360	65	15295	130	15425	0.00842788	0.00842133		0.9999	5220.99	0.0111342	5220.98	0.0222685	5221	4.26517e-06	1.46312e-05
		0.7553	15361	65	15296	130	15426	0.00842733	0.00842133		0.9999	5224.99	0.0111738	5224.98	0.0223476	5225	4.27706e-06	1.46312e-05
		0.7552	15362	65	15297	130	15427	0.00842678	0.00842133		0.9999	5228.99	0.0112135	5228.98	0.022427	5229	4.28897e-06	1.46312e-05
		0.7551	15363	65	15298	130	15428	0.00842624	0.00842133		0.9999	5232.99	0.0112533	5232.98	0.0225066	5233	4.30091e-06	1.46312e-05
		0.755	15366	65	15301	130	15431	0.0084246	0.00842133		0.9999	5236.99	0.0112932	5236.98	0.0225865	5237	4.31287e-06	1.46312e-05
		0.7548	15367	65	15302	130	15432	0.00842405	0.00842133		0.9999	5240.99	0.0113333	5240.98	0.0226665	5241	4.32485e-06	1.46312e-05
		0.7545	15368	65	15303	130	15433	0.00842351	0.00842133		0.9999	5244.99	0.0113734	5244.98	0.0227468	5245	4.33686e-06	1.46312e-05
		0.7535	15369	65	15304	130	15434	0.00842296	0.00842133		0.9999	5248.99	0.0114137	5248.98	0.0228273	5249	4.34889e-06	1.46312e-05
		0.753	15371	65	15306	130	15436	0.00842187	0.00842133		0.9999	5252.99	0.011454	5252.98	0.0229081	5253	4.36095e-06	1.46312e-05
		0.7529	15372	65	15307	130	15437	0.00842133	0.00842133		0.9999	5256.99	0.0114945	5256.98	0.0229891	5257	4.37304e-06	1.46312e-05
		0.7524	15373	66	15307	132	15439	0.00854978	0.00853982		0.9999	5260.99	0.0115351	5260.98	0.0230703	5261	4.38515e-06	1.46312e-05
		0.7523	15374	66	15308	132	15440	0.00854922	0.00853982		0.9999	5264.99	0.0115758	5264.98	0.0231517	5265	4.39728e-06	1.46312e-05
		0.7514	15375	66	15309	132	15441	0.00854867	0.00853982		0.9999	5268.99	0.0116167	5268.98	0.0232333	5269	4.40944e-06	1.46312e-05
		0.7512	15376	66	15310	132	15442	0.00854812	0.00853982		0.9999	5272.99	0.0116576	5272.98	0.0233152	5273	4.42163e-06	1.46312e-05
		0.7511	15378	66	15312	132	15444	0.00854701	0.00853982		0.9999	5276.99	0.0116987	5276.98	0.0233974	5277	4.43384e-06	1.46312e-05
		0.7509	15380	66	15314	132	15446	0.0085459	0.00853982		0.9999	5280.99	0.0117399	5280.98	0.0234797	5281	4.44607e-06	1.46312e-05
		0.7504	15381	66	15315	132	15447	0.00854535	0.00853982		0.9999	5284.99	0.0117811	5284.98	0.0235623	5285	4.45833e-06	1.46312e-05
		0.7499	15382	66	15316	132	15448	0.0085448	0.00853982		0.9999	5288.99	0.0118226	5288.98	0.0236451	5289	4.47062e-06	1.46312e-05
		0.7498	15383	66	15317	132	15449	0.00854424	0.00853982		0.9999	5292.99	0.0118641	5292.98	0.0237282	5293	4.48293e-06	1.46312e-05
		0.7495	15384	66	15318	132	15450	0.00854369	0.00853982		0.9999	5296.99	0.0119057	5296.98	0.0238115	5297	4.49527e-06	1.46312e-05
		0.7491	15388	66	15322	132	15454	0.00854148	0.00853982		0.9999	5300.99	0.0119475	5300.98	0.023895	5301	4.50763e-06	1.46312e-05
		0.7485	15391	66	15325	132	15457	0.00853982	0.00853982		0.9999	5304.99	0.0119894	5304.98	0.0239787	5305	4.52002e-06	1.46312e-05
		0.748	15391	67	15324	134	15458	0.00866865	0.00866361		0.9999	5308.99	0.0120314	5308.98	0.0240627	5309	4.53244e-06	1.46312e-05
		0.7479	15393	67	15326	134	15460	0.00866753	0.00866361		0.9999	5312.99	0.0120735	5312.98	0.0241469	5313	4.54488e-06	1.46312e-05
		0.7477	15394	67	15327	134	15461	0.00866697	0.00866361		0.9999	5316.99	0.0121157	5316.98	0.0242314	5317	4.55735e-06	1.46312e-05
		0.7476	15395	67	15328	134	15462	0.00866641	0.00866361		0.9999	5320.99	0.0121581	5320.98	0.0243161	5321	4.56984e-06	1.46312e-05
		0.7475	15397	67	15330	134	15464	0.00866529	0.00866361		0.9999	5324.99	0.0122005	5324.98	0.0244011	5325	4.58236e-06	1.46312e-05
		0.7473	15398	67	15331	134	15465	0.00866473	0.00866361		0.9999	5328.99	0.0122431	5328.98	0.0244862	5329	4.5949e-06	1.46312e-05
		0.7466	15399	67	15332	134	15466	0.00866417	0.00866361		0.9999	5332.99	0.0122858	5332.98	0.0245717	5333	4.60748e-06	1.46312e-05
		0.7459	15400	67	15333	134	15467	0.00866361	0.00866361		0.9999	5336.99	0.0123287	5336.98	0.0246573	5337	4.62007e-06	1.46312e-05
		0.7456	15400	68	15332	136	15468	0.00879235	0.00878156		0.9999	5340.99	0.0123716	5340.98	0.0247432	5341	4.6327e-06	1.46312e-05
		0.7455	15402	68	15334	136	15470	0.00879121	0.00878156		0.9999	5344.99	0.0124147	5344.98	0.0248294	5345	4.64535e-06	1.46312e-05
		0.7453	15403	68	15335	136	15471	0.00879064	0.00878156		0.9999	5348.99	0.0124579	5348.98	0.0249158	5349	4.65802e-06	1.46312e-05
		0.745	15404	68	15336	136	15472	0.00879007	0.00878156		0.9999	5352.99	0.0125012	5352.97	0.0250024	5353	4.67073e-06	1.46312e-05
		0.7448	15405	68	15337	136	15473	0.0087895	0.00878156		0.9999	5356.99	0.0125446	5356.97	0.0250893	5357	4.68345e-06	1.46312e-05
		0.7447	15406	68	15338	136	15474	0.00878894	0.00878156		0.9999	5360.99	0.0125882	5360.97	0.0251764	5361	4.69621e-06	1.46312e-05
		0.7445	15407	68	15339	136	15475	0.00878837	0.00878156		0.9999	5364.99	0.0126319	5364.97	0.0252637	5365	4.70899e-06	1.46312e-05
		0.7441	15409	68	15341	136	15477	0.00878723	0.00878156		0.9999	5368.99	0.0126757	5368.97	0.0253514	5369	4.7218e-06	1.46312e-05
		0.7439	15410	68	15342	136	15478	0.00878666	0.00878156		0.9999	5372.99	0.0127196	5372.97	0.0254392	5373	4.73464e-06	1.46312e-05
		0.7437	15411	68	15343	136	15479	0.0087861	0.00878156		0.9999	5376.99	0.0127637	5376.97	0.0255273	5377	4.7475e-06	1.46312e-05
		0.7426	15412	68	15344	136	15480	0.00878553	0.00878156		0.9999	5380.99	0.0128078	5380.97	0.0256157	5381	4.76039e-06	1.46312e-05
		0.7421	15413	68	15345	136	15481	0.00878496	0.00878156		0.9999	5384.99	0.0128521	5384.97	0.0257043	5385	4.77331e-06	1.46312e-05
		0.742	15414	68	15346	136	15482	0.00878439	0.00878156		0.9999	5388.99	0.0128966	5388.97	0.0257931	5389	4.78625e-06	1.46312e-05
		0.7416	15415	68	15347	136	15483	0.00878383	0.00878156		0.9999	5392.99	0.0129411	5392.97	0.0258822	5393	4.79922e-06	1.46312e-05
		0.7413	15417	68	15349	136	15485	0.00878269	0.00878156		0.9999	5396.99	0.0129858	5396.97	0.0259715	5397	4.81222e-06	1.46312e-05
		0.7406	15418	68	15350	136	15486	0.00878213	0.00878156		0.9999	5400.99	0.0130306	5400.97	0.0260611	5401	4.82524e-06	1.46312e-05
		0.7404	15419	68	15351	136	15487	0.00878156	0.00878156		0.9999	5404.99	0.0130755	5404.97	0.026151	5405	4.8383e-06	1.46312e-05
		0.7403	15419	69	15350	138	15488	0.00891012	0.0088929		0.9999	5408.99	0.0131205	5408.97	0.0262411	5409	4.85138e-06	1.46312e-05
		0.7397	15420	69	15351	138	15489	0.00890955	0.0088929		0.9999	5412.99	0.0131657	5412.97	0.0263314	5413	4.86448e-06	1.46312e-05
		0.7395	15421	69	15352	138	15490	0.00890897	0.0088929		0.9999	5416.99	0.013211	5416.97	0.0264221	5417	4.87762e-06	1.46312e-05
		0.739	15422	69	15353	138	15491	0.0089084	0.0088929		0.9999	5420.99	0.0132565	5420.97	0.0265129	5421	4.89078e-06	1.46312e-05
		0.7385	15423	69	15354	138	15492	0.00890782	0.0088929		0.9999	5424.99	0.013302	5424.97	0.026604	5425	4.90397e-06	1.46312e-05
		0.7382	15424	69	15355	138	15493	0.00890725	0.0088929		0.9999	5428.99	0.0133477	5428.97	0.0266954	5429	4.91719e-06	1.46312e-05
		0.7377	15425	69	15356	138	15494	0.00890667	0.0088929		0.9999	5432.99	0.0133935	5432.97	0.026787	5433	4.93043e-06	1.46312e-05
		0.7376	15426	69	15357	138	15495	0.0089061	0.0088929		0.9999	5436.99	0.0134395	5436.97	0.0268789	5437	4.9437e-06	1.46312e-05
		0.7375	15427	69	15358	138	15496	0.00890552	0.0088929		0.9999	5440.99	0.0134855	5440.97	0.0269711	5441	4.957e-06	1.46312e-05
		0.7373	15428	69	15359	138	15497	0.00890495	0.0088929		0.9999	5444.99	0.0135317	5444.97	0.0270635	5445	4.97033e-06	1.46312e-05
		0.7371	15429	69	15360	138	15498	0.00890437	0.0088929		0.9999	5448.99	0.0135781	5448.97	0.0271561	5449	4.98369e-06	1.46312e-05
		0.737	15430	69	15361	138	15499	0.0089038	0.0088929		0.9999	5452.99	0.0136245	5452.97	0.027249	5453	4.99707e-06	1.46312e-05
		0.7368	15432	69	15363	138	15501	0.00890265	0.0088929		0.9999	5456.99	0.0136711	5456.97	0.0273422	5457	5.01048e-06	1.46312e-05
		0.7367	15434	69	15365	138	15503	0.0089015	0.0088929		0.9999	5460.99	0.0137178	5460.97	0.0274357	5461	5.02392e-06	1.46312e-05
		0.7361	15435	69	15366	138	15504	0.00890093	0.0088929		0.9999	5464.99	0.0137647	5464.97	0.0275294	5465	5.03739e-06	1.46312e-05
		0.7359	15436	69	15367	138	15505	0.00890035	0.0088929		0.9999	5468.99	0.0138117	5468.97	0.0276233	5469	5.05089e-06	1.46312e-05
		0.7356	15437	69	15368	138	15506	0.00889978	0.0088929		0.9999	5472.99	0.0138588	5472.97	0.0277175	5473	5.06442e-06	1.46312e-05
		0.7343	15439	69	15370	138	15508	0.00889863	0.0088929		0.9999	5476.99	0.013906	5476.97	0.027812	5477	5.07797e-06	1.46312e-05
		0.7336	15440	69	15371	138	15509	0.00889806	0.0088929		0.9999	5480.99	0.0139534	5480.97	0.0279068	5481	5.09155e-06	1.46312e-05
		0.7335	15441	69	15372	138	15510	0.00889749	0.0088929		0.9999	5484.99	0.0140009	5484.97	0.0280018	5485	5.10516e-06	1.46312e-05
		0.7332	15442	69	15373	138	15511	0.00889691	0.0088929		0.9999	5488.99	0.0140486	5488.97	0.0280971	5489	5.1188e-06	1.46312e-05
		0.7331	15444	69	15375	138	15513	0.00889576	0.0088929		0.9999	5492.99	0.0140963	5492.97	0.0281927	5493	5.13247e-06	1.46312e-05
		0.7329	15446	69	15377	138	15515	0.00889462	0.0088929		0.9999	5496.99	0.0141442	5496.97	0.0282885	5497	5.14617e-06	1.46312e-05
		0.732	15448	69	15379	138	15517	0.00889347	0.0088929		0.9999	5500.99	0.0141923	5500.97	0.0283846	5501	5.15989e-06	1.46312e-05
		0.7319	15449	69	15380	138	15518	0.0088929	0.0088929		0.9999	5504.99	0.0142405	5504.97	0.0284809	5505	5.17365e-06	1.46312e-05
		0.7316	15450	70	15380	140	15520	0.00902062	0.00901597		0.9999	5508.99	0.0142888	5508.97	0.0285776	5509	5.18743e-06	1.46312e-05
		0.7314	15451	70	15381	140	15521	0.00902004	0.00901597		0.9999	5512.99	0.0143372	5512.97	0.0286745	5513	5.20124e-06	1.46312e-05
		0.7313	15452	70	15382	140	15522	0.00901946	0.00901597		0.9999	5516.99	0.0143858	5516.97	0.0287716	5517	5.21508e-06	1.46312e-05
		0.7295	15454	70	15384	140	15524	0.00901829	0.00901597		0.9999	5520.99	0.0144345	5520.97	0.0288691	5521	5.22896e-06	1.46312e-05
		0.7292	15455	70	15385	140	15525	0.00901771	0.00901597		0.9999	5524.99	0.0144834	5524.97	0.0289668	5525	5.24286e-06	1.46312e-05
		0.7291	15456	70	15386	140	15526	0.00901713	0.00901597		0.9999	5528.99	0.0145324	5528.97	0.0290648	5529	5.25679e-06	1.46312e-05
		0.7289	15457	70	15387	140	15527	0.00901655	0.00901597		0.9999	5532.99	0.0145815	5532.97	0.029163	5533	5.27074e-06	1.46312e-05
		0.7288	15458	70	15388	140	15528	0.00901597	0.00901597		0.9999	5536.99	0.0146308	5536.97	0.0292616	5537	5.28473e-06	1.46312e-05
		0.7287	15458	71	15387	142	15529	0.00914418	0.00914183		0.9999	5540.99	0.0146802	5540.97	0.0293604	5541	5.29875e-06	1.46312e-05
		0.7286	15459	71	15388	142	15530	0.00914359	0.00914183		0.9999	5544.99	0.0147297	5544.97	0.0294595	5545	5.3128e-06	1.46312e-05
		0.7285	15461	71	15390	142	15532	0.00914242	0.00914183		0.9999	5548.99	0.0147794	5548.97	0.0295588	5549	5.32687e-06	1.46312e-05
		0.7279	15462	71	15391	142	15533	0.00914183	0.00914183		0.9999	5552.99	0.0148292	5552.97	0.0296585	5553	5.34098e-06	1.46312e-05
		0.7278	15463	72	15391	144	15535	0.00926939	0.00925866		0.9999	5556.99	0.0148792	5556.97	0.0297584	5557	5.35512e-06	1.46312e-05
		0.7276	15464	72	15392	144	15536	0.0092688	0.00925866		0.9999	5560.99	0.0149293	5560.97	0.0298586	5561	5.36928e-06	1.46312e-05
		0.7275	15465	72	15393	144	15537	0.0092682	0.00925866		0.9999	5564.99	0.0149795	5564.97	0.0299591	5565	5.38348e-06	1.46312e-05
		0.7265	15467	72	15395	144	15539	0.00926701	0.00925866		0.9999	5568.98	0.0150299	5568.97	0.0300598	5569	5.39771e-06	1.46312e-05
		0.7264	15469	72	15397	144	15541	0.00926581	0.00925866		0.9999	5572.98	0.0150804	5572.97	0.0301609	5573	5.41196e-06	1.46312e-05
		0.7263	15471	72	15399	144	15543	0.00926462	0.00925866		0.9999	5576.98	0.0151311	5576.97	0.0302622	5577	5.42625e-06	1.46312e-05
		0.7261	15472	72	15400	144	15544	0.00926402	0.00925866		0.9999	5580.98	0.0151819	5580.97	0.0303638	5581	5.44057e-06	1.46312e-05
		0.7258	15474	72	15402	144	15546	0.00926283	0.00925866		0.9999	5584.98	0.0152328	5584.97	0.0304657	5585	5.45491e-06	1.46312e-05
		0.7255	15475	72	15403	144	15547	0.00926224	0.00925866		0.9999	5588.98	0.0152839	5588.97	0.0305679	5589	5.46929e-06	1.46312e-05
		0.7252	15476	72	15404	144	15548	0.00926164	0.00925866		0.9999	5592.98	0.0153352	5592.97	0.0306703	5593	5.4837e-06	1.46312e-05
		0.7249	15477	72	15405	144	15549	0.00926105	0.00925866		0.9999	5596.98	0.0153865	5596.97	0.0307731	5597	5.49814e-06	1.46312e-05
		0.7243	15478	72	15406	144	15550	0.00926045	0.00925866		0.9999	5600.98	0.0154381	5600.97	0.0308761	5601	5.51261e-06	1.46312e-05
		0.724	15480	72	15408	144	15552	0.00925926	0.00925866		0.9999	5604.98	0.0154897	5604.97	0.0309794	5605	5.52711e-06	1.46312e-05
		0.7233	15481	72	15409	144	15553	0.00925866	0.00925866		0.9999	5608.98	0.0155415	5608.97	0.031083	5609	5.54164e-06	1.46312e-05
		0.723	15481	73	15408	146	15554	0.00938665	0.00936438		0.9998	5612.98	0.0155935	5612.97	0.0311869	5613	5.5562e-06	3.95217e-05
		0.7226	15482	73	15409	146	15555	0.00938605	0.00936438		0.9998	5616.98	0.0156456	5616.97	0.0312911	5617	5.57079e-06	3.95217e-05
		0.7224	15483	73	15410	146	15556	0.00938545	0.00936438		0.9998	5620.98	0.0156978	5620.97	0.0313956	5621	5.58541e-06	3.95217e-05
		0.7222	15484	73	15411	146	15557	0.00938484	0.00936438		0.9998	5624.98	0.0157502	5624.97	0.0315004	5625	5.60007e-06	3.95217e-05
		0.7221	15485	73	15412	146	15558	0.00938424	0.00936438		0.9998	5628.98	0.0158027	5628.97	0.0316055	5629	5.61475e-06	3.95217e-05
		0.7219	15486	73	15413	146	15559	0.00938364	0.00936438		0.9998	5632.98	0.0158554	5632.97	0.0317108	5633	5.62947e-06	3.95217e-05
		0.7217	15487	73	15414	146	15560	0.00938303	0.00936438		0.9998	5636.98	0.0159082	5636.97	0.0318165	5637	5.64422e-06	3.95217e-05
		0.7215	15489	73	15416	146	15562	0.00938183	0.00936438		0.9998	5640.98	0.0159612	5640.97	0.0319224	5641	5.659e-06	3.95217e-05
		0.7214	15490	73	15417	146	15563	0.00938122	0.00936438		0.9998	5644.98	0.0160143	5644.97	0.0320287	5645	5.67381e-06	3.95217e-05
		0.721	15491	73	15418	146	15564	0.00938062	0.00936438		0.9998	5648.98	0.0160676	5648.97	0.0321352	5649	5.68865e-06	3.95217e-05
		0.7209	15492	73	15419	146	15565	0.00938002	0.00936438		0.9998	5652.98	0.016121	5652.97	0.032242	5653	5.70353e-06	3.95217e-05
		0.7208	15493	73	15420	146	15566	0.00937942	0.00936438		0.9998	5656.98	0.0161746	5656.97	0.0323492	5657	5.71843e-06	3.95217e-05
		0.7207	15494	73	15421	146	15567	0.00937881	0.00936438		0.9998	5660.98	0.0162283	5660.97	0.0324566	5661	5.73337e-06	3.95217e-05
		0.7206	15495	73	15422	146	15568	0.00937821	0.00936438		0.9998	5664.98	0.0162822	5664.97	0.0325643	5665	5.74834e-06	3.95217e-05
		0.7205	15496	73	15423	146	15569	0.00937761	0.00936438		0.9998	5668.98	0.0163362	5668.97	0.0326724	5669	5.76334e-06	3.95217e-05
		0.7204	15498	73	15425	146	15571	0.0093764	0.00936438		0.9998	5672.98	0.0163904	5672.97	0.0327807	5673	5.77837e-06	3.95217e-05
		0.7202	15499	73	15426	146	15572	0.0093758	0.00936438		0.9998	5676.98	0.0164447	5676.97	0.0328893	5677	5.79344e-06	3.95217e-05
		0.7197	15500	73	15427	146	15573	0.0093752	0.00936438		0.9998	5680.98	0.0164991	5680.97	0.0329983	5681	5.80853e-06	3.95217e-05
		0.7194	15501	73	15428	146	15574	0.0093746	0.00936438		0.9998	5684.98	0.0165538	5684.97	0.0331075	5685	5.82366e-06	3.95217e-05
		0.7193	15502	73	15429	146	15575	0.009374	0.00936438		0.9998	5688.98	0.0166085	5688.97	0.0332171	5689	5.83882e-06	3.95217e-05
		0.7189	15503	73	15430	146	15576	0.00937339	0.00936438		0.9998	5692.98	0.0166635	5692.97	0.0333269	5693	5.85402e-06	3.95217e-05
		0.7185	15504	73	15431	146	15577	0.00937279	0.00936438		0.9998	5696.98	0.0167185	5696.97	0.0334371	5697	5.86924e-06	3.95217e-05
		0.7182	15505	73	15432	146	15578	0.00937219	0.00936438		0.9998	5700.98	0.0167738	5700.97	0.0335476	5701	5.8845e-06	3.95217e-05
		0.7179	15506	73	15433	146	15579	0.00937159	0.00936438		0.9998	5704.98	0.0168292	5704.97	0.0336583	5705	5.8998e-06	3.95217e-05
		0.7176	15507	73	15434	146	15580	0.00937099	0.00936438		0.9998	5708.98	0.0168847	5708.97	0.0337694	5709	5.91512e-06	3.95217e-05
		0.7175	15508	73	15435	146	15581	0.00937039	0.00936438		0.9998	5712.98	0.0169404	5712.97	0.0338808	5713	5.93048e-06	3.95217e-05
		0.7172	15509	73	15436	146	15582	0.00936979	0.00936438		0.9998	5716.98	0.0169963	5716.97	0.0339925	5717	5.94587e-06	3.95217e-05
		0.7171	15510	73	15437	146	15583	0.00936918	0.00936438		0.9998	5720.98	0.0170523	5720.97	0.0341045	5721	5.96129e-06	3.95217e-05
		0.7167	15511	73	15438	146	15584	0.00936858	0.00936438		0.9998	5724.98	0.0171084	5724.97	0.0342169	5725	5.97675e-06	3.95217e-05
		0.7166	15512	73	15439	146	15585	0.00936798	0.00936438		0.9998	5728.98	0.0171648	5728.97	0.0343295	5729	5.99223e-06	3.95217e-05
		0.7163	15513	73	15440	146	15586	0.00936738	0.00936438		0.9998	5732.98	0.0172212	5732.97	0.0344425	5733	6.00776e-06	3.95217e-05
		0.716	15514	73	15441	146	15587	0.00936678	0.00936438		0.9998	5736.98	0.0172779	5736.97	0.0345557	5737	6.02331e-06	3.95217e-05
		0.7157	15515	73	15442	146	15588	0.00936618	0.00936438		0.9998	5740.98	0.0173347	5740.97	0.0346693	5741	6.0389e-06	3.95217e-05
		0.7156	15516	73	15443	146	15589	0.00936558	0.00936438		0.9998	5744.98	0.0173916	5744.97	0.0347832	5745	6.05452e-06	3.95217e-05
		0.7152	15517	73	15444	146	15590	0.00936498	0.00936438		0.9998	5748.98	0.0174487	5748.97	0.0348975	5749	6.07018e-06	3.95217e-05
		0.715	15518	73	15445	146	15591	0.00936438	0.00936438		0.9998	5752.98	0.017506	5752.96	0.035012	5753	6.08587e-06	3.95217e-05
		0.7149	15518	74	15444	148	15592	0.00949205	0.00948718		0.9998	5756.98	0.0175634	5756.96	0.0351269	5757	6.10159e-06	3.95217e-05
		0.7148	15519	74	15445	148	15593	0.00949144	0.00948718		0.9998	5760.98	0.017621	5760.96	0.035242	5761	6.11735e-06	3.95217e-05
		0.7145	15521	74	15447	148	15595	0.00949022	0.00948718		0.9998	5764.98	0.0176788	5764.96	0.0353575	5765	6.13314e-06	3.95217e-05
		0.7143	15522	74	15448	148	15596	0.00948961	0.00948718		0.9998	5768.98	0.0177367	5768.96	0.0354734	5769	6.14896e-06	3.95217e-05
		0.7139	15523	74	15449	148	15597	0.009489	0.00948718		0.9998	5772.98	0.0177948	5772.96	0.0355895	5773	6.16482e-06	3.95217e-05
		0.7132	15525	74	15451	148	15599	0.00948779	0.00948718		0.9998	5776.98	0.017853	5776.96	0.035706	5777	6.18071e-06	3.95217e-05
		0.7129	15526	74	15452	148	15600	0.00948718	0.00948718		0.9998	5780.98	0.0179114	5780.96	0.0358228	5781	6.19664e-06	3.95217e-05
		0.7126	15526	75	15451	150	15601	0.00961477	0.00959079		0.9998	5784.98	0.0179699	5784.96	0.0359399	5785	6.2126e-06	3.95217e-05
		0.7125	15527	75	15452	150	15602	0.00961415	0.00959079		0.9998	5788.98	0.0180287	5788.96	0.0360573	5789	6.2286e-06	3.95217e-05
		0.7124	15529	75	15454	150	15604	0.00961292	0.00959079		0.9998	5792.98	0.0180876	5792.96	0.0361751	5793	6.24463e-06	3.95217e-05
		0.7123	15530	75	15455	150	15605	0.0096123	0.00959079		0.9998	5796.98	0.0181466	5796.96	0.0362932	5797	6.26069e-06	3.95217e-05
		0.7121	15531	75	15456	150	15606	0.00961169	0.00959079		0.9998	5800.98	0.0182058	5800.96	0.0364117	5801	6.27679e-06	3.95217e-05
		0.7118	15532	75	15457	150	15607	0.00961107	0.00959079		0.9998	5804.98	0.0182652	5804.96	0.0365304	5805	6.29292e-06	3.95217e-05
		0.7117	15533	75	15458	150	15608	0.00961046	0.00959079		0.9998	5808.98	0.0183248	5808.96	0.0366495	5809	6.30909e-06	3.95217e-05
		0.7113	15534	75	15459	150	15609	0.00960984	0.00959079		0.9998	5812.98	0.0183845	5812.96	0.0367689	5813	6.32529e-06	3.95217e-05
		0.7099	15535	75	15460	150	15610	0.00960922	0.00959079		0.9998	5816.98	0.0184443	5816.96	0.0368887	5817	6.34153e-06	3.95217e-05
		0.7098	15536	75	15461	150	15611	0.00960861	0.00959079		0.9998	5820.98	0.0185044	5820.96	0.0370088	5821	6.35781e-06	3.95217e-05
		0.7097	15538	75	15463	150	15613	0.00960738	0.00959079		0.9998	5824.98	0.0185646	5824.96	0.0371292	5825	6.37411e-06	3.95217e-05
		0.7092	15539	75	15464	150	15614	0.00960676	0.00959079		0.9998	5828.98	0.018625	5828.96	0.03725	5829	6.39046e-06	3.95217e-05
		0.7089	15540	75	15465	150	15615	0.00960615	0.00959079		0.9998	5832.98	0.0186855	5832.96	0.0373711	5833	6.40684e-06	3.95217e-05
		0.7087	15541	75	15466	150	15616	0.00960553	0.00959079		0.9998	5836.98	0.0187463	5836.96	0.0374925	5837	6.42325e-06	3.95217e-05
		0.7084	15542	75	15467	150	15617	0.00960492	0.00959079		0.9998	5840.98	0.0188071	5840.96	0.0376143	5841	6.4397e-06	3.95217e-05
		0.7083	15543	75	15468	150	15618	0.0096043	0.00959079		0.9998	5844.98	0.0188682	5844.96	0.0377364	5845	6.45619e-06	3.95217e-05
		0.708	15544	75	15469	150	15619	0.00960369	0.00959079		0.9998	5848.98	0.0189294	5848.96	0.0378589	5849	6.47271e-06	3.95217e-05
		0.7079	15545	75	15470	150	15620	0.00960307	0.00959079		0.9998	5852.98	0.0189908	5852.96	0.0379817	5853	6.48926e-06	3.95217e-05
		0.7072	15547	75	15472	150	15622	0.00960184	0.00959079		0.9998	5856.98	0.0190524	5856.96	0.0381048	5857	6.50586e-06	3.95217e-05
		0.7067	15548	75	15473	150	15623	0.00960123	0.00959079		0.9998	5860.98	0.0191141	5860.96	0.0382283	5861	6.52249e-06	3.95217e-05
		0.7066	15549	75	15474	150	15624	0.00960061	0.00959079		0.9998	5864.98	0.0191761	5864.96	0.0383521	5865	6.53915e-06	3.95217e-05
		0.7064	15550	75	15475	150	15625	0.0096	0.00959079		0.9998	5868.98	0.0192381	5868.96	0.0384763	5869	6.55585e-06	3.95217e-05
		0.706	15551	75	15476	150	15626	0.00959939	0.00959079		0.9998	5872.98	0.0193004	5872.96	0.0386008	5873	6.57259e-06	3.95217e-05
		0.7054	15552	75	15477	150	15627	0.00959877	0.00959079		0.9998	5876.98	0.0193628	5876.96	0.0387257	5877	6.58936e-06	3.95217e-05
		0.7052	15553	75	15478	150	15628	0.00959816	0.00959079		0.9998	5880.98	0.0194254	5880.96	0.0388509	5881	6.60617e-06	3.95217e-05
		0.705	15554	75	15479	150	15629	0.00959754	0.00959079		0.9998	5884.98	0.0194882	5884.96	0.0389765	5885	6.62302e-06	3.95217e-05
		0.7048	15555	75	15480	150	15630	0.00959693	0.00959079		0.9998	5888.98	0.0195512	5888.96	0.0391024	5889	6.6399e-06	3.95217e-05
		0.7047	15556	75	15481	150	15631	0.00959632	0.00959079		0.9998	5892.98	0.0196143	5892.96	0.0392286	5893	6.65682e-06	3.95217e-05
		0.7041	15558	75	15483	150	15633	0.00959509	0.00959079		0.9998	5896.98	0.0196776	5896.96	0.0393553	5897	6.67378e-06	3.95217e-05
		0.704	15559	75	15484	150	15634	0.00959447	0.00959079		0.9998	5900.98	0.0197411	5900.96	0.0394822	5901	6.69077e-06	3.95217e-05
		0.7037	15560	75	15485	150	15635	0.00959386	0.00959079		0.9998	5904.98	0.0198048	5904.96	0.0396096	5905	6.7078e-06	3.95217e-05
		0.703	15561	75	15486	150	15636	0.00959325	0.00959079		0.9998	5908.98	0.0198686	5908.96	0.0397372	5909	6.72487e-06	3.95217e-05
		0.7029	15562	75	15487	150	15637	0.00959263	0.00959079		0.9998	5912.98	0.0199326	5912.96	0.0398653	5913	6.74197e-06	3.95217e-05
		0.7024	15563	75	15488	150	15638	0.00959202	0.00959079		0.9998	5916.98	0.0199968	5916.96	0.0399937	5917	6.75911e-06	3.95217e-05
		0.7021	15564	75	15489	150	15639	0.00959141	0.00959079		0.9998	5920.98	0.0200612	5920.96	0.0401224	5921	6.77629e-06	3.95217e-05
		0.702	15565	75	15490	150	15640	0.00959079	0.00959079		0.9998	5924.98	0.0201258	5924.96	0.0402515	5925	6.79351e-06	3.95217e-05
		0.7017	15565	76	15489	152	15641	0.00971805	0.00971619		0.9998	5928.98	0.0201905	5928.96	0.040381	5929	6.81076e-06	3.95217e-05
		0.7015	15566	76	15490	152	15642	0.00971743	0.00971619		0.9998	5932.98	0.0202554	5932.96	0.0405108	5933	6.82805e-06	3.95217e-05
		0.7013	15568	76	15492	152	15644	0.00971619	0.00971619		0.9998	5936.98	0.0203205	5936.96	0.040641	5937	6.84538e-06	3.95217e-05
		0.7007	15569	77	15492	154	15646	0.00984277	0.00982832		0.9998	5940.98	0.0203858	5940.96	0.0407716	5941	6.86275e-06	3.95217e-05
		0.7002	15570	77	15493	154	15647	0.00984214	0.00982832		0.9998	5944.98	0.0204513	5944.96	0.0409025	5945	6.88015e-06	3.95217e-05
		0.6991	15573	77	15496	154	15650	0.00984026	0.00982832		0.9998	5948.98	0.0205169	5948.96	0.0410338	5949	6.8976e-06	3.95217e-05
		0.6987	15574	77	15497	154	15651	0.00983963	0.00982832		0.9998	5952.98	0.0205827	5952.96	0.0411655	5953	6.91508e-06	3.95217e-05
		0.6978	15576	77	15499	154	15653	0.00983837	0.00982832		0.9998	5956.98	0.0206487	5956.96	0.0412975	5957	6.9326e-06	3.95217e-05
		0.6975	15577	77	15500	154	15654	0.00983774	0.00982832		0.9998	5960.98	0.0207149	5960.96	0.0414299	5961	6.95016e-06	3.95217e-05
		0.6967	15578	77	15501	154	15655	0.00983711	0.00982832		0.9998	5964.98	0.0207813	5964.96	0.0415626	5965	6.96775e-06	3.95217e-05
		0.696	15579	77	15502	154	15656	0.00983648	0.00982832		0.9998	5968.98	0.0208479	5968.96	0.0416958	5969	6.98539e-06	3.95217e-05
		0.6956	15580	77	15503	154	15657	0.00983586	0.00982832		0.9998	5972.98	0.0209146	5972.96	0.0418293	5973	7.00306e-06	3.95217e-05
		0.6955	15582	77	15505	154	15659	0.0098346	0.00982832		0.9998	5976.98	0.0209816	5976.96	0.0419631	5977	7.02077e-06	3.95217e-05
		0.6952	15583	77	15506	154	15660	0.00983397	0.00982832		0.9998	5980.98	0.0210487	5980.96	0.0420974	5981	7.03852e-06	3.95217e-05
		0.6947	15584	77	15507	154	15661	0.00983334	0.00982832		0.9998	5984.98	0.021116	5984.96	0.042232	5985	7.05631e-06	3.95217e-05
		0.6946	15585	77	15508	154	15662	0.00983272	0.00982832		0.9998	5988.98	0.0211835	5988.96	0.042367	5989	7.07414e-06	3.95217e-05
		0.6939	15586	77	15509	154	15663	0.00983209	0.00982832		0.9998	5992.98	0.0212512	5992.96	0.0425024	5993	7.09201e-06	3.95217e-05
		0.6934	15588	77	15511	154	15665	0.00983083	0.00982832		0.9998	5996.98	0.0213191	5996.96	0.0426382	5997	7.10991e-06	3.95217e-05
		0.6933	15589	77	15512	154	15666	0.00983021	0.00982832		0.9998	6000.98	0.0213871	6000.96	0.0427743	6001	7.12786e-06	3.95217e-05
		0.693	15590	77	15513	154	15667	0.00982958	0.00982832		0.9998	6004.98	0.0214554	6004.96	0.0429108	6005	7.14585e-06	3.95217e-05
		0.6929	15591	77	15514	154	15668	0.00982895	0.00982832		0.9998	6008.98	0.0215238	6008.96	0.0430477	6009	7.16387e-06	3.95217e-05
		0.6928	15592	77	15515	154	15669	0.00982832	0.00982832		0.9998	6012.98	0.0215925	6012.96	0.043185	6013	7.18193e-06	3.95217e-05
		0.692	15592	78	15514	156	15670	0.00995533	0.00994961		0.9998	6016.98	0.0216613	6016.96	0.0433226	6017	7.20004e-06	3.95217e-05
		0.6916	15593	78	15515	156	15671	0.00995469	0.00994961		0.9998	6020.98	0.0217303	6020.96	0.0434607	6021	7.21818e-06	3.95217e-05
		0.6915	15594	78	15516	156	15672	0.00995406	0.00994961		0.9998	6024.98	0.0217996	6024.96	0.0435991	6025	7.23637e-06	3.95217e-05
		0.6911	15596	78	15518	156	15674	0.00995279	0.00994961		0.9998	6028.98	0.021869	6028.96	0.0437379	6029	7.25459e-06	3.95217e-05
		0.691	15597	78	15519	156	15675	0.00995215	0.00994961		0.9998	6032.98	0.0219386	6032.96	0.0438771	6033	7.27286e-06	3.95217e-05
		0.6909	15598	78	15520	156	15676	0.00995152	0.00994961		0.9998	6036.98	0.0220084	6036.96	0.0440167	6037	7.29116e-06	3.95217e-05
		0.6906	15599	78	15521	156	15677	0.00995088	0.00994961		0.9998	6040.98	0.0220784	6040.96	0.0441567	6041	7.3095e-06	3.95217e-05
		0.6901	15601	78	15523	156	15679	0.00994961	0.00994961		0.9998	6044.98	0.0221485	6044.96	0.0442971	6045	7.32789e-06	3.95217e-05
		0.69	15601	79	15522	158	15680	0.0100765	0.0100733		0.9998	6048.98	0.0222189	6048.96	0.0444379	6049	7.34632e-06	3.95217e-05
		0.6899	15602	79	15523	158	15681	0.0100759	0.0100733		0.9998	6052.98	0.0222895	6052.96	0.044579	6053	7.36478e-06	3.95217e-05
		0.6895	15605	79	15526	158	15684	0.010074	0.0100733		0.9998	6056.98	0.0223603	6056.96	0.0447206	6057	7.38329e-06	3.95217e-05
		0.6879	15606	79	15527	158	15685	0.0100733	0.0100733		0.9998	6060.98	0.0224313	6060.96	0.0448625	6061	7.40184e-06	3.95217e-05
		0.6878	15606	81	15525	162	15687	0.010327	0.0102936		0.9998	6064.98	0.0225024	6064.95	0.0450049	6065	7.42043e-06	3.95217e-05
		0.6872	15607	81	15526	162	15688	0.0103264	0.0102936		0.9998	6068.98	0.0225738	6068.95	0.0451476	6069	7.43906e-06	3.95217e-05
		0.6863	15608	81	15527	162	15689	0.0103257	0.0102936		0.9998	6072.98	0.0226454	6072.95	0.0452908	6073	7.45773e-06	3.95217e-05
		0.6862	15609	81	15528	162	15690	0.010325	0.0102936		0.9998	6076.98	0.0227172	6076.95	0.0454343	6077	7.47644e-06	3.95217e-05
		0.6859	15610	81	15529	162	15691	0.0103244	0.0102936		0.9998	6080.98	0.0227891	6080.95	0.0455783	6081	7.49519e-06	3.95217e-05
		0.685	15611	81	15530	162	15692	0.0103237	0.0102936		0.9998	6084.98	0.0228613	6084.95	0.0457226	6085	7.51399e-06	3.95217e-05
		0.6847	15613	81	15532	162	15694	0.0103224	0.0102936		0.9998	6088.98	0.0229337	6088.95	0.0458674	6089	7.53283e-06	3.95217e-05
		0.6846	15614	81	15533	162	15695	0.0103218	0.0102936		0.9998	6092.98	0.0230063	6092.95	0.0460125	6093	7.5517e-06	3.95217e-05
		0.6845	15615	81	15534	162	15696	0.0103211	0.0102936		0.9998	6096.98	0.0230791	6096.95	0.0461581	6097	7.57063e-06	3.95217e-05
		0.6839	15616	81	15535	162	15697	0.0103204	0.0102936		0.9998	6100.98	0.023152	6100.95	0.0463041	6101	7.58959e-06	3.95217e-05
		0.6838	15617	81	15536	162	15698	0.0103198	0.0102936		0.9998	6104.98	0.0232252	6104.95	0.0464505	6105	7.60859e-06	3.95217e-05
		0.6834	15618	81	15537	162	15699	0.0103191	0.0102936		0.9998	6108.98	0.0232986	6108.95	0.0465972	6109	7.62764e-06	3.95217e-05
		0.683	15620	81	15539	162	15701	0.0103178	0.0102936		0.9998	6112.98	0.0233722	6112.95	0.0467444	6113	7.64673e-06	3.95217e-05
		0.6827	15621	81	15540	162	15702	0.0103172	0.0102936		0.9998	6116.98	0.023446	6116.95	0.0468921	6117	7.66586e-06	3.95217e-05
		0.6825	15622	81	15541	162	15703	0.0103165	0.0102936		0.9998	6120.98	0.02352	6120.95	0.0470401	6121	7.68503e-06	3.95217e-05
		0.6819	15623	81	15542	162	15704	0.0103158	0.0102936		0.9998	6124.98	0.0235943	6124.95	0.0471885	6125	7.70425e-06	3.95217e-05
		0.6817	15624	81	15543	162	15705	0.0103152	0.0102936		0.9998	6128.98	0.0236687	6128.95	0.0473374	6129	7.72351e-06	3.95217e-05
		0.6814	15625	81	15544	162	15706	0.0103145	0.0102936		0.9998	6132.98	0.0237433	6132.95	0.0474867	6133	7.74281e-06	3.95217e-05
		0.6813	15627	81	15546	162	15708	0.0103132	0.0102936		0.9998	6136.98	0.0238182	6136.95	0.0476363	6137	7.76216e-06	3.95217e-05
		0.6812	15628	81	15547	162	15709	0.0103126	0.0102936		0.9998	6140.98	0.0238932	6140.95	0.0477865	6141	7.78154e-06	3.95217e-05
		0.6808	15629	81	15548	162	15710	0.0103119	0.0102936		0.9998	6144.98	0.0239685	6144.95	0.047937	6145	7.80097e-06	3.95217e-05
		0.6806	15630	81	15549	162	15711	0.0103112	0.0102936		0.9998	6148.98	0.024044	6148.95	0.0480879	6149	7.82045e-06	3.95217e-05
		0.6804	15631	81	15550	162	15712	0.0103106	0.0102936		0.9998	6152.98	0.0241197	6152.95	0.0482393	6153	7.83997e-06	3.95217e-05
		0.6803	15632	81	15551	162	15713	0.0103099	0.0102936		0.9998	6156.98	0.0241956	6156.95	0.0483911	6157	7.85953e-06	3.95217e-05
		0.6799	15634	81	15553	162	15715	0.0103086	0.0102936		0.9998	6160.98	0.0242717	6160.95	0.0485433	6161	7.87913e-06	3.95217e-05
		0.6795	15635	81	15554	162	15716	0.010308	0.0102936		0.9998	6164.98	0.024348	6164.95	0.048696	6165	7.89878e-06	3.95217e-05
		0.6787	15636	81	15555	162	15717	0.0103073	0.0102936		0.9998	6168.98	0.0244245	6168.95	0.0488491	6169	7.91847e-06	3.95217e-05
		0.6784	15637	81	15556	162	15718	0.0103067	0.0102936		0.9998	6172.98	0.0245013	6172.95	0.0490026	6173	7.93821e-06	3.95217e-05
		0.6778	15638	81	15557	162	15719	0.010306	0.0102936		0.9998	6176.98	0.0245783	6176.95	0.0491565	6177	7.95799e-06	3.95217e-05
		0.6774	15639	81	15558	162	15720	0.0103053	0.0102936		0.9998	6180.98	0.0246554	6180.95	0.0493109	6181	7.97782e-06	3.95217e-05
		0.6755	15641	81	15560	162	15722	0.010304	0.0102936		0.9998	6184.98	0.0247328	6184.95	0.0494657	6185	7.99768e-06	3.95217e-05
		0.6751	15642	81	15561	162	15723	0.0103034	0.0102936		0.9998	6188.98	0.0248105	6188.95	0.0496209	6189	8.0176e-06	3.95217e-05
		0.675	15643	81	15562	162	15724	0.0103027	0.0102936		0.9998	6192.98	0.0248883	6192.95	0.0497766	6193	8.03756e-06	3.95217e-05
		0.6749	15644	81	15563	162	15725	0.0103021	0.0102936		0.9998	6196.98	0.0249663	6196.95	0.0499327	6197	8.05756e-06	3.95217e-05
		0.6748	15645	81	15564	162	15726	0.0103014	0.0102936		0.9998	6200.97	0.0250446	6200.95	0.0500892	6201	8.07761e-06	3.95217e-05
		0.6741	15647	81	15566	162	15728	0.0103001	0.0102936		0.9998	6204.97	0.0251231	6204.95	0.0502462	6205	8.0977e-06	3.95217e-05
		0.674	15648	81	15567	162	15729	0.0102994	0.0102936		0.9998	6208.97	0.0252018	6208.95	0.0504036	6209	8.11784e-06	3.95217e-05
		0.6738	15649	81	15568	162	15730	0.0102988	0.0102936		0.9998	6212.97	0.0252808	6212.95	0.0505615	6213	8.13802e-06	3.95217e-05
		0.6735	15650	81	15569	162	15731	0.0102981	0.0102936		0.9998	6216.97	0.0253599	6216.95	0.0507198	6217	8.15825e-06	3.95217e-05
		0.6733	15651	81	15570	162	15732	0.0102975	0.0102936		0.9998	6220.97	0.0254393	6220.95	0.0508786	6221	8.17852e-06	3.95217e-05
		0.6732	15653	81	15572	162	15734	0.0102962	0.0102936		0.9998	6224.97	0.0255189	6224.95	0.0510378	6225	8.19884e-06	3.95217e-05
		0.6726	15654	81	15573	162	15735	0.0102955	0.0102936		0.9998	6228.97	0.0255987	6228.95	0.0511974	6229	8.2192e-06	3.95217e-05
		0.6725	15655	81	15574	162	15736	0.0102949	0.0102936		0.9998	6232.97	0.0256788	6232.95	0.0513575	6233	8.23961e-06	3.95217e-05
		0.6724	15656	81	15575	162	15737	0.0102942	0.0102936		0.9998	6236.97	0.025759	6236.95	0.0515181	6237	8.26007e-06	3.95217e-05
		0.6722	15657	81	15576	162	15738	0.0102936	0.0102936		0.9998	6240.97	0.0258395	6240.95	0.051679	6241	8.28057e-06	3.95217e-05
		0.6721	15657	82	15575	164	15739	0.01042	0.0104127		0.9998	6244.97	0.0259202	6244.95	0.0518405	6245	8.30112e-06	3.95217e-05
		0.6719	15658	82	15576	164	15740	0.0104193	0.0104127		0.9998	6248.97	0.0260012	6248.95	0.0520024	6249	8.32171e-06	3.95217e-05
		0.6718	15661	82	15579	164	15743	0.0104173	0.0104127		0.9998	6252.97	0.0260824	6252.95	0.0521647	6253	8.34235e-06	3.95217e-05
		0.6717	15662	82	15580	164	15744	0.0104167	0.0104127		0.9998	6256.97	0.0261638	6256.95	0.0523276	6257	8.36304e-06	3.95217e-05
		0.6713	15663	82	15581	164	15745	0.010416	0.0104127		0.9998	6260.97	0.0262454	6260.95	0.0524908	6261	8.38378e-06	3.95217e-05
		0.6709	15664	82	15582	164	15746	0.0104153	0.0104127		0.9998	6264.97	0.0263273	6264.95	0.0526545	6265	8.40456e-06	3.95217e-05
		0.6704	15665	82	15583	164	15747	0.0104147	0.0104127		0.9998	6268.97	0.0264094	6268.95	0.0528187	6269	8.42538e-06	3.95217e-05
		0.6702	15666	82	15584	164	15748	0.010414	0.0104127		0.9998	6272.97	0.0264917	6272.95	0.0529834	6273	8.44626e-06	3.95217e-05
		0.6701	15667	82	15585	164	15749	0.0104134	0.0104127		0.9998	6276.97	0.0265742	6276.95	0.0531485	6277	8.46718e-06	3.95217e-05
		0.67	15668	82	15586	164	15750	0.0104127	0.0104127		0.9998	6280.97	0.026657	6280.95	0.0533141	6281	8.48815e-06	3.95217e-05
		0.6698	15668	83	15585	166	15751	0.010539	0.0105303		0.9998	6284.97	0.02674	6284.95	0.0534801	6285	8.50916e-06	3.95217e-05
		0.6696	15669	83	15586	166	15752	0.0105383	0.0105303		0.9998	6288.97	0.0268233	6288.95	0.0536466	6289	8.53023e-06	3.95217e-05
		0.6694	15670	83	15587	166	15753	0.0105377	0.0105303		0.9998	6292.97	0.0269068	6292.95	0.0538136	6293	8.55134e-06	3.95217e-05
		0.6687	15671	83	15588	166	15754	0.010537	0.0105303		0.9998	6296.97	0.0269905	6296.95	0.053981	6297	8.5725e-06	3.95217e-05
		0.6684	15672	83	15589	166	15755	0.0105363	0.0105303		0.9998	6300.97	0.0270745	6300.95	0.0541489	6301	8.5937e-06	3.95217e-05
		0.6683	15673	83	15590	166	15756	0.0105357	0.0105303		0.9998	6304.97	0.0271587	6304.95	0.0543173	6305	8.61496e-06	3.95217e-05
		0.6682	15674	83	15591	166	15757	0.010535	0.0105303		0.9998	6308.97	0.0272431	6308.95	0.0544862	6309	8.63626e-06	3.95217e-05
		0.6675	15675	83	15592	166	15758	0.0105343	0.0105303		0.9998	6312.97	0.0273278	6312.95	0.0546555	6313	8.65761e-06	3.95217e-05
		0.6674	15676	83	15593	166	15759	0.0105337	0.0105303		0.9998	6316.97	0.0274127	6316.95	0.0548253	6317	8.67901e-06	3.95217e-05
		0.6673	15677	83	15594	166	15760	0.010533	0.0105303		0.9998	6320.97	0.0274978	6320.95	0.0549956	6321	8.70046e-06	3.95217e-05
		0.6672	15678	83	15595	166	15761	0.0105323	0.0105303		0.9998	6324.97	0.0275832	6324.94	0.0551664	6325	8.72196e-06	3.95217e-05
		0.6667	15680	83	15597	166	15763	0.010531	0.0105303		0.9998	6328.97	0.0276688	6328.94	0.0553376	6329	8.7435e-06	3.95217e-05
		0.666	15681	83	15598	166	15764	0.0105303	0.0105303		0.9998	6332.97	0.0277547	6332.94	0.0555094	6333	8.7651e-06	3.95217e-05
		0.6654	15681	84	15597	168	15765	0.0106565	0.0106545		0.9998	6336.97	0.0278408	6336.94	0.0556816	6337	8.78674e-06	3.95217e-05
		0.6653	15682	84	15598	168	15766	0.0106558	0.0106545		0.9998	6340.97	0.0279271	6340.94	0.0558543	6341	8.80843e-06	3.95217e-05
		0.6645	15683	84	15599	168	15767	0.0106552	0.0106545		0.9998	6344.97	0.0280137	6344.94	0.0560275	6345	8.83017e-06	3.95217e-05
		0.664	15684	84	15600	168	15768	0.0106545	0.0106545		0.9998	6348.97	0.0281006	6348.94	0.0562011	6349	8.85197e-06	3.95217e-05
		0.6636	15684	85	15599	170	15769	0.0107806	0.0107711		0.9998	6352.97	0.0281876	6352.94	0.0563753	6353	8.87381e-06	3.95217e-05
		0.6631	15686	85	15601	170	15771	0.0107793	0.0107711		0.9998	6356.97	0.028275	6356.94	0.0565499	6357	8.8957e-06	3.95217e-05
		0.6627	15687	85	15602	170	15772	0.0107786	0.0107711		0.9998	6360.97	0.0283625	6360.94	0.0567251	6361	8.91764e-06	3.95217e-05
		0.6618	15689	85	15604	170	15774	0.0107772	0.0107711		0.9998	6364.97	0.0284504	6364.94	0.0569007	6365	8.93963e-06	3.95217e-05
		0.6613	15690	85	15605	170	15775	0.0107765	0.0107711		0.9998	6368.97	0.0285384	6368.94	0.0570769	6369	8.96167e-06	3.95217e-05
		0.661	15691	85	15606	170	15776	0.0107759	0.0107711		0.9998	6372.97	0.0286267	6372.94	0.0572535	6373	8.98376e-06	3.95217e-05
		0.6609	15692	85	15607	170	15777	0.0107752	0.0107711		0.9998	6376.97	0.0287153	6376.94	0.0574306	6377	9.0059e-06	3.95217e-05
		0.6608	15693	85	15608	170	15778	0.0107745	0.0107711		0.9998	6380.97	0.0288041	6380.94	0.0576082	6381	9.02809e-06	3.95217e-05
		0.6605	15694	85	15609	170	15779	0.0107738	0.0107711		0.9998	6384.97	0.0288932	6384.94	0.0577864	6385	9.05033e-06	3.95217e-05
		0.6604	15695	85	15610	170	15780	0.0107731	0.0107711		0.9998	6388.97	0.0289825	6388.94	0.057965	6389	9.07263e-06	3.95217e-05
		0.6601	15696	85	15611	170	15781	0.0107724	0.0107711		0.9998	6392.97	0.0290721	6392.94	0.0581441	6393	9.09497e-06	3.95217e-05
		0.6596	15697	85	15612	170	15782	0.0107718	0.0107711		0.9998	6396.97	0.0291619	6396.94	0.0583238	6397	9.11737e-06	3.95217e-05
		0.659	15698	85	15613	170	15783	0.0107711	0.0107711		0.9998	6400.97	0.029252	6400.94	0.0585039	6401	9.13981e-06	3.95217e-05
		0.6589	15698	86	15612	172	15784	0.0108971	0.0108964		0.9998	6404.97	0.0293423	6404.94	0.0586846	6405	9.16231e-06	3.95217e-05
		0.6587	15699	86	15613	172	15785	0.0108964	0.0108964		0.9998	6408.97	0.0294329	6408.94	0.0588658	6409	9.18486e-06	3.95217e-05
		0.658	15699	87	15612	174	15786	0.0110224	0.0110196		0.9998	6412.97	0.0295237	6412.94	0.0590474	6413	9.20746e-06	3.95217e-05
		0.6575	15700	87	15613	174	15787	0.0110217	0.0110196		0.9998	6416.97	0.0296148	6416.94	0.0592296	6417	9.23011e-06	3.95217e-05
		0.6569	15701	87	15614	174	15788	0.011021	0.0110196		0.9998	6420.97	0.0297062	6420.94	0.0594123	6421	9.25281e-06	3.95217e-05
		0.6558	15702	87	15615	174	15789	0.0110203	0.0110196		0.9998	6424.97	0.0297978	6424.94	0.0595955	6425	9.27557e-06	3.95217e-05
		0.6551	15703	87	15616	174	15790	0.0110196	0.0110196		0.9998	6428.97	0.0298896	6428.94	0.0597793	6429	9.29838e-06	3.95217e-05
		0.6549	15703	88	15615	176	15791	0.0111456	0.0111435		0.9998	6432.97	0.0299818	6432.94	0.0599635	6433	9.32124e-06	3.95217e-05
		0.6546	15705	88	15617	176	15793	0.0111442	0.0111435		0.9998	6436.97	0.0300742	6436.94	0.0601483	6437	9.34415e-06	3.95217e-05
		0.6536	15706	88	15618	176	15794	0.0111435	0.0111435		0.9998	6440.97	0.0301668	6440.94	0.0603336	6441	9.36712e-06	3.95217e-05
		0.6532	15706	89	15617	178	15795	0.0112694	0.0112687		0.9998	6444.97	0.0302597	6444.94	0.0605194	6445	9.39014e-06	3.95217e-05
		0.6528	15707	89	15618	178	15796	0.0112687	0.0112687		0.9998	6448.97	0.0303529	6448.94	0.0607058	6449	9.41321e-06	3.95217e-05
		0.6527	15707	90	15617	180	15797	0.0113946	0.0113866		0.9998	6452.97	0.0304463	6452.94	0.0608927	6453	9.43633e-06	3.95217e-05
		0.6526	15708	90	15618	180	15798	0.0113938	0.0113866		0.9998	6456.97	0.03054	6456.94	0.0610801	6457	9.45951e-06	3.95217e-05
		0.6524	15709	90	15619	180	15799	0.0113931	0.0113866		0.9998	6460.97	0.030634	6460.94	0.061268	6461	9.48274e-06	3.95217e-05
		0.6523	15710	90	15620	180	15800	0.0113924	0.0113866		0.9998	6464.97	0.0307282	6464.94	0.0614565	6465	9.50603e-06	3.95217e-05
		0.6519	15712	90	15622	180	15802	0.011391	0.0113866		0.9998	6468.97	0.0308227	6468.94	0.0616455	6469	9.52936e-06	3.95217e-05
		0.6518	15713	90	15623	180	15803	0.0113902	0.0113866		0.9998	6472.97	0.0309175	6472.94	0.061835	6473	9.55276e-06	3.95217e-05
		0.6517	15715	90	15625	180	15805	0.0113888	0.0113866		0.9998	6476.97	0.0310125	6476.94	0.0620251	6477	9.5762e-06	3.95217e-05
		0.6515	15716	90	15626	180	15806	0.0113881	0.0113866		0.9998	6480.97	0.0311078	6480.94	0.0622157	6481	9.5997e-06	3.95217e-05
		0.6513	15717	90	15627	180	15807	0.0113874	0.0113866		0.9998	6484.97	0.0312034	6484.94	0.0624068	6485	9.62326e-06	3.95217e-05
		0.6506	15718	90	15628	180	15808	0.0113866	0.0113866		0.9998	6488.97	0.0312993	6488.94	0.0625985	6489	9.64686e-06	3.95217e-05
		0.6501	15718	91	15627	182	15809	0.0115124	0.0115052		0.9998	6492.97	0.0313954	6492.94	0.0627907	6493	9.67053e-06	3.95217e-05
		0.6499	15720	91	15629	182	15811	0.011511	0.0115052		0.9998	6496.97	0.0314918	6496.94	0.0629835	6497	9.69424e-06	3.95217e-05
		0.6498	15722	91	15631	182	15813	0.0115095	0.0115052		0.9998	6500.97	0.0315884	6500.94	0.0631768	6501	9.71802e-06	3.95217e-05
		0.6496	15723	91	15632	182	15814	0.0115088	0.0115052		0.9998	6504.97	0.0316853	6504.94	0.0633707	6505	9.74184e-06	3.95217e-05
		0.6486	15726	91	15635	182	15817	0.0115066	0.0115052		0.9998	6508.97	0.0317826	6508.94	0.0635651	6509	9.76573e-06	3.95217e-05
		0.6478	15727	91	15636	182	15818	0.0115059	0.0115052		0.9998	6512.97	0.03188	6512.94	0.0637601	6513	9.78966e-06	3.95217e-05
		0.6475	15728	91	15637	182	15819	0.0115052	0.0115052		0.9998	6516.97	0.0319778	6516.94	0.0639556	6517	9.81366e-06	3.95217e-05
		0.6474	15728	92	15636	184	15820	0.0116308	0.0116294		0.9998	6520.97	0.0320758	6520.94	0.0641517	6521	9.83771e-06	3.95217e-05
		0.647	15729	92	15637	184	15821	0.0116301	0.0116294		0.9998	6524.97	0.0321742	6524.94	0.0643483	6525	9.86181e-06	3.95217e-05
		0.6467	15730	92	15638	184	15822	0.0116294	0.0116294		0.9998	6528.97	0.0322727	6528.94	0.0645455	6529	9.88597e-06	3.95217e-05
		0.6465	15730	93	15637	186	15823	0.011755	0.0117491		0.9998	6532.97	0.0323716	6532.94	0.0647432	6533	9.91019e-06	3.95217e-05
		0.6461	15731	93	15638	186	15824	0.0117543	0.0117491		0.9998	6536.97	0.0324708	6536.94	0.0649415	6537	9.93446e-06	3.95217e-05
		0.6457	15732	93	15639	186	15825	0.0117536	0.0117491		0.9998	6540.97	0.0325702	6540.93	0.0651404	6541	9.95879e-06	3.95217e-05
		0.6455	15733	93	15640	186	15826	0.0117528	0.0117491		0.9998	6544.97	0.0326699	6544.93	0.0653399	6545	9.98317e-06	3.95217e-05
		0.6454	15734	93	15641	186	15827	0.0117521	0.0117491		0.9998	6548.97	0.0327699	6548.93	0.0655399	6549	1.00076e-05	3.95217e-05
		0.6452	15735	93	15642	186	15828	0.0117513	0.0117491		0.9998	6552.97	0.0328702	6552.93	0.0657404	6553	1.00321e-05	3.95217e-05
		0.6451	15736	93	15643	186	15829	0.0117506	0.0117491		0.9998	6556.97	0.0329708	6556.93	0.0659416	6557	1.00567e-05	3.95217e-05
		0.6448	15737	93	15644	186	15830	0.0117498	0.0117491		0.9998	6560.97	0.0330716	6560.93	0.0661433	6561	1.00813e-05	3.95217e-05
		0.6444	15738	93	15645	186	15831	0.0117491	0.0117491		0.9998	6564.97	0.0331728	6564.93	0.0663456	6565	1.01059e-05	3.95217e-05
		0.6443	15738	94	15644	188	15832	0.0118747	0.0118709		0.9998	6568.97	0.0332742	6568.93	0.0665484	6569	1.01307e-05	3.95217e-05
		0.6442	15740	94	15646	188	15834	0.0118732	0.0118709		0.9998	6572.97	0.0333759	6572.93	0.0667518	6573	1.01555e-05	3.95217e-05
		0.6441	15741	94	15647	188	15835	0.0118724	0.0118709		0.9998	6576.97	0.0334779	6576.93	0.0669558	6577	1.01803e-05	3.95217e-05
		0.644	15742	94	15648	188	15836	0.0118717	0.0118709		0.9998	6580.97	0.0335802	6580.93	0.0671604	6581	1.02052e-05	3.95217e-05
		0.6433	15743	94	15649	188	15837	0.0118709	0.0118709		0.9998	6584.97	0.0336828	6584.93	0.0673656	6585	1.02302e-05	3.95217e-05
		0.6431	15743	95	15648	190	15838	0.0119965	0.0119844		0.9998	6588.97	0.0337857	6588.93	0.0675714	6589	1.02552e-05	3.95217e-05
		0.643	15744	95	15649	190	15839	0.0119957	0.0119844		0.9998	6592.97	0.0338889	6592.93	0.0677777	6593	1.02803e-05	3.95217e-05
		0.6425	15746	95	15651	190	15841	0.0119942	0.0119844		0.9998	6596.97	0.0339923	6596.93	0.0679846	6597	1.03054e-05	3.95217e-05
		0.6424	15748	95	15653	190	15843	0.0119927	0.0119844		0.9998	6600.97	0.0340961	6600.93	0.0681921	6601	1.03306e-05	3.95217e-05
		0.6416	15750	95	15655	190	15845	0.0119912	0.0119844		0.9998	6604.97	0.0342001	6604.93	0.0684002	6605	1.03558e-05	3.95217e-05
		0.6415	15751	95	15656	190	15846	0.0119904	0.0119844		0.9998	6608.97	0.0343045	6608.93	0.0686089	6609	1.03811e-05	3.95217e-05
		0.641	15752	95	15657	190	15847	0.0119897	0.0119844		0.9998	6612.97	0.0344091	6612.93	0.0688182	6613	1.04065e-05	3.95217e-05
		0.6407	15753	95	15658	190	15848	0.0119889	0.0119844		0.9998	6616.97	0.0345141	6616.93	0.0690281	6617	1.04319e-05	3.95217e-05
		0.6402	15754	95	15659	190	15849	0.0119881	0.0119844		0.9998	6620.97	0.0346193	6620.93	0.0692386	6621	1.04574e-05	3.95217e-05
		0.6401	15755	95	15660	190	15850	0.0119874	0.0119844		0.9998	6624.97	0.0347248	6624.93	0.0694497	6625	1.0483e-05	3.95217e-05
		0.6396	15756	95	15661	190	15851	0.0119866	0.0119844		0.9998	6628.97	0.0348307	6628.93	0.0696614	6629	1.05086e-05	3.95217e-05
		0.639	15757	95	15662	190	15852	0.0119859	0.0119844		0.9998	6632.97	0.0349368	6632.93	0.0698737	6633	1.05342e-05	3.95217e-05
		0.6389	15758	95	15663	190	15853	0.0119851	0.0119844		0.9998	6636.96	0.0350433	6636.93	0.0700865	6637	1.056e-05	3.95217e-05
		0.6385	15759	95	15664	190	15854	0.0119844	0.0119844		0.9998	6640.96	0.03515	6640.93	0.0703	6641	1.05858e-05	3.95217e-05
		0.6382	15759	96	15663	192	15855	0.0121097	0.0120953		0.9998	6644.96	0.0352571	6644.93	0.0705142	6645	1.06116e-05	3.95217e-05
		0.6375	15760	96	15664	192	15856	0.012109	0.0120953		0.9998	6648.96	0.0353644	6648.93	0.0707289	6649	1.06375e-05	3.95217e-05
		0.6372	15761	96	15665	192	15857	0.0121082	0.0120953		0.9998	6652.96	0.0354721	6652.93	0.0709442	6653	1.06635e-05	3.95217e-05
		0.6369	15762	96	15666	192	15858	0.0121075	0.0120953		0.9998	6656.96	0.0355801	6656.93	0.0711601	6657	1.06895e-05	3.95217e-05
		0.6367	15763	96	15667	192	15859	0.0121067	0.0120953		0.9998	6660.96	0.0356883	6660.93	0.0713767	6661	1.07156e-05	3.95217e-05
		0.6365	15765	96	15669	192	15861	0.0121052	0.0120953		0.9998	6664.96	0.0357969	6664.93	0.0715939	6665	1.07418e-05	3.95217e-05
		0.6358	15766	96	15670	192	15862	0.0121044	0.0120953		0.9998	6668.96	0.0359058	6668.93	0.0718117	6669	1.0768e-05	3.95217e-05
		0.6353	15767	96	15671	192	15863	0.0121036	0.0120953		0.9998	6672.96	0.036015	6672.93	0.0720301	6673	1.07943e-05	3.95217e-05
		0.635	15769	96	15673	192	15865	0.0121021	0.0120953		0.9998	6676.96	0.0361246	6676.93	0.0722491	6677	1.08206e-05	3.95217e-05
		0.6347	15770	96	15674	192	15866	0.0121013	0.0120953		0.9998	6680.96	0.0362344	6680.93	0.0724688	6681	1.0847e-05	3.95217e-05
		0.6346	15771	96	15675	192	15867	0.0121006	0.0120953		0.9998	6684.96	0.0363445	6684.93	0.0726891	6685	1.08735e-05	3.95217e-05
		0.6342	15772	96	15676	192	15868	0.0120998	0.0120953		0.9998	6688.96	0.036455	6688.93	0.07291	6689	1.09e-05	3.95217e-05
		0.6341	15773	96	15677	192	15869	0.0120991	0.0120953		0.9998	6692.96	0.0365658	6692.93	0.0731315	6693	1.09266e-05	3.95217e-05
		0.6339	15774	96	15678	192	15870	0.0120983	0.0120953		0.9998	6696.96	0.0366769	6696.93	0.0733537	6697	1.09532e-05	3.95217e-05
		0.6332	15777	96	15681	192	15873	0.012096	0.0120953		0.9998	6700.96	0.0367883	6700.93	0.0735765	6701	1.09799e-05	3.95217e-05
		0.6327	15778	96	15682	192	15874	0.0120953	0.0120953		0.9998	6704.96	0.0369	6704.93	0.0738	6705	1.10067e-05	3.95217e-05
		0.6322	15778	97	15681	194	15875	0.0122205	0.0121967		0.9998	6708.96	0.037012	6708.93	0.0740241	6709	1.10336e-05	3.95217e-05
		0.6319	15779	97	15682	194	15876	0.0122197	0.0121967		0.9998	6712.96	0.0371244	6712.93	0.0742488	6713	1.10605e-05	3.95217e-05
		0.6318	15780	97	15683	194	15877	0.0122189	0.0121967		0.9998	6716.96	0.0372371	6716.93	0.0744742	6717	1.10874e-05	3.95217e-05
		0.6314	15781	97	15684	194	15878	0.0122182	0.0121967		0.9998	6720.96	0.0373501	6720.93	0.0747002	6721	1.11145e-05	3.95217e-05
		0.631	15782	97	15685	194	15879	0.0122174	0.0121967		0.9998	6724.96	0.0374634	6724.93	0.0749269	6725	1.11415e-05	3.95217e-05
		0.6297	15783	97	15686	194	15880	0.0122166	0.0121967		0.9998	6728.96	0.0375771	6728.92	0.0751542	6729	1.11687e-05	3.95217e-05
		0.6287	15785	97	15688	194	15882	0.0122151	0.0121967		0.9998	6732.96	0.0376911	6732.92	0.0753822	6733	1.11959e-05	3.95217e-05
		0.6285	15786	97	15689	194	15883	0.0122143	0.0121967		0.9998	6736.96	0.0378054	6736.92	0.0756108	6737	1.12232e-05	3.95217e-05
		0.6283	15787	97	15690	194	15884	0.0122135	0.0121967		0.9998	6740.96	0.03792	6740.92	0.0758401	6741	1.12506e-05	3.95217e-05
		0.6282	15788	97	15691	194	15885	0.0122128	0.0121967		0.9998	6744.96	0.038035	6744.92	0.07607	6745	1.1278e-05	3.95217e-05
		0.628	15789	97	15692	194	15886	0.012212	0.0121967		0.9998	6748.96	0.0381503	6748.92	0.0763006	6749	1.13055e-05	3.95217e-05
		0.6279	15790	97	15693	194	15887	0.0122112	0.0121967		0.9998	6752.96	0.0382659	6752.92	0.0765318	6753	1.1333e-05	3.95217e-05
		0.6272	15791	97	15694	194	15888	0.0122105	0.0121967		0.9998	6756.96	0.0383819	6756.92	0.0767637	6757	1.13606e-05	3.95217e-05
		0.6252	15793	97	15696	194	15890	0.0122089	0.0121967		0.9998	6760.96	0.0384981	6760.92	0.0769963	6761	1.13883e-05	3.95217e-05
		0.625	15795	97	15698	194	15892	0.0122074	0.0121967		0.9998	6764.96	0.0386148	6764.92	0.0772295	6765	1.1416e-05	3.95217e-05
		0.6247	15796	97	15699	194	15893	0.0122066	0.0121967		0.9998	6768.96	0.0387317	6768.92	0.0774634	6769	1.14439e-05	3.95217e-05
		0.6246	15797	97	15700	194	15894	0.0122059	0.0121967		0.9998	6772.96	0.038849	6772.92	0.077698	6773	1.14717e-05	3.95217e-05
		0.6245	15798	97	15701	194	15895	0.0122051	0.0121967		0.9998	6776.96	0.0389666	6776.92	0.0779333	6777	1.14997e-05	3.95217e-05
		0.6243	15799	97	15702	194	15896	0.0122043	0.0121967		0.9998	6780.96	0.0390846	6780.92	0.0781692	6781	1.15277e-05	3.95217e-05
		0.6234	15800	97	15703	194	15897	0.0122036	0.0121967		0.9998	6784.96	0.0392029	6784.92	0.0784058	6785	1.15558e-05	3.95217e-05
		0.6231	15801	97	15704	194	15898	0.0122028	0.0121967		0.9998	6788.96	0.0393215	6788.92	0.0786431	6789	1.15839e-05	3.95217e-05
		0.6228	15802	97	15705	194	15899	0.012202	0.0121967		0.9998	6792.96	0.0394405	6792.92	0.078881	6793	1.16121e-05	3.95217e-05
		0.6227	15803	97	15706	194	15900	0.0122013	0.0121967		0.9998	6796.96	0.0395598	6796.92	0.0791197	6797	1.16404e-05	3.95217e-05
		0.6221	15804	97	15707	194	15901	0.0122005	0.0121967		0.9998	6800.96	0.0396795	6800.92	0.079359	6801	1.16687e-05	3.95217e-05
		0.622	15805	97	15708	194	15902	0.0121997	0.0121967		0.9998	6804.96	0.0397995	6804.92	0.079599	6805	1.16971e-05	3.95217e-05
		0.6219	15806	97	15709	194	15903	0.012199	0.0121967		0.9998	6808.96	0.0399199	6808.92	0.0798397	6809	1.17256e-05	3.95217e-05
		0.6212	15807	97	15710	194	15904	0.0121982	0.0121967		0.9998	6812.96	0.0400406	6812.92	0.0800811	6813	1.17542e-05	3.95217e-05
		0.621	15808	97	15711	194	15905	0.0121974	0.0121967		0.9998	6816.96	0.0401616	6816.92	0.0803232	6817	1.17828e-05	3.95217e-05
		0.6208	15809	97	15712	194	15906	0.0121967	0.0121967		0.9997	6820.96	0.040283	6820.92	0.080566	6821	1.18115e-05	8.40731e-05
		0.6202	15809	98	15711	196	15907	0.0123216	0.0123208		0.9997	6824.96	0.0404047	6824.92	0.0808095	6825	1.18402e-05	8.40731e-05
		0.62	15810	98	15712	196	15908	0.0123208	0.0123208		0.9997	6828.96	0.0405268	6828.92	0.0810537	6829	1.1869e-05	8.40731e-05
		0.6195	15812	99	15713	198	15911	0.0124442	0.0124317		0.9997	6832.96	0.0406493	6832.92	0.0812985	6833	1.18979e-05	8.40731e-05
		0.619	15813	99	15714	198	15912	0.0124434	0.0124317		0.9997	6836.96	0.0407721	6836.92	0.0815441	6837	1.19269e-05	8.40731e-05
		0.6189	15814	99	15715	198	15913	0.0124427	0.0124317		0.9997	6840.96	0.0408952	6840.92	0.0817904	6841	1.19559e-05	8.40731e-05
		0.6185	15816	99	15717	198	15915	0.0124411	0.0124317		0.9997	6844.96	0.0410187	6844.92	0.0820374	6845	1.1985e-05	8.40731e-05
		0.6184	15817	99	15718	198	15916	0.0124403	0.0124317		0.9997	6848.96	0.0411426	6848.92	0.0822851	6849	1.20142e-05	8.40731e-05
		0.6173	15818	99	15719	198	15917	0.0124395	0.0124317		0.9997	6852.96	0.0412668	6852.92	0.0825336	6853	1.20434e-05	8.40731e-05
		0.6171	15820	99	15721	198	15919	0.012438	0.0124317		0.9997	6856.96	0.0413913	6856.92	0.0827827	6857	1.20727e-05	8.40731e-05
		0.617	15821	99	15722	198	15920	0.0124372	0.0124317		0.9997	6860.96	0.0415163	6860.92	0.0830326	6861	1.21021e-05	8.40731e-05
		0.6169	15822	99	15723	198	15921	0.0124364	0.0124317		0.9997	6864.96	0.0416416	6864.92	0.0832831	6865	1.21316e-05	8.40731e-05
		0.6166	15823	99	15724	198	15922	0.0124356	0.0124317		0.9997	6868.96	0.0417672	6868.92	0.0835344	6869	1.21611e-05	8.40731e-05
		0.6165	15824	99	15725	198	15923	0.0124348	0.0124317		0.9997	6872.96	0.0418932	6872.92	0.0837864	6873	1.21907e-05	8.40731e-05
		0.6158	15825	99	15726	198	15924	0.0124341	0.0124317		0.9997	6876.96	0.0420196	6876.92	0.0840392	6877	1.22203e-05	8.40731e-05
		0.6156	15827	99	15728	198	15926	0.0124325	0.0124317		0.9997	6880.96	0.0421463	6880.92	0.0842927	6881	1.22501e-05	8.40731e-05
		0.6152	15828	99	15729	198	15927	0.0124317	0.0124317		0.9997	6884.96	0.0422734	6884.92	0.0845469	6885	1.22799e-05	8.40731e-05
		0.6151	15828	100	15728	200	15928	0.0125565	0.0125557		0.9997	6888.96	0.0424009	6888.92	0.0848018	6889	1.23097e-05	8.40731e-05
		0.6142	15829	100	15729	200	15929	0.0125557	0.0125557		0.9997	6892.96	0.0425287	6892.91	0.0850575	6893	1.23397e-05	8.40731e-05
		0.6139	15830	101	15729	202	15931	0.0126797	0.0126797		0.9997	6896.96	0.042657	6896.91	0.0853139	6897	1.23697e-05	8.40731e-05
		0.6135	15830	102	15728	204	15932	0.0128044	0.0128004		0.9997	6900.96	0.0427855	6900.91	0.0855711	6901	1.23998e-05	8.40731e-05
		0.6134	15831	102	15729	204	15933	0.0128036	0.0128004		0.9997	6904.96	0.0429145	6904.91	0.0858289	6905	1.243e-05	8.40731e-05
		0.6132	15832	102	15730	204	15934	0.0128028	0.0128004		0.9997	6908.96	0.0430438	6908.91	0.0860876	6909	1.24602e-05	8.40731e-05
		0.6129	15833	102	15731	204	15935	0.012802	0.0128004		0.9997	6912.96	0.0431735	6912.91	0.086347	6913	1.24905e-05	8.40731e-05
		0.6128	15834	102	15732	204	15936	0.0128012	0.0128004		0.9997	6916.96	0.0433035	6916.91	0.0866071	6917	1.25209e-05	8.40731e-05
		0.6127	15835	102	15733	204	15937	0.0128004	0.0128004		0.9997	6920.96	0.043434	6920.91	0.086868	6921	1.25514e-05	8.40731e-05
		0.6126	15835	103	15732	206	15938	0.0129251	0.0129024		0.9997	6924.96	0.0435648	6924.91	0.0871296	6925	1.25819e-05	8.40731e-05
		0.6123	15836	103	15733	206	15939	0.0129243	0.0129024		0.9997	6928.96	0.043696	6928.91	0.087392	6929	1.26125e-05	8.40731e-05
		0.6122	15837	103	15734	206	15940	0.0129235	0.0129024		0.9997	6932.96	0.0438276	6932.91	0.0876552	6933	1.26432e-05	8.40731e-05
		0.6119	15838	103	15735	206	15941	0.0129227	0.0129024		0.9997	6936.96	0.0439595	6936.91	0.0879191	6937	1.26739e-05	8.40731e-05
		0.6118	15840	103	15737	206	15943	0.012921	0.0129024		0.9997	6940.96	0.0440919	6940.91	0.0881837	6941	1.27048e-05	8.40731e-05
		0.6113	15841	103	15738	206	15944	0.0129202	0.0129024		0.9997	6944.96	0.0442246	6944.91	0.0884492	6945	1.27357e-05	8.40731e-05
		0.6111	15843	103	15740	206	15946	0.0129186	0.0129024		0.9997	6948.96	0.0443577	6948.91	0.0887154	6949	1.27666e-05	8.40731e-05
		0.6108	15844	103	15741	206	15947	0.0129178	0.0129024		0.9997	6952.96	0.0444912	6952.91	0.0889824	6953	1.27977e-05	8.40731e-05
		0.6103	15845	103	15742	206	15948	0.012917	0.0129024		0.9997	6956.96	0.0446251	6956.91	0.0892501	6957	1.28288e-05	8.40731e-05
		0.6101	15846	103	15743	206	15949	0.0129162	0.0129024		0.9997	6960.96	0.0447593	6960.91	0.0895186	6961	1.286e-05	8.40731e-05
		0.61	15847	103	15744	206	15950	0.0129154	0.0129024		0.9997	6964.96	0.044894	6964.91	0.0897879	6965	1.28913e-05	8.40731e-05
		0.6099	15848	103	15745	206	15951	0.0129146	0.0129024		0.9997	6968.95	0.045029	6968.91	0.090058	6969	1.29227e-05	8.40731e-05
		0.6098	15849	103	15746	206	15952	0.0129137	0.0129024		0.9997	6972.95	0.0451644	6972.91	0.0903289	6973	1.29541e-05	8.40731e-05
		0.6096	15850	103	15747	206	15953	0.0129129	0.0129024		0.9997	6976.95	0.0453003	6976.91	0.0906005	6977	1.29856e-05	8.40731e-05
		0.6094	15851	103	15748	206	15954	0.0129121	0.0129024		0.9997	6980.95	0.0454365	6980.91	0.0908729	6981	1.30172e-05	8.40731e-05
		0.6093	15852	103	15749	206	15955	0.0129113	0.0129024		0.9997	6984.95	0.0455731	6984.91	0.0911462	6985	1.30488e-05	8.40731e-05
		0.6091	15853	103	15750	206	15956	0.0129105	0.0129024		0.9997	6988.95	0.0457101	6988.91	0.0914202	6989	1.30806e-05	8.40731e-05
		0.6088	15854	103	15751	206	15957	0.0129097	0.0129024		0.9997	6992.95	0.0458475	6992.91	0.091695	6993	1.31124e-05	8.40731e-05
		0.6079	15856	103	15753	206	15959	0.0129081	0.0129024		0.9997	6996.95	0.0459853	6996.91	0.0919706	6997	1.31443e-05	8.40731e-05
		0.6078	15857	103	15754	206	15960	0.0129073	0.0129024		0.9997	7000.95	0.0461235	7000.91	0.092247	7001	1.31763e-05	8.40731e-05
		0.6077	15859	103	15756	206	15962	0.0129057	0.0129024		0.9997	7004.95	0.0462621	7004.91	0.0925242	7005	1.32083e-05	8.40731e-05
		0.6068	15860	103	15757	206	15963	0.0129048	0.0129024		0.9997	7008.95	0.0464011	7008.91	0.0928022	7009	1.32404e-05	8.40731e-05
		0.6064	15861	103	15758	206	15964	0.012904	0.0129024		0.9997	7012.95	0.0465405	7012.91	0.093081	7013	1.32726e-05	8.40731e-05
		0.6059	15862	103	15759	206	15965	0.0129032	0.0129024		0.9997	7016.95	0.0466803	7016.91	0.0933606	7017	1.33049e-05	8.40731e-05
		0.6058	15863	103	15760	206	15966	0.0129024	0.0129024		0.9997	7020.95	0.0468205	7020.91	0.0936411	7021	1.33373e-05	8.40731e-05
		0.6056	15863	105	15758	210	15968	0.0131513	0.0131497		0.9997	7024.95	0.0469612	7024.91	0.0939223	7025	1.33697e-05	8.40731e-05
		0.6055	15864	105	15759	210	15969	0.0131505	0.0131497		0.9997	7028.95	0.0471022	7028.91	0.0942044	7029	1.34022e-05	8.40731e-05
		0.6053	15865	105	15760	210	15970	0.0131497	0.0131497		0.9997	7032.95	0.0472436	7032.91	0.0944873	7033	1.34348e-05	8.40731e-05
		0.6052	15865	106	15759	212	15971	0.0132741	0.0132616		0.9997	7036.95	0.0473855	7036.91	0.094771	7037	1.34675e-05	8.40731e-05
		0.6051	15866	106	15760	212	15972	0.0132732	0.0132616		0.9997	7040.95	0.0475277	7040.9	0.0950555	7041	1.35003e-05	8.40731e-05
		0.6043	15867	106	15761	212	15973	0.0132724	0.0132616		0.9997	7044.95	0.0476704	7044.9	0.0953408	7045	1.35331e-05	8.40731e-05
		0.6042	15868	106	15762	212	15974	0.0132716	0.0132616		0.9997	7048.95	0.0478135	7048.9	0.095627	7049	1.3566e-05	8.40731e-05
		0.6039	15869	106	15763	212	15975	0.0132707	0.0132616		0.9997	7052.95	0.047957	7052.9	0.095914	7053	1.3599e-05	8.40731e-05
		0.6038	15870	106	15764	212	15976	0.0132699	0.0132616		0.9997	7056.95	0.0481009	7056.9	0.0962019	7057	1.36321e-05	8.40731e-05
		0.6034	15871	106	15765	212	15977	0.0132691	0.0132616		0.9997	7060.95	0.0482453	7060.9	0.0964906	7061	1.36653e-05	8.40731e-05
		0.603	15872	106	15766	212	15978	0.0132682	0.0132616		0.9997	7064.95	0.0483901	7064.9	0.0967801	7065	1.36985e-05	8.40731e-05
		0.6016	15873	106	15767	212	15979	0.0132674	0.0132616		0.9997	7068.95	0.0485352	7068.9	0.0970705	7069	1.37319e-05	8.40731e-05
		0.6014	15875	106	15769	212	15981	0.0132658	0.0132616		0.9997	7072.95	0.0486809	7072.9	0.0973617	7073	1.37653e-05	8.40731e-05
		0.6011	15877	106	15771	212	15983	0.0132641	0.0132616		0.9997	7076.95	0.0488269	7076.9	0.0976538	7077	1.37988e-05	8.40731e-05
		0.601	15879	106	15773	212	15985	0.0132624	0.0132616		0.9997	7080.95	0.0489733	7080.9	0.0979467	7081	1.38323e-05	8.40731e-05
		0.6006	15880	106	15774	212	15986	0.0132616	0.0132616		0.9997	7084.95	0.0491202	7084.9	0.0982404	7085	1.3866e-05	8.40731e-05
		0.6004	15880	107	15773	214	15987	0.0133859	0.0133834		0.9997	7088.95	0.0492675	7088.9	0.0985351	7089	1.38997e-05	8.40731e-05
		0.5997	15882	107	15775	214	15989	0.0133842	0.0133834		0.9997	7092.95	0.0494153	7092.9	0.0988306	7093	1.39335e-05	8.40731e-05
		0.5992	15883	107	15776	214	15990	0.0133834	0.0133834		0.9997	7096.95	0.0495634	7096.9	0.0991269	7097	1.39674e-05	8.40731e-05
		0.5986	15884	108	15776	216	15992	0.0135068	0.0135017		0.9997	7100.95	0.0497121	7100.9	0.0994241	7101	1.40014e-05	8.40731e-05
		0.5981	15885	108	15777	216	15993	0.0135059	0.0135017		0.9997	7104.95	0.0498611	7104.9	0.0997222	7105	1.40355e-05	8.40731e-05
		0.598	15886	108	15778	216	15994	0.0135051	0.0135017		0.9997	7108.95	0.0500106	7108.9	0.100021	7109	1.40696e-05	8.40731e-05
		0.5976	15887	108	15779	216	15995	0.0135042	0.0135017		0.9997	7112.95	0.0501605	7112.9	0.100321	7113	1.41039e-05	8.40731e-05
		0.5972	15888	108	15780	216	15996	0.0135034	0.0135017		0.9997	7116.95	0.0503108	7116.9	0.100622	7117	1.41382e-05	8.40731e-05
		0.5967	15890	108	15782	216	15998	0.0135017	0.0135017		0.9997	7120.95	0.0504616	7120.9	0.100923	7121	1.41726e-05	8.40731e-05
		0.5966	15890	109	15781	218	15999	0.0136259	0.013619		0.9997	7124.95	0.0506128	7124.9	0.101226	7125	1.42071e-05	8.40731e-05
		0.5964	15891	109	15782	218	16000	0.013625	0.013619		0.9997	7128.95	0.0507645	7128.9	0.101529	7129	1.42417e-05	8.40731e-05
		0.5959	15892	109	15783	218	16001	0.0136241	0.013619		0.9997	7132.95	0.0509166	7132.9	0.101833	7133	1.42763e-05	8.40731e-05
		0.5952	15893	109	15784	218	16002	0.0136233	0.013619		0.9997	7136.95	0.0510691	7136.9	0.102138	7137	1.43111e-05	8.40731e-05
		0.5951	15895	109	15786	218	16004	0.0136216	0.013619		0.9997	7140.95	0.0512221	7140.9	0.102444	7141	1.43459e-05	8.40731e-05
		0.5941	15896	109	15787	218	16005	0.0136207	0.013619		0.9997	7144.95	0.0513756	7144.9	0.102751	7145	1.43808e-05	8.40731e-05
		0.5936	15897	109	15788	218	16006	0.0136199	0.013619		0.9997	7148.95	0.0515295	7148.9	0.103059	7149	1.44159e-05	8.40731e-05
		0.5934	15898	109	15789	218	16007	0.013619	0.013619		0.9997	7152.95	0.0516838	7152.9	0.103368	7153	1.44509e-05	8.40731e-05
		0.592	15898	110	15788	220	16008	0.0137431	0.0137414		0.9997	7156.95	0.0518386	7156.9	0.103677	7157	1.44861e-05	8.40731e-05
		0.5919	15899	110	15789	220	16009	0.0137423	0.0137414		0.9997	7160.95	0.0519939	7160.9	0.103988	7161	1.45214e-05	8.40731e-05
		0.5909	15900	110	15790	220	16010	0.0137414	0.0137414		0.9997	7164.95	0.0521496	7164.9	0.104299	7165	1.45567e-05	8.40731e-05
		0.5907	15900	111	15789	222	16011	0.0138655	0.013862		0.9997	7168.95	0.0523057	7168.9	0.104611	7169	1.45922e-05	8.40731e-05
		0.5906	15901	111	15790	222	16012	0.0138646	0.013862		0.9997	7172.95	0.0524623	7172.9	0.104925	7173	1.46277e-05	8.40731e-05
		0.5898	15902	111	15791	222	16013	0.0138637	0.013862		0.9997	7176.95	0.0526194	7176.89	0.105239	7177	1.46633e-05	8.40731e-05
		0.5893	15903	111	15792	222	16014	0.0138629	0.013862		0.9997	7180.95	0.0527769	7180.89	0.105554	7181	1.4699e-05	8.40731e-05
		0.5885	15904	111	15793	222	16015	0.013862	0.013862		0.9997	7184.95	0.0529349	7184.89	0.10587	7185	1.47348e-05	8.40731e-05
		0.5884	15904	112	15792	224	16016	0.013986	0.0139851		0.9997	7188.95	0.0530934	7188.89	0.106187	7189	1.47707e-05	8.40731e-05
		0.5882	15905	112	15793	224	16017	0.0139851	0.0139851		0.9997	7192.95	0.0532523	7192.89	0.106505	7193	1.48067e-05	8.40731e-05
		0.5872	15905	113	15792	226	16018	0.0141091	0.0141074		0.9997	7196.95	0.0534117	7196.89	0.106823	7197	1.48428e-05	8.40731e-05
		0.5869	15907	113	15794	226	16020	0.0141074	0.0141074		0.9997	7200.95	0.0535715	7200.89	0.107143	7201	1.48789e-05	8.40731e-05
		0.5866	15908	114	15794	228	16022	0.0142304	0.0142287		0.9997	7204.95	0.0537318	7204.89	0.107464	7205	1.49152e-05	8.40731e-05
		0.5863	15910	114	15796	228	16024	0.0142287	0.0142287		0.9997	7208.95	0.0538926	7208.89	0.107785	7209	1.49515e-05	8.40731e-05
		0.5858	15911	115	15796	230	16026	0.0143517	0.0143472		0.9997	7212.95	0.0540539	7212.89	0.108108	7213	1.49879e-05	8.40731e-05
		0.5854	15912	115	15797	230	16027	0.0143508	0.0143472		0.9997	7216.95	0.0542156	7216.89	0.108431	7217	1.50244e-05	8.40731e-05
		0.5851	15913	115	15798	230	16028	0.0143499	0.0143472		0.9997	7220.95	0.0543778	7220.89	0.108756	7221	1.5061e-05	8.40731e-05
		0.5846	15914	115	15799	230	16029	0.014349	0.0143472		0.9997	7224.95	0.0545405	7224.89	0.109081	7225	1.50977e-05	8.40731e-05
		0.5844	15916	115	15801	230	16031	0.0143472	0.0143472		0.9997	7228.95	0.0547037	7228.89	0.109407	7229	1.51345e-05	8.40731e-05
		0.5842	15917	116	15801	232	16033	0.0144702	0.0144693		0.9997	7232.95	0.0548673	7232.89	0.109735	7233	1.51714e-05	8.40731e-05
		0.5838	15918	116	15802	232	16034	0.0144693	0.0144693		0.9997	7236.94	0.0550315	7236.89	0.110063	7237	1.52084e-05	8.40731e-05
		0.5837	15919	117	15802	234	16036	0.0145922	0.0145831		0.9997	7240.94	0.0551961	7240.89	0.110392	7241	1.52454e-05	8.40731e-05
		0.5835	15920	117	15803	234	16037	0.0145913	0.0145831		0.9997	7244.94	0.0553612	7244.89	0.110722	7245	1.52826e-05	8.40731e-05
		0.5832	15921	117	15804	234	16038	0.0145903	0.0145831		0.9997	7248.94	0.0555267	7248.89	0.111053	7249	1.53198e-05	8.40731e-05
		0.5825	15922	117	15805	234	16039	0.0145894	0.0145831		0.9997	7252.94	0.0556928	7252.89	0.111386	7253	1.53572e-05	8.40731e-05
		0.5823	15923	117	15806	234	16040	0.0145885	0.0145831		0.9997	7256.94	0.0558593	7256.89	0.111719	7257	1.53946e-05	8.40731e-05
		0.5822	15926	117	15809	234	16043	0.0145858	0.0145831		0.9997	7260.94	0.0560264	7260.89	0.112053	7261	1.54321e-05	8.40731e-05
		0.5821	15927	117	15810	234	16044	0.0145849	0.0145831		0.9997	7264.94	0.0561939	7264.89	0.112388	7265	1.54698e-05	8.40731e-05
		0.5819	15928	117	15811	234	16045	0.014584	0.0145831		0.9997	7268.94	0.0563619	7268.89	0.112724	7269	1.55075e-05	8.40731e-05
		0.5818	15929	117	15812	234	16046	0.0145831	0.0145831		0.9997	7272.94	0.0565304	7272.89	0.113061	7273	1.55453e-05	8.40731e-05
		0.5816	15931	118	15813	236	16049	0.014705	0.0147031		0.9997	7276.94	0.0566995	7276.89	0.113399	7277	1.55832e-05	8.40731e-05
		0.5812	15932	118	15814	236	16050	0.014704	0.0147031		0.9997	7280.94	0.056869	7280.89	0.113738	7281	1.56212e-05	8.40731e-05
		0.5811	15933	118	15815	236	16051	0.0147031	0.0147031		0.9997	7284.94	0.057039	7284.89	0.114078	7285	1.56593e-05	8.40731e-05
		0.5808	15934	119	15815	238	16053	0.0148259	0.014813		0.9997	7288.94	0.0572095	7288.89	0.114419	7289	1.56975e-05	8.40731e-05
		0.5807	15935	119	15816	238	16054	0.014825	0.014813		0.9997	7292.94	0.0573805	7292.89	0.114761	7293	1.57358e-05	8.40731e-05
		0.5803	15937	119	15818	238	16056	0.0148231	0.014813		0.9997	7296.94	0.057552	7296.88	0.115104	7297	1.57742e-05	8.40731e-05
		0.5802	15941	119	15822	238	16060	0.0148194	0.014813		0.9997	7300.94	0.057724	7300.88	0.115448	7301	1.58126e-05	8.40731e-05
		0.5798	15943	119	15824	238	16062	0.0148176	0.014813		0.9997	7304.94	0.0578966	7304.88	0.115793	7305	1.58512e-05	8.40731e-05
		0.5791	15944	119	15825	238	16063	0.0148167	0.014813		0.9997	7308.94	0.0580696	7308.88	0.116139	7309	1.58899e-05	8.40731e-05
		0.579	15945	119	15826	238	16064	0.0148157	0.014813		0.9997	7312.94	0.0582432	7312.88	0.116486	7313	1.59287e-05	8.40731e-05
		0.5787	15946	119	15827	238	16065	0.0148148	0.014813		0.9997	7316.94	0.0584172	7316.88	0.116834	7317	1.59675e-05	8.40731e-05
		0.5786	15948	119	15829	238	16067	0.014813	0.014813		0.9997	7320.94	0.0585918	7320.88	0.117184	7321	1.60065e-05	8.40731e-05
		0.5783	15948	120	15828	240	16068	0.0149365	0.0149309		0.9997	7324.94	0.0587669	7324.88	0.117534	7325	1.60456e-05	8.40731e-05
		0.5781	15949	120	15829	240	16069	0.0149356	0.0149309		0.9997	7328.94	0.0589425	7328.88	0.117885	7329	1.60847e-05	8.40731e-05
		0.5779	15952	120	15832	240	16072	0.0149328	0.0149309		0.9997	7332.94	0.0591186	7332.88	0.118237	7333	1.6124e-05	8.40731e-05
		0.5775	15953	120	15833	240	16073	0.0149319	0.0149309		0.9997	7336.94	0.0592953	7336.88	0.118591	7337	1.61634e-05	8.40731e-05
		0.5771	15954	120	15834	240	16074	0.0149309	0.0149309		0.9997	7340.94	0.0594724	7340.88	0.118945	7341	1.62028e-05	8.40731e-05
		0.5768	15954	121	15833	242	16075	0.0150544	0.0150535		0.9997	7344.94	0.0596501	7344.88	0.1193	7345	1.62424e-05	8.40731e-05
		0.5764	15955	121	15834	242	16076	0.0150535	0.0150535		0.9997	7348.94	0.0598283	7348.88	0.119657	7349	1.6282e-05	8.40731e-05
		0.5763	15956	122	15834	244	16078	0.015176	0.015176		0.9997	7352.94	0.0600071	7352.88	0.120014	7353	1.63218e-05	8.40731e-05
		0.576	15957	123	15834	246	16080	0.0152985	0.0152966		0.9997	7356.94	0.0601863	7356.88	0.120373	7357	1.63617e-05	8.40731e-05
		0.5757	15958	123	15835	246	16081	0.0152976	0.0152966		0.9997	7360.94	0.0603662	7360.88	0.120732	7361	1.64016e-05	8.40731e-05
		0.5755	15959	123	15836	246	16082	0.0152966	0.0152966		0.9997	7364.94	0.0605465	7364.88	0.121093	7365	1.64417e-05	8.40731e-05
		0.5744	15959	124	15835	248	16083	0.01542	0.0154123		0.9997	7368.94	0.0607274	7368.88	0.121455	7369	1.64818e-05	8.40731e-05
		0.5743	15960	124	15836	248	16084	0.015419	0.0154123		0.9997	7372.94	0.0609088	7372.88	0.121818	7373	1.65221e-05	8.40731e-05
		0.5741	15961	124	15837	248	16085	0.0154181	0.0154123		0.9997	7376.94	0.0610907	7376.88	0.122181	7377	1.65625e-05	8.40731e-05
		0.5738	15962	124	15838	248	16086	0.0154171	0.0154123		0.9997	7380.94	0.0612732	7380.88	0.122546	7381	1.66029e-05	8.40731e-05
		0.5726	15963	124	15839	248	16087	0.0154162	0.0154123		0.9997	7384.94	0.0614562	7384.88	0.122912	7385	1.66435e-05	8.40731e-05
		0.5722	15964	124	15840	248	16088	0.0154152	0.0154123		0.9997	7388.94	0.0616397	7388.88	0.123279	7389	1.66842e-05	8.40731e-05
		0.5721	15965	124	15841	248	16089	0.0154143	0.0154123		0.9997	7392.94	0.0618239	7392.88	0.123648	7393	1.6725e-05	8.40731e-05
		0.5718	15966	124	15842	248	16090	0.0154133	0.0154123		0.9997	7396.94	0.0620085	7396.88	0.124017	7397	1.67659e-05	8.40731e-05
		0.5717	15967	124	15843	248	16091	0.0154123	0.0154123		0.9997	7400.94	0.0621937	7400.88	0.124387	7401	1.68068e-05	8.40731e-05
		0.5715	15968	125	15843	250	16093	0.0155347	0.0155337		0.9997	7404.94	0.0623794	7404.88	0.124759	7405	1.68479e-05	8.40731e-05
		0.5711	15969	125	15844	250	16094	0.0155337	0.0155337		0.9997	7408.94	0.0625657	7408.87	0.125131	7409	1.68891e-05	8.40731e-05
		0.571	15969	126	15843	252	16095	0.015657	0.0156551		0.9997	7412.94	0.0627526	7412.87	0.125505	7413	1.69304e-05	8.40731e-05
		0.5709	15970	126	15844	252	16096	0.0156561	0.0156551		0.9997	7416.94	0.06294	7416.87	0.12588	7417	1.69718e-05	8.40731e-05
		0.5704	15971	126	15845	252	16097	0.0156551	0.0156551		0.9997	7420.94	0.063128	7420.87	0.126256	7421	1.70133e-05	8.40731e-05
		0.5703	15971	127	15844	254	16098	0.0157784	0.0157549		0.9997	7424.94	0.0633165	7424.87	0.126633	7425	1.70549e-05	8.40731e-05
		0.57	15972	127	15845	254	16099	0.0157774	0.0157549		0.9997	7428.94	0.0635056	7428.87	0.127011	7429	1.70967e-05	8.40731e-05
		0.5693	15973	127	15846	254	16100	0.0157764	0.0157549		0.9997	7432.94	0.0636952	7432.87	0.12739	7433	1.71385e-05	8.40731e-05
		0.5687	15976	127	15849	254	16103	0.0157735	0.0157549		0.9997	7436.94	0.0638854	7436.87	0.127771	7437	1.71804e-05	8.40731e-05
		0.5681	15978	127	15851	254	16105	0.0157715	0.0157549		0.9997	7440.94	0.0640762	7440.87	0.128152	7441	1.72225e-05	8.40731e-05
		0.5679	15979	127	15852	254	16106	0.0157705	0.0157549		0.9997	7444.94	0.0642675	7444.87	0.128535	7445	1.72646e-05	8.40731e-05
		0.5669	15981	127	15854	254	16108	0.0157686	0.0157549		0.9997	7448.94	0.0644594	7448.87	0.128919	7449	1.73069e-05	8.40731e-05
		0.5663	15982	127	15855	254	16109	0.0157676	0.0157549		0.9997	7452.94	0.0646519	7452.87	0.129304	7453	1.73492e-05	8.40731e-05
		0.5661	15984	127	15857	254	16111	0.0157656	0.0157549		0.9997	7456.94	0.0648449	7456.87	0.12969	7457	1.73917e-05	8.40731e-05
		0.5656	15986	127	15859	254	16113	0.0157637	0.0157549		0.9997	7460.93	0.0650386	7460.87	0.130077	7461	1.74343e-05	8.40731e-05
		0.5655	15987	127	15860	254	16114	0.0157627	0.0157549		0.9997	7464.93	0.0652328	7464.87	0.130466	7465	1.7477e-05	8.40731e-05
		0.5651	15988	127	15861	254	16115	0.0157617	0.0157549		0.9997	7468.93	0.0654275	7468.87	0.130855	7469	1.75198e-05	8.40731e-05
		0.5646	15989	127	15862	254	16116	0.0157607	0.0157549		0.9997	7472.93	0.0656229	7472.87	0.131246	7473	1.75627e-05	8.40731e-05
		0.5643	15990	127	15863	254	16117	0.0157598	0.0157549		0.9997	7476.93	0.0658188	7476.87	0.131638	7477	1.76057e-05	8.40731e-05
		0.5634	15991	127	15864	254	16118	0.0157588	0.0157549		0.9997	7480.93	0.0660153	7480.87	0.132031	7481	1.76488e-05	8.40731e-05
		0.5629	15992	127	15865	254	16119	0.0157578	0.0157549		0.9997	7484.93	0.0662125	7484.87	0.132425	7485	1.7692e-05	8.40731e-05
		0.5628	15993	127	15866	254	16120	0.0157568	0.0157549		0.9997	7488.93	0.0664101	7488.87	0.13282	7489	1.77354e-05	8.40731e-05
		0.5625	15994	127	15867	254	16121	0.0157558	0.0157549		0.9997	7492.93	0.0666084	7492.87	0.133217	7493	1.77788e-05	8.40731e-05
		0.562	15995	127	15868	254	16122	0.0157549	0.0157549		0.9997	7496.93	0.0668073	7496.87	0.133615	7497	1.78224e-05	8.40731e-05
		0.5603	15995	128	15867	256	16123	0.0158779	0.0158602		0.9997	7500.93	0.0670068	7500.87	0.134014	7501	1.78661e-05	8.40731e-05
		0.5599	15996	128	15868	256	16124	0.015877	0.0158602		0.9997	7504.93	0.0672068	7504.87	0.134414	7505	1.79099e-05	8.40731e-05
		0.5593	15997	128	15869	256	16125	0.015876	0.0158602		0.9997	7508.93	0.0674075	7508.87	0.134815	7509	1.79538e-05	8.40731e-05
		0.5578	15998	128	15870	256	16126	0.015875	0.0158602		0.9997	7512.93	0.0676088	7512.86	0.135218	7513	1.79978e-05	8.40731e-05
		0.5576	15999	128	15871	256	16127	0.015874	0.0158602		0.9997	7516.93	0.0678106	7516.86	0.135621	7517	1.80419e-05	8.40731e-05
		0.5575	16000	128	15872	256	16128	0.015873	0.0158602		0.9997	7520.93	0.0680131	7520.86	0.136026	7521	1.80862e-05	8.40731e-05
		0.5573	16001	128	15873	256	16129	0.015872	0.0158602		0.9997	7524.93	0.0682161	7524.86	0.136432	7525	1.81305e-05	8.40731e-05
		0.557	16002	128	15874	256	16130	0.015871	0.0158602		0.9997	7528.93	0.0684198	7528.86	0.13684	7529	1.8175e-05	8.40731e-05
		0.5568	16003	128	15875	256	16131	0.0158701	0.0158602		0.9997	7532.93	0.0686241	7532.86	0.137248	7533	1.82196e-05	8.40731e-05
		0.5557	16006	128	15878	256	16134	0.0158671	0.0158602		0.9997	7536.93	0.068829	7536.86	0.137658	7537	1.82643e-05	8.40731e-05
		0.5553	16007	128	15879	256	16135	0.0158661	0.0158602		0.9997	7540.93	0.0690345	7540.86	0.138069	7541	1.83091e-05	8.40731e-05
		0.5552	16009	128	15881	256	16137	0.0158642	0.0158602		0.9997	7544.93	0.0692406	7544.86	0.138481	7545	1.8354e-05	8.40731e-05
		0.5551	16011	128	15883	256	16139	0.0158622	0.0158602		0.9997	7548.93	0.0694473	7548.86	0.138895	7549	1.83991e-05	8.40731e-05
		0.5549	16012	128	15884	256	16140	0.0158612	0.0158602		0.9997	7552.93	0.0696547	7552.86	0.139309	7553	1.84442e-05	8.40731e-05
		0.5548	16013	128	15885	256	16141	0.0158602	0.0158602		0.9997	7556.93	0.0698627	7556.86	0.139725	7557	1.84895e-05	8.40731e-05
		0.5545	16013	129	15884	258	16142	0.0159831	0.0159812		0.9997	7560.93	0.0700713	7560.86	0.140143	7561	1.85349e-05	8.40731e-05
		0.554	16014	129	15885	258	16143	0.0159822	0.0159812		0.9997	7564.93	0.0702805	7564.86	0.140561	7565	1.85804e-05	8.40731e-05
		0.5539	16015	129	15886	258	16144	0.0159812	0.0159812		0.9997	7568.93	0.0704903	7568.86	0.140981	7569	1.86261e-05	8.40731e-05
		0.5535	16015	130	15885	260	16145	0.0161041	0.0160991		0.9997	7572.93	0.0707008	7572.86	0.141402	7573	1.86718e-05	8.40731e-05
		0.5534	16016	130	15886	260	16146	0.0161031	0.0160991		0.9997	7576.93	0.0709119	7576.86	0.141824	7577	1.87177e-05	8.40731e-05
		0.5529	16017	130	15887	260	16147	0.0161021	0.0160991		0.9997	7580.93	0.0711237	7580.86	0.142247	7581	1.87637e-05	8.40731e-05
		0.5522	16018	130	15888	260	16148	0.0161011	0.0160991		0.9997	7584.93	0.071336	7584.86	0.142672	7585	1.88098e-05	8.40731e-05
		0.5519	16019	130	15889	260	16149	0.0161001	0.0160991		0.9997	7588.93	0.071549	7588.86	0.143098	7589	1.8856e-05	8.40731e-05
		0.5516	16020	130	15890	260	16150	0.0160991	0.0160991		0.9997	7592.93	0.0717627	7592.86	0.143525	7593	1.89023e-05	8.40731e-05
		0.5513	16020	131	15889	262	16151	0.0162219	0.0162169		0.9997	7596.93	0.071977	7596.86	0.143954	7597	1.89488e-05	8.40731e-05
		0.551	16021	131	15890	262	16152	0.0162209	0.0162169		0.9997	7600.93	0.0721919	7600.86	0.144384	7601	1.89954e-05	8.40731e-05
		0.5502	16022	131	15891	262	16153	0.0162199	0.0162169		0.9997	7604.93	0.0724075	7604.86	0.144815	7605	1.90421e-05	8.40731e-05
		0.5499	16023	131	15892	262	16154	0.0162189	0.0162169		0.9997	7608.93	0.0726237	7608.85	0.145247	7609	1.90889e-05	8.40731e-05
		0.5498	16024	131	15893	262	16155	0.0162179	0.0162169		0.9997	7612.93	0.0728406	7612.85	0.145681	7613	1.91358e-05	8.40731e-05
		0.5497	16025	131	15894	262	16156	0.0162169	0.0162169		0.9997	7616.93	0.0730581	7616.85	0.146116	7617	1.91829e-05	8.40731e-05
		0.5496	16025	132	15893	264	16157	0.0163397	0.0163387		0.9997	7620.93	0.0732763	7620.85	0.146553	7621	1.92301e-05	8.40731e-05
		0.5495	16026	132	15894	264	16158	0.0163387	0.0163387		0.9997	7624.93	0.0734951	7624.85	0.14699	7625	1.92774e-05	8.40731e-05
		0.5489	16027	133	15894	266	16160	0.0164604	0.0164594		0.9997	7628.93	0.0737146	7628.85	0.147429	7629	1.93248e-05	8.40731e-05
		0.5482	16028	133	15895	266	16161	0.0164594	0.0164594		0.9997	7632.93	0.0739347	7632.85	0.147869	7633	1.93724e-05	8.40731e-05
		0.5479	16028	134	15894	268	16162	0.0165821	0.0165821		0.9997	7636.93	0.0741556	7636.85	0.148311	7637	1.94201e-05	8.40731e-05
		0.5477	16028	135	15893	270	16163	0.0167048	0.0166564		0.9997	7640.93	0.074377	7640.85	0.148754	7641	1.94679e-05	8.40731e-05
		0.5476	16029	135	15894	270	16164	0.0167038	0.0166564		0.9997	7644.93	0.0745992	7644.85	0.149198	7645	1.95158e-05	8.40731e-05
		0.547	16030	135	15895	270	16165	0.0167028	0.0166564		0.9997	7648.93	0.074822	7648.85	0.149644	7649	1.95639e-05	8.40731e-05
		0.5466	16031	135	15896	270	16166	0.0167017	0.0166564		0.9997	7652.92	0.0750455	7652.85	0.150091	7653	1.9612e-05	8.40731e-05
		0.5455	16032	135	15897	270	16167	0.0167007	0.0166564		0.9997	7656.92	0.0752696	7656.85	0.150539	7657	1.96603e-05	8.40731e-05
		0.545	16033	135	15898	270	16168	0.0166997	0.0166564		0.9997	7660.92	0.0754944	7660.85	0.150989	7661	1.97088e-05	8.40731e-05
		0.5447	16035	135	15900	270	16170	0.0166976	0.0166564		0.9997	7664.92	0.0757199	7664.85	0.15144	7665	1.97573e-05	8.40731e-05
		0.5442	16036	135	15901	270	16171	0.0166966	0.0166564		0.9997	7668.92	0.0759461	7668.85	0.151892	7669	1.9806e-05	8.40731e-05
		0.5441	16037	135	15902	270	16172	0.0166955	0.0166564		0.9997	7672.92	0.076173	7672.85	0.152346	7673	1.98548e-05	8.40731e-05
		0.544	16039	135	15904	270	16174	0.0166935	0.0166564		0.9997	7676.92	0.0764005	7676.85	0.152801	7677	1.99038e-05	8.40731e-05
		0.5439	16040	135	15905	270	16175	0.0166924	0.0166564		0.9997	7680.92	0.0766288	7680.85	0.153258	7681	1.99528e-05	8.40731e-05
		0.5438	16041	135	15906	270	16176	0.0166914	0.0166564		0.9997	7684.92	0.0768577	7684.85	0.153715	7685	2.0002e-05	8.40731e-05
		0.5437	16042	135	15907	270	16177	0.0166904	0.0166564		0.9997	7688.92	0.0770873	7688.85	0.154175	7689	2.00513e-05	8.40731e-05
		0.543	16044	135	15909	270	16179	0.0166883	0.0166564		0.9997	7692.92	0.0773176	7692.85	0.154635	7693	2.01008e-05	8.40731e-05
		0.5427	16046	135	15911	270	16181	0.0166862	0.0166564		0.9997	7696.92	0.0775486	7696.84	0.155097	7697	2.01503e-05	8.40731e-05
		0.5417	16047	135	15912	270	16182	0.0166852	0.0166564		0.9997	7700.92	0.0777803	7700.84	0.155561	7701	2.02001e-05	8.40731e-05
		0.5416	16049	135	15914	270	16184	0.0166831	0.0166564		0.9997	7704.92	0.0780127	7704.84	0.156025	7705	2.02499e-05	8.40731e-05
		0.5413	16050	135	15915	270	16185	0.0166821	0.0166564		0.9997	7708.92	0.0782458	7708.84	0.156492	7709	2.02999e-05	8.40731e-05
		0.5406	16051	135	15916	270	16186	0.0166811	0.0166564		0.9997	7712.92	0.0784796	7712.84	0.156959	7713	2.035e-05	8.40731e-05
		0.5404	16052	135	15917	270	16187	0.0166801	0.0166564		0.9997	7716.92	0.0787141	7716.84	0.157428	7717	2.04002e-05	8.40731e-05
		0.5398	16054	135	15919	270	16189	0.016678	0.0166564		0.9996	7720.92	0.0789493	7720.84	0.157899	7721	2.04505e-05	0.000135327
		0.5397	16055	135	15920	270	16190	0.016677	0.0166564		0.9996	7724.92	0.0791853	7724.84	0.158371	7725	2.0501e-05	0.000135327
		0.5395	16057	135	15922	270	16192	0.0166749	0.0166564		0.9996	7728.92	0.0794219	7728.84	0.158844	7729	2.05517e-05	0.000135327
		0.5373	16058	135	15923	270	16193	0.0166739	0.0166564		0.9996	7732.92	0.0796593	7732.84	0.159319	7733	2.06024e-05	0.000135327
		0.5369	16059	135	15924	270	16194	0.0166728	0.0166564		0.9996	7736.92	0.0798973	7736.84	0.159795	7737	2.06533e-05	0.000135327
		0.5368	16060	135	15925	270	16195	0.0166718	0.0166564		0.9996	7740.92	0.0801361	7740.84	0.160272	7741	2.07043e-05	0.000135327
		0.5364	16062	135	15927	270	16197	0.0166698	0.0166564		0.9996	7744.92	0.0803757	7744.84	0.160751	7745	2.07555e-05	0.000135327
		0.536	16063	135	15928	270	16198	0.0166687	0.0166564		0.9996	7748.92	0.0806159	7748.84	0.161232	7749	2.08068e-05	0.000135327
		0.5359	16064	135	15929	270	16199	0.0166677	0.0166564		0.9996	7752.92	0.0808569	7752.84	0.161714	7753	2.08582e-05	0.000135327
		0.5356	16065	135	15930	270	16200	0.0166667	0.0166564		0.9996	7756.92	0.0810986	7756.84	0.162197	7757	2.09098e-05	0.000135327
		0.5353	16066	135	15931	270	16201	0.0166656	0.0166564		0.9996	7760.92	0.081341	7760.84	0.162682	7761	2.09615e-05	0.000135327
		0.5352	16067	135	15932	270	16202	0.0166646	0.0166564		0.9996	7764.92	0.0815842	7764.84	0.163168	7765	2.10133e-05	0.000135327
		0.5351	16069	135	15934	270	16204	0.0166626	0.0166564		0.9996	7768.92	0.0818281	7768.84	0.163656	7769	2.10653e-05	0.000135327
		0.5346	16070	135	15935	270	16205	0.0166615	0.0166564		0.9996	7772.92	0.0820727	7772.84	0.164145	7773	2.11174e-05	0.000135327
		0.5344	16072	135	15937	270	16207	0.0166595	0.0166564		0.9996	7776.92	0.0823181	7776.84	0.164636	7777	2.11696e-05	0.000135327
		0.5341	16073	135	15938	270	16208	0.0166584	0.0166564		0.9996	7780.92	0.0825642	7780.83	0.165128	7781	2.1222e-05	0.000135327
		0.5338	16074	135	15939	270	16209	0.0166574	0.0166564		0.9996	7784.92	0.0828111	7784.83	0.165622	7785	2.12745e-05	0.000135327
		0.5336	16075	135	15940	270	16210	0.0166564	0.0166564		0.9996	7788.92	0.0830587	7788.83	0.166117	7789	2.13272e-05	0.000135327
		0.5333	16075	136	15939	272	16211	0.0167787	0.0167705		0.9996	7792.92	0.0833071	7792.83	0.166614	7793	2.138e-05	0.000135327
		0.5326	16076	136	15940	272	16212	0.0167777	0.0167705		0.9996	7796.92	0.0835562	7796.83	0.167112	7797	2.14329e-05	0.000135327
		0.5325	16077	136	15941	272	16213	0.0167767	0.0167705		0.9996	7800.92	0.0838061	7800.83	0.167612	7801	2.1486e-05	0.000135327
		0.5321	16078	136	15942	272	16214	0.0167756	0.0167705		0.9996	7804.92	0.0840568	7804.83	0.168114	7805	2.15392e-05	0.000135327
		0.532	16079	136	15943	272	16215	0.0167746	0.0167705		0.9996	7808.92	0.0843082	7808.83	0.168616	7809	2.15926e-05	0.000135327
		0.5312	16080	136	15944	272	16216	0.0167736	0.0167705		0.9996	7812.92	0.0845603	7812.83	0.169121	7813	2.16461e-05	0.000135327
		0.5308	16083	136	15947	272	16219	0.0167705	0.0167705		0.9996	7816.92	0.0848133	7816.83	0.169627	7817	2.16997e-05	0.000135327
		0.5306	16083	137	15946	274	16220	0.0168927	0.0168906		0.9996	7820.91	0.085067	7820.83	0.170134	7821	2.17535e-05	0.000135327
		0.5305	16084	137	15947	274	16221	0.0168917	0.0168906		0.9996	7824.91	0.0853214	7824.83	0.170643	7825	2.18074e-05	0.000135327
		0.53	16085	137	15948	274	16222	0.0168906	0.0168906		0.9996	7828.91	0.0855767	7828.83	0.171153	7829	2.18615e-05	0.000135327
		0.5299	16085	138	15947	276	16223	0.0170129	0.0170118		0.9996	7832.91	0.0858327	7832.83	0.171665	7833	2.19157e-05	0.000135327
		0.5297	16086	138	15948	276	16224	0.0170118	0.0170118		0.9996	7836.91	0.0860895	7836.83	0.172179	7837	2.197e-05	0.000135327
		0.5296	16087	139	15948	278	16226	0.017133	0.0171298		0.9996	7840.91	0.0863471	7840.83	0.172694	7841	2.20245e-05	0.000135327
		0.5295	16088	139	15949	278	16227	0.0171319	0.0171298		0.9996	7844.91	0.0866055	7844.83	0.173211	7845	2.20792e-05	0.000135327
		0.5291	16089	139	15950	278	16228	0.0171309	0.0171298		0.9996	7848.91	0.0868646	7848.83	0.173729	7849	2.21339e-05	0.000135327
		0.529	16090	139	15951	278	16229	0.0171298	0.0171298		0.9996	7852.91	0.0871246	7852.83	0.174249	7853	2.21889e-05	0.000135327
		0.5289	16090	140	15950	280	16230	0.017252	0.0172329		0.9996	7856.91	0.0873853	7856.83	0.174771	7857	2.22439e-05	0.000135327
		0.5288	16092	140	15952	280	16232	0.0172499	0.0172329		0.9996	7860.91	0.0876469	7860.82	0.175294	7861	2.22992e-05	0.000135327
		0.5287	16094	140	15954	280	16234	0.0172478	0.0172329		0.9996	7864.91	0.0879092	7864.82	0.175818	7865	2.23545e-05	0.000135327
		0.5282	16095	140	15955	280	16235	0.0172467	0.0172329		0.9996	7868.91	0.0881723	7868.82	0.176345	7869	2.241e-05	0.000135327
		0.5275	16097	140	15957	280	16237	0.0172446	0.0172329		0.9996	7872.91	0.0884362	7872.82	0.176872	7873	2.24657e-05	0.000135327
		0.5274	16098	140	15958	280	16238	0.0172435	0.0172329		0.9996	7876.91	0.088701	7876.82	0.177402	7877	2.25215e-05	0.000135327
		0.5273	16100	140	15960	280	16240	0.0172414	0.0172329		0.9996	7880.91	0.0889665	7880.82	0.177933	7881	2.25775e-05	0.000135327
		0.5268	16101	140	15961	280	16241	0.0172403	0.0172329		0.9996	7884.91	0.0892329	7884.82	0.178466	7885	2.26336e-05	0.000135327
		0.5262	16102	140	15962	280	16242	0.0172393	0.0172329		0.9996	7888.91	0.0895001	7888.82	0.179	7889	2.26898e-05	0.000135327
		0.526	16103	140	15963	280	16243	0.0172382	0.0172329		0.9996	7892.91	0.089768	7892.82	0.179536	7893	2.27462e-05	0.000135327
		0.5257	16104	140	15964	280	16244	0.0172371	0.0172329		0.9996	7896.91	0.0900368	7896.82	0.180074	7897	2.28028e-05	0.000135327
		0.5254	16105	140	15965	280	16245	0.0172361	0.0172329		0.9996	7900.91	0.0903065	7900.82	0.180613	7901	2.28595e-05	0.000135327
		0.5244	16106	140	15966	280	16246	0.017235	0.0172329		0.9996	7904.91	0.0905769	7904.82	0.181154	7905	2.29164e-05	0.000135327
		0.5241	16107	140	15967	280	16247	0.017234	0.0172329		0.9996	7908.91	0.0908482	7908.82	0.181696	7909	2.29734e-05	0.000135327
		0.524	16108	140	15968	280	16248	0.0172329	0.0172329		0.9996	7912.91	0.0911203	7912.82	0.182241	7913	2.30305e-05	0.000135327
		0.5239	16108	141	15967	282	16249	0.0173549	0.0173549		0.9996	7916.91	0.0913932	7916.82	0.182786	7917	2.30878e-05	0.000135327
		0.5236	16108	142	15966	284	16250	0.0174769	0.0174737		0.9996	7920.91	0.091667	7920.82	0.183334	7921	2.31453e-05	0.000135327
		0.5235	16110	142	15968	284	16252	0.0174748	0.0174737		0.9996	7924.91	0.0919416	7924.82	0.183883	7925	2.32029e-05	0.000135327
		0.5231	16111	142	15969	284	16253	0.0174737	0.0174737		0.9996	7928.91	0.092217	7928.82	0.184434	7929	2.32607e-05	0.000135327
		0.5229	16113	143	15970	286	16256	0.0175935	0.0175805		0.9996	7932.91	0.0924933	7932.82	0.184987	7933	2.33186e-05	0.000135327
		0.5225	16114	143	15971	286	16257	0.0175924	0.0175805		0.9996	7936.91	0.0927705	7936.81	0.185541	7937	2.33767e-05	0.000135327
		0.5221	16116	143	15973	286	16259	0.0175903	0.0175805		0.9996	7940.91	0.0930485	7940.81	0.186097	7941	2.34349e-05	0.000135327
		0.5209	16117	143	15974	286	16260	0.0175892	0.0175805		0.9996	7944.91	0.0933273	7944.81	0.186655	7945	2.34933e-05	0.000135327
		0.5204	16119	143	15976	286	16262	0.017587	0.0175805		0.9996	7948.91	0.093607	7948.81	0.187214	7949	2.35519e-05	0.000135327
		0.5203	16121	143	15978	286	16264	0.0175848	0.0175805		0.9996	7952.91	0.0938875	7952.81	0.187775	7953	2.36106e-05	0.000135327
		0.5202	16122	143	15979	286	16265	0.0175838	0.0175805		0.9996	7956.91	0.0941689	7956.81	0.188338	7957	2.36695e-05	0.000135327
		0.5198	16123	143	15980	286	16266	0.0175827	0.0175805		0.9996	7960.91	0.0944512	7960.81	0.188902	7961	2.37285e-05	0.000135327
		0.5196	16124	143	15981	286	16267	0.0175816	0.0175805		0.9996	7964.91	0.0947343	7964.81	0.189469	7965	2.37877e-05	0.000135327
		0.5191	16125	143	15982	286	16268	0.0175805	0.0175805		0.9996	7968.9	0.0950183	7968.81	0.190037	7969	2.3847e-05	0.000135327
		0.5189	16127	144	15983	288	16271	0.0177002	0.0176959		0.9996	7972.9	0.0953032	7972.81	0.190606	7973	2.39065e-05	0.000135327
		0.5184	16128	144	15984	288	16272	0.0176991	0.0176959		0.9996	7976.9	0.095589	7976.81	0.191178	7977	2.39661e-05	0.000135327
		0.5176	16129	144	15985	288	16273	0.017698	0.0176959		0.9996	7980.9	0.0958756	7980.81	0.191751	7981	2.4026e-05	0.000135327
		0.5173	16130	144	15986	288	16274	0.0176969	0.0176959		0.9996	7984.9	0.0961631	7984.81	0.192326	7985	2.40859e-05	0.000135327
		0.517	16131	144	15987	288	16275	0.0176959	0.0176959		0.9996	7988.9	0.0964515	7988.81	0.192903	7989	2.41461e-05	0.000135327
		0.5164	16131	145	15986	290	16276	0.0178176	0.0178122		0.9996	7992.9	0.0967408	7992.81	0.193482	7993	2.42064e-05	0.000135327
[truncated: 8,744 more rows]

## Sheet: Spectral Level Data
Spectral Level Data		Confidence Threshold	Forward	Reverse	Correct	Incorrect	Total	Global FDR	q-value		Fit Confidence Threshold	Fit Forward	Fit Reverse	Fit Correct	Fit Incorrect	Fit Total	Fit Global FDR	Fit Local FDR
		1	48202	0	48202	0	48202	0	0		1	1	0	1	0	1	0	2.48681e-11
		0.9999	62135	0	62135	0	62135	0	0		1	20	0	20	0	20	0	2.48681e-11
		0.9998	71230	0	71230	0	71230	0	0		1	39	0	39	0	39	0	2.48681e-11
		0.9997	76588	0	76588	0	76588	0	0		1	58	0	58	0	58	0	2.48681e-11
		0.9996	78765	0	78765	0	78765	0	0		1	77	0	77	0	77	0	2.48681e-11
		0.9995	81166	0	81166	0	81166	0	0		1	96	0	96	0	96	0	2.48681e-11
		0.9994	82758	0	82758	0	82758	0	0		1	115	0	115	0	115	0	2.48681e-11
		0.9993	85472	0	85472	0	85472	0	0		1	134	0	134	0	134	0	2.48681e-11
		0.9992	86674	0	86674	0	86674	0	0		1	153	0	153	0	153	0	2.48681e-11
		0.9991	87643	1	87642	2	87644	2.28196e-05	2.19761e-05		1	172	0	172	0	172	0	2.48681e-11
		0.999	88380	1	88379	2	88381	2.26293e-05	2.19761e-05		1	191	0	191	0	191	0	2.48681e-11
		0.9989	89135	1	89134	2	89136	2.24376e-05	2.19761e-05		1	210	0	210	0	210	0	2.48681e-11
		0.9988	89856	1	89855	2	89857	2.22576e-05	2.19761e-05		1	229	0	229	0	229	0	2.48681e-11
		0.9987	90461	1	90460	2	90462	2.21087e-05	2.19761e-05		1	248	0	248	0	248	0	2.48681e-11
		0.9986	91007	1	91006	2	91008	2.19761e-05	2.19761e-05		1	267	0	267	0	267	0	2.48681e-11
		0.9985	91545	2	91543	4	91547	4.36934e-05	4.32507e-05		1	286	0	286	0	286	0	2.48681e-11
		0.9984	92013	2	92011	4	92015	4.34712e-05	4.32507e-05		1	305	0	305	0	305	0	2.48681e-11
		0.9983	92482	2	92480	4	92484	4.32507e-05	4.32507e-05		1	324	0	324	0	324	0	2.48681e-11
		0.9982	92931	3	92928	6	92934	6.45619e-05	6.45619e-05		1	343	0	343	0	343	0	2.48681e-11
		0.9981	93350	4	93346	8	93354	8.56953e-05	8.56953e-05		1	362	0	362	0	362	0	2.48681e-11
		0.998	93707	5	93702	10	93712	0.00010671	0.00010671		1	381	0	381	0	381	0	2.48681e-11
		0.9979	94054	6	94048	12	94060	0.000127578	0.000127046		1	400	0	400	0	400	0	2.48681e-11
		0.9978	94448	6	94442	12	94454	0.000127046	0.000127046		1	419	0	419	0	419	0	2.48681e-11
		0.9977	94771	7	94764	14	94778	0.000147714	0.000144917		1	438	0	438	0	438	0	2.48681e-11
		0.9976	95131	7	95124	14	95138	0.000147155	0.000144917		1	457	0	457	0	457	0	2.48681e-11
		0.9975	95485	7	95478	14	95492	0.000146609	0.000144917		1	476	0	476	0	476	0	2.48681e-11
		0.9974	95771	7	95764	14	95778	0.000146171	0.000144917		1	495	0	495	0	495	0	2.48681e-11
		0.9973	96046	7	96039	14	96053	0.000145753	0.000144917		1	514	0	514	0	514	0	2.48681e-11
		0.9972	96316	7	96309	14	96323	0.000145344	0.000144917		1	533	0	533	0	533	0	2.48681e-11
		0.9971	96600	7	96593	14	96607	0.000144917	0.000144917		1	552	0	552	0	552	0	2.48681e-11
		0.997	96811	8	96803	16	96819	0.000165257	0.000161074		1	571	0	571	0	571	0	2.48681e-11
		0.9969	97055	8	97047	16	97063	0.000164841	0.000161074		1	590	0	590	0	590	0	2.48681e-11
		0.9968	97309	8	97301	16	97317	0.000164411	0.000161074		1	609	0	609	0	609	0	2.48681e-11
		0.9967	97489	8	97481	16	97497	0.000164108	0.000161074		1	628	0	628	0	628	0	2.48681e-11
		0.9966	97758	8	97750	16	97766	0.000163656	0.000161074		1	647	0	647	0	647	0	2.48681e-11
		0.9965	98019	8	98011	16	98027	0.00016322	0.000161074		1	666	0	666	0	666	0	2.48681e-11
		0.9964	98198	8	98190	16	98206	0.000162923	0.000161074		1	685	0	685	0	685	0	2.48681e-11
		0.9963	98379	8	98371	16	98387	0.000162623	0.000161074		1	704	0	704	0	704	0	2.48681e-11
		0.9962	98612	8	98604	16	98620	0.000162239	0.000161074		1	723	0	723	0	723	0	2.48681e-11
		0.9961	98795	8	98787	16	98803	0.000161938	0.000161074		1	742	0	742	0	742	0	2.48681e-11
		0.996	98963	8	98955	16	98971	0.000161664	0.000161074		1	761	0	761	0	761	0	2.48681e-11
		0.9959	99143	8	99135	16	99151	0.00016137	0.000161074		1	780	0	780	0	780	0	2.48681e-11
		0.9958	99325	8	99317	16	99333	0.000161074	0.000161074		1	799	0	799	0	799	0	2.48681e-11
		0.9957	99499	9	99490	18	99508	0.00018089	0.000180081		1	818	0	818	0	818	0	2.48681e-11
		0.9956	99663	9	99654	18	99672	0.000180592	0.000180081		1	837	0	837	0	837	0	2.48681e-11
		0.9955	99813	9	99804	18	99822	0.000180321	0.000180081		1	856	0	856	0	856	0	2.48681e-11
		0.9954	99946	9	99937	18	99955	0.000180081	0.000180081		1	875	0	875	0	875	0	2.48681e-11
		0.9953	100088	10	100078	20	100098	0.000199804	0.000195014		1	894	0	894	0	894	0	2.48681e-11
		0.9952	100236	10	100226	20	100246	0.000199509	0.000195014		1	913	0	913	0	913	0	2.48681e-11
		0.9951	100389	10	100379	20	100399	0.000199205	0.000195014		1	932	0	932	0	932	0	2.48681e-11
		0.995	100511	10	100501	20	100521	0.000198963	0.000195014		1	951	0	951	0	951	0	2.48681e-11
		0.9949	100637	10	100627	20	100647	0.000198714	0.000195014		1	970	0	970	0	970	0	2.48681e-11
		0.9948	100770	10	100760	20	100780	0.000198452	0.000195014		1	989	0	989	0	989	0	2.48681e-11
		0.9947	100904	10	100894	20	100914	0.000198189	0.000195014		1	1008	0	1008	0	1008	0	2.48681e-11
		0.9946	101034	10	101024	20	101044	0.000197934	0.000195014		1	1027	0	1027	0	1027	0	2.48681e-11
		0.9945	101181	10	101171	20	101191	0.000197646	0.000195014		1	1046	0	1046	0	1046	0	2.48681e-11
		0.9944	101286	10	101276	20	101296	0.000197441	0.000195014		1	1065	0	1065	0	1065	0	2.48681e-11
		0.9943	101425	10	101415	20	101435	0.000197171	0.000195014		1	1084	0	1084	0	1084	0	2.48681e-11
		0.9942	101505	10	101495	20	101515	0.000197015	0.000195014		1	1103	0	1103	0	1103	0	2.48681e-11
		0.9941	101610	10	101600	20	101620	0.000196812	0.000195014		1	1122	0	1122	0	1122	0	2.48681e-11
		0.994	101725	10	101715	20	101735	0.000196589	0.000195014		1	1141	0	1141	0	1141	0	2.48681e-11
		0.9939	101867	10	101857	20	101877	0.000196315	0.000195014		1	1160	0	1160	0	1160	0	2.48681e-11
		0.9938	101983	10	101973	20	101993	0.000196092	0.000195014		1	1179	0	1179	0	1179	0	2.48681e-11
		0.9937	102105	10	102095	20	102115	0.000195858	0.000195014		1	1198	0	1198	0	1198	0	2.48681e-11
		0.9936	102214	10	102204	20	102224	0.000195649	0.000195014		1	1217	0	1217	0	1217	0	2.48681e-11
		0.9935	102319	10	102309	20	102329	0.000195448	0.000195014		1	1236	0	1236	0	1236	0	2.48681e-11
		0.9934	102450	10	102440	20	102460	0.000195198	0.000195014		1	1255	0	1255	0	1255	0	2.48681e-11
		0.9933	102547	10	102537	20	102557	0.000195014	0.000195014		1	1274	0	1274	0	1274	0	2.48681e-11
		0.9932	102676	11	102665	22	102687	0.000214243	0.000213207		1	1293	0	1293	0	1293	0	2.48681e-11
		0.9931	102835	11	102824	22	102846	0.000213912	0.000213207		1	1312	0	1312	0	1312	0	2.48681e-11
		0.993	102909	11	102898	22	102920	0.000213758	0.000213207		1	1331	0	1331	0	1331	0	2.48681e-11
		0.9929	103015	11	103004	22	103026	0.000213538	0.000213207		1	1350	0	1350	0	1350	0	2.48681e-11
		0.9928	103097	11	103086	22	103108	0.000213369	0.000213207		1	1369	0	1369	0	1369	0	2.48681e-11
		0.9927	103175	11	103164	22	103186	0.000213207	0.000213207		1	1388	0	1388	0	1388	0	2.48681e-11
		0.9926	103257	12	103245	24	103269	0.000232403	0.000231203		1	1407	0	1407	0	1407	0	2.48681e-11
		0.9925	103363	12	103351	24	103375	0.000232164	0.000231203		1	1426	0	1426	0	1426	0	2.48681e-11
		0.9924	103448	12	103436	24	103460	0.000231974	0.000231203		1	1445	0	1445	0	1445	0	2.48681e-11
		0.9923	103529	12	103517	24	103541	0.000231792	0.000231203		1	1464	0	1464	0	1464	0	2.48681e-11
		0.9922	103613	12	103601	24	103625	0.000231604	0.000231203		1	1483	0	1483	0	1483	0	2.48681e-11
		0.9921	103696	12	103684	24	103708	0.000231419	0.000231203		1	1502	0	1502	0	1502	0	2.48681e-11
		0.992	103793	12	103781	24	103805	0.000231203	0.000231203		1	1521	0	1521	0	1521	0	2.48681e-11
		0.9919	103870	13	103857	26	103883	0.000250282	0.000247346		1	1540	0	1540	0	1540	0	2.48681e-11
		0.9918	103941	13	103928	26	103954	0.000250111	0.000247346		1	1559	0	1559	0	1559	0	2.48681e-11
		0.9917	104019	13	104006	26	104032	0.000249923	0.000247346		1	1578	0	1578	0	1578	0	2.48681e-11
		0.9916	104139	13	104126	26	104152	0.000249635	0.000247346		1	1597	0	1597	0	1597	0	2.48681e-11
		0.9915	104217	13	104204	26	104230	0.000249448	0.000247346		1	1616	0	1616	0	1616	0	2.48681e-11
		0.9914	104300	13	104287	26	104313	0.00024925	0.000247346		1	1635	0	1635	0	1635	0	2.48681e-11
		0.9913	104376	13	104363	26	104389	0.000249068	0.000247346		1	1654	0	1654	0	1654	0	2.48681e-11
		0.9912	104460	13	104447	26	104473	0.000248868	0.000247346		1	1673	0	1673	0	1673	0	2.48681e-11
		0.9911	104532	13	104519	26	104545	0.000248697	0.000247346		1	1692	0	1692	0	1692	0	2.48681e-11
		0.991	104599	13	104586	26	104612	0.000248537	0.000247346		1	1711	0	1711	0	1711	0	2.48681e-11
		0.9909	104708	13	104695	26	104721	0.000248279	0.000247346		1	1730	0	1730	0	1730	0	2.48681e-11
		0.9908	104770	13	104757	26	104783	0.000248132	0.000247346		1	1749	0	1749	0	1749	0	2.48681e-11
		0.9907	104861	13	104848	26	104874	0.000247917	0.000247346		1	1768	0	1768	0	1768	0	2.48681e-11
		0.9906	104919	13	104906	26	104932	0.00024778	0.000247346		1	1787	0	1787	0	1787	0	2.48681e-11
		0.9905	105003	13	104990	26	105016	0.000247581	0.000247346		1	1806	0	1806	0	1806	0	2.48681e-11
		0.9904	105103	13	105090	26	105116	0.000247346	0.000247346		1	1825	0	1825	0	1825	0	2.48681e-11
		0.9903	105166	14	105152	28	105180	0.00026621	0.000266094		1	1844	0	1844	0	1844	0	2.48681e-11
		0.9902	105212	14	105198	28	105226	0.000266094	0.000266094		1	1863	0	1863	0	1863	0	2.48681e-11
		0.9901	105301	15	105286	30	105316	0.000284857	0.000282701		1	1882	0	1882	0	1882	0	2.48681e-11
		0.99	105371	15	105356	30	105386	0.000284668	0.000282701		1	1901	0	1901	0	1901	0	2.48681e-11
		0.9899	105429	15	105414	30	105444	0.000284511	0.000282701		1	1920	0	1920	0	1920	0	2.48681e-11
		0.9898	105524	15	105509	30	105539	0.000284255	0.000282701		1	1939	0	1939	0	1939	0	2.48681e-11
		0.9897	105587	15	105572	30	105602	0.000284086	0.000282701		1	1958	0	1958	0	1958	0	2.48681e-11
		0.9896	105642	15	105627	30	105657	0.000283938	0.000282701		1	1977	0	1977	0	1977	0	2.48681e-11
		0.9895	105698	15	105683	30	105713	0.000283787	0.000282701		1	1996	0	1996	0	1996	0	2.48681e-11
		0.9894	105804	15	105789	30	105819	0.000283503	0.000282701		1	2015	0	2015	0	2015	0	2.48681e-11
		0.9893	105869	15	105854	30	105884	0.000283329	0.000282701		1	2034	0	2034	0	2034	0	2.48681e-11
		0.9892	105952	15	105937	30	105967	0.000283107	0.000282701		1	2053	0	2053	0	2053	0	2.48681e-11
		0.9891	106040	15	106025	30	106055	0.000282872	0.000282701		1	2072	0	2072	0	2072	0	2.48681e-11
		0.989	106104	15	106089	30	106119	0.000282701	0.000282701		1	2091	0	2091	0	2091	0	2.48681e-11
		0.9889	106160	16	106144	32	106176	0.000301386	0.00029946		1	2110	0	2110	0	2110	0	2.48681e-11
		0.9888	106236	16	106220	32	106252	0.000301171	0.00029946		1	2129	0	2129	0	2129	0	2.48681e-11
		0.9887	106320	16	106304	32	106336	0.000300933	0.00029946		1	2148	0	2148	0	2148	0	2.48681e-11
		0.9886	106393	16	106377	32	106409	0.000300726	0.00029946		1	2167	0	2167	0	2167	0	2.48681e-11
		0.9885	106439	16	106423	32	106455	0.000300596	0.00029946		1	2186	0	2186	0	2186	0	2.48681e-11
		0.9884	106495	16	106479	32	106511	0.000300438	0.00029946		1	2205	0	2205	0	2205	0	2.48681e-11
		0.9883	106563	16	106547	32	106579	0.000300247	0.00029946		1	2224	0	2224	0	2224	0	2.48681e-11
		0.9882	106608	16	106592	32	106624	0.00030012	0.00029946		1	2243	0	2243	0	2243	0	2.48681e-11
		0.9881	106667	16	106651	32	106683	0.000299954	0.00029946		1	2262	0	2262	0	2262	0	2.48681e-11
		0.988	106707	16	106691	32	106723	0.000299842	0.00029946		1	2281	0	2281	0	2281	0	2.48681e-11
		0.9879	106751	16	106735	32	106767	0.000299718	0.00029946		1	2300	0	2300	0	2300	0	2.48681e-11
		0.9878	106793	16	106777	32	106809	0.0002996	0.00029946		1	2319	0	2319	0	2319	0	2.48681e-11
		0.9877	106843	16	106827	32	106859	0.00029946	0.00029946		1	2338	0	2338	0	2338	0	2.48681e-11
		0.9876	106903	17	106886	34	106920	0.000317995	0.000312466		1	2357	0	2357	0	2357	0	2.48681e-11
		0.9875	106954	17	106937	34	106971	0.000317843	0.000312466		1	2376	0	2376	0	2376	0	2.48681e-11
		0.9874	106994	17	106977	34	107011	0.000317724	0.000312466		1	2395	0	2395	0	2395	0	2.48681e-11
		0.9873	107044	17	107027	34	107061	0.000317576	0.000312466		1	2414	0	2414	0	2414	0	2.48681e-11
		0.9872	107091	17	107074	34	107108	0.000317437	0.000312466		1	2433	0	2433	0	2433	0	2.48681e-11
		0.9871	107138	17	107121	34	107155	0.000317297	0.000312466		1	2452	0	2452	0	2452	0	2.48681e-11
		0.987	107209	17	107192	34	107226	0.000317087	0.000312466		1	2471	0	2471	0	2471	0	2.48681e-11
		0.9869	107250	17	107233	34	107267	0.000316966	0.000312466		1	2490	0	2490	0	2490	0	2.48681e-11
		0.9868	107308	17	107291	34	107325	0.000316795	0.000312466		1	2509	0	2509	0	2509	0	2.48681e-11
		0.9867	107359	17	107342	34	107376	0.000316644	0.000312466		1	2528	0	2528	0	2528	0	2.48681e-11
		0.9866	107391	17	107374	34	107408	0.00031655	0.000312466		1	2547	0	2547	0	2547	0	2.48681e-11
		0.9865	107431	17	107414	34	107448	0.000316432	0.000312466		1	2566	0	2566	0	2566	0	2.48681e-11
		0.9864	107504	17	107487	34	107521	0.000316217	0.000312466		1	2585	0	2585	0	2585	0	2.48681e-11
		0.9863	107554	17	107537	34	107571	0.00031607	0.000312466		1	2604	0	2604	0	2604	0	2.48681e-11
		0.9862	107594	17	107577	34	107611	0.000315953	0.000312466		1	2623	0	2623	0	2623	0	2.48681e-11
		0.9861	107635	17	107618	34	107652	0.000315832	0.000312466		1	2642	0	2642	0	2642	0	2.48681e-11
		0.986	107731	17	107714	34	107748	0.000315551	0.000312466		1	2661	0	2661	0	2661	0	2.48681e-11
		0.9859	107787	17	107770	34	107804	0.000315387	0.000312466		1	2680	0	2680	0	2680	0	2.48681e-11
		0.9858	107844	17	107827	34	107861	0.000315221	0.000312466		1	2699	0	2699	0	2699	0	2.48681e-11
		0.9857	107907	17	107890	34	107924	0.000315037	0.000312466		1	2718	0	2718	0	2718	0	2.48681e-11
		0.9856	107947	17	107930	34	107964	0.00031492	0.000312466		1	2737	0	2737	0	2737	0	2.48681e-11
		0.9855	108000	17	107983	34	108017	0.000314765	0.000312466		1	2756	0	2756	0	2756	0	2.48681e-11
		0.9854	108053	17	108036	34	108070	0.000314611	0.000312466		1	2775	0	2775	0	2775	0	2.48681e-11
		0.9853	108105	17	108088	34	108122	0.00031446	0.000312466		1	2794	0	2794	0	2794	0	2.48681e-11
		0.9852	108152	17	108135	34	108169	0.000314323	0.000312466		1	2813	0	2813	0	2813	0	2.48681e-11
		0.9851	108198	17	108181	34	108215	0.000314189	0.000312466		1	2832	0	2832	0	2832	0	2.48681e-11
		0.985	108273	17	108256	34	108290	0.000313972	0.000312466		1	2851	0	2851	0	2851	0	2.48681e-11
		0.9849	108317	17	108300	34	108334	0.000313844	0.000312466		1	2870	0	2870	0	2870	0	2.48681e-11
		0.9848	108359	17	108342	34	108376	0.000313723	0.000312466		1	2889	0	2889	0	2889	0	2.48681e-11
		0.9847	108437	17	108420	34	108454	0.000313497	0.000312466		1	2908	0	2908	0	2908	0	2.48681e-11
		0.9846	108480	17	108463	34	108497	0.000313373	0.000312466		1	2927	0	2927	0	2927	0	2.48681e-11
		0.9845	108523	17	108506	34	108540	0.000313249	0.000312466		1	2946	0	2946	0	2946	0	2.48681e-11
		0.9844	108566	17	108549	34	108583	0.000313125	0.000312466		1	2965	0	2965	0	2965	0	2.48681e-11
		0.9843	108612	17	108595	34	108629	0.000312992	0.000312466		1	2984	0	2984	0	2984	0	2.48681e-11
		0.9842	108672	17	108655	34	108689	0.000312819	0.000312466		1	3003	0	3003	0	3003	0	2.48681e-11
		0.9841	108716	17	108699	34	108733	0.000312693	0.000312466		1	3022	0	3022	0	3022	0	2.48681e-11
		0.984	108749	17	108732	34	108766	0.000312598	0.000312466		1	3041	0	3041	0	3041	0	2.48681e-11
		0.9839	108795	17	108778	34	108812	0.000312466	0.000312466		1	3060	0	3060	0	3060	0	2.48681e-11
		0.9838	108859	18	108841	36	108877	0.000330648	0.000328899		1	3079	0	3079	0	3079	0	2.48681e-11
		0.9837	108879	18	108861	36	108897	0.000330588	0.000328899		1	3098	0	3098	0	3098	0	2.48681e-11
		0.9836	108936	18	108918	36	108954	0.000330415	0.000328899		1	3117	0	3117	0	3117	0	2.48681e-11
		0.9835	108982	18	108964	36	109000	0.000330275	0.000328899		1	3136	0	3136	0	3136	0	2.48681e-11
		0.9834	109048	18	109030	36	109066	0.000330075	0.000328899		1	3155	0	3155	0	3155	0	2.48681e-11
		0.9833	109081	18	109063	36	109099	0.000329976	0.000328899		1	3174	0	3174	0	3174	0	2.48681e-11
		0.9832	109140	18	109122	36	109158	0.000329797	0.000328899		1	3193	0	3193	0	3193	0	2.48681e-11
		0.9831	109182	18	109164	36	109200	0.00032967	0.000328899		1	3212	0	3212	0	3212	0	2.48681e-11
		0.983	109237	18	109219	36	109255	0.000329504	0.000328899		1	3231	0	3231	0	3231	0	2.48681e-11
		0.9829	109290	18	109272	36	109308	0.000329345	0.000328899		1	3250	0	3250	0	3250	0	2.48681e-11
		0.9828	109374	18	109356	36	109392	0.000329092	0.000328899		1	3269	0	3269	0	3269	0	2.48681e-11
		0.9827	109438	18	109420	36	109456	0.000328899	0.000328899		1	3288	0	3288	0	3288	0	2.48681e-11
		0.9826	109470	19	109451	38	109489	0.000347067	0.000344343		1	3307	0	3307	0	3307	0	2.48681e-11
		0.9825	109535	19	109516	38	109554	0.000346861	0.000344343		1	3326	0	3326	0	3326	0	2.48681e-11
		0.9824	109559	19	109540	38	109578	0.000346785	0.000344343		1	3345	0	3345	0	3345	0	2.48681e-11
		0.9823	109611	19	109592	38	109630	0.00034662	0.000344343		1	3364	0	3364	0	3364	0	2.48681e-11
		0.9822	109640	19	109621	38	109659	0.000346529	0.000344343		1	3383	0	3383	0	3383	0	2.48681e-11
		0.9821	109676	19	109657	38	109695	0.000346415	0.000344343		1	3402	0	3402	0	3402	0	2.48681e-11
		0.982	109705	19	109686	38	109724	0.000346324	0.000344343		1	3421	0	3421	0	3421	0	2.48681e-11
		0.9819	109739	19	109720	38	109758	0.000346216	0.000344343		1	3440	0	3440	0	3440	0	2.48681e-11
		0.9818	109763	19	109744	38	109782	0.000346141	0.000344343		1	3459	0	3459	0	3459	0	2.48681e-11
		0.9817	109858	19	109839	38	109877	0.000345841	0.000344343		1	3478	0	3478	0	3478	0	2.48681e-11
		0.9816	109894	19	109875	38	109913	0.000345728	0.000344343		1	3497	0	3497	0	3497	0	2.48681e-11
		0.9815	109948	19	109929	38	109967	0.000345558	0.000344343		1	3516	0	3516	0	3516	0	2.48681e-11
		0.9814	109980	19	109961	38	109999	0.000345458	0.000344343		1	3535	0	3535	0	3535	0	2.48681e-11
		0.9813	110009	19	109990	38	110028	0.000345367	0.000344343		1	3554	0	3554	0	3554	0	2.48681e-11
		0.9812	110030	19	110011	38	110049	0.000345301	0.000344343		1	3573	0	3573	0	3573	0	2.48681e-11
		0.9811	110064	19	110045	38	110083	0.000345194	0.000344343		1	3592	0	3592	0	3592	0	2.48681e-11
		0.981	110121	19	110102	38	110140	0.000345015	0.000344343		1	3611	0	3611	0	3611	0	2.48681e-11
		0.9809	110209	19	110190	38	110228	0.00034474	0.000344343		1	3630	0	3630	0	3630	0	2.48681e-11
		0.9808	110247	19	110228	38	110266	0.000344621	0.000344343		1	3649	0	3649	0	3649	0	2.48681e-11
		0.9807	110304	19	110285	38	110323	0.000344443	0.000344343		1	3668	0	3668	0	3668	0	2.48681e-11
		0.9806	110336	19	110317	38	110355	0.000344343	0.000344343		1	3687	0	3687	0	3687	0	2.48681e-11
		0.9805	110359	20	110339	40	110379	0.000362388	0.000362234		1	3706	0	3706	0	3706	0	2.48681e-11
		0.9804	110406	20	110386	40	110426	0.000362234	0.000362234		1	3725	0	3725	0	3725	0	2.48681e-11
		0.9803	110436	21	110415	42	110457	0.000380238	0.000378021		1	3744	0	3744	0	3744	0	2.48681e-11
		0.9802	110502	21	110481	42	110523	0.000380011	0.000378021		1	3763	0	3763	0	3763	0	2.48681e-11
		0.9801	110525	21	110504	42	110546	0.000379932	0.000378021		1	3782	0	3782	0	3782	0	2.48681e-11
		0.98	110589	21	110568	42	110610	0.000379713	0.000378021		1	3801	0	3801	0	3801	0	2.48681e-11
		0.9799	110640	21	110619	42	110661	0.000379538	0.000378021		1	3820	0	3820	0	3820	0	2.48681e-11
		0.9798	110678	21	110657	42	110699	0.000379407	0.000378021		1	3839	0	3839	0	3839	0	2.48681e-11
		0.9797	110717	21	110696	42	110738	0.000379274	0.000378021		1	3858	0	3858	0	3858	0	2.48681e-11
		0.9796	110760	21	110739	42	110781	0.000379126	0.000378021		1	3877	0	3877	0	3877	0	2.48681e-11
		0.9795	110809	21	110788	42	110830	0.000378959	0.000378021		1	3896	0	3896	0	3896	0	2.48681e-11
		0.9794	110860	21	110839	42	110881	0.000378784	0.000378021		1	3915	0	3915	0	3915	0	2.48681e-11
		0.9793	110908	21	110887	42	110929	0.000378621	0.000378021		1	3934	0	3934	0	3934	0	2.48681e-11
		0.9792	110928	21	110907	42	110949	0.000378552	0.000378021		1	3953	0	3953	0	3953	0	2.48681e-11
		0.9791	110956	21	110935	42	110977	0.000378457	0.000378021		1	3972	0	3972	0	3972	0	2.48681e-11
		0.979	110994	21	110973	42	111015	0.000378327	0.000378021		1	3991	0	3991	0	3991	0	2.48681e-11
		0.9789	111027	21	111006	42	111048	0.000378215	0.000378021		1	4010	0	4010	0	4010	0	2.48681e-11
		0.9788	111064	21	111043	42	111085	0.000378089	0.000378021		1	4029	0	4029	0	4029	0	2.48681e-11
		0.9787	111084	21	111063	42	111105	0.000378021	0.000378021		1	4048	0	4048	0	4048	0	2.48681e-11
		0.9786	111110	22	111088	44	111132	0.000395926	0.000395751		1	4067	0	4067	0	4067	0	2.48681e-11
		0.9785	111133	22	111111	44	111155	0.000395844	0.000395751		1	4086	0	4086	0	4086	0	2.48681e-11
		0.9784	111159	22	111137	44	111181	0.000395751	0.000395751		1	4105	0	4105	0	4105	0	2.48681e-11
		0.9783	111199	23	111176	46	111222	0.000413587	0.000411478		1	4124	0	4124	0	4124	0	2.48681e-11
		0.9782	111217	23	111194	46	111240	0.00041352	0.000411478		1	4143	0	4143	0	4143	0	2.48681e-11
		0.9781	111244	23	111221	46	111267	0.00041342	0.000411478		1	4162	0	4162	0	4162	0	2.48681e-11
		0.978	111276	23	111253	46	111299	0.000413301	0.000411478		1	4181	0	4181	0	4181	0	2.48681e-11
		0.9779	111321	23	111298	46	111344	0.000413134	0.000411478		1	4200	0	4200	0	4200	0	2.48681e-11
		0.9778	111369	23	111346	46	111392	0.000412956	0.000411478		1	4219	0	4219	0	4219	0	2.48681e-11
		0.9777	111405	23	111382	46	111428	0.000412823	0.000411478		1	4238	0	4238	0	4238	0	2.48681e-11
		0.9776	111475	23	111452	46	111498	0.000412563	0.000411478		1	4257	0	4257	0	4257	0	2.48681e-11
		0.9775	111510	23	111487	46	111533	0.000412434	0.000411478		1	4276	0	4276	0	4276	0	2.48681e-11
		0.9774	111539	23	111516	46	111562	0.000412327	0.000411478		1	4295	0	4295	0	4295	0	2.48681e-11
		0.9773	111598	23	111575	46	111621	0.000412109	0.000411478		1	4314	0	4314	0	4314	0	2.48681e-11
		0.9772	111629	23	111606	46	111652	0.000411994	0.000411478		1	4333	0	4333	0	4333	0	2.48681e-11
		0.9771	111653	23	111630	46	111676	0.000411906	0.000411478		1	4352	0	4352	0	4352	0	2.48681e-11
		0.977	111689	23	111666	46	111712	0.000411773	0.000411478		1	4371	0	4371	0	4371	0	2.48681e-11
		0.9769	111713	23	111690	46	111736	0.000411685	0.000411478		1	4390	0	4390	0	4390	0	2.48681e-11
		0.9768	111733	23	111710	46	111756	0.000411611	0.000411478		1	4409	0	4409	0	4409	0	2.48681e-11
		0.9767	111769	23	111746	46	111792	0.000411478	0.000411478		1	4428	0	4428	0	4428	0	2.48681e-11
		0.9766	111782	24	111758	48	111806	0.000429315	0.000428571		1	4447	0	4447	0	4447	0	2.48681e-11
		0.9765	111799	24	111775	48	111823	0.00042925	0.000428571		1	4466	0	4466	0	4466	0	2.48681e-11
		0.9764	111837	24	111813	48	111861	0.000429104	0.000428571		1	4485	0	4485	0	4485	0	2.48681e-11
		0.9763	111871	24	111847	48	111895	0.000428974	0.000428571		1	4504	0	4504	0	4504	0	2.48681e-11
		0.9762	111901	24	111877	48	111925	0.000428859	0.000428571		1	4523	0	4523	0	4523	0	2.48681e-11
		0.9761	111976	24	111952	48	112000	0.000428571	0.000428571		1	4542	0	4542	0	4542	0	2.48681e-11
		0.976	112004	25	111979	50	112029	0.000446313	0.000445526		1	4561	0	4561	0	4561	0	2.48681e-11
		0.9759	112041	25	112016	50	112066	0.000446166	0.000445526		1	4580	0	4580	0	4580	0	2.48681e-11
		0.9758	112065	25	112040	50	112090	0.00044607	0.000445526		1	4599	0	4599	0	4599	0	2.48681e-11
		0.9757	112093	25	112068	50	112118	0.000445959	0.000445526		1	4618	0	4618	0	4618	0	2.48681e-11
		0.9756	112121	25	112096	50	112146	0.000445847	0.000445526		1	4637	0	4637	0	4637	0	2.48681e-11
		0.9755	112143	25	112118	50	112168	0.00044576	0.000445526		1	4656	0	4656	0	4656	0	2.48681e-11
		0.9754	112162	25	112137	50	112187	0.000445684	0.000445526		1	4675	0	4675	0	4675	0	2.48681e-11
		0.9753	112180	25	112155	50	112205	0.000445613	0.000445526		1	4694	0	4694	0	4694	0	2.48681e-11
		0.9752	112202	25	112177	50	112227	0.000445526	0.000445526		1	4713	0	4713	0	4713	0	2.48681e-11
		0.9751	112220	26	112194	52	112246	0.000463268	0.000460895		1	4732	0	4732	0	4732	0	2.48681e-11
		0.975	112246	26	112220	52	112272	0.000463161	0.000460895		1	4751	0	4751	0	4751	0	2.48681e-11
		0.9749	112269	26	112243	52	112295	0.000463066	0.000460895		1	4770	0	4770	0	4770	0	2.48681e-11
		0.9748	112285	26	112259	52	112311	0.000463	0.000460895		1	4789	0	4789	0	4789	0	2.48681e-11
		0.9747	112327	26	112301	52	112353	0.000462827	0.000460895		1	4808	0	4808	0	4808	0	2.48681e-11
		0.9746	112363	26	112337	52	112389	0.000462679	0.000460895		1	4827	0	4827	0	4827	0	2.48681e-11
		0.9745	112391	26	112365	52	112417	0.000462563	0.000460895		1	4846	0	4846	0	4846	0	2.48681e-11
		0.9744	112448	26	112422	52	112474	0.000462329	0.000460895		1	4865	0	4865	0	4865	0	2.48681e-11
		0.9743	112463	26	112437	52	112489	0.000462267	0.000460895		1	4884	0	4884	0	4884	0	2.48681e-11
		0.9742	112486	26	112460	52	112512	0.000462173	0.000460895		1	4903	0	4903	0	4903	0	2.48681e-11
		0.9741	112509	26	112483	52	112535	0.000462078	0.000460895		1	4922	0	4922	0	4922	0	2.48681e-11
		0.974	112531	26	112505	52	112557	0.000461988	0.000460895		1	4941	0	4941	0	4941	0	2.48681e-11
		0.9739	112558	26	112532	52	112584	0.000461877	0.000460895		1	4960	0	4960	0	4960	0	2.48681e-11
		0.9738	112580	26	112554	52	112606	0.000461787	0.000460895		1	4979	0	4979	0	4979	0	2.48681e-11
		0.9737	112607	26	112581	52	112633	0.000461676	0.000460895		1	4998	0	4998	0	4998	0	2.48681e-11
		0.9736	112626	26	112600	52	112652	0.000461599	0.000460895		1	5017	0	5017	0	5017	0	2.48681e-11
		0.9735	112661	26	112635	52	112687	0.000461455	0.000460895		1	5036	0	5036	0	5036	0	2.48681e-11
		0.9734	112702	26	112676	52	112728	0.000461287	0.000460895		1	5055	0	5055	0	5055	0	2.48681e-11
		0.9733	112720	26	112694	52	112746	0.000461214	0.000460895		1	5074	0	5074	0	5074	0	2.48681e-11
		0.9732	112741	26	112715	52	112767	0.000461128	0.000460895		1	5093	0	5093	0	5093	0	2.48681e-11
		0.9731	112770	26	112744	52	112796	0.000461009	0.000460895		1	5112	0	5112	0	5112	0	2.48681e-11
		0.973	112798	26	112772	52	112824	0.000460895	0.000460895		1	5131	0	5131	0	5131	0	2.48681e-11
		0.9729	112816	27	112789	54	112843	0.000478541	0.000475511		1	5150	0	5150	0	5150	0	2.48681e-11
		0.9728	112838	27	112811	54	112865	0.000478448	0.000475511		1	5169	0	5169	0	5169	0	2.48681e-11
		0.9727	112864	27	112837	54	112891	0.000478338	0.000475511		1	5188	0	5188	0	5188	0	2.48681e-11
		0.9726	112888	27	112861	54	112915	0.000478236	0.000475511		1	5207	0	5207	0	5207	0	2.48681e-11
		0.9725	112909	27	112882	54	112936	0.000478147	0.000475511		1	5226	0	5226	0	5226	0	2.48681e-11
		0.9724	112931	27	112904	54	112958	0.000478054	0.000475511		1	5245	0	5245	0	5245	0	2.48681e-11
		0.9723	112940	27	112913	54	112967	0.000478016	0.000475511		1	5264	0	5264	0	5264	0	2.48681e-11
		0.9722	112967	27	112940	54	112994	0.000477901	0.000475511		1	5283	0	5283	0	5283	0	2.48681e-11
		0.9721	112975	27	112948	54	113002	0.000477868	0.000475511		1	5302	0	5302	0	5302	0	2.48681e-11
		0.972	113015	27	112988	54	113042	0.000477699	0.000475511		1	5321	0	5321	0	5321	0	2.48681e-11
		0.9719	113030	27	113003	54	113057	0.000477635	0.000475511		1	5340	0	5340	0	5340	0	2.48681e-11
		0.9718	113050	27	113023	54	113077	0.000477551	0.000475511		1	5359	0	5359	0	5359	0	2.48681e-11
		0.9717	113083	27	113056	54	113110	0.000477411	0.000475511		1	5378	0	5378	0	5378	0	2.48681e-11
		0.9716	113093	27	113066	54	113120	0.000477369	0.000475511		1	5397	0	5397	0	5397	0	2.48681e-11
		0.9715	113106	27	113079	54	113133	0.000477314	0.000475511		1	5416	0	5416	0	5416	0	2.48681e-11
		0.9714	113152	27	113125	54	113179	0.00047712	0.000475511		1	5435	0	5435	0	5435	0	2.48681e-11
		0.9713	113175	27	113148	54	113202	0.000477023	0.000475511		1	5454	0	5454	0	5454	0	2.48681e-11
		0.9712	113199	27	113172	54	113226	0.000476922	0.000475511		1	5473	0	5473	0	5473	0	2.48681e-11
		0.9711	113224	27	113197	54	113251	0.000476817	0.000475511		1	5492	0	5492	0	5492	0	2.48681e-11
		0.971	113242	27	113215	54	113269	0.000476741	0.000475511		1	5511	0	5511	0	5511	0	2.48681e-11
		0.9709	113269	27	113242	54	113296	0.000476628	0.000475511		1	5530	0	5530	0	5530	0	2.48681e-11
		0.9708	113300	27	113273	54	113327	0.000476497	0.000475511		1	5549	0	5549	0	5549	0	2.48681e-11
		0.9707	113310	27	113283	54	113337	0.000476455	0.000475511		1	5568	0	5568	0	5568	0	2.48681e-11
		0.9706	113336	27	113309	54	113363	0.000476346	0.000475511		1	5587	0	5587	0	5587	0	2.48681e-11
		0.9705	113358	27	113331	54	113385	0.000476253	0.000475511		1	5606	0	5606	0	5606	0	2.48681e-11
		0.9704	113378	27	113351	54	113405	0.000476169	0.000475511		1	5625	0	5625	0	5625	0	2.48681e-11
		0.9703	113392	27	113365	54	113419	0.000476111	0.000475511		1	5644	0	5644	0	5644	0	2.48681e-11
		0.9702	113409	27	113382	54	113436	0.000476039	0.000475511		1	5663	0	5663	0	5663	0	2.48681e-11
		0.9701	113434	27	113407	54	113461	0.000475934	0.000475511		1	5682	0	5682	0	5682	0	2.48681e-11
		0.97	113465	27	113438	54	113492	0.000475804	0.000475511		1	5701	0	5701	0	5701	0	2.48681e-11
		0.9699	113490	27	113463	54	113517	0.0004757	0.000475511		1	5720	0	5720	0	5720	0	2.48681e-11
		0.9698	113504	27	113477	54	113531	0.000475641	0.000475511		1	5739	0	5739	0	5739	0	2.48681e-11
		0.9697	113524	27	113497	54	113551	0.000475557	0.000475511		1	5758	0	5758	0	5758	0	2.48681e-11
		0.9696	113535	27	113508	54	113562	0.000475511	0.000475511		1	5777	0	5777	0	5777	0	2.48681e-11
		0.9695	113564	28	113536	56	113592	0.000492992	0.000491021		1	5796	0	5796	0	5796	0	2.48681e-11
		0.9694	113584	28	113556	56	113612	0.000492906	0.000491021		1	5815	0	5815	0	5815	0	2.48681e-11
		0.9693	113618	28	113590	56	113646	0.000492758	0.000491021		1	5834	0	5834	0	5834	0	2.48681e-11
		0.9692	113639	28	113611	56	113667	0.000492667	0.000491021		1	5853	0	5853	0	5853	0	2.48681e-11
		0.9691	113652	28	113624	56	113680	0.000492611	0.000491021		1	5872	0	5872	0	5872	0	2.48681e-11
		0.969	113660	28	113632	56	113688	0.000492576	0.000491021		1	5891	0	5891	0	5891	0	2.48681e-11
		0.9689	113682	28	113654	56	113710	0.000492481	0.000491021		1	5910	0	5910	0	5910	0	2.48681e-11
		0.9688	113715	28	113687	56	113743	0.000492338	0.000491021		1	5929	0	5929	0	5929	0	2.48681e-11
		0.9687	113732	28	113704	56	113760	0.000492264	0.000491021		1	5948	0	5948	0	5948	0	2.48681e-11
		0.9686	113760	28	113732	56	113788	0.000492143	0.000491021		1	5967	0	5967	0	5967	0	2.48681e-11
		0.9685	113775	28	113747	56	113803	0.000492078	0.000491021		1	5986	0	5986	0	5986	0	2.48681e-11
		0.9684	113800	28	113772	56	113828	0.00049197	0.000491021		1	6005	0	6005	0	6005	0	2.48681e-11
		0.9683	113812	28	113784	56	113840	0.000491918	0.000491021		1	6024	0	6024	0	6024	0	2.48681e-11
		0.9682	113821	28	113793	56	113849	0.00049188	0.000491021		1	6043	0	6043	0	6043	0	2.48681e-11
		0.9681	113832	28	113804	56	113860	0.000491832	0.000491021		1	6062	0	6062	0	6062	0	2.48681e-11
		0.968	113847	28	113819	56	113875	0.000491767	0.000491021		1	6081	0	6081	0	6081	0	2.48681e-11
		0.9679	113905	28	113877	56	113933	0.000491517	0.000491021		1	6100	0	6100	0	6100	0	2.48681e-11
		0.9678	113940	28	113912	56	113968	0.000491366	0.000491021		1	6119	0	6119	0	6119	0	2.48681e-11
		0.9677	113955	28	113927	56	113983	0.000491301	0.000491021		1	6138	0	6138	0	6138	0	2.48681e-11
		0.9676	113974	28	113946	56	114002	0.000491219	0.000491021		1	6157	0	6157	0	6157	0	2.48681e-11
		0.9675	113989	28	113961	56	114017	0.000491155	0.000491021		1	6176	0	6176	0	6176	0	2.48681e-11
		0.9674	113999	28	113971	56	114027	0.000491112	0.000491021		1	6195	0	6195	0	6195	0	2.48681e-11
		0.9673	114020	28	113992	56	114048	0.000491021	0.000491021		1	6214	0	6214	0	6214	0	2.48681e-11
		0.9672	114050	29	114021	58	114079	0.00050842	0.000507361		1	6233	0	6233	0	6233	0	2.48681e-11
		0.9671	114066	29	114037	58	114095	0.000508348	0.000507361		1	6252	0	6252	0	6252	0	2.48681e-11
		0.967	114084	29	114055	58	114113	0.000508268	0.000507361		1	6271	0	6271	0	6271	0	2.48681e-11
		0.9669	114099	29	114070	58	114128	0.000508201	0.000507361		1	6290	0	6290	0	6290	0	2.48681e-11
		0.9668	114121	29	114092	58	114150	0.000508103	0.000507361		1	6309	0	6309	0	6309	0	2.48681e-11
		0.9667	114153	29	114124	58	114182	0.000507961	0.000507361		1	6328	0	6328	0	6328	0	2.48681e-11
		0.9666	114160	29	114131	58	114189	0.00050793	0.000507361		1	6347	0	6347	0	6347	0	2.48681e-11
		0.9665	114177	29	114148	58	114206	0.000507854	0.000507361		1	6366	0	6366	0	6366	0	2.48681e-11
		0.9664	114197	29	114168	58	114226	0.000507765	0.000507361		1	6385	0	6385	0	6385	0	2.48681e-11
		0.9663	114208	29	114179	58	114237	0.000507716	0.000507361		1	6404	0	6404	0	6404	0	2.48681e-11
		0.9662	114221	29	114192	58	114250	0.000507659	0.000507361		1	6423	0	6423	0	6423	0	2.48681e-11
		0.9661	114243	29	114214	58	114272	0.000507561	0.000507361		1	6442	0	6442	0	6442	0	2.48681e-11
		0.966	114263	29	114234	58	114292	0.000507472	0.000507361		1	6461	0	6461	0	6461	0	2.48681e-11
		0.9659	114288	29	114259	58	114317	0.000507361	0.000507361		1	6480	0	6480	0	6480	0	2.48681e-11
		0.9658	114312	30	114282	60	114342	0.000524742	0.000523464		1	6499	0	6499	0	6499	0	2.48681e-11
		0.9657	114322	30	114292	60	114352	0.000524696	0.000523464		1	6518	0	6518	0	6518	0	2.48681e-11
		0.9656	114354	30	114324	60	114384	0.000524549	0.000523464		1	6537	0	6537	0	6537	0	2.48681e-11
		0.9655	114385	30	114355	60	114415	0.000524407	0.000523464		1	6556	0	6556	0	6556	0	2.48681e-11
		0.9654	114396	30	114366	60	114426	0.000524356	0.000523464		1	6575	0	6575	0	6575	0	2.48681e-11
		0.9653	114405	30	114375	60	114435	0.000524315	0.000523464		1	6594	0	6594	0	6594	0	2.48681e-11
		0.9652	114437	30	114407	60	114467	0.000524169	0.000523464		1	6613	0	6613	0	6613	0	2.48681e-11
		0.9651	114450	30	114420	60	114480	0.000524109	0.000523464		1	6632	0	6632	0	6632	0	2.48681e-11
		0.965	114481	30	114451	60	114511	0.000523967	0.000523464		1	6651	0	6651	0	6651	0	2.48681e-11
		0.9649	114489	30	114459	60	114519	0.000523931	0.000523464		1	6670	0	6670	0	6670	0	2.48681e-11
		0.9648	114512	30	114482	60	114542	0.000523825	0.000523464		1	6689	0	6689	0	6689	0	2.48681e-11
		0.9647	114531	30	114501	60	114561	0.000523738	0.000523464		1	6708	0	6708	0	6708	0	2.48681e-11
		0.9646	114541	30	114511	60	114571	0.000523693	0.000523464		1	6727	0	6727	0	6727	0	2.48681e-11
		0.9645	114552	30	114522	60	114582	0.000523642	0.000523464		1	6746	0	6746	0	6746	0	2.48681e-11
		0.9644	114591	30	114561	60	114621	0.000523464	0.000523464		1	6765	0	6765	0	6765	0	2.48681e-11
		0.9643	114614	31	114583	62	114645	0.0005408	0.000536365		1	6784	0	6784	0	6784	0	2.48681e-11
		0.9642	114629	31	114598	62	114660	0.000540729	0.000536365		1	6803	0	6803	0	6803	0	2.48681e-11
		0.9641	114654	31	114623	62	114685	0.000540611	0.000536365		1	6822	0	6822	0	6822	0	2.48681e-11
		0.964	114667	31	114636	62	114698	0.00054055	0.000536365		1	6841	0	6841	0	6841	0	2.48681e-11
		0.9639	114689	31	114658	62	114720	0.000540446	0.000536365		1	6860	0	6860	0	6860	0	2.48681e-11
		0.9638	114717	31	114686	62	114748	0.000540314	0.000536365		1	6879	0	6879	0	6879	0	2.48681e-11
		0.9637	114735	31	114704	62	114766	0.00054023	0.000536365		1	6898	0	6898	0	6898	0	2.48681e-11
		0.9636	114750	31	114719	62	114781	0.000540159	0.000536365		1	6917	0	6917	0	6917	0	2.48681e-11
		0.9635	114761	31	114730	62	114792	0.000540107	0.000536365		1	6936	0	6936	0	6936	0	2.48681e-11
		0.9634	114777	31	114746	62	114808	0.000540032	0.000536365		1	6955	0	6955	0	6955	0	2.48681e-11
		0.9633	114785	31	114754	62	114816	0.000539994	0.000536365		1	6974	0	6974	0	6974	0	2.48681e-11
		0.9632	114806	31	114775	62	114837	0.000539896	0.000536365		1	6993	0	6993	0	6993	0	2.48681e-11
		0.9631	114830	31	114799	62	114861	0.000539783	0.000536365		1	7012	0	7012	0	7012	0	2.48681e-11
		0.963	114848	31	114817	62	114879	0.000539698	0.000536365		1	7031	0	7031	0	7031	0	2.48681e-11
		0.9629	114858	31	114827	62	114889	0.000539651	0.000536365		1	7050	0	7050	0	7050	0	2.48681e-11
		0.9628	114883	31	114852	62	114914	0.000539534	0.000536365		1	7069	0	7069	0	7069	0	2.48681e-11
		0.9627	114897	31	114866	62	114928	0.000539468	0.000536365		1	7088	0	7088	0	7088	0	2.48681e-11
		0.9626	114911	31	114880	62	114942	0.000539402	0.000536365		1	7107	0	7107	0	7107	0	2.48681e-11
		0.9625	114929	31	114898	62	114960	0.000539318	0.000536365		1	7126	0	7126	0	7126	0	2.48681e-11
		0.9624	114945	31	114914	62	114976	0.000539243	0.000536365		1	7145	0	7145	0	7145	0	2.48681e-11
		0.9623	114958	31	114927	62	114989	0.000539182	0.000536365		1	7164	0	7164	0	7164	0	2.48681e-11
		0.9622	114970	31	114939	62	115001	0.000539126	0.000536365		1	7183	0	7183	0	7183	0	2.48681e-11
		0.9621	114986	31	114955	62	115017	0.000539051	0.000536365		1	7202	0	7202	0	7202	0	2.48681e-11
		0.962	115011	31	114980	62	115042	0.000538934	0.000536365		1	7221	0	7221	0	7221	0	2.48681e-11
		0.9619	115025	31	114994	62	115056	0.000538868	0.000536365		1	7240	0	7240	0	7240	0	2.48681e-11
		0.9618	115041	31	115010	62	115072	0.000538793	0.000536365		1	7259	0	7259	0	7259	0	2.48681e-11
		0.9617	115054	31	115023	62	115085	0.000538732	0.000536365		1	7278	0	7278	0	7278	0	2.48681e-11
		0.9616	115071	31	115040	62	115102	0.000538653	0.000536365		1	7297	0	7297	0	7297	0	2.48681e-11
		0.9615	115083	31	115052	62	115114	0.000538597	0.000536365		1	7316	0	7316	0	7316	0	2.48681e-11
		0.9614	115106	31	115075	62	115137	0.000538489	0.000536365		1	7335	0	7335	0	7335	0	2.48681e-11
		0.9613	115119	31	115088	62	115150	0.000538428	0.000536365		1	7354	0	7354	0	7354	0	2.48681e-11
		0.9612	115147	31	115116	62	115178	0.000538297	0.000536365		1	7373	0	7373	0	7373	0	2.48681e-11
		0.9611	115161	31	115130	62	115192	0.000538232	0.000536365		1	7392	0	7392	0	7392	0	2.48681e-11
		0.961	115186	31	115155	62	115217	0.000538115	0.000536365		1	7411	0	7411	0	7411	0	2.48681e-11
		0.9609	115196	31	115165	62	115227	0.000538068	0.000536365		1	7430	0	7430	0	7430	0	2.48681e-11
		0.9608	115210	31	115179	62	115241	0.000538003	0.000536365		1	7449	0	7449	0	7449	0	2.48681e-11
		0.9607	115221	31	115190	62	115252	0.000537952	0.000536365		1	7468	0	7468	0	7468	0	2.48681e-11
		0.9606	115236	31	115205	62	115267	0.000537882	0.000536365		1	7487	0	7487	0	7487	0	2.48681e-11
		0.9605	115256	31	115225	62	115287	0.000537788	0.000536365		1	7506	0	7506	0	7506	0	2.48681e-11
		0.9604	115274	31	115243	62	115305	0.000537704	0.000536365		1	7525	0	7525	0	7525	0	2.48681e-11
		0.9603	115296	31	115265	62	115327	0.000537602	0.000536365		1	7544	0	7544	0	7544	0	2.48681e-11
		0.9602	115342	31	115311	62	115373	0.000537387	0.000536365		1	7563	0	7563	0	7563	0	2.48681e-11
		0.9601	115361	31	115330	62	115392	0.000537299	0.000536365		1	7582	0	7582	0	7582	0	2.48681e-11
		0.96	115417	31	115386	62	115448	0.000537038	0.000536365		1	7601	0	7601	0	7601	0	2.48681e-11
		0.9599	115435	31	115404	62	115466	0.000536955	0.000536365		1	7620	0	7620	0	7620	0	2.48681e-11
		0.9598	115444	31	115413	62	115475	0.000536913	0.000536365		1	7639	0	7639	0	7639	0	2.48681e-11
		0.9597	115459	31	115428	62	115490	0.000536843	0.000536365		1	7658	0	7658	0	7658	0	2.48681e-11
		0.9596	115478	31	115447	62	115509	0.000536755	0.000536365		1	7677	0	7677	0	7677	0	2.48681e-11
		0.9595	115523	31	115492	62	115554	0.000536546	0.000536365		1	7696	0	7696	0	7696	0	2.48681e-11
		0.9594	115540	31	115509	62	115571	0.000536467	0.000536365		1	7715	0	7715	0	7715	0	2.48681e-11
		0.9593	115550	31	115519	62	115581	0.00053642	0.000536365		1	7734	0	7734	0	7734	0	2.48681e-11
		0.9592	115562	31	115531	62	115593	0.000536365	0.000536365		1	7753	0	7753	0	7753	0	2.48681e-11
		0.9591	115576	32	115544	64	115608	0.000553595	0.000551377		1	7772	0	7772	0	7772	0	2.48681e-11
		0.959	115587	32	115555	64	115619	0.000553542	0.000551377		1	7791	0	7791	0	7791	0	2.48681e-11
		0.9589	115608	32	115576	64	115640	0.000553442	0.000551377		1	7810	0	7810	0	7810	0	2.48681e-11
		0.9588	115631	32	115599	64	115663	0.000553332	0.000551377		1	7829	0	7829	0	7829	0	2.48681e-11
		0.9587	115654	32	115622	64	115686	0.000553222	0.000551377		1	7848	0	7848	0	7848	0	2.48681e-11
		0.9586	115670	32	115638	64	115702	0.000553145	0.000551377		1	7867	0	7867	0	7867	0	2.48681e-11
		0.9585	115674	32	115642	64	115706	0.000553126	0.000551377		1	7886	0	7886	0	7886	0	2.48681e-11
		0.9584	115686	32	115654	64	115718	0.000553069	0.000551377		1	7905	0	7905	0	7905	0	2.48681e-11
		0.9583	115709	32	115677	64	115741	0.000552959	0.000551377		1	7924	0	7924	0	7924	0	2.48681e-11
		0.9582	115722	32	115690	64	115754	0.000552897	0.000551377		1	7943	0	7943	0	7943	0	2.48681e-11
		0.9581	115734	32	115702	64	115766	0.000552839	0.000551377		1	7962	0	7962	0	7962	0	2.48681e-11
		0.958	115757	32	115725	64	115789	0.00055273	0.000551377		1	7981	0	7981	0	7981	0	2.48681e-11
		0.9579	115764	32	115732	64	115796	0.000552696	0.000551377		1	8000	0	8000	0	8000	0	2.48681e-11
		0.9578	115774	32	115742	64	115806	0.000552648	0.000551377		1	8019	0	8019	0	8019	0	2.48681e-11
		0.9577	115797	32	115765	64	115829	0.000552539	0.000551377		1	8038	0	8038	0	8038	0	2.48681e-11
		0.9576	115815	32	115783	64	115847	0.000552453	0.000551377		1	8057	0	8057	0	8057	0	2.48681e-11
		0.9575	115829	32	115797	64	115861	0.000552386	0.000551377		1	8076	0	8076	0	8076	0	2.48681e-11
		0.9574	115844	32	115812	64	115876	0.000552315	0.000551377		1	8095	0	8095	0	8095	0	2.48681e-11
		0.9573	115864	32	115832	64	115896	0.000552219	0.000551377		1	8114	0	8114	0	8114	0	2.48681e-11
		0.9572	115873	32	115841	64	115905	0.000552176	0.000551377		1	8133	0	8133	0	8133	0	2.48681e-11
		0.9571	115892	32	115860	64	115924	0.000552086	0.000551377		1	8152	0	8152	0	8152	0	2.48681e-11
		0.957	115898	32	115866	64	115930	0.000552057	0.000551377		1	8171	0	8171	0	8171	0	2.48681e-11
		0.9569	115914	32	115882	64	115946	0.000551981	0.000551377		1	8190	0	8190	0	8190	0	2.48681e-11
		0.9568	115949	32	115917	64	115981	0.000551815	0.000551377		1	8209	0	8209	0	8209	0	2.48681e-11
		0.9567	115956	32	115924	64	115988	0.000551781	0.000551377		1	8228	0	8228	0	8228	0	2.48681e-11
		0.9566	115984	32	115952	64	116016	0.000551648	0.000551377		1	8247	0	8247	0	8247	0	2.48681e-11
		0.9565	115992	32	115960	64	116024	0.00055161	0.000551377		1	8266	0	8266	0	8266	0	2.48681e-11
		0.9564	115997	32	115965	64	116029	0.000551586	0.000551377		1	8285	0	8285	0	8285	0	2.48681e-11
		0.9563	116041	32	116009	64	116073	0.000551377	0.000551377		1	8304	0	8304	0	8304	0	2.48681e-11
		0.9562	116052	33	116019	66	116085	0.000568549	0.000566971		1	8323	0	8323	0	8323	0	2.48681e-11
		0.9561	116062	33	116029	66	116095	0.0005685	0.000566971		1	8342	0	8342	0	8342	0	2.48681e-11
		0.956	116076	33	116043	66	116109	0.000568431	0.000566971		1	8361	0	8361	0	8361	0	2.48681e-11
		0.9559	116107	33	116074	66	116140	0.00056828	0.000566971		1	8380	0	8380	0	8380	0	2.48681e-11
		0.9558	116123	33	116090	66	116156	0.000568201	0.000566971		1	8399	0	8399	0	8399	0	2.48681e-11
		0.9557	116153	33	116120	66	116186	0.000568055	0.000566971		1	8418	0	8418	0	8418	0	2.48681e-11
		0.9556	116168	33	116135	66	116201	0.000567981	0.000566971		1	8437	0	8437	0	8437	0	2.48681e-11
		0.9555	116196	33	116163	66	116229	0.000567845	0.000566971		1	8456	0	8456	0	8456	0	2.48681e-11
		0.9554	116204	33	116171	66	116237	0.000567805	0.000566971		1	8475	0	8475	0	8475	0	2.48681e-11
		0.9553	116216	33	116183	66	116249	0.000567747	0.000566971		1	8494	0	8494	0	8494	0	2.48681e-11
		0.9552	116222	33	116189	66	116255	0.000567718	0.000566971		1	8513	0	8513	0	8513	0	2.48681e-11
		0.9551	116237	33	116204	66	116270	0.000567644	0.000566971		1	8532	0	8532	0	8532	0	2.48681e-11
		0.955	116249	33	116216	66	116282	0.000567586	0.000566971		1	8551	0	8551	0	8551	0	2.48681e-11
		0.9549	116261	33	116228	66	116294	0.000567527	0.000566971		1	8570	0	8570	0	8570	0	2.48681e-11
		0.9548	116275	33	116242	66	116308	0.000567459	0.000566971		1	8589	0	8589	0	8589	0	2.48681e-11
		0.9547	116294	33	116261	66	116327	0.000567366	0.000566971		1	8608	0	8608	0	8608	0	2.48681e-11
		0.9546	116304	33	116271	66	116337	0.000567317	0.000566971		1	8627	0	8627	0	8627	0	2.48681e-11
		0.9545	116312	33	116279	66	116345	0.000567278	0.000566971		1	8646	0	8646	0	8646	0	2.48681e-11
		0.9544	116375	33	116342	66	116408	0.000566971	0.000566971		1	8665	0	8665	0	8665	0	2.48681e-11
		0.9543	116388	34	116354	68	116422	0.000584082	0.000583376		1	8684	0	8684	0	8684	0	2.48681e-11
		0.9542	116398	34	116364	68	116432	0.000584032	0.000583376		1	8703	0	8703	0	8703	0	2.48681e-11
		0.9541	116414	34	116380	68	116448	0.000583952	0.000583376		1	8722	0	8722	0	8722	0	2.48681e-11
		0.954	116423	34	116389	68	116457	0.000583907	0.000583376		1	8741	0	8741	0	8741	0	2.48681e-11
		0.9539	116444	34	116410	68	116478	0.000583801	0.000583376		1	8760	0	8760	0	8760	0	2.48681e-11
		0.9538	116461	34	116427	68	116495	0.000583716	0.000583376		1	8779	0	8779	0	8779	0	2.48681e-11
		0.9537	116479	34	116445	68	116513	0.000583626	0.000583376		1	8798	0	8798	0	8798	0	2.48681e-11
		0.9536	116497	34	116463	68	116531	0.000583536	0.000583376		1	8817	0	8817	0	8817	0	2.48681e-11
		0.9535	116511	34	116477	68	116545	0.000583466	0.000583376		1	8836	0	8836	0	8836	0	2.48681e-11
		0.9534	116526	34	116492	68	116560	0.000583391	0.000583376		1	8855	0	8855	0	8855	0	2.48681e-11
		0.9533	116529	34	116495	68	116563	0.000583376	0.000583376		1	8874	0	8874	0	8874	0	2.48681e-11
		0.9532	116542	35	116507	70	116577	0.000600461	0.000600461		1	8893	0	8893	0	8893	0	2.48681e-11
		0.9531	116549	36	116513	72	116585	0.000617575	0.000616518		1	8912	0	8912	0	8912	0	2.48681e-11
		0.953	116560	36	116524	72	116596	0.000617517	0.000616518		1	8931	0	8931	0	8931	0	2.48681e-11
		0.9529	116569	36	116533	72	116605	0.000617469	0.000616518		1	8950	0	8950	0	8950	0	2.48681e-11
		0.9528	116581	36	116545	72	116617	0.000617406	0.000616518		1	8969	0	8969	0	8969	0	2.48681e-11
		0.9527	116587	36	116551	72	116623	0.000617374	0.000616518		1	8988	0	8988	0	8988	0	2.48681e-11
		0.9526	116602	36	116566	72	116638	0.000617295	0.000616518		1	9007	0	9007	0	9007	0	2.48681e-11
		0.9525	116609	36	116573	72	116645	0.000617257	0.000616518		1	9026	0	9026	0	9026	0	2.48681e-11
		0.9524	116633	36	116597	72	116669	0.000617131	0.000616518		1	9045	0	9045	0	9045	0	2.48681e-11
		0.9523	116637	36	116601	72	116673	0.000617109	0.000616518		1	9064	0	9064	0	9064	0	2.48681e-11
		0.9522	116643	36	116607	72	116679	0.000617078	0.000616518		1	9083	0	9083	0	9083	0	2.48681e-11
		0.9521	116648	36	116612	72	116684	0.000617051	0.000616518		1	9102	0	9102	0	9102	0	2.48681e-11
		0.952	116667	36	116631	72	116703	0.000616951	0.000616518		1	9121	0	9121	0	9121	0	2.48681e-11
		0.9519	116682	36	116646	72	116718	0.000616871	0.000616518		1	9140	0	9140	0	9140	0	2.48681e-11
		0.9518	116691	36	116655	72	116727	0.000616824	0.000616518		1	9159	0	9159	0	9159	0	2.48681e-11
		0.9517	116698	36	116662	72	116734	0.000616787	0.000616518		1	9178	0	9178	0	9178	0	2.48681e-11
		0.9516	116715	36	116679	72	116751	0.000616697	0.000616518		1	9197	0	9197	0	9197	0	2.48681e-11
		0.9515	116731	36	116695	72	116767	0.000616613	0.000616518		1	9216	0	9216	0	9216	0	2.48681e-11
		0.9514	116749	36	116713	72	116785	0.000616518	0.000616518		1	9235	0	9235	0	9235	0	2.48681e-11
		0.9513	116770	37	116733	74	116807	0.000633524	0.000632484		1	9254	0	9254	0	9254	0	2.48681e-11
		0.9512	116778	37	116741	74	116815	0.00063348	0.000632484		1	9273	0	9273	0	9273	0	2.48681e-11
		0.9511	116790	37	116753	74	116827	0.000633415	0.000632484		1	9292	0	9292	0	9292	0	2.48681e-11
		0.951	116807	37	116770	74	116844	0.000633323	0.000632484		1	9311	0	9311	0	9311	0	2.48681e-11
		0.9509	116816	37	116779	74	116853	0.000633274	0.000632484		1	9330	0	9330	0	9330	0	2.48681e-11
		0.9508	116823	37	116786	74	116860	0.000633236	0.000632484		1	9349	0	9349	0	9349	0	2.48681e-11
		0.9507	116835	37	116798	74	116872	0.000633171	0.000632484		1	9368	0	9368	0	9368	0	2.48681e-11
		0.9506	116841	37	116804	74	116878	0.000633139	0.000632484		1	9387	0	9387	0	9387	0	2.48681e-11
		0.9505	116848	37	116811	74	116885	0.000633101	0.000632484		1	9406	0	9406	0	9406	0	2.48681e-11
		0.9504	116861	37	116824	74	116898	0.000633031	0.000632484		1	9425	0	9425	0	9425	0	2.48681e-11
		0.9503	116870	37	116833	74	116907	0.000632982	0.000632484		1	9444	0	9444	0	9444	0	2.48681e-11
		0.9502	116893	37	116856	74	116930	0.000632857	0.000632484		1	9463	0	9463	0	9463	0	2.48681e-11
		0.9501	116900	37	116863	74	116937	0.000632819	0.000632484		1	9482	0	9482	0	9482	0	2.48681e-11
		0.95	116908	37	116871	74	116945	0.000632776	0.000632484		1	9501	0	9501	0	9501	0	2.48681e-11
		0.9499	116926	37	116889	74	116963	0.000632679	0.000632484		1	9520	0	9520	0	9520	0	2.48681e-11
		0.9498	116932	37	116895	74	116969	0.000632646	0.000632484		1	9539	0	9539	0	9539	0	2.48681e-11
		0.9497	116937	37	116900	74	116974	0.000632619	0.000632484		1	9558	0	9558	0	9558	0	2.48681e-11
		0.9496	116944	37	116907	74	116981	0.000632581	0.000632484		1	9577	0	9577	0	9577	0	2.48681e-11
		0.9495	116957	37	116920	74	116994	0.000632511	0.000632484		1	9596	0	9596	0	9596	0	2.48681e-11
		0.9494	116962	37	116925	74	116999	0.000632484	0.000632484		1	9615	0	9615	0	9615	0	2.48681e-11
		0.9493	116983	38	116945	76	117021	0.000649456	0.000647608		1	9634	0	9634	0	9634	0	2.48681e-11
		0.9492	116990	38	116952	76	117028	0.000649417	0.000647608		1	9653	0	9653	0	9653	0	2.48681e-11
		0.9491	117008	38	116970	76	117046	0.000649317	0.000647608		1	9672	0	9672	0	9672	0	2.48681e-11
		0.949	117025	38	116987	76	117063	0.000649223	0.000647608		1	9691	0	9691	0	9691	0	2.48681e-11
		0.9489	117046	38	117008	76	117084	0.000649107	0.000647608		1	9710	0	9710	0	9710	0	2.48681e-11
		0.9488	117061	38	117023	76	117099	0.000649023	0.000647608		1	9729	0	9729	0	9729	0	2.48681e-11
		0.9487	117070	38	117032	76	117108	0.000648974	0.000647608		1	9748	0	9748	0	9748	0	2.48681e-11
		0.9486	117089	38	117051	76	117127	0.000648868	0.000647608		1	9767	0	9767	0	9767	0	2.48681e-11
		0.9485	117095	38	117057	76	117133	0.000648835	0.000647608		1	9786	0	9786	0	9786	0	2.48681e-11
		0.9484	117103	38	117065	76	117141	0.000648791	0.000647608		1	9805	0	9805	0	9805	0	2.48681e-11
		0.9483	117111	38	117073	76	117149	0.000648746	0.000647608		1	9824	0	9824	0	9824	0	2.48681e-11
		0.9482	117132	38	117094	76	117170	0.00064863	0.000647608		1	9843	0	9843	0	9843	0	2.48681e-11
		0.9481	117139	38	117101	76	117177	0.000648591	0.000647608		1	9862	0	9862	0	9862	0	2.48681e-11
		0.948	117165	38	117127	76	117203	0.000648448	0.000647608		1	9881	0	9881	0	9881	0	2.48681e-11
		0.9479	117191	38	117153	76	117229	0.000648304	0.000647608		1	9900	0	9900	0	9900	0	2.48681e-11
		0.9478	117195	38	117157	76	117233	0.000648282	0.000647608		1	9919	0	9919	0	9919	0	2.48681e-11
		0.9477	117209	38	117171	76	117247	0.000648204	0.000647608		1	9938	0	9938	0	9938	0	2.48681e-11
		0.9476	117218	38	117180	76	117256	0.000648154	0.000647608		1	9957	0	9957	0	9957	0	2.48681e-11
		0.9475	117230	38	117192	76	117268	0.000648088	0.000647608		1	9976	0	9976	0	9976	0	2.48681e-11
		0.9474	117245	38	117207	76	117283	0.000648005	0.000647608		1	9995	0	9995	0	9995	0	2.48681e-11
		0.9473	117260	38	117222	76	117298	0.000647922	0.000647608		1	10014	0	10014	0	10014	0	2.48681e-11
		0.9472	117264	38	117226	76	117302	0.0006479	0.000647608		1	10033	0	10033	0	10033	0	2.48681e-11
		0.9471	117284	38	117246	76	117322	0.00064779	0.000647608		1	10052	0	10052	0	10052	0	2.48681e-11
		0.947	117317	38	117279	76	117355	0.000647608	0.000647608		1	10071	0	10071	0	10071	0	2.48681e-11
		0.9469	117327	39	117288	78	117366	0.000664588	0.000664537		1	10090	0	10090	0	10090	0	2.48681e-11
		0.9468	117336	39	117297	78	117375	0.000664537	0.000664537		1	10109	0	10109	0	10109	0	2.48681e-11
		0.9467	117353	40	117313	80	117393	0.000681472	0.000680944		1	10128	0	10128	0	10128	0	2.48681e-11
		0.9466	117362	40	117322	80	117402	0.000681419	0.000680944		1	10147	0	10147	0	10147	0	2.48681e-11
		0.9465	117366	40	117326	80	117406	0.000681396	0.000680944		1	10166	0	10166	0	10166	0	2.48681e-11
		0.9464	117381	40	117341	80	117421	0.000681309	0.000680944		1	10185	0	10185	0	10185	0	2.48681e-11
		0.9463	117388	40	117348	80	117428	0.000681269	0.000680944		1	10204	0	10204	0	10204	0	2.48681e-11
		0.9462	117409	40	117369	80	117449	0.000681147	0.000680944		1	10223	0	10223	0	10223	0	2.48681e-11
		0.9461	117418	40	117378	80	117458	0.000681095	0.000680944		1	10242	0	10242	0	10242	0	2.48681e-11
		0.946	117426	40	117386	80	117466	0.000681048	0.000680944		1	10261	0	10261	0	10261	0	2.48681e-11
		0.9459	117444	40	117404	80	117484	0.000680944	0.000680944		1	10280	0	10280	0	10280	0	2.48681e-11
		0.9458	117457	41	117416	82	117498	0.000697884	0.00069776		1	10299	0	10299	0	10299	0	2.48681e-11
		0.9457	117478	41	117437	82	117519	0.00069776	0.00069776		1	10318	0	10318	0	10318	0	2.48681e-11
		0.9456	117484	42	117442	84	117526	0.000714735	0.000714432		1	10337	0	10337	0	10337	0	2.48681e-11
		0.9455	117499	42	117457	84	117541	0.000714644	0.000714432		1	10356	0	10356	0	10356	0	2.48681e-11
		0.9454	117506	42	117464	84	117548	0.000714602	0.000714432		1	10375	0	10375	0	10375	0	2.48681e-11
		0.9453	117511	42	117469	84	117553	0.000714571	0.000714432		1	10394	0	10394	0	10394	0	2.48681e-11
		0.9452	117534	42	117492	84	117576	0.000714432	0.000714432		1	10413	0	10413	0	10413	0	2.48681e-11
		0.9451	117549	43	117506	86	117592	0.000731342	0.000728203		1	10432	0	10432	0	10432	0	2.48681e-11
		0.945	117556	43	117513	86	117599	0.000731299	0.000728203		1	10451	0	10451	0	10451	0	2.48681e-11
		0.9449	117563	43	117520	86	117606	0.000731255	0.000728203		1	10470	0	10470	0	10470	0	2.48681e-11
		0.9448	117575	43	117532	86	117618	0.000731181	0.000728203		1	10489	0	10489	0	10489	0	2.48681e-11
		0.9447	117591	43	117548	86	117634	0.000731081	0.000728203		1	10508	0	10508	0	10508	0	2.48681e-11
		0.9446	117598	43	117555	86	117641	0.000731038	0.000728203		1	10527	0	10527	0	10527	0	2.48681e-11
		0.9445	117619	43	117576	86	117662	0.000730907	0.000728203		1	10546	0	10546	0	10546	0	2.48681e-11
		0.9444	117628	43	117585	86	117671	0.000730851	0.000728203		1	10565	0	10565	0	10565	0	2.48681e-11
		0.9443	117636	43	117593	86	117679	0.000730802	0.000728203		1	10584	0	10584	0	10584	0	2.48681e-11
		0.9442	117651	43	117608	86	117694	0.000730708	0.000728203		1	10603	0	10603	0	10603	0	2.48681e-11
		0.9441	117671	43	117628	86	117714	0.000730584	0.000728203		1	10622	0	10622	0	10622	0	2.48681e-11
		0.944	117690	43	117647	86	117733	0.000730466	0.000728203		1	10641	0	10641	0	10641	0	2.48681e-11
		0.9439	117693	43	117650	86	117736	0.000730448	0.000728203		1	10660	0	10660	0	10660	0	2.48681e-11
		0.9438	117718	43	117675	86	117761	0.000730293	0.000728203		1	10679	0	10679	0	10679	0	2.48681e-11
		0.9437	117728	43	117685	86	117771	0.000730231	0.000728203		1	10698	0	10698	0	10698	0	2.48681e-11
		0.9436	117740	43	117697	86	117783	0.000730156	0.000728203		1	10717	0	10717	0	10717	0	2.48681e-11
		0.9435	117748	43	117705	86	117791	0.000730107	0.000728203		1	10736	0	10736	0	10736	0	2.48681e-11
		0.9434	117759	43	117716	86	117802	0.000730039	0.000728203		1	10755	0	10755	0	10755	0	2.48681e-11
		0.9433	117769	43	117726	86	117812	0.000729977	0.000728203		1	10774	0	10774	0	10774	0	2.48681e-11
		0.9432	117780	43	117737	86	117823	0.000729908	0.000728203		1	10793	0	10793	0	10793	0	2.48681e-11
		0.9431	117785	43	117742	86	117828	0.000729877	0.000728203		1	10812	0	10812	0	10812	0	2.48681e-11
		0.943	117795	43	117752	86	117838	0.000729816	0.000728203		1	10831	0	10831	0	10831	0	2.48681e-11
		0.9429	117810	43	117767	86	117853	0.000729723	0.000728203		1	10850	0	10850	0	10850	0	2.48681e-11
		0.9428	117833	43	117790	86	117876	0.00072958	0.000728203		1	10869	0	10869	0	10869	0	2.48681e-11
		0.9427	117840	43	117797	86	117883	0.000729537	0.000728203		1	10888	0	10888	0	10888	0	2.48681e-11
		0.9426	117842	43	117799	86	117885	0.000729525	0.000728203		1	10907	0	10907	0	10907	0	2.48681e-11
		0.9425	117856	43	117813	86	117899	0.000729438	0.000728203		1	10926	0	10926	0	10926	0	2.48681e-11
		0.9424	117861	43	117818	86	117904	0.000729407	0.000728203		1	10945	0	10945	0	10945	0	2.48681e-11
		0.9423	117869	43	117826	86	117912	0.000729357	0.000728203		1	10964	0	10964	0	10964	0	2.48681e-11
		0.9422	117880	43	117837	86	117923	0.000729289	0.000728203		1	10983	0	10983	0	10983	0	2.48681e-11
		0.9421	117892	43	117849	86	117935	0.000729215	0.000728203		1	11002	0	11002	0	11002	0	2.48681e-11
		0.942	117907	43	117864	86	117950	0.000729123	0.000728203		1	11021	0	11021	0	11021	0	2.48681e-11
		0.9419	117913	43	117870	86	117956	0.000729085	0.000728203		1	11040	0	11040	0	11040	0	2.48681e-11
		0.9418	117933	43	117890	86	117976	0.000728962	0.000728203		1	11059	0	11059	0	11059	0	2.48681e-11
		0.9417	117947	43	117904	86	117990	0.000728875	0.000728203		1	11078	0	11078	0	11078	0	2.48681e-11
		0.9416	117951	43	117908	86	117994	0.000728851	0.000728203		1	11097	0	11097	0	11097	0	2.48681e-11
		0.9415	117957	43	117914	86	118000	0.000728814	0.000728203		1	11116	0	11116	0	11116	0	2.48681e-11
		0.9414	117966	43	117923	86	118009	0.000728758	0.000728203		1	11135	0	11135	0	11135	0	2.48681e-11
		0.9413	117979	43	117936	86	118022	0.000728678	0.000728203		1	11154	0	11154	0	11154	0	2.48681e-11
		0.9412	117984	43	117941	86	118027	0.000728647	0.000728203		1	11173	0	11173	0	11173	0	2.48681e-11
		0.9411	117987	43	117944	86	118030	0.000728628	0.000728203		1	11192	0	11192	0	11192	0	2.48681e-11
		0.941	117996	43	117953	86	118039	0.000728573	0.000728203		1	11211	0	11211	0	11211	0	2.48681e-11
[truncated: 10,114 more rows]

## Sheet: Single Results Table
	Single Table Summary of All Results
[truncated: 37 more rows]
