# Supplementary material for: Understanding the dimorphic lifestyles of human gastric pathogen Helicobacter pylori using the SWATH-based proteomics approach
Source: Sci Rep. 2016 May 25;6:26784. doi: 10.1038/srep26784 (PMC4879699; doi:10.1038/srep26784)
Supplement: Supplementary Information [file srep26784-s3.xls]

## Sheet: Normalized
Row	Index	Peak Name	m/z	Ret. Time	Group	Use	J99 Spiral 1	J99 Spiral 2	J99 Spiral 3	J99 Coccoid 1	J99 Coccoid 2	J99 Coccoid 3
1	1	gi|4155718.VIALKGEPAIAEPVLLGITR.+3	687.421	39.23	gi|4155718	TRUE	237497	238837	243150	72247.9	77411.6	76335.2
2	2	gi|4155718.VLLEDVIDPITNEILLYADTLIDEEGAK.+3	1038.88	65.3	gi|4155718	TRUE	219995	211051	188124	161192	168010	164468
3	3	gi|4155718.TIATWDPYNTPIIADFK.+2	983.501	43.93	gi|4155718	TRUE	185036	199307	190872	132722	139356	133626
4	4	gi|4155718.TPTDLEVPNLLLLQR.+2	861.494	43.13	gi|4155718	TRUE	304909	291075	291165	233535	237206	248352
5	5	gi|4155718.GEPAIAEPVLLGITR.+2	768.443	38.56	gi|4155718	TRUE	343471	351570	346367	400118	418537	426514
6	6	gi|4155718.LMELGAPEIIVR.+2	670.884	36.6	gi|4155718	TRUE	528936	536431	535729	283556	295223	300383
7	7	gi|4155718.VLLEDVIDPITNEILLYADTLIDEEGAKK.+3	1081.58	63.97	gi|4155718	TRUE	19723.6	18698.2	19376.7	13340.6	14792.9	14498.7
8	8	gi|4155718.GLFAVVADDN[Dea]GR.+2	617.807	32.58	gi|4155718	TRUE	543350	570922	559743	450817	436226	462287
9	9	gi|4155718.EVLLDMLTQLDK.+2	709.384	46.99	gi|4155718	TRUE	322988	318191	335420	203949	209982	227372
10	10	gi|4155718.IIDTWTEVNDR.+2	681.338	28.23	gi|4155718	TRUE	368970	366209	370687	252152	248394	257439
11	11	gi|4154502.IALQNAVSVSSLLLTTEATVHEIKEEK.+4	731.655	46.27	gi|4154502	TRUE	2.42209e+06	2.30026e+06	2.27583e+06	1.70788e+06	1.64936e+06	1.72688e+06
12	12	gi|4154502.GYLSPYFVTNAEK.+2	744.872	33.36	gi|4154502	TRUE	4.3766e+06	4.48869e+06	4.1375e+06	3.16303e+06	3.30019e+06	3.26712e+06
13	13	gi|4154502.IVIDKDNTTIVDGK.+3	510.951	22.17	gi|4154502	TRUE	1.58177e+06	1.57926e+06	1.61771e+06	1.77004e+06	1.76881e+06	1.689e+06
14	14	gi|4154502.AAEAIINELKK.+3	400.571	25.52	gi|4154502	TRUE	943435	937635	999287	1.20182e+06	1.16769e+06	1.18916e+06
15	15	gi|4154502.NLLFEGVR.+2	474.269	31.81	gi|4154502	TRUE	923704	997836	58263.9	1.71575e+06	1.78653e+06	1.78375e+06
16	16	gi|4154502.VGYEIIMR.+2	490.765	29.29	gi|4154502	TRUE	2.39142e+06	2.41331e+06	2.42467e+06	1.45705e+06	1.44339e+06	1.45883e+06
17	17	gi|4154502.EIELSC[CAM]PVANMGAQLVK.+2	929.974	37.19	gi|4154502	TRUE	1.54449e+06	1.67292e+06	1.62113e+06	687065	685250	666302
18	18	gi|4154502.MTAQLDNAYILLTDKK.+3	613.329	35.01	gi|4154502	TRUE	1.36759e+06	1.43025e+06	1.41379e+06	503154	535064	516606
19	19	gi|4154502.EGIIDPLKVER.+3	423.579	28.62	gi|4154502	TRUE	2.70323e+06	2.75134e+06	2.76032e+06	2.92459e+06	2.89893e+06	2.95188e+06
20	20	gi|4154502.ISSMKDILPLLEK.+3	496.29	38.58	gi|4154502	TRUE	2.48893e+06	2.41947e+06	2.48096e+06	794213	827359	852523
21	21	gi|7674029.TFLMPVEDVFSIAGR.+2	841.435	48.09	gi|7674029	TRUE	4.06245e+06	4.081e+06	4.04162e+06	4.45925e+06	4.40215e+06	4.3016e+06
22	22	gi|7674029.VGDEVEIVGIR.+2	593.327	29.52	gi|7674029	TRUE	5.18233e+06	5.26824e+06	5.08773e+06	9.32428e+06	9.26492e+06	9.35699e+06
23	23	gi|7674029.VGDEVEIVGIRATQK[AAS].+3	547.305	24.78	gi|7674029	TRUE	393.062	7121.37	691.66	4969.97	590.283	4833.03
24	24	gi|7674029.TVGAGVVSNIIE.+2	579.822	34.08	gi|7674029	TRUE	1.44936e+06	1.5436e+06	1.48201e+06	1.90378e+06	1.97004e+06	1.87845e+06
25	25	gi|7674029.ITVELISPVALELGTK.+2	842	43.78	gi|7674029	TRUE	6.61514e+06	6.39508e+06	6.14529e+06	7.17845e+06	8.06855e+06	7.62787e+06
26	26	gi|7674029.ELLSAYEFPGDDTPIVAGSALR.+2	1161.09	41.06	gi|7674029	TRUE	840617	887420	854780	993144	1.02253e+06	949476
27	27	gi|7674029.ELLSAYEFPGDDTPI[1Me]VAGSALR.+2	1168.09	41.24	gi|7674029	TRUE	226.597	1011.09	148.739	267.826	298.303	566.086
28	28	gi|7674029.ELLSAYEFPGDDTPIVAGSALR[1Me].+2	1168.09	41.24	gi|7674029	TRUE	268.01	1011.09	431.642	267.826	298.303	566.086
29	29	gi|7674029.ELEKGEAGDNVGVLLR.+3	566.972	27.25	gi|7674029	TRUE	552831	513827	553349	1.05331e+06	1.06677e+06	1.01974e+06
30	30	gi|7674029.[PGQ]-QVGVPHIVVFLNK.+2	716.919	40.28	gi|7674029	TRUE	887167	858577	863168	1.31489e+06	1.28999e+06	1.35959e+06
31	31	gi|9789751.VIDFLAAEFK.+2	576.819	40.43	gi|9789751	TRUE	1.2121e+06	1.18011e+06	1.22844e+06	1.20378e+06	1.19599e+06	1.22673e+06
32	32	gi|9789751.FDLQGIAPAPR.+2	592.825	31.39	gi|9789751	TRUE	1.16229e+06	1.18307e+06	1.1668e+06	910453	946742	975818
33	33	gi|9789751.EAGTIAGLNVLR.+2	607.349	32.4	gi|9789751	TRUE	2.45603e+06	2.40228e+06	2.57876e+06	1.79482e+06	1.83293e+06	1.93698e+06
34	34	gi|9789751.IINEPTSAALAYGLDKK.+3	602	29.03	gi|9789751	TRUE	361916	372336	367439	241107	245326	242798
35	35	gi|9789751.IINEPTSAALAYGLDK.+2	838.449	31.98	gi|9789751	TRUE	186476	197745	199632	152602	139212	138984
36	36	gi|9789751.DVLLLDVTPLSLGIETLGGVMTK.+3	795.45	60.47	gi|9789751	TRUE	492994	496018	489000	210903	207084	208747
37	37	gi|9789751.SLGKFDLQGIAPAPR.+3	523.963	31.47	gi|9789751	TRUE	83140.9	79554.4	75223.1	19600.9	18080.3	19678
38	38	gi|9789751.IMGLMFNEDK.+2	599.286	33.97	gi|9789751	TRUE	143732	158951	145539	47267.2	53781.2	46337.3
39	39	gi|9789751.AKFESLTEDLVEETISK.+3	647.002	39.66	gi|9789751	TRUE	888403	871027	921049	666925	665571	682918
40	40	gi|9789751.IVDRN[Dea]GAC[CAM]AIEISGK.+3	535.275	21.85	gi|9789751	TRUE	332571	362715	341930	211037	215100	209197
41	41	gi|57014163.SIKEDVQFADSR.+3	465.568	22.08	gi|57014163	TRUE	1.42163e+06	1.43829e+06	1.4186e+06	1.22516e+06	1.23748e+06	1.18709e+06
42	42	gi|57014163.VSLAQLFSIF.+2	562.821	60.6	gi|57014163	TRUE	907525	886219	851515	592572	581762	558317
43	43	gi|57014163.YTINPAIAHGISEYVGSVEVGK.+3	768.734	39.39	gi|57014163	TRUE	439697	447533	453557	546595	554220	571118
44	44	gi|57014163.VADLVLWSPAFFGVKPN.+2	930.506	48.94	gi|57014163	TRUE	202651	206493	213717	725011	725837	694817
45	45	gi|57014163.LGDTDLIAEVEHDYTIYGEELK.+3	841.743	46.72	gi|57014163	TRUE	805662	838252	794305	683706	659095	702137
46	46	gi|57014163.IRPQTIAAEDTLHDMGIFSITSSDSQAMGR.+4	812.897	38.54	gi|57014163	TRUE	2.09072e+06	2.08916e+06	2.19827e+06	512448	492941	491725
47	47	gi|57014163.TMHTFHTEGAGGGHAPDIIK.+4	520.004	20.46	gi|57014163	TRUE	478599	474147	474664	157012	152081	142570
48	48	gi|57014163.YTIN[Dea]PAIAHGISEYVGSVEVGK.+3	769.062	39.39	gi|57014163	TRUE	114886	120407	125525	144725	127571	127840
49	49	gi|57014163.[AAR]-GNASNDASLADQIEAGAIGFK.+2	1039.01	38.14	gi|57014163	TRUE	33338.7	270587	258783	181895	184775	181338
50	50	gi|57014163.LGDTDLIAEVEHDYTIYGEELKFGGGK.+4	743.116	46.78	gi|57014163	TRUE	14178	20142.8	327.555	11119.9	8741.11	15116
51	51	gi|6919881.YDVEEIPSDLLEK.+2	775.385	36.95	gi|6919881	TRUE	850662	884986	906186	649505	666778	688555
52	52	gi|6919881.MEFPEPVIHIAVEPK.+3	579.308	36.17	gi|6919881	TRUE	189320	193572	196829	75916.2	86934.1	71537.8
53	53	gi|6919881.YLGGEELDIEEIKK.+3	545.954	29.69	gi|6919881	TRUE	342118	346196	358176	157683	164670	172059
54	54	gi|6919881.IMTDPFVGQLTFVR.+2	812.432	42.27	gi|6919881	TRUE	410921	405878	388985	198560	202295	194268
55	55	gi|6919881.AANPVLLEPMMK.+2	657.351	33.27	gi|6919881	TRUE	395122	415583	377029	91027.1	99338	90918.6
56	56	gi|6919881.IGANFYNVENQIK.+2	755.388	31	gi|6919881	TRUE	343537	353135	338503	242928	244505	249410
57	57	gi|6919881.IVNAFVPLVEMFGYSTDLR.+3	724.378	55.25	gi|6919881	TRUE	936189	956816	909592	304699	339815	323746
58	58	gi|6919881.GVQTLLDAVIDYLPAPTEVVDIK.+3	823.788	57.21	gi|6919881	TRUE	1.419e+06	1.07351e+06	1.25036e+06	877469	807944	809295
59	59	gi|6919881.SSDDGEFAGLAFK.+2	672.309	33.14	gi|6919881	TRUE	293467	312312	285635	308743	314295	304688
60	60	gi|6919881.VEAEIGQPQVAFR.+2	722.383	27.84	gi|6919881	TRUE	384233	404276	416478	276337	268697	271921
61	61	gi|9910636.LEEISSVIEEK.+2	638.338	28.87	gi|9910636	TRUE	1.25846e+06	1.23733e+06	1.25562e+06	2.13021e+06	2.0647e+06	2.11943e+06
62	62	gi|9910636.AIDALVPIGR.+2	512.811	31.63	gi|9910636	TRUE	3.40095e+06	3.45436e+06	3.41417e+06	6.22921e+06	6.28162e+06	6.17997e+06
63	63	gi|9910636.VVDFEEQLHPFLEAK.+3	600.977	37.03	gi|9910636	TRUE	474530	488971	498825	935502	953171	913870
64	64	gi|9910636.HALI[1Me]VYDDLSK.+2	644.351	26.62	gi|9910636	TRUE	2724.31	23071.3	1280.28	166521	9313.16	10610.5
65	65	gi|9910636.SQLKLEEISSVIEEK.+3	577.984	33.83	gi|9910636	TRUE	330841	340195	372879	473937	469086	482453
66	66	gi|9910636.VLNALGEPIDGKGEIETNEFSLIEQK.+3	948.494	37.6	gi|9910636	TRUE	193658	187620	195461	314356	320436	325877
67	67	gi|9910636.GFLDSVSVK.+2	476.261	30.37	gi|9910636	TRUE	383559	404597	384221	1.59204e+06	1.58555e+06	1.63292e+06
68	68	gi|9910636.HALIVYDDLSK.+2	637.343	26.62	gi|9910636	TRUE	341385	374759	362778	944956	892910	927810
69	69	gi|9910636.LDLAQYR.+2	439.74	25.17	gi|9910636	TRUE	127487	135666	143498	2.0327e+06	2.11433e+06	2.11582e+06
70	70	gi|9910636.ELQAFTQFASDLDEASKK.+3	676.669	38.86	gi|9910636	TRUE	234492	232387	234888	501202	505786	499451
71	71	gi|4154555.VMLIELMDR.+2	560.299	39.7	gi|4154555	TRUE	417573	396121	410814	149143	142182	148735
72	72	gi|4154555.IIEDSLELAK.+2	565.819	27.6	gi|4154555	TRUE	227254	226961	235499	267815	256266	274956
73	73	gi|4154555.FAILTGGEDTAYK.+2	693.351	30.39	gi|4154555	TRUE	192059	201380	193730	192703	182142	186064
74	74	gi|4154555.AMVLDQEESQLR.+2	709.851	26.51	gi|4154555	TRUE	220049	223791	216208	99104.2	96569.9	96883
75	75	gi|4154555.FEDPNLTPLEVFDR.+2	846.417	41.69	gi|4154555	TRUE	133943	138354	136327	168144	173577	165037
76	76	gi|4154555.ANPTLALSAETGGK.+2	665.354	24.33	gi|4154555	TRUE	171875	166144	165697	150158	147939	147440
77	77	gi|4154555.IEAGNIYINKPTTGAIVLR.+3	681.725	30.94	gi|4154555	TRUE	24655.8	27158.5	34114.8	79200.3	74224.3	80648.7
78	78	gi|4154555.DALIYLPSK.+2	510.292	31.15	gi|4154555	TRUE	280067	288180	286618	347351	350697	365861
79	79	gi|4154555.VIYKPSSLSSVTGYK.+3	543.635	26.4	gi|4154555	TRUE	70449	74978.5	75043.4	86597.8	82780.4	90512.2
80	80	gi|4154555.MHNAPILELYPEIDGR.+3	623.317	36.24	gi|4154555	TRUE	131610	137645	133932	78718.8	82609.3	79668.1
81	81	gi|9789741.LEPETLLDEVR.+2	657.351	35.96	gi|9789741	TRUE	584023	603984	589793	151058	148916	156539
82	82	gi|9789741.ILEIEGLPDIK.+2	620.363	37.7	gi|9789741	TRUE	664005	613583	659990	177620	186463	199203
83	83	gi|9789741.GVPVAYVGDVVGTGSSR.+2	810.423	31.01	gi|9789741	TRUE	365161	384763	365422	102160	107225	100007
84	84	gi|9789741.VYLGSAELGAAC[CAM]ALLGR.+2	860.956	41.16	gi|9789741	TRUE	271067	267191	283221	79761.9	88419.3	82934.2
85	85	gi|9789741.DLVNAIPYYAIK.+2	690.382	38.25	gi|9789741	TRUE	473869	486335	459345	160596	141539	153684
86	86	gi|9789741.MDEQELINEGYYAIFGAAGAR.+3	773.364	49.13	gi|9789741	TRUE	147412	157524	148788	33038.2	405.149	10545.9
87	87	gi|9789741.LNKEPMIEYLK.+3	459.92	28.08	gi|9789741	TRUE	180060	186360	179639	29793	33101.7	28600.7
88	88	gi|9789741.LIDEMIASGYEDKETLKK.+4	521.521	28.02	gi|9789741	TRUE	176201	181007	170665	33205.1	102763	35925.9
89	89	gi|9789741.MEQAFELSDASAER.+2	792.354	27.66	gi|9789741	TRUE	327694	339491	344950	30202	32651	32488
90	90	gi|9789741.FDAPFVLQSFC[CAM]HTAAYPKPSDVSLHATLPGFITQR.+5	784.598	42.99	gi|9789741	TRUE	126105	131431	122396	35397.8	35269.1	26803.7
91	91	gi|4154717.GVIDSEDLPLNVSR.+2	757.396	32.37	gi|4154717	TRUE	354726	359622	365188	492950	509523	518664
92	92	gi|4154717.VFITDDDKELLPSYLR.+3	642.007	37.55	gi|4154717	TRUE	121069	119610	123346	222121	230620	235978
93	93	gi|4154717.SIYYLLGENLDLLK.+2	827.459	47.3	gi|4154717	TRUE	315590	307003	340672	404962	448369	428656
94	94	gi|4154717.YSEHIPFPIFLTYTDTK.+3	691.351	43.12	gi|4154717	TRUE	116203	119369	108662	167065	10621.3	150509
95	95	gi|4154717.GLNTTPSIH[AAS]LSFDSQK.+2	885.955	34.49	gi|4154717	TRUE	243.288	5157.13	4063.25	816.546	3364.82	922.539
96	96	gi|4154717.ELISNASDALDKLNYLMLTDEK.+3	832.756	44.18	gi|4154717	TRUE	47954.9	31360.5	1429.32	68564.3	74680.5	45300.3
97	97	gi|4154717.AFEENLKDEIK.+3	445.898	24.48	gi|4154717	TRUE	72455.6	72203.3	74672.7	104758	110802	121853
98	98	gi|4154717.WEIDSVVK.+2	488.261	30.84	gi|4154717	TRUE	133550	149104	131006	291587	295693	309767
99	99	gi|4154717.APFDLFR.+2	433.232	36.25	gi|4154717	TRUE	168580	170123	156466	574314	602357	599823
100	100	gi|4154717.SNQEYTFQTEINQLLDLMIHSLYSNK.+3	1043.85	61.87	gi|4154717	TRUE	273.175	339.544	516.625	11503.6	9041.93	5763.63
101	101	gi|4155400.LNEAYQILQTALK.+2	752.922	41.13	gi|4155400	TRUE	373718	374113	384492	373948	390223	386174
102	102	gi|4155400.LSADPSAINAVR.+2	607.33	24.1	gi|4155400	TRUE	2.61371e+06	2.55911e+06	2.65781e+06	2.67147e+06	2.59931e+06	2.58797e+06
103	103	gi|4155400.KLNEAYQILQTALK.+3	544.982	37.38	gi|4155400	TRUE	537805	542094	584882	585305	620175	615606
104	104	gi|4155400.YSTLNTLIKLSADPSAIN[1Me]AVR.+3	754.422	43.24	gi|4155400	TRUE	3470.65	2940	304.752	125223	514.426	129289
105	105	gi|4155400.YSTLNTLIKLSADP[PGP]SAINAVR.+2	1131.11	42.82	gi|4155400	TRUE	150.865	81.8101	270.742	159.121	107.768	254.298
106	106	gi|4155400.MLNLAEQVGQAINPER.+2	891.962	38.87	gi|4155400	TRUE	493371	497928	518879	146022	140028	149446
107	107	gi|4155400.LSGTFQNFVK.+2	570.806	29.67	gi|4155400	TRUE	511095	540012	509939	600794	601816	587110
108	108	gi|4155400.GIQDLSDRYESLNNLLNR.+3	707.362	37.09	gi|4155400	TRUE	638313	610170	675043	385428	392940	393772
109	109	gi|4155400.STSITC[CAM]SLN[Dea]GHSPGYYGPMSIENFK.+3	916.747	35.41	gi|4155400	TRUE	154469	167231	154794	75443.8	78888.8	76197.3
110	110	gi|4155400.LNEAYQILQ[Dea]TALK.+2	753.414	40.24	gi|4155400	TRUE	320.899	3035.17	6366.61	0	55372	5958.82
111	111	gi|7387493.GGIGQVSFPMVADITK.+2	810.427	40.06	gi|7387493	TRUE	1.07701e+07	1.06467e+07	1.04321e+07	7.01829e+06	7.00752e+06	7.02903e+06
112	112	gi|7387493.DFTFVC[CAM]PTEIIAFDKR.+3	653.661	42.23	gi|7387493	TRUE	3.53865e+06	3.55519e+06	3.38284e+06	3.80364e+06	3.76018e+06	3.65682e+06
113	113	gi|7387493.GGIGQVS[1Me]FPMVADITK.+2	817.435	40.06	gi|7387493	TRUE	5.57313e+06	1486.02	5.33642e+06	3.57673e+06	3.60661e+06	19228.3
114	114	gi|7387493.HAVINDLPLGR.+3	402.231	26.07	gi|7387493	TRUE	3.67463e+06	3.76574e+06	3.87883e+06	5.38323e+06	5.35818e+06	5.15307e+06
115	115	gi|7387493.APAVLGNNEVDEHFELSK.+3	656.994	29.38	gi|7387493	TRUE	1.66545e+06	1.86616e+06	1.8266e+06	48621.1	2.0883e+06	1.94087e+06
116	116	gi|7387493.LAPDFKAPAVLGNNEVDEHFELSK.+4	660.838	34.36	gi|7387493	TRUE	433997	435922	411325	94250.1	125785	146222
117	117	gi|7387493.N[Dea]GVILFFWPK.+2	611.337	51.33	gi|7387493	TRUE	4.72717e+06	4.70629e+06	4.5543e+06	6.77066e+06	6.67188e+06	6.68696e+06
118	118	gi|7387493.DFTFVC[CAM]PTEIIAFDK.+2	901.937	46	gi|7387493	TRUE	1.85778e+06	1.90592e+06	1.97541e+06	3.53522e+06	3.67408e+06	3.56217e+06
119	119	gi|7387493.MVDALLHFEEHGEVC[CAM]PAGWR.+4	589.027	35.63	gi|7387493	TRUE	1.21319e+06	331942	1.27721e+06	592235	558312	593122
120	120	gi|7387493.GGIGQ[Dea]VSFPMVADITK.+2	810.919	40.06	gi|7387493	TRUE	1.06923e+07	1.05669e+07	1.03599e+07	7.03716e+06	7.00029e+06	7.03999e+06
121	121	gi|4155279.TLLEVLPESFAITR.+2	794.951	43.52	gi|4155279	TRUE	323414	314317	298519	380341	380479	378009
122	122	gi|4155279.VLAINALEPTYEK.+2	730.903	32.93	gi|4155279	TRUE	183854	189773	154267	163096	159340	282031
123	123	gi|4155279.SHAFAIVDEVDSILIDEAR.+3	700.692	48.67	gi|4155279	TRUE	147795	123752	123028	114035	139074	136097
124	124	gi|4155279.AILITEEGIK.+2	543.824	29.04	gi|4155279	TRUE	303846	297574	305292	376023	388933	382859
125	125	gi|4155279.MSDVELQNAFEELK.+2	826.895	38.86	gi|4155279	TRUE	106477	104548	104915	56005.6	48343.5	48939.7
126	126	gi|4155279.IVYLQILDNAWR.+2	752.42	45.42	gi|4155279	TRUE	100788	101618	99488.4	113324	116515	119516
127	127	gi|4155279.EYALNQIFSK.+2	606.817	34.51	gi|4155279	TRUE	99015.3	114335	102131	114067	114356	118960
128	128	gi|4155279.IENAALSHHLDQALK.+4	415.726	23.24	gi|4155279	TRUE	42621	42414.9	44465.6	53613.7	43237.3	47851.1
129	129	gi|4155279.GQPVLVGTASIEK.+2	649.869	25.31	gi|4155279	TRUE	114545	107371	114694	168251	161184	169101
130	130	gi|4155279.ELGGLYIIGTER.+2	660.861	35.52	gi|4155279	TRUE	126980	132355	132716	174046	175890	184916
131	131	gi|4155777.SGEC[CAM]ELQDMTHLTGVEHQPYAVADDFK.+3	1026.46	34.45	gi|4155777	TRUE	1219.26	421.209	1192.32	305.592	161.652	827.016
132	132	gi|4155777.SAGIYIPTIC[CAM]YLSGC[CAM]SPTVAC[CAM]K.+3	806.722	40.55	gi|4155777	TRUE	56046.7	62318.8	52262.2	65256	67260.6	61074.6
133	133	gi|4155777.FAFDVSSSPK.+2	542.769	27.78	gi|4155777	TRUE	259401	267242	265716	282525	297687	276309
134	134	gi|4155777.TIEC[CAM]QEGQSVLEAAR.+2	845.907	26	gi|4155777	TRUE	112012	100527	110939	71310.8	72008.6	71659.6
135	135	gi|4155777.VDFILPSLNQLEGTITNVEGR.+3	772.413	50.98	gi|4155777	TRUE	123157	116033	111063	133508	138650	141269
136	136	gi|4155777.ALYDPNLC[CAM]IMC[CAM]ER.+2	827.873	34.22	gi|4155777	TRUE	109613	114645	108401	36916.6	42016.1	41415
137	137	gi|4155777.MLNIESTALK.+2	560.308	29.02	gi|4155777	TRUE	135903	106461	140910	117526	119238	119209
138	138	gi|4155777.SNNTLLVVGEEIYSHK.+3	601.648	37.55	gi|4155777	TRUE	16016.8	19140.5	14921.7	56165.9	58431.3	57581.5
139	139	gi|4155777.LILIPPSANALGIASIC[CAM]ELSEEVFEHEK.+3	1027.21	53.46	gi|4155777	TRUE	79429	2608.45	2045.7	232.18	526.587	477.16
140	140	gi|4155777.TIEC[CAM]QEGQSVLEAAR[2Me].+2	859.923	26.68	gi|4155777	TRUE	1050.63	2358.26	1557.84	333.524	4957.33	997.139
141	141	gi|60392282.GAMVVIDIAESAMK.+2	717.87	43.62	gi|60392282	TRUE	18051.2	19524.5	30242.9	893.123	16499.3	7626.12
142	142	gi|60392282.LIQGLDNIGN[Dea]TTTYNGQALLSGQFTNK.+3	961.489	39.59	gi|60392282	TRUE	7567.31	4896.48	12564.4	12882.2	666.091	657.926
143	143	gi|60392282.EFQVGAYSNQSIK.+2	735.865	26.35	gi|60392282	TRUE	8691.37	9345.19	2091.9	7758.47	7220.75	7821.44
144	144	gi|60392282.LIQGLDNIGNTTTYN[Dea]GQALLSGQFTNK.+3	961.489	39.56	gi|60392282	TRUE	486.094	699.05	637.883	11213.6	328.752	532.567
145	145	gi|60392282.AFQVNTNINAMNAHVQSALTQNALK.+3	900.129	34.83	gi|60392282	TRUE	819.937	5645.37	563.768	321.987	1710.22	405.832
146	146	gi|60392282.SQASSLGQAIANTNDGMGIIQVADK.+3	830.415	36.37	gi|60392282	TRUE	3309.87	1872.81	4397.1	2737.63	483.643	5763.6
147	147	gi|60392282.DVDFAEESANFNK.+2	743.328	28.65	gi|60392282	TRUE	5748.1	6617.38	658.908	12115.8	12961.4	3263.01
148	148	gi|60392282.NNILAQSGSYAMSQANTVQQNILR.+3	874.442	39.65	gi|60392282	TRUE	430.151	23714.8	776.422	11923.7	2163.34	14440.8
149	149	gi|60392282.AADDASGMTVADSLR.+2	740.341	26.19	gi|60392282	TRUE	24146.9	17103.3	22628.5	12977.8	10914.8	9801.4
150	150	gi|60392282.LVAAINAVTSETGVEAYTDQK.+3	727.374	33.82	gi|60392282	TRUE	6498.34	2838.75	6635.13	4760.37	1379.59	10093.4
151	151	gi|8928003.AC[CAM]TAFVEELLK.+2	640.831	38.71	gi|8928003	TRUE	1.9895e+06	1.89925e+06	1.95767e+06	1.66045e+06	1.72256e+06	1.73371e+06
152	152	gi|8928003.GGGSAVIGLLNALAK.+2	670.898	45.49	gi|8928003	TRUE	1.15003e+06	1.13405e+06	1.19863e+06	983897	953767	1.07163e+06
153	153	gi|8928003.YAEIMTESLNIVR.+2	769.898	36.25	gi|8928003	TRUE	1.22257e+06	1.25569e+06	1.26702e+06	708220	684569	705802
154	154	gi|8928003.NLFETSGLESGELLAK.+2	854.444	38	gi|8928003	TRUE	342817	364374	353536	661875	665597	670613
155	155	gi|8928003.LGLYEYDTFK.+2	624.811	33.33	gi|8928003	TRUE	173016	174696	174155	526613	545806	531071
156	156	gi|8928003.WLHIDIAGPAYVEK.+3	537.956	35.6	gi|8928003	TRUE	308968	290524	317605	605087	599751	617906
157	157	gi|8928003.DLVNTPPMIGTPVYMAEVAQK.+2	1137.58	41.53	gi|8928003	TRUE	178926	182301	177582	41731.8	41491.9	37398.5
158	158	gi|8928003.GLTYDC[CAM]GGLSLKPADYMVTMK.+3	774.039	36.82	gi|8928003	TRUE	42772.9	49693.5	50881.1	28811.1	32017.5	31449.1
159	159	gi|8928003.EWDVNSFGASGAGVR.+2	776.363	31.25	gi|8928003	TRUE	370652	364390	365558	499995	501493	514149
160	160	gi|8928003.ADKGGGSAVIGLLNALAK.+3	552.321	42.09	gi|8928003	TRUE	953021	948117	875313	480378	488012	537067
161	161	gi|4155561.ELLEATEPVLGVVR.+2	762.935	36.51	gi|4155561	TRUE	569263	586349	592645	1.28584e+06	1.34424e+06	1.36384e+06
162	162	gi|4155561.LEIS[UGG]KELLEATEPVLGVVR.+3	737.086	44.02	gi|4155561	TRUE	58102.3	40757.9	36519.6	2030.19	1921.42	3486.62
163	163	gi|4155561.LEISK[UGG]ELLEATEPVLGVVR.+3	737.086	44.02	gi|4155561	TRUE	58102.3	40757.9	36519.6	2030.19	1921.42	3486.62
164	164	gi|4155561.IEELGENYENAIIEGK.+2	910.949	32.63	gi|4155561	TRUE	104439	108250	103114	197592	200851	205941
165	165	gi|4155561.Q[Dea]LEIS[SLA]KELLEATEPVLGVVR.+3	737.082	42.14	gi|4155561	TRUE	57446.4	40298.7	36162	290.625	1269.84	3296.1
166	166	gi|4155561.HLVTSPTEEFAQK.+3	496.256	22.32	gi|4155561	TRUE	142789	147174	159947	494196	479547	487578
167	167	gi|4155561.ATIEDPWEEIQDK.+2	787.373	34.38	gi|4155561	TRUE	195702	201075	189291	606133	600692	618450
168	168	gi|4155561.VATLTDFGAFLNLGGVDGLLHNHDAFWDKDKK.+5	703.761	47.23	gi|4155561	TRUE	34963.1	3546.73	1997.39	2489.26	11448.8	9256.82
169	169	gi|4155561.NKGGYIVESQGVEYFLSR.+3	682.681	35.45	gi|4155561	TRUE	90223	93301	94080.9	151626	150237	149132
170	170	gi|4155561.IGQEITC[CAM]VVVAIEK.+2	779.929	37.42	gi|4155561	TRUE	87981	101078	103805	362778	348576	393173
171	171	gi|4156123.TETTLIEQNMLSK.+2	754.387	30.32	gi|4156123	TRUE	1.49067e+06	1.50561e+06	1.51833e+06	359082	379592	361203
172	172	gi|4156123.GLSLAGNQVLTR.+2	614.854	28.25	gi|4156123	TRUE	1.62952e+06	1.52008e+06	1.62381e+06	1.1991e+06	1.20413e+06	1.23318e+06
173	173	gi|4156123.QLESSDLLDLFEVLVFGK.+3	684.702	64.24	gi|4156123	TRUE	1.03584e+06	1.04852e+06	987992	784674	779131	805366
174	174	gi|4156123.VTIPAC[CAM]IVVATLR.+2	706.918	40.2	gi|4156123	TRUE	616941	588556	593816	593403	592322	612514
175	175	gi|4156123.SLEEMDDEEVKEMC[CAM]DELSIK.+3	810.352	37.78	gi|4156123	TRUE	417928	387969	379099	98184.9	106031	99182.4
176	176	gi|4156123.QALSAATLTLFK.+2	632.369	37.5	gi|4156123	TRUE	366151	366549	365378	366354	391014	389922
177	177	gi|4156123.TETTLIEQN[Dea]MLSK.+2	754.879	29.51	gi|4156123	TRUE	71350.4	112904	70610.5	26832.6	29772.3	28711.6
178	178	gi|4156123.SYQLAVIVANAVAK.+2	723.919	40.46	gi|4156123	TRUE	192652	223970	190213	290158	279796	298304
179	179	gi|4156123.KTETTLIEQNMLSK.+3	545.959	26.72	gi|4156123	TRUE	823710	845135	839819	340996	338765	345604
180	180	gi|4156123.[PGQ]-QLESSDLLDLFEVLVFGK.+2	1018.03	67.09	gi|4156123	TRUE	278734	272316	270361	256261	267679	255454
181	181	gi|4154766.VLNIESELQK.+2	586.83	29.33	gi|4154766	TRUE	138235	133112	145120	86605.7	95975.9	95292.5
182	182	gi|4154766.ALAQFLFDSDK.+2	627.822	37.93	gi|4154766	TRUE	91744.1	92461	91611.3	119303	125426	124163
183	183	gi|4154766.FQPILLNEPSINEALQILR.+3	736.751	50.88	gi|4154766	TRUE	91333.6	78984.9	79189.3	43106.5	48316.8	44641.9
184	184	gi|4154766.AIDLIDEGAAQLK.+2	678.872	33.66	gi|4154766	TRUE	152889	151136	153539	93830.7	98394.9	102912
185	185	gi|4154766.LAELILEDK.+2	522.303	30.17	gi|4154766	TRUE	155663	157860	152760	173799	8116.53	177437
186	186	gi|4154766.ALAQFLFDSDKNLIR.+3	584.321	39.67	gi|4154766	TRUE	63957	59843.6	67426.5	9713.41	12993.8	11787.3
187	187	gi|4154766.AGLSDSNKPIGSFLFLGPTGVGK.+3	754.742	40	gi|4154766	TRUE	29740.7	28104.1	36301.2	30493.8	28363.2	31420
188	188	gi|4154766.MPVDIEALK.+2	508.278	30.68	gi|4154766	TRUE	100886	102139	101261	43179	40895.9	45994.2
189	189	gi|4154766.RGDSFIATDAYLLANMNLFESVLKPYLDTK.+4	852.19	56.47	gi|4154766	TRUE	85703.4	77963.1	81168.1	23027.4	21911.7	19007.4
190	190	gi|4154766.AHPDVFNLLLQVLDEGHLTDSK.+4	616.073	52.36	gi|4154766	TRUE	115722	91531	94410.9	42778	18027.9	41441.8
191	191	gi|9910638.IFNVVGESIDNLEPLKPSLTWPIHR.+4	719.393	44.03	gi|9910638	TRUE	325705	310196	316947	291649	307264	282328
192	192	gi|9910638.MIEVPVGEEVLGR.+2	714.382	35.11	gi|9910638	TRUE	2.35385e+06	2.38093e+06	2.31116e+06	931776	975344	1.0048e+06
193	193	gi|9910638.GIYPAVDPLDSTSR.+2	745.878	31.53	gi|9910638	TRUE	1.4973e+06	1.53385e+06	1.4669e+06	1.24144e+06	1.24619e+06	1.26157e+06
194	194	gi|9910638.AIAMDMTEGLVR.+2	653.828	33.21	gi|9910638	TRUE	1.08083e+06	1.11953e+06	1.07512e+06	269888	282706	266091
195	195	gi|9910638.IPSAVGYQPTLAGEMGK.+2	859.943	30.34	gi|9910638	TRUE	294707	301582	288247	166668	159903	155542
196	196	gi|9910638.IAFTGLTMAEYFR.+2	760.384	43.65	gi|9910638	TRUE	656246	708344	664275	571888	547289	534198
197	197	gi|9910638.VIDLLAPYSK.+2	559.826	35.03	gi|9910638	TRUE	1.14247e+06	1.18242e+06	1.16336e+06	1.46835e+06	1.52338e+06	1.5167e+06
198	198	gi|9910638.FLSQPFFVAEVFTGSPGK.+2	979.506	47.23	gi|9910638	TRUE	222869	222907	214756	205069	204961	192193
199	199	gi|9910638.IFN[Dea]VVGESIDNLEPLKPSLTWPIHR.+4	719.639	44.03	gi|9910638	TRUE	682493	630473	652234	564790	589980	539645
200	200	gi|9910638.GLDVLMFIDNIFR.+2	776.913	60.07	gi|9910638	TRUE	900740	712721	831199	486227	373068	373256
201	201	gi|4155035.ATGDFSGVEQALADLK.+2	811.407	41.94	gi|4155035	TRUE	35123.2	32770.3	33511.3	27303.7	29088.5	29460.3
202	202	gi|4155035.DLGINPEWISK.+2	636.335	36.01	gi|4155035	TRUE	15795.3	8805.88	9765.63	38798.9	41207.7	16452
203	203	gi|4155035.ITDKVDNLNQAVSVAK.+3	572.316	23.75	gi|4155035	TRUE	34045.5	36341.1	37196.5	32215.2	28622.7	27883.3
204	204	gi|4155035.ATGDFSGVEQALADLKNFSK.+3	700.02	44.04	gi|4155035	TRUE	1031.74	428.544	2159.78	215580	216494	204965
205	205	gi|4155035.FMGVFDESLK.+2	586.786	35.84	gi|4155035	TRUE	34488.6	42284.9	44610.9	30520.5	28379.6	30510.3
206	206	gi|4155035.VDFMEFLAQNNAK.+2	763.869	42.61	gi|4155035	TRUE	3313.77	3157.36	13590.9	991.579	17189.3	18619.4
207	207	gi|4155035.HDGVMFVDYSNFK.+3	520.238	32.47	gi|4155035	TRUE	69534.1	76614.3	76234.8	33517.7	33253	37891.5
208	208	gi|4155035.VHM[Oxi]K[CRM]NGSGLVIAGGEK.+3	552.623	23.35	gi|4155035	TRUE	3076.68	1688.74	10996.1	6050.37	5941.8	12985
209	209	gi|4155035.AYLDALGNDHIAFVSK.+3	578.633	33.83	gi|4155035	TRUE	8788.48	11771.8	56527.6	74780.4	69490.7	13749.7
210	210	gi|4155035.GFMENIIQPPISDDKEK.+3	654.328	33.44	gi|4155035	TRUE	23048.7	46884.6	33764	11175.6	12194.4	11917.3
211	211	gi|4154528.IAWYEVFVGEK.+2	670.848	42.78	gi|4154528	TRUE	632739	656161	605953	459399	435274	437146
212	212	gi|4154528.LHVPNYPIIPFIEGDGIGSDITPAMIK.+3	969.849	47.09	gi|4154528	TRUE	952366	1.02908e+06	1.00433e+06	384596	391342	368604
213	213	gi|4154528.ELSPEEQWLLPDTIEAINHYK.+3	842.423	44.77	gi|4154528	TRUE	232235	243279	213850	183449	196979	192962
214	214	gi|4154528.GPLTTPIGEGFR.+2	622.835	30.83	gi|4154528	TRUE	881110	899486	870986	1.01996e+06	1.03608e+06	1.05725e+06
215	215	gi|4154528.KLIHFLQN[Dea]ELK.+3	461.938	28.38	gi|4154528	TRUE	10904.5	5073.14	10624.4	45342.7	45702.3	16774.1
216	216	gi|4154528.VNPGSIILSAEMMLR.+2	815.936	50.53	gi|4154528	TRUE	1.0553e+06	1.00855e+06	1.0364e+06	247321	260936	260042
217	217	gi|4154528.LHVPN[Dea]YPIIPFIEGDGIGSDITPAMIK.+3	970.177	47.09	gi|4154528	TRUE	726934	780275	810016	318482	334455	316146
218	218	gi|4154528.KLIHFLQNELK.+3	461.61	27.78	gi|4154528	TRUE	258329	255729	281168	108791	83451.6	96844.1
219	219	gi|4154528.HMGWVEAADLIVSAMEK.+3	629.643	49.22	gi|4154528	TRUE	3.37937e+06	3.37672e+06	3.13951e+06	5109.06	674.492	3218.2
220	220	gi|4154528.VSIKGPLTTPIGEGFR.+3	557.986	30.87	gi|4154528	TRUE	331273	344271	319297	5621.57	37685.5	26137.6
221	221	gi|4154933.GGLVGINTAIISK.+2	621.875	32.18	gi|4154933	TRUE	583524	599521	571477	466164	479770	476661
222	222	gi|4154933.DIVTQLIK.+2	465.287	34.38	gi|4154933	TRUE	639325	671397	697725	512319	530309	554903
223	223	gi|4154933.FLVLDLNQGYR.+2	669.364	37.57	gi|4154933	TRUE	589570	590287	609163	549950	566345	582690
224	224	gi|4154933.DGYIVTNNHVIDGADK.+3	577.616	24.16	gi|4154933	TRUE	183174	184507	199204	133756	133560	137560
225	225	gi|4154933.ISVPSKEDTIYSYHDSIKDSIK.+4	632.075	26.54	gi|4154933	TRUE	59192.9	66077.9	63198.1	28896.9	35974.9	33784.4
226	226	gi|4154933.TGGNHGIGFAIPSNMVKDIVTQLIK.+4	653.357	49.17	gi|4154933	TRUE	6294.64	33781.7	665.7	6528.47	3064.8	1673.39
227	227	gi|4154933.LSDDVQGVLVSQVNENSPAEQAGFR.+3	887.104	35.12	gi|4154933	TRUE	79095.6	85162.6	83621.2	95542.9	94894.5	91044.4
228	228	gi|4154933.TGGNHGIGFAIPSNMVK.+3	567.291	31.09	gi|4154933	TRUE	206131	224148	211240	220186	218487	221937
229	229	gi|4154933.TGGN[Dea]HGIGFAIPSNMVK.+3	567.619	32.47	gi|4154933	TRUE	250909	263687	244307	54290.5	58101.7	58318
230	230	gi|4154933.GGLVGIN[Dea]TAIISK.+2	622.366	33.95	gi|4154933	TRUE	2231.48	168282	171155	5235.14	26355.7	24443.8
231	231	gi|4154697.ELASWGVPWTR.+2	651.336	37.82	gi|4154697	TRUE	549241	554846	523882	409212	410604	397285
232	232	gi|4154697.IEVQHALMPFELQEK.+3	604.65	34.56	gi|4154697	TRUE	144971	160708	148800	87700	85579.8	88551.8
233	233	gi|4154697.GLNTIVLSLVPVR.+2	690.932	45.56	gi|4154697	TRUE	87670.3	93348.8	89499.4	127906	128519	134470
234	234	gi|4154697.KLEEALKELQELYAR.+3	611.675	37.99	gi|4154697	TRUE	86988.4	88206.1	83057.8	9290.22	48459.9	51728.2
235	235	gi|4154697.LGNMEAVQFHPTALVPSGILMTEGC[CAM]R.+3	943.468	41.25	gi|4154697	TRUE	65170	59152.2	58038.7	17300.2	16689	16081.5
236	236	gi|4154697.LALC[CAM]ITQGALLR.+2	664.89	36.65	gi|4154697	TRUE	115833	117221	132575	105542	104163	108486
237	237	gi|4154697.TLASWPSAEQDMPTIEYEELDVMK.+3	928.431	43.48	gi|4154697	TRUE	46240.1	48402.9	54029	13993.4	14254.4	13476.6
238	238	gi|4154697.VLHNNPELEDAYR.+3	523.927	21.14	gi|4154697	TRUE	141676	156318	148675	241692	243499	231791
239	239	gi|4154697.KLEEALKELQ[Dea]ELYAR.+3	612.003	37.23	gi|4154697	TRUE	49834.4	1421.21	48162.2	25730.3	892.996	23815.6
240	240	gi|4154697.HTTNAVIC[CAM]DGAGAASALETGVAK.+3	738.699	29.26	gi|4154697	TRUE	19649.3	19514.3	22967.5	83641.4	86349.6	87808.4
241	241	gi|8928388.TMIENRPDWC[CAM]LSR.+3	559.933	27.26	gi|8928388	TRUE	185256	193121	183223	108830	108330	104117
242	242	gi|8928388.IIEQLGDSLLLER.+2	749.927	37.79	gi|8928388	TRUE	386857	391689	416820	191072	187486	198626
243	243	gi|8928388.TSLENPTLFR.+2	589.314	29.58	gi|8928388	TRUE	154891	162824	171421	138004	134265	133131
244	244	gi|8928388.LSETPAFTLFK.+2	627.342	37.75	gi|8928388	TRUE	155360	155096	150185	121925	113939	115324
245	245	gi|8928388.NSLEC[CAM]AIEVK.+2	581.792	25.94	gi|8928388	TRUE	105986	97095.3	104793	60624.7	59008.6	59765.8
246	246	gi|8928388.VITHGFIVDEK.+3	419.899	23.79	gi|8928388	TRUE	45578.5	41928.2	46950.8	36486.1	36326.1	39962.3
247	247	gi|8928388.GC[CAM]YDEGIIHNQLLDK.+3	592.286	29.27	gi|8928388	TRUE	52813.4	68344.6	68416.4	51766.3	49657.3	56397.3
248	248	gi|8928388.WGVPLAFFIDKR.+3	483.606	43.77	gi|8928388	TRUE	95521.7	91245.8	88524.1	13178.1	12201.1	12261.5
249	249	gi|8928388.TNKPC[CAM]FESEVLEHVANLFEEK.+4	630.807	45.3	gi|8928388	TRUE	50559.6	54927.5	48712.8	25672.6	25930.4	34067.3
250	250	gi|8928388.LAALGVVDNAITHEFNSNDLEYLVATNPLNQR.+4	878.701	50.18	gi|8928388	TRUE	58069.3	54471.2	54195.5	15296.2	18000.6	14357.4
251	251	gi|4155700.TTTSVIDTTNDAQNLLTQAQTIVNTLK.+3	968.843	51.37	gi|4155700	TRUE	2481.35	977.294	408.429	629.426	442.784	933.232
252	252	gi|4155700.GC[CAM]AGVEETLTSLK.+2	682.84	29.72	gi|4155700	TRUE	597845	598920	603972	288754	305322	305641
253	253	gi|4155700.NVSLSIEQYEK.+2	655.335	28.81	gi|4155700	TRUE	387965	388438	396304	330052	315923	323144
254	254	gi|4155700.TSAQAINQAVNNLNESAK.+2	936.974	28.19	gi|4155700	TRUE	147555	135253	149458	72999.6	73492.2	74640.2
255	255	gi|4155700.LANQVASDFDKLSSGYLK.+3	652.674	36.16	gi|4155700	TRUE	77550.5	80391.3	77895.3	42679.5	44159.5	44765.7
256	256	gi|4155700.LSDVYEQLSK.+2	591.306	25.68	gi|4155700	TRUE	241685	253319	245927	476452	480557	494518
257	257	gi|4155700.TLAGGTTNSPAYQATLLALR.+2	1010.05	37.16	gi|4155700	TRUE	75881.7	77801.8	79477.6	52761.1	52562.6	50959.8
258	258	gi|4155700.NITQPNNFN[Dea]LNSPGSLTALAQSMLK.+3	892.122	47.51	gi|4155700	TRUE	43311.6	81264.4	49911.7	39846.3	34574.7	40278.1
259	259	gi|4155700.DYC[CAM]PMLIAK.+2	555.77	28.97	gi|4155700	TRUE	200195	207860	207316	220669	219625	208099
260	260	gi|4155700.NITQPNN[Dea]FNLNSPGSLTALAQSMLK.+3	892.122	47.52	gi|4155700	TRUE	90046.2	45585.5	50278	41120.3	34539.2	27573.4
261	261	gi|4155570.FLEELNQVVSSISAVTTDLQLAVMK.+3	912.489	64.44	gi|4155570	TRUE	91234.4	90251.5	87081.7	48068.1	46333.1	42933.7
262	262	gi|4155570.SIVEEIGDPLIHIIR.+3	568.661	43.07	gi|4155570	TRUE	52716.5	55811.1	48830.5	44233.5	42740	49819.2
263	263	gi|4155570.LRDEVLSLVR.+3	400.575	29.23	gi|4155570	TRUE	217615	209144	223384	277034	272727	283513
264	264	gi|4155570.ITPDIMDVVLR.+2	636.355	41.5	gi|4155570	TRUE	98739.8	99148.4	97735.9	139644	131983	136183
265	265	gi|4155570.VQLSAYNEGNHIVIK.+3	562.305	26.16	gi|4155570	TRUE	20795.3	21716.5	21019.8	18097.4	20738.4	22401.6
266	266	gi|4155570.GVESGMTEYITKPYSGEYLTTVVK.+3	884.775	35.98	gi|4155570	TRUE	27684.1	45461.1	28279.3	11977.5	17056.9	13639.5
267	267	gi|4155570.ISQDEIYTVDGK.+2	684.338	24.27	gi|4155570	TRUE	77723.4	68621.9	70271	68219.1	64281.4	67341.9
268	268	gi|4155570.LDHLMNLIGELVLGK.+3	555.652	51.93	gi|4155570	TRUE	23259	33894.5	30987.3	2524.26	1834.06	724.706
269	269	gi|4155570.VNITTLMNESENTK.+2	797.393	31.67	gi|4155570	TRUE	49839.6	48802.6	49453.3	36882.2	35156.8	35259.5
270	270	gi|4155570.SIELIIEGEETELDKSIVEEIGDPLIHIIR.+4	851.462	55.9	gi|4155570	TRUE	44174.3	39000	8275.55	812.555	23199.3	31711.5
271	271	gi|4154958.TLSEEEILALLHNPK.+3	569.649	38.56	gi|4154958	TRUE	256307	246923	264400	179043	182873	196488
272	272	gi|4154958.IALALSPVGVGAFSR.+2	729.427	38.9	gi|4154958	TRUE	622831	611332	604149	484062	483624	496670
273	273	gi|4154958.LEDIFSTLFR.+2	620.832	47.24	gi|4154958	TRUE	59522.8	62534.5	67957.4	237131	251465	249356
274	274	gi|4154958.LFDEHFSSLK.+3	408.208	28.04	gi|4154958	TRUE	100508	98585.2	96442.3	107510	109695	110886
275	275	gi|4154958.AMAYAQLLFAK.+2	613.834	38.59	gi|4154958	TRUE	218284	212521	196891	113728	109615	109594
276	276	gi|4154958.HLLEEFER.+2	536.775	25.25	gi|4154958	TRUE	177836	214166	188490	245085	276746	306135
277	277	gi|4154958.DAFTIAHEFGHMIHQELSK.+4	553.522	40.69	gi|4154958	TRUE	38296.5	40178.9	40118.3	2964.94	46824	35180.2
278	278	gi|4154958.[AAR]-AMAYAQLLFAK.+2	627.849	37.35	gi|4154958	TRUE	1510.42	2411.54	2082.67	1328.01	1145.01	1527.58
279	279	gi|4154958.TYTEFLSLGGSK.+2	651.832	33.67	gi|4154958	TRUE	100089	111449	101330	128765	135426	138879
280	280	gi|4154958.HIDNQISQESVDSMIEIVNANFSLVHR.+4	774.636	47.63	gi|4154958	TRUE	22829.2	19266.6	19072.9	19571.8	24024.2	19980.5
281	281	gi|6685766.IYINIGNPEK.+2	580.819	28.13	gi|6685766	TRUE	238601	244648	242573	178686	200701	180365
282	282	gi|6685766.VMIPFLR.+2	438.262	38.63	gi|6685766	TRUE	618146	629081	601620	184698	194191	183496
283	283	gi|6685766.NEIENLMAGYANPK.+2	782.377	36.73	gi|6685766	TRUE	31115.2	34720.3	33970.8	12665.9	12094.5	4864.58
284	284	gi|6685766.MEMIILNQIK.+2	616.841	37.25	gi|6685766	TRUE	199724	199106	208681	26889.9	43352.4	29214.4
285	285	gi|6685766.ELIFGTPFPSDLRDEIFQAYEILSQQYHMK.+4	904.701	57.01	gi|6685766	TRUE	44412.1	37478.9	35580	16069.1	10520	14599.7
286	286	gi|6685766.AFSFSQLPNHGVGLAR.+3	567.634	31.96	gi|6685766	TRUE	47003.7	49855.4	47316.3	57353.5	47772.3	46110.3
287	287	gi|6685766.IAEGIGMISAAFYPKPVIVR.+3	711.403	41.16	gi|6685766	TRUE	78637.1	70008.4	70139.5	12887.9	15827.2	16849.9
288	288	gi|6685766.SC[CAM]LASLFTDR.+2	585.285	34.77	gi|6685766	TRUE	213226	209144	205954	192011	196450	205459
289	289	gi|6685766.VALSVGVQK.+2	450.779	21.39	gi|6685766	TRUE	184443	171532	169217	129442	126101	134568
290	290	gi|6685766.MLGGSSYEPNEENPMLGYR.+2	1072.47	32.09	gi|6685766	TRUE	38046.2	37018.7	34563.5	2644.98	2415.6	300.753
291	291	gi|6919983.EFEALGFSFSK.+2	631.309	38.8	gi|6919983	TRUE	198345	188347	190909	86646.9	97098.3	93632.8
292	292	gi|6919983.NSGEWSDLSSSVAR.+2	747.845	27.78	gi|6919983	TRUE	96639	102854	109018	58592.2	50538	47732
293	293	gi|6919983.LFILFAAPPAK.+2	594.363	41.85	gi|6919983	TRUE	104612	104350	95392.8	56201.8	57276.8	57188.6
294	294	gi|6919983.TWTYENIEAMQK.+2	757.353	31.61	gi|6919983	TRUE	57506.3	58938.9	57697.6	14798.5	13835.9	13356.9
295	295	gi|6919983.NYTIGDALAR.+2	547.285	27.4	gi|6919983	TRUE	146698	155527	149376	123561	124459	117799
296	296	gi|6919983.HC[CAM]GIVPETQLPVTLPEDIVIDGEGNPLEK.+3	1057.21	42.79	gi|6919983	TRUE	32217.8	35562.2	29814.6	14602.9	17005.8	19470.4
297	297	gi|6919983.ELEWNDNALEGAHR.+3	551.925	28.07	gi|6919983	TRUE	26585.9	30040.3	26823.6	22008.2	13045	19450.9
298	298	gi|6919983.YWGAPIPMIHC[CAM]K.+3	491.577	32.45	gi|6919983	TRUE	39628.5	43676.9	35567.3	11876.2	10405.3	13813.7
299	299	gi|6919983.WQEFWWK.+2	555.264	39.47	gi|6919983	TRUE	32522.3	31743.9	29896	17297.1	21462.1	993.391
300	300	gi|6919983.TVLANEQVIDGR.+2	657.854	24.05	gi|6919983	TRUE	70637.9	62835.4	64552.3	101946	98723.6	103312
301	301	gi|4154728.GLRDDPDTPAVPGQK.+3	522.602	18.93	gi|4154728	TRUE	353808	375866	360849	1.72429e+06	1.73509e+06	1.75938e+06
302	302	gi|4154728.DYYLVDILK.+2	571.311	42.89	gi|4154728	TRUE	827298	841506	790146	1.3375e+06	1.40078e+06	1.38764e+06
303	303	gi|4154728.SVEEITNYTK.+2	592.296	22.71	gi|4154728	TRUE	114335	122520	121348	907862	914386	920531
304	304	gi|4154728.MDNPTHLGVITEEQAK.+3	594.961	25.22	gi|4154728	TRUE	200303	197657	205523	132123	135886	136363
305	305	gi|4154728.DYYLVDILKEVREEMEAEKLK.+4	654.092	50.01	gi|4154728	TRUE	289.007	5651.84	7672.44	742.984	272.128	3071.34
306	306	gi|4154728.AKHDLVGS[1Me]AL[1Me]WDAYSK.+3	596.981	31.45	gi|4154728	TRUE	6360.8	3002.57	6739.32	38018.6	43681.6	62925.4
307	307	gi|4154728.LIVADYGAEAC[CAM]GDAVR.+2	840.407	28.24	gi|4154728	TRUE	157106	176007	150334	310317	308154	347026
308	308	gi|4154728.RMDNPTHLGVITEEQAK.+4	485.498	22.89	gi|4154728	TRUE	352182	328158	339879	259272	266514	271025
309	309	gi|4154728.YMGAC[CAM]DGC[CAM]MSATTGTLFAIENALQELLDR.+3	1070.15	63.26	gi|4154728	TRUE	42251.1	37059.1	41939.1	15873.3	15654.2	11145.5
310	310	gi|4154728.RDYYLVDILK.+2	649.361	36.3	gi|4154728	TRUE	32975.7	34077.5	32473.7	59909.1	66797.9	69288.1
311	311	gi|4155419.EFNSAAFTGLVQGIIDQSQLVYNELTK.+3	995.845	64.13	gi|4155419	TRUE	192467	195754	188576	94596	97891.2	92637.6
312	312	gi|4155419.SMPYLPQFR.+2	569.789	34.43	gi|4155419	TRUE	3.53014e+06	3.76232e+06	3.40634e+06	602269	586729	604340
313	313	gi|4155419.[1Ac]-SQLPNALYN[Dea]VQVTLDKINALNNQVR.+3	956.845	42.72	gi|4155419	TRUE	316.921	694.788	4253.34	75.7617	1503.34	550.638
314	314	gi|4155419.EDDGGFFTVGYQLGQVMQDVQNPGGAK.+3	953.108	49.3	gi|4155419	TRUE	396095	386228	396260	85529.6	96919.1	95071.6
315	315	gi|4155419.EFN[Dea]SAAFTGLVQGIIDQSQLVYNELTK.+3	996.173	64.13	gi|4155419	TRUE	168151	170962	164144	84987	87180.7	83140.6
316	316	gi|4155419.[CRM]-SQLPNALYNVQVTLDKINALNNQVR.+3	956.849	43.04	gi|4155419	TRUE	3782.76	2059.49	709.987	1416.22	1503.34	382.654
317	317	gi|4155419.EDDGGFFTVGY[CAM]QLGQVMQDVQNPGGAK.+3	972.115	36.95	gi|4155419	TRUE	21481.8	21568.4	20851.9	50838.4	45043.4	51242.1
318	318	gi|4155419.ASQLPNALYNVQVTLDK.+2	937.505	37.46	gi|4155419	TRUE	283021	276576	294319	120096	119490	121514
319	319	gi|4155419.QDELLLEAFNSAVAANIGNK.+3	706.367	47.39	gi|4155419	TRUE	215151	254692	223099	177091	188273	189318
320	320	gi|4155419.NTISGSAVNNAGIN[Dea]SNQANAVQGR.+3	786.718	22.3	gi|4155419	TRUE	289849	276768	298373	47989.9	57082.7	51815.5
321	321	gi|4155380.DLFDAIAGGDFPK.+2	683.338	43.67	gi|4155380	TRUE	1.7377e+06	1.72195e+06	1.71019e+06	1.04417e+06	1.06522e+06	1.03264e+06
322	322	gi|4155380.GPVLLQSTWFLEK.+2	759.422	42.36	gi|4155380	TRUE	912873	957627	897138	695407	704206	688416
323	323	gi|4155380.LGVNYPQIPVNRPR.+3	541.642	27.49	gi|4155380	TRUE	764072	773232	746566	663989	634087	642880
324	324	gi|4155380.MSIQVMPEEDAK.+2	689.323	27.55	gi|4155380	TRUE	787958	783798	795210	116453	111907	120988
325	325	gi|4155380.AEDSDYYTQPGDYYR.+2	921.876	25.96	gi|4155380	TRUE	371600	368117	368206	162182	160960	158672
326	326	gi|4155380.DGYMQN[Dea]GYYGSLQNYTPSSLPGYKEDK.+3	1026.12	34.32	gi|4155380	TRUE	101973	106774	100626	19654.3	7227.28	25769.7
327	327	gi|4155380.DGYMQNGYYGSLQN[Dea]YTPSSLPGYKEDK.+3	1026.12	34.33	gi|4155380	TRUE	69696.4	64527.6	71172	15220.1	7323.92	1392.88
328	328	gi|4155380.QTTAFGAPVWDDNNVITAGPR.+2	1115.55	36.9	gi|4155380	TRUE	92009.6	102954	99822.7	51466.7	51485.1	55018.1
329	329	gi|4155380.EFEVWNWDYR.+2	722.32	40.83	gi|4155380	TRUE	665981	717962	668904	667790	648317	626074
330	330	gi|4155380.LYDTIGGSLAHVTHK.+4	403.718	25.34	gi|4155380	TRUE	334113	330213	322123	384909	372427	371525
331	331	gi|7388069.DGQTAVC[CAM]NLASINLSK.+2	845.925	31.86	gi|7388069	TRUE	22626.6	24023.7	32076.9	33370	32310.1	36638.1
332	332	gi|7388069.DFQFNYLGIK.+2	622.819	39.57	gi|7388069	TRUE	73830.7	69827.6	67410.4	84453.9	86299.2	84982.7
333	333	gi|7388069.LLDNVIDLNFYPNRK.+3	612	38.38	gi|7388069	TRUE	20628.8	23708.4	21324.2	13781.2	16824.5	51163.9
334	334	gi|7388069.AHDLFPALWVC[CAM]DLFMK.+3	654.992	51.68	gi|7388069	TRUE	186503	173995	166283	59546.1	57452.2	62661.5
335	335	gi|7388069.DKITTEEIQQTLIK.+3	553.977	30.19	gi|7388069	TRUE	46441.2	82876.5	77444	51768.1	77037.2	53399
336	336	gi|7388069.TAVDKIDIDTPNWSFVASR.+3	712.364	36.72	gi|7388069	TRUE	37779	38785.5	36001.7	44417	47371.7	44306
337	337	gi|7388069.ITTEEIQQTLIK.+2	708.901	32.49	gi|7388069	TRUE	52660.3	47068.3	51893.3	35106.8	29041.4	34807.8
338	338	gi|7388069.IANDVAIAVDQLGTR.+3	519.286	33.78	gi|7388069	TRUE	32335.5	35150.1	38757.6	51090.2	48972.9	57194.1
339	339	gi|7388069.FDLEFLNSQIKPER.+3	579.305	37.28	gi|7388069	TRUE	23060.2	21267	22233.5	25012	23940.7	24440.4
340	340	gi|7388069.YGGGIGWDFSLVR.+2	713.859	41.86	gi|7388069	TRUE	48341	29321.2	34826.3	55403.4	55635.1	49724
341	341	gi|4155905.IALGGLEDVNELR.+2	699.883	34.81	gi|4155905	TRUE	267692	274813	287703	198843	206799	208895
342	342	gi|4155905.NYLIPQELEK.+2	623.837	31.03	gi|4155905	TRUE	355158	361936	358938	297178	293518	311059
343	343	gi|4155905.LLDLIDIVIEETK.+2	757.44	53.55	gi|4155905	TRUE	250243	208510	197402	159381	136225	159050
344	344	gi|4155905.MEFISVSSYTPSEK.+2	802.879	32.28	gi|4155905	TRUE	16829.6	15602.8	18401.5	16021.1	5045.81	7474.86
345	345	gi|4155905.[CAM]-IALGGLEDVNELR.+2	728.394	35.05	gi|4155905	TRUE	172.883	11976.3	516.755	18869.4	16090.8	21895.3
346	346	gi|4155905.HALKPSEVDISHEC[CAM]LK.+4	466.491	20.28	gi|4155905	TRUE	50168.3	49363.7	47026.6	37481.7	32434.1	34502.9
347	347	gi|4155905.MEFISVSSYTPSEKEEIAK.+3	725.689	31.31	gi|4155905	TRUE	54573.8	50117.9	53924.7	21188.7	22029.3	20938.7
348	348	gi|4155905.DFC[CAM]VSITPDNLK.+2	704.842	33.43	gi|4155905	TRUE	104614	113003	108076	114572	107910	124500
349	349	gi|4155905.DLDEIPTEVR.+2	593.801	28.18	gi|4155905	TRUE	251616	251016	253268	271472	272462	273851
350	350	gi|4155905.VITLANVSSLFPPDLIK.+3	609.692	49.89	gi|4155905	TRUE	242678	232881	227971	190596	199397	191800
351	351	gi|4155750.AFINYTALTK.+2	571.316	31.83	gi|4155750	TRUE	88760.6	101167	97743.1	136067	124943	133964
352	352	gi|4155750.LAYGIDASC[CAM]YR.+2	644.803	26.82	gi|4155750	TRUE	129829	129325	134629	149958	145382	148470
353	353	gi|4155750.VILADGTLLDTADQESVENFK.+3	760.053	38.38	gi|4155750	TRUE	34564.9	37974.2	32279.5	65190.5	73901.2	71908.7
354	354	gi|4155750.VIYFSTC[CAM]INR.+2	636.824	30.22	gi|4155750	TRUE	93600.3	105951	100818	109230	101712	95363.1
355	355	gi|4155750.MVAPFVEMEWGEK.+2	776.862	40.45	gi|4155750	TRUE	74444.7	74522.2	80298.7	28251.6	25989.2	22852.4
356	356	gi|4155750.NLEGMPSVVLEVK.+2	707.884	36.05	gi|4155750	TRUE	126471	134835	125354	104448	108545	113818
357	357	gi|4155750.TC[CAM]ALLFYEN[Dea]LEQC[CAM]AK.+2	930.929	38	gi|4155750	TRUE	9087.4	10728	486.249	0	2489.47	27719.3
358	358	gi|4155750.FNPINEDIGLYTMC[CAM]ALK.+3	666.994	42.96	gi|4155750	TRUE	19365.7	22444.2	7926.05	17162.6	11142.5	11783.1
359	359	gi|4155750.AKQPEMISSAELMDYASLK.+3	704.683	35.84	gi|4155750	TRUE	45908.6	43994.4	48290.6	25520.5	23363	22956
360	360	gi|4155750.LENKEELLLNLAK.+3	509.631	32.07	gi|4155750	TRUE	59145.8	60406.9	61342.4	75326.9	76518	78219.5
361	361	gi|4155001.LIPGYEAPSILTYSASNR.+2	976.51	36.38	gi|4155001	TRUE	100728	109791	108089	63173.6	70776.6	69546.3
362	362	gi|4155001.MDPGEAMDINLFK.+2	740.844	39.19	gi|4155001	TRUE	150594	148641	167984	42078.8	34246.2	33268.3
363	363	gi|4155001.FGDLVEAADNVQK.+2	703.351	28.31	gi|4155001	TRUE	263031	251251	268372	260759	257758	255287
364	364	gi|4155001.GWQGIEHSDMILTPDLVR.+3	689.682	37.58	gi|4155001	TRUE	209968	220656	224108	172650	177653	179453
365	365	gi|4155001.EGIPFDASSFK.+2	599.293	32.53	gi|4155001	TRUE	88840.9	92642.8	88741.1	105266	87108.7	89010.9
366	366	gi|4155001.MD[Dhy]PGEAMDINLFK.+2	731.839	39.19	gi|4155001	TRUE	150594	152544	167348	42078.8	35424.7	33268.3
367	367	gi|4155001.VLNQVGLETFVVHHEVAQAQGEVGVK.+4	697.625	35.1	gi|4155001	TRUE	72194.7	50935.1	68621.6	51022.1	53932.4	62926
368	368	gi|4155001.EGQVFSEEFIQAYQSLK.+2	1001.99	42.81	gi|4155001	TRUE	59204	60736.1	59202.5	50202.6	48956.9	49307.4
369	369	gi|4155001.SLEEMLADKQYLK.+3	523.273	33.53	gi|4155001	TRUE	42701.3	24558.5	48611.8	2616.39	4496.26	4494.35
370	370	gi|4155001.FHSEVFPWESKPHPFEFITTYSC[CAM].+4	718.832	39.23	gi|4155001	TRUE	32199.5	8008.94	29581.2	2640.39	25163.9	26579.8
371	371	gi|6685665.FVIGGPQGDAGLTGR.+2	722.881	29.14	gi|6685665	TRUE	501707	516724	507420	447068	458133	459837
372	372	gi|6685665.TSVYAPMQEIAR.+2	683.345	28.94	gi|6685665	TRUE	696977	716780	688749	381878	368355	368089
373	373	gi|6685665.EAVIEEIVYK.+2	596.827	32.49	gi|6685665	TRUE	433924	432862	446671	395000	416814	400273
374	374	gi|6685665.IGYTDALYGFDYR.+2	777.367	37.43	gi|6685665	TRUE	219336	228353	219114	222183	230722	226201
375	375	gi|6685665.ELEEFTWEK.+2	605.785	31.65	gi|6685665	TRUE	104426	120022	102364	148524	186284	169345
376	376	gi|6685665.YENN[Dea]KPVSVDTIVISTQHSPEVSQK.+4	700.856	27.8	gi|6685665	TRUE	43964.2	48367.5	45150.8	25262.9	39125	25260.7
377	377	gi|6685665.YEN[Dea]NKPVSVDTIVISTQHSPEVSQK.+4	700.856	26.98	gi|6685665	TRUE	35575.6	16821.7	36326.3	24979.5	22968.3	21976.2
378	378	gi|6685665.ETETLMPLPIHLAHQLAFALAQK.+4	643.854	47.67	gi|6685665	TRUE	109583	103269	107871	35915.8	36048.5	42304.8
379	379	gi|6685665.FFINPTGK.+2	462.253	28.57	gi|6685665	TRUE	126103	135834	135702	583293	584478	597091
380	380	gi|6685665.MADQISDAVLDYIIER.+2	926.462	47.48	gi|6685665	TRUE	47661.4	52132.7	46378.2	31870.2	33135.1	36831.1
381	381	gi|4155097.SNEITQVISLIDDIAEQTNLLALNAAIEAAR.+3	1103.92	66.49	gi|4155097	TRUE	46606.8	51641.3	47083.8	25661.7	24657.2	24848.1
382	382	gi|4155097.MQNATSLADSLNQR.+2	774.875	26.5	gi|4155097	TRUE	478984	474124	489540	85498.6	86527.8	84424
383	383	gi|4155097.SQNIDGVQYFSLAK.+2	785.399	33.52	gi|4155097	TRUE	270654	286156	274378	186998	187885	190958
384	384	gi|4155097.TGQDIESLYEK.+2	641.812	25.49	gi|4155097	TRUE	200846	204946	203557	215922	222923	219849
385	385	gi|4155097.EVNLYQSLLNLC[CAM]LHEGFVGIK.+3	816.098	47.93	gi|4155097	TRUE	29230.1	29971.6	23260.8	23812.6	26916.4	22371.1
386	386	gi|4155097.EGLENAQESMQYFHQETGLLLNAAK.+3	941.12	42.09	gi|4155097	TRUE	6684.83	7388.09	1576.97	6241.66	5211.8	8431.1
387	387	gi|4155097.SGNLASLNNLEEQSVHFK.+3	663.001	32.19	gi|4155097	TRUE	69971.7	77865.3	70393.2	29821.1	30691.4	41902.7
388	388	gi|4155097.SMQQEANDIQTNTHDINSIVGSIK.+3	881.761	35.15	gi|4155097	TRUE	11915.8	11529.5	13749.6	6026.13	227.777	7868.02
389	389	gi|4155097.ENAESVNLQGVSYSLK.+2	869.436	30.47	gi|4155097	TRUE	90444.2	81058.7	90519.4	64323.9	66344	68235.6
390	390	gi|4155097.ALESHHASVHAEANDLVK.+4	482.746	16.94	gi|4155097	TRUE	75056.9	68378.8	70937.2	33821	33947.8	31799.3
391	391	gi|4155424.EIGVDTGGSNVQFAIHPETLR.+3	747.382	32.37	gi|4155424	TRUE	73301.7	78801.8	77625.6	53014.3	54339.9	56571.8
392	392	gi|4155424.MQAPIIGTPFK.+2	601.834	33.11	gi|4155424	TRUE	133767	131041	124306	82605	91622.8	83633.9
393	393	gi|4155424.IKENENLEVSPFEVELAR.+3	706.035	34.63	gi|4155424	TRUE	85868	94490.8	90430	71724.3	72641.9	77126.2
394	394	gi|4155424.LYGSDLILGPEMK.+2	718.379	36.57	gi|4155424	TRUE	66804.4	61202	63832.5	24458.8	20776.5	28681.9
395	395	gi|4155424.MVVIEMNPR.+2	544.783	27.69	gi|4155424	TRUE	168433	179058	168705	58085	58459.4	54630.7
396	396	gi|4155424.VMVLEDLKEALK.+3	463.267	37.12	gi|4155424	TRUE	37913	31890	39592.7	8672.46	6716.52	6935.4
397	397	gi|4155424.YAYSELEALEAISEIGFPAIIR.+3	819.097	55.86	gi|4155424	TRUE	92207.9	88441.9	92897.9	61171.8	61909.7	62066.8
398	398	gi|4155424.NALDASPINEILIEESLLGWK.+3	775.749	52.57	gi|4155424	TRUE	42457.7	44882.1	47969.3	56295.4	59411	60628
399	399	gi|4155424.FAGVSSTLGTSMK.+2	643.327	27.05	gi|4155424	TRUE	69795.2	68361.9	74173.2	57277	55678.5	28386.5
400	400	gi|4155424.SLGLAFFK.+2	441.758	38.03	gi|4155424	TRUE	76997.9	73432.3	72851.3	75492.7	83467.3	82940.4
401	401	gi|4156026.VESTAFLGVR.+2	539.798	27.93	gi|4156026	TRUE	586982	611655	598465	538222	548099	557959
402	402	gi|4156026.MALPAPGFNAR.+2	572.8	29.48	gi|4156026	TRUE	572165	598809	580358	270595	281316	287493
403	403	gi|4156026.ANDPGSQPAPFVIDFGK.+2	880.436	37.05	gi|4156026	TRUE	178621	185131	188458	148301	151134	148679
404	404	gi|4156026.LSFTTIDANDFLR.+2	756.888	41.13	gi|4156026	TRUE	150035	149501	156002	217657	198972	232558
405	405	gi|4156026.THVTSGFSPSATVLYNPIESIGLK.+3	840.111	40.42	gi|4156026	TRUE	247461	243903	243400	390351	380670	392932
406	406	gi|4156026.ISAVFNNILNK.+2	616.854	33.76	gi|4156026	TRUE	111530	112623	108637	179785	181809	183061
407	407	gi|4156026.HYYTDQSSQYPQNLNTPNPLYR.+3	900.421	28.34	gi|4156026	TRUE	121764	131287	119977	137820	130004	127664
408	408	gi|4156026.VTIDGVAQNGN[Dea]IFHHDANTVIDPNMIK.+4	734.366	34.75	gi|4156026	TRUE	48749.4	49212.6	46039.7	44184.8	52060.6	44567
409	409	gi|4156026.LSFTTIDAN[Dea]DFLR.+2	757.38	42.04	gi|4156026	TRUE	15527.8	16305.7	17548.6	28884.8	29164.6	28904.6
410	410	gi|4156026.IFLINSGVNVK.+2	602.359	33.14	gi|4156026	TRUE	216513	197671	174026	219700	226186	253771
411	411	gi|4154740.VSNAYENLNNLLTR.+2	810.921	35.81	gi|4154740	TRUE	897728	853881	908978	843842	848937	928851
412	412	gi|4154740.GDNLETIYNTIQK.+2	754.883	33.51	gi|4154740	TRUE	822546	783433	807875	708414	753519	759666
413	413	gi|4154740.NLNQVSSVINDTISYLK.+2	954.507	46.3	gi|4154740	TRUE	605999	36423.1	617823	405458	404860	446479
414	414	gi|4154740.ATSQLLQNTLENK.+2	730.391	27.26	gi|4154740	TRUE	515578	504190	540879	1.10296e+06	1.09764e+06	1.14902e+06
415	415	gi|4154740.QTASNTDSSTAQAIDNLEK.+2	997.469	26.04	gi|4154740	TRUE	162494	147158	30488.6	103147	107967	113416
416	416	gi|4154740.NLNQVSSVIN[Dea]DTISYLK.+2	954.999	47.55	gi|4154740	TRUE	21008.4	44272.2	41654.3	33407.9	28131.1	25416.7
417	417	gi|4154740.VSNAYENLNN[Dea]LLTR.+2	811.413	30.77	gi|4154740	TRUE	292259	302576	308939	206012	212906	215148
418	418	gi|4154740.TTPNTANQAVSSALSSAVGMWQVIASNLANNSLSSSEYEK.+4	1032.75	61.35	gi|4154740	TRUE	96013.1	97850	94500.2	95312.6	92127.7	80931.2
419	419	gi|4154740.TAPESPNQQNAFTNADFNK.+2	1047.48	25.19	gi|4154740	TRUE	39468.6	39295.4	36817.1	24779.1	26712.8	29184.2
420	420	gi|4154740.VSNAYEN[Dea]LNNLLTR.+2	811.413	37.2	gi|4154740	TRUE	45408.5	49387.8	47248.9	84082.8	89186.5	83417
421	421	gi|4154988.FLDIISC[CAM]LK.+2	554.807	40.12	gi|4154988	TRUE	577865	584961	598279	434236	453735	467341
422	422	gi|4154988.VS[SLA]LEIN[Dea]APFLVDAFK.+2	824.945	42.5	gi|4154988	TRUE	462.682	8388.05	1553.66	4809.92	10214.1	1831.07
423	423	gi|4154988.ELAGVL[1Me]MQFN[Dea]QK.+2	696.863	39.87	gi|4154988	TRUE	892.371	3837.31	7041.78	577.957	7887.46	5604.95
424	424	gi|4154988.LFYENFSFK.+2	597.795	37.18	gi|4154988	TRUE	69276.5	75343.4	68079.1	233243	234388	228081
425	425	gi|4154988.LPMFDADEFPEFPVIDPK.+2	1054.01	47.54	gi|4154988	TRUE	25131.5	27502.1	24138.3	10219.6	6577.76	1026.16
426	426	gi|4154988.LPMFDADEFPEFPVID[1Me]PK.+2	1061.02	47.67	gi|4154988	TRUE	1169.32	5281.31	3734.31	547.747	260.362	550.916
427	427	gi|4154988.ISIHSTEEDISC[CAM]ILPK.+3	614.649	35.56	gi|4154988	TRUE	69505.6	82280.6	95025.3	212946	230178	253607
428	428	gi|4154988.DASSIASHIHLEVIK.+3	540.63	31.33	gi|4154988	TRUE	54075.2	58417.5	62916.8	69099.4	67734.8	67160.4
429	429	gi|4154988.ELAGVLMQFNQK.+2	689.363	35.84	gi|4154988	TRUE	182189	191379	180688	97064	95838.5	94131.9
430	430	gi|4154988.VSLEINAPFLVDAFKK.+3	597.673	42.8	gi|4154988	TRUE	182454	155196	130434	64750.6	54498.7	57308
431	431	gi|7531149.DGVVVHTGEILSLKR.+3	541.646	28	gi|7531149	TRUE	13734.2	21552.7	12714.8	10626.6	5580.63	8369.68
432	432	gi|7531149.VSFDELSEMVANK.+2	734.853	38.08	gi|7531149	TRUE	84926.1	92621.1	87026	76583	82079	82246.1
433	433	gi|7531149.AVVLEGSVEK.+2	515.793	20.39	gi|7531149	TRUE	282719	297098	302688	259829	272684	283594
434	434	gi|7531149.WVSFIDTPGHEAFSQMR.+3	669.984	36.29	gi|7531149	TRUE	40443	50028.3	52303.6	44027.9	43726.8	43656.6
435	435	gi|7531149.VIQSAIAIPEEVR.+2	712.909	30.92	gi|7531149	TRUE	106465	115330	113916	194854	193208	194488
436	436	gi|7531149.SLLLGLMSPIIEEEHTGQAEVR.+3	808.093	44.43	gi|7531149	TRUE	17231.3	16764.6	17632	24456.9	32824	29876.1
437	437	gi|7531149.AEC[CAM]AELGYNPVDWGGEHEFIPVSAK.+3	925.762	37.25	gi|7531149	TRUE	10403.6	2576.97	1765.75	12428.3	15980.5	13218.7
438	438	gi|7531149.TGDGIDNLLETILIQADIMELK.+3	805.761	61.62	gi|7531149	TRUE	171233	131007	105646	158900	134877	145795
439	439	gi|7531149.VSFDELSEMVAN[Dea]K.+2	735.345	38.08	gi|7531149	TRUE	58041.4	9036.42	11081.5	50548.9	50501.1	10096.2
440	440	gi|7531149.TGDGIDNLLETILIQAD[CAM]IMELK.+3	824.768	52.82	gi|7531149	TRUE	2141.08	4838.98	2085.41	17845	18573.1	825.589
441	441	gi|8472792.LPFAAVHGDPDAVIK.+3	517.284	29.56	gi|8472792	TRUE	225757	231556	232920	310041	317364	332508
442	442	gi|8472792.LSENFVEEALK.+2	639.832	34.94	gi|8472792	TRUE	319168	324691	341903	500601	502361	525566
443	443	gi|8472792.GLQNEVIFETQK.+2	703.37	29.39	gi|8472792	TRUE	224561	224904	230793	248270	250648	278241
444	444	gi|8472792.FYKDLSPEELEN.+2	742.351	29.13	gi|8472792	TRUE	83976.7	91743.4	85715.3	26691.9	26342.8	28272.6
445	445	gi|8472792.IGPTALTMPK.+2	514.794	27.4	gi|8472792	TRUE	300385	315736	41898.2	179283	147568	147520
446	446	gi|8472792.NMVFELPIIGK.+2	630.855	43.3	gi|8472792	TRUE	218999	223660	205700	190514	193433	200838
447	447	gi|8472792.LKPNNQVFLNFK.+3	487.945	29.55	gi|8472792	TRUE	64954.3	65800.7	72126.7	158535	152080	158473
448	448	gi|8472792.MAIGVGDEEC[CAM]EFMK.+2	808.344	30.64	gi|8472792	TRUE	110765	112346	110815	16632.5	35634.3	34673.4
449	449	gi|8472792.IAFDLMSDKEIR.+3	479.918	32.16	gi|8472792	TRUE	77343.2	87415.9	78157.1	74789.1	85867.6	72936.1
450	450	gi|8472792.IKELEPNVILGAN[Dea]GIDR.+3	618.011	32.41	gi|8472792	TRUE	143311	151213	150790	216652	223880	210355
451	451	gi|9789773.AKLVEQISDLAR.+3	448.261	30.92	gi|9789773	TRUE	9690.32	8976.49	4137.37	632.833	32882.8	2111.92
452	452	gi|9789773.LVEQISDLAR.+2	572.322	28.15	gi|9789773	TRUE	328496	317827	312270	293827	295487	292869
453	453	gi|9789773.AIVLDEGDELVGAK.+2	714.883	31.26	gi|9789773	TRUE	205775	235277	229599	225833	229047	231198
454	454	gi|9789773.AIVNLISLAPN[Dea]EK.+2	691.898	36.85	gi|9789773	TRUE	0	13969.7	20946.1	70578.9	74992.7	18070.7
455	455	gi|9789773.AIVNLISLAPNEK.+2	691.406	36.85	gi|9789773	TRUE	125229	131056	132426	208702	216138	224813
456	456	gi|9789773.DIDKDTIDFVPNYDDTLKEPDILPSR.+4	759.378	38.11	gi|9789773	TRUE	32809.9	38724.2	31431.3	148140	155941	145051
457	457	gi|9789773.GPDFPTGGIIYGK.+2	661.343	31.86	gi|9789773	TRUE	29237	24493.9	26658.2	129382	110873	120322
458	458	gi|9789773.LLSVSEN[Dea]GLGK.+2	559.309	25.41	gi|9789773	TRUE	40148.9	48939.2	42401.2	197578	199002	202680
459	459	gi|9789773.LSGSTYEDDFIENFFVANTHDILLFITNK.+3	1121.88	61.3	gi|9789773	TRUE	293.251	551.618	368	2722.93	876.665	80.06
460	460	gi|9789773.ILYAMHELGLTSK.+3	492.602	31.37	gi|9789773	TRUE	40740.5	14384	38309.8	34939.2	58390.2	64199.9
461	461	gi|4155559.LIPMDALITR.+2	571.834	36.88	gi|4155559	TRUE	752011	785977	763550	227647	227761	237644
462	462	gi|4155559.LGIIGFGNIGSR.+2	602.346	37.37	gi|4155559	TRUE	164984	166456	158269	135877	141539	133022
463	463	gi|4155559.LLDLPNVYATPHIGANTLESQEEISK.+3	951.494	37.68	gi|4155559	TRUE	21423.8	20026.4	21105.3	12333	952.566	12684.9
464	464	gi|4155559.AGVGVDNIDLESC[CAM]SQK.+2	846.399	26.83	gi|4155559	TRUE	121599	117085	120179	54306.6	55244	53356.5
465	465	gi|4155559.NTDIPGVIGSVGNAFAR.+2	844.442	38.76	gi|4155559	TRUE	215570	217589	217614	98423.2	106099	105394
466	466	gi|4155559.NIPAC[CAM]LSVHYVVI.+2	742.9	38.9	gi|4155559	TRUE	46693.6	5213.7	47775.3	71254.5	31730.4	62669.3
467	467	gi|4155559.NFEDILQC[CAM]DMITIHTPK.+3	692.336	39.65	gi|4155559	TRUE	19921.8	18788.4	21720.1	11927.7	6220.57	13290.2
468	468	gi|4155559.WLGIDVFSK.+2	532.792	40.97	gi|4155559	TRUE	110361	105905	96265.8	79191.6	83970.5	85859.5
469	469	gi|4155559.SMTPITSDFLKPLTHLK.+4	483.018	37.76	gi|4155559	TRUE	89387.4	88842.4	91515.1	15005.7	18049	18593
470	470	gi|4155559.GIVVMNIPTANTIAAVELTMAHLINAVR.+3	978.209	61.11	gi|4155559	TRUE	80305.8	80250.3	69490.9	20472.2	16709.2	12474
471	471	gi|4154912.LFFDPNQVNLQTYK.+2	863.944	37.85	gi|4154912	TRUE	146131	151714	144000	150974	135449	50468.8
472	472	gi|4154912.GVISDYGYGQYFTHSTGHGIGLDIHELPYISSR.+5	728.756	39.6	gi|4154912	TRUE	62744.6	65204.5	61038.9	91118.3	87839.9	94864.9
473	473	gi|4154912.EGVYDLSFEPILALN[Dea]ANASKPHALPSAK.+4	739.138	40.76	gi|4154912	TRUE	50596.2	39407.2	45252.2	66525.3	63359.1	61820.6
474	474	gi|4154912.EGVYDLSFEPILALNANASKPHALPSAK.+4	738.892	40.77	gi|4154912	TRUE	75809.9	64702.8	68715	109816	104180	109300
475	475	gi|4154912.EGVYDLSFEPILALNAN[Dea]ASKPHALPSAK.+4	739.138	41.85	gi|4154912	TRUE	57251.9	69170.3	63525.2	53730.1	59344.4	17802
476	476	gi|4154912.VVLEGVPSYHR.+3	419.231	24.04	gi|4154912	TRUE	337054	337146	350169	674304	654702	672561
477	477	gi|4154912.ADH[1Me]SILLDMGIK.+3	442.908	33.36	gi|4154912	TRUE	193075	210414	215843	131425	136296	147549
478	478	gi|4154912.IEDLVVIK.+2	464.789	29.48	gi|4154912	TRUE	184344	181683	187467	460493	476819	493230
479	479	gi|4154912.SQALNVEAFENFAEYVK.+2	979.978	44.27	gi|4154912	TRUE	69845.6	71282.2	70165.5	110148	106422	108046
480	480	gi|4154912.KGVLVEVIESSDLVQSAIDLITK.+3	819.467	58.99	gi|4154912	TRUE	655951	648959	818241	694829	385820	285132
481	481	gi|6919975.GFLEIETPILSK.+2	673.882	39.72	gi|6919975	TRUE	214080	220602	210251	227179	219669	235815
482	482	gi|6919975.VHEGEFFALPQSPQLFK.+3	658.676	38.81	gi|6919975	TRUE	321068	314845	310412	327913	330162	339065
483	483	gi|6919975.ASC[CAM]LLTDAPSPINEEQLR.+2	1007.5	32.84	gi|6919975	TRUE	78782.5	81978.3	85780.7	54163.6	59362.1	66617
484	484	gi|6919975.SLNAYEIFK.+2	542.787	33.89	gi|6919975	TRUE	141494	160869	145824	159892	158418	159206
485	485	gi|6919975.SGLVQLVC[CAM]DPSSK.+2	695.356	29.47	gi|6919975	TRUE	57058.8	57976.4	57073.3	83410.9	89561.5	91258
486	486	gi|6919975.DHGGVVFIDLR.+2	614.328	32.78	gi|6919975	TRUE	39361.3	31437.9	41375.4	49035.8	37940.1	54056.2
487	487	gi|6919975.TDAQVGDIVFFGAGDKK.+3	589.969	33.71	gi|6919975	TRUE	29120.6	29841.1	29750.8	34394.7	31188.2	28061.2
488	488	gi|6919975.FGFLLEALK.+2	519.305	43.69	gi|6919975	TRUE	115956	112033	102669	193565	191102	186271
489	489	gi|6919975.SEFVLVAK.+2	446.761	27.12	gi|6919975	TRUE	67397.5	70168.3	64525	73231.8	79161	83417.8
490	490	gi|6919975.FELPLIEVGDC[CAM]FMDSSNSIFSNIAQDPK.+3	1058.5	56.54	gi|6919975	TRUE	17291.1	17454.7	13473.1	8137.74	586.275	8418.63
491	491	gi|7388343.TNVQGLFAAGDIR.+2	681.362	33.03	gi|7388343	TRUE	332341	343228	352378	803275	825140	849101
492	492	gi|7388343.QVVC[CAM]AASDGATAALSVISYLEHH.+3	800.394	48.57	gi|7388343	TRUE	130307	132784	124632	214727	210591	212958
493	493	gi|7388343.GMPGGQITGSSEIENYPGVK.+2	1010.99	29.04	gi|7388343	TRUE	42912.6	47885.4	44846.8	21114	23724.8	24403.1
494	494	gi|7388343.Q[Dea]VVC[CAM]AASDGATAALSVISYLEHH.+3	800.721	48.57	gi|7388343	TRUE	141743	142842	134175	236269	225214	227287
495	495	gi|7388343.[PGQ]-QVVC[CAM]AASDGATAALSVISYLEHH.+3	794.718	56.57	gi|7388343	TRUE	64796.9	70748.4	65376.3	113020	118538	117201
496	496	gi|7388343.EVVSGLDFMQPWQEQC[CAM]FR.+2	1128.51	43.36	gi|7388343	TRUE	78577.8	70288.6	75204.8	53674.9	46827.3	49658.5
497	497	gi|7388343.GVSTC[CAM]ATC[CAM]DGFFYK.+2	806.842	29.4	gi|7388343	TRUE	79911.2	99011	92805.4	143608	147099	149919
498	498	gi|7388343.[CAM]-GMPGGQITGSSEIENYPGVK.+3	693.333	23.45	gi|7388343	TRUE	18241.2	16818.8	18195.4	254048	240767	253462
499	499	gi|7388343.MIDC[CAM]AIIGGGPAGLSAGLYATR.+3	722.034	39.24	gi|7388343	TRUE	171006	159930	166577	107903	99384.9	108927
500	500	gi|7388343.NKEVAVLGGGDTAVEEAIYLANIC[CAM]K.+3	878.786	42.06	gi|7388343	TRUE	23761.7	21802.7	26428.1	72245.7	75816.6	66202.3
501	501	gi|4155934.EGLFGVDILIPDFSYLHQIK.+3	768.747	50.96	gi|4155934	TRUE	18231.3	1762.11	3033.86	67857.1	75450.3	73217.9
502	502	gi|4155934.HISIKPNDLVIISAK.+3	549.998	29.47	gi|4155934	TRUE	34881.5	35324.1	36555.4	40503.3	35438.3	40974.3
503	503	gi|4155934.IDHTPVDNLPTDLYR.+3	590.3	30.35	gi|4155934	TRUE	356842	370280	322672	431576	439792	424214
504	504	gi|4155934.ELGYIHLPYQSFIEANEVAK.+3	774.399	40.6	gi|4155934	TRUE	50057.3	52565.3	65907.2	81243.9	84166.6	81443.6
505	505	gi|4155934.SGTTPSESTIAPAFDTLFK.+2	985.491	41.44	gi|4155934	TRUE	64801.8	62862.7	61099.3	77819.5	76525.1	81900.9
506	506	gi|4155934.ELQFPLYGTPLSLGLIGSK.+2	1017.07	48.9	gi|4155934	TRUE	26039	24571.5	23930.3	51381.7	54677.2	52207.5
507	507	gi|4155934.ITPLGGLGEIGGNMMVIETPK.+3	709.711	43.92	gi|4155934	TRUE	62912.7	70337.5	70718.3	28999.7	24984.7	24677.1
508	508	gi|4155934.NIYLMEDGDQVEVGPAFIK.+2	1069.53	39.8	gi|4155934	TRUE	17233.3	20051.7	18766.7	10520.7	14429.8	14184.4
509	509	gi|4155934.NIYLMEDGDQVEVGPAFIKK.+3	756.052	35.59	gi|4155934	TRUE	54798.3	50654.6	50793.8	10787.7	14419.1	14091.1
510	510	gi|4155934.VIMSTFSSNIHR.+3	464.575	25.08	gi|4155934	TRUE	49416.5	48440.6	47193.4	67590.7	67186	62977.3
511	511	gi|4154727.IPDVMVVGDR.+2	550.792	29.06	gi|4154727	TRUE	226936	234759	228972	231781	222744	226665
512	512	gi|4154727.GIEGEAMLWDLNR.+2	752.367	38.7	gi|4154727	TRUE	178408	176425	176880	92834.8	87248.8	92746.1
513	513	gi|4154727.LAVEHLDYEKEVVGK.+4	432.985	25.4	gi|4154727	TRUE	39667.7	37779.9	38374.9	22148.2	23776.2	20852.8
514	514	gi|4154727.VKEIMDPFLR.+3	416.565	31.44	gi|4154727	TRUE	188659	196083	190435	120717	120115	126928
515	515	gi|4154727.ANVDFLSFSAHK.+3	445.895	31.57	gi|4154727	TRUE	58779.2	60872.3	62471.4	79567.7	80583.3	84547.6
516	516	gi|4154727.GVLFHTDAVQAIGK.+3	485.937	28.67	gi|4154727	TRUE	64014.2	70614.3	70143.6	88262.9	91922.4	95316.6
517	517	gi|4154727.SGTLNVPYIVGMGEAMK.+2	883.944	40.04	gi|4154727	TRUE	214958	209607	216116	39558.1	41679.3	42672.1
518	518	gi|4154727.FNTEAEIDKTIEVFSQAAVR.+3	756.722	46.01	gi|4154727	TRUE	105819	101813	89909.5	122219	120764	128605
519	519	gi|4154727.DHYGNPSSLHQFGTETHPAIAEALDK.+4	709.589	28.28	gi|4154727	TRUE	45296.5	43704.3	41051.1	53810.3	49545.7	48167.3
520	520	gi|4154727.FNTEAEIDKTIEVFSQAAVR[1Me].+3	761.394	48.38	gi|4154727	TRUE	466.229	316.478	9637.18	1777.36	1415.66	770.946
521	521	gi|4154804.FTRPSVGVAAC[CAM]PVGDLPTK.+3	658.016	27.56	gi|4154804	TRUE	1.17804e+06	1.21492e+06	1.15254e+06	748764	741879	747388
522	522	gi|4154804.VSLIIC[CAM]DDGNYPEIWR.+2	975.475	41.05	gi|4154804	TRUE	164123	172418	174366	97609.6	94980.9	99029.7
523	523	gi|4154804.GVAEC[CAM]PFEFYK.+2	673.808	33.07	gi|4154804	TRUE	76781.5	87553.6	79820.8	111982	106548	107157
524	524	gi|4154804.VWGVFSLTGEK.+2	611.827	38.85	gi|4154804	TRUE	192012	184745	186717	191443	192961	187232
525	525	gi|4154804.ILPWC[CAM]PIEC[CAM]WYPGDK.+2	967.452	44.5	gi|4154804	TRUE	53428	61110.4	56573.2	37077.3	41939.7	41568.4
526	526	gi|4154804.QGLPGLDLIIFPEYSTHGIMYDR.+3	879.112	47.93	gi|4154804	TRUE	59657.1	56742.5	53030.4	16319.9	19384.7	15128.2
527	527	gi|4154804.GYSGVFASGDGDKGVAEC[CAM]PFEFYK.+3	863.053	36.18	gi|4154804	TRUE	90941.4	97782.5	89053.7	48723.9	50434.3	49281.5
528	528	gi|4154804.HGDISSSPDTVGVAVVNYK.+3	648.994	26.35	gi|4154804	TRUE	510112	501888	514128	268571	262547	269693
529	529	gi|4154804.QEMFDTAASVPGEETAILAEAC[CAM]KK.+3	866.081	35.74	gi|4154804	TRUE	56247.4	57473.1	54952	12873	14025	16203.3
530	530	gi|4154804.KILPWC[CAM]PIEC[CAM]WYPGDK.+3	688.002	40.2	gi|4154804	TRUE	98614.2	99222.3	103667	62240.6	61225	58099.8
531	531	gi|7388357.IFGFNALVDR.+2	576.314	39.1	gi|7388357	TRUE	2.4018e+06	2.33063e+06	2.3035e+06	1.69589e+06	1.73297e+06	1.71517e+06
532	532	gi|7388357.TLLKPDDVMDGVASMIHEVGIEAMFPDGTK.+4	804.896	54.36	gi|7388357	TRUE	1.37444e+06	1.18973e+06	1.21092e+06	133613	119108	115343
533	533	gi|7388357.NVGDRPVQIGSHFHFFEVNR.+4	589.549	31.42	gi|7388357	TRUE	598802	635106	599418	418826	417315	394445
534	534	gi|7388357.LNYVEAVALISAHIMEEAR.+3	710.374	53.74	gi|7388357	TRUE	965653	893848	887382	466912	471553	479994
535	535	gi|7388357.IFGFN[Dea]ALVDR.+2	576.806	39.11	gi|7388357	TRUE	436436	443027	430063	952711	978259	983600
536	536	gi|7388357.ELDKLMLHYAGELAR.+3	586.978	35.34	gi|7388357	TRUE	546908	584731	573540	129219	129757	128018
537	537	gi|7388357.LVTVHTPIEAN[Dea]GKLVPGELFLK.+4	594.844	37.49	gi|7388357	TRUE	292324	289734	309861	33064.7	32599.2	33962.3
538	538	gi|7388357.LMLHYAGELAR.+3	425.229	26.91	gi|7388357	TRUE	488611	484650	486682	324361	324807	334578
539	539	gi|7388357.LVTVHTPIEAN[Dea]GK.+3	460.589	22.67	gi|7388357	TRUE	339430	361991	371336	785724	775098	761774
540	540	gi|7388357.SVELIDIGGNRR.+3	443.581	26.78	gi|7388357	TRUE	456617	440194	460740	534768	556749	543180
541	541	gi|6647533.GIPISELEIIGK.+2	634.877	37.79	gi|6647533	TRUE	119059	116777	110681	112802	118169	128100
542	542	gi|6647533.GLVEFNLDDNLFK.+2	762.391	43.21	gi|6647533	TRUE	30841	27674.1	29523.7	58450.1	50575.8	57601.6
543	543	gi|6647533.AILQYIDNNIK.+2	652.864	34.25	gi|6647533	TRUE	73102.3	80720.6	76810.5	92759.2	97796.3	109820
544	544	gi|6647533.IPAC[CAM]TVVLTILHAGGK.+3	550.652	41.9	gi|6647533	TRUE	29510.6	27908.3	23341.3	62256.3	59366.4	60176.3
545	545	gi|6647533.LMEYNLDFLENKDILAFLEEVENYAK.+3	1055.19	58.1	gi|6647533	TRUE	38861.1	25262.2	29469.8	11254.1	9716.38	9894.08
546	546	gi|6647533.ELLTPIIAFK.+2	572.852	40.45	gi|6647533	TRUE	145517	151092	141837	161281	160353	164762
547	547	gi|6647533.IHQFLEENPNEAK.+3	523.595	21.3	gi|6647533	TRUE	53298	52948.9	58653.9	142522	143054	145518
548	548	gi|6647533.VFQAILPLK.+2	514.829	35.47	gi|6647533	TRUE	65181.4	67295.7	64126.2	109221	114788	117440
549	549	gi|6647533.LVYDKIHQFLEENPNEAK.+3	729.707	33.98	gi|6647533	TRUE	4656.32	7087.72	7112.83	11420.6	7324.13	1078.89
550	550	gi|6647533.LADC[CAM]QSKDPLESEIFLVEGDSAGGSAK.+3	941.783	37.59	gi|6647533	TRUE	7799.42	11633.4	1085.69	23535.7	24639.7	28512.8
551	551	gi|6919889.FIADNTLIDQR.+2	653.343	28.42	gi|6919889	TRUE	569185	598025	603200	379589	377927	364109
552	552	gi|6919889.ALVEVAGDLQK.+2	571.824	26.31	gi|6919889	TRUE	934649	920718	982824	475203	491570	504052
553	553	gi|6919889.IELSDEVLAHQK.+3	461.249	25.69	gi|6919889	TRUE	226532	211870	224852	167075	152504	168409
554	554	gi|6919889.SPLDNKPFEEYLHSQIAVIGENILVR.+4	746.149	47.34	gi|6919889	TRUE	291993	289105	297303	256090	263792	263281
555	555	gi|6919889.FIADN[Dea]TLIDQR.+2	653.836	28.9	gi|6919889	TRUE	9659.72	8954.19	10815.1	53443.5	63689.9	60724.9
556	556	gi|6919889.ETLALIAEIEKDNEEAKR.+4	518.777	34.74	gi|6919889	TRUE	154210	142229	164265	87148.2	92723.9	111148
557	557	gi|6919889.DFSLDFVK.+2	485.748	37.42	gi|6919889	TRUE	170596	171714	170287	246453	243193	248494
558	558	gi|6919889.FELGEGIEK.+2	511.264	27.56	gi|6919889	TRUE	233984	242229	236951	343216	337558	338934
559	559	gi|6919889.TIAQVIADC[CAM]SK.+2	603.313	27.75	gi|6919889	TRUE	230434	244623	248242	401976	391665	416409
560	560	gi|6919889.THNIHTTEELLK.+3	479.256	18.67	gi|6919889	TRUE	53655.8	48191.7	52154.2	57743.9	57111.4	58625.5
561	561	gi|4155369.SYDDQIVLNQVSLK.+2	811.425	33.11	gi|4155369	TRUE	47812	49181.4	51034.2	38699.2	42757.9	42649.7
562	562	gi|4155369.ILVEELKPDTGVVK.+3	513.971	28.33	gi|4155369	TRUE	133520	134905	150437	147528	139608	142069
563	563	gi|4155369.IALIGPN[Dea]GVGK.+2	520.311	28.17	gi|4155369	TRUE	33292.4	33975.8	32035.8	106489	111329	110690
564	564	gi|4155369.ILEDLGIPSSK.+2	586.332	30.22	gi|4155369	TRUE	104560	102903	103108	119763	111069	113527
565	565	gi|4155369.LYTEGDLSDDKVNAR.+3	565.944	21.47	gi|4155369	TRUE	55206.1	49197.6	49612.3	57018.8	57756.3	61095.8
566	566	gi|4155369.IIELVPSPK.+2	498.31	28.8	gi|4155369	TRUE	80131.9	82490.6	86477.6	208567	213433	217179
567	567	gi|4155369.TIGNEALEC[CAM]ENISK.+2	789.377	23.78	gi|4155369	TRUE	31138.2	30848.1	30240.9	34705.8	33155.7	33348.7
568	568	gi|4155369.MLQTINLTQR.+2	609.337	27.84	gi|4155369	TRUE	54084	50404	49223.8	60922.8	61472.4	65094.1
569	569	gi|4155369.LDIQSLAISSR.+2	601.841	32.39	gi|4155369	TRUE	27629.1	24974	28255.8	44688.8	48861.8	45793.7
570	570	gi|4155369.QLDKLDIQSLAISSR.+3	562.984	32.07	gi|4155369	TRUE	79252	14216	78532.8	2.15582e+06	80148.1	75544.6
571	571	gi|8134612.IFLLENIR.+2	509.308	38.12	gi|8134612	TRUE	948417	913199	924469	808416	821720	858786
572	572	gi|8134612.VYLPIDAVTTDDILNPK.+2	944.009	42.48	gi|8134612	TRUE	158396	161171	158732	139789	147194	143542
573	573	gi|8134612.LLNHEVVFSQNIAQLK.+3	618.347	32.02	gi|8134612	TRUE	193079	198399	209036	209506	230197	235763
574	574	gi|8134612.VDFNVPLDENLNITDDTR.+2	1045.51	38.36	gi|8134612	TRUE	86507.9	90169.2	81908.5	63952.9	61013.5	68132.5
575	575	gi|8134612.ILPC[CAM]FEVLDK.+2	617.331	36.44	gi|8134612	TRUE	314865	339090	331060	300058	310844	306585
576	576	gi|8134612.DLASLC[CAM]DVFVNDAFGTSHR.+3	708.665	44.82	gi|8134612	TRUE	88936.8	83547.9	79150.9	101950	101895	104201
577	577	gi|8134612.ALGYDVQDSSVEDALIN[1Me]DALELLQSAK.+3	964.489	57.47	gi|8134612	TRUE	641.949	782.8	1525.5	1560.31	850.297	1340.45
578	578	gi|8134612.ALGYDVQDSSVEDALINDALELLQSAK.+3	959.817	61.06	gi|8134612	TRUE	84923.1	78929.1	83246	109407	96810.7	101137
579	579	gi|8134612.IADIGPASLK.+2	492.79	25.54	gi|8134612	TRUE	73217.3	74153.9	76469.8	353336	361722	373489
580	580	gi|8134612.LFSEVIESAPTILWN[Dea]GPLGVHEK.+3	846.448	47.03	gi|8134612	TRUE	15167.5	50559.2	18567.7	15474.7	42440.4	48976.7
581	581	gi|7388104.ISLAPFEFGYAVTLAHPIR.+3	701.386	44.85	gi|7388104	TRUE	28576.5	35080.9	32994.9	80373.6	82041.6	88060.4
582	582	gi|7388104.LLLLSSVGYAPVGL[1Me]K.+2	772.477	44.44	gi|7388104	TRUE	458.804	122457	112849	26860.9	1639.85	590.417
583	583	gi|7388104.LLLLSSVGYAP[PGP]VGLK.+2	772.458	44.38	gi|7388104	TRUE	6412.99	1697.37	67445	830.917	4132.87	19917
584	584	gi|7388104.ELMPEGYMPLDGSFTPIK.+2	1012.99	41.36	gi|7388104	TRUE	30063.7	169169	169104	34816.3	35793.7	36533.9
585	585	gi|7388104.NVVYEIENVLVEGDPNYEK.+3	741.699	45.17	gi|7388104	TRUE	474150	441606	468627	385007	402965	420801
586	586	gi|7388104.QLGVFGERPIANTEYSGDYAQR.+3	824.403	30.28	gi|7388104	TRUE	60537.2	63175	61075.7	78659.5	82061.1	70095.2
587	587	gi|7388104.LLLLSSVGYAPVGLK.+2	765.469	41.74	gi|7388104	TRUE	204493	199456	188723	486679	483007	478998
588	588	gi|7388104.LNDLGYPVGTELSPEQR.+2	944.476	31.18	gi|7388104	TRUE	73446.1	230090	220168	151452	151482	163832
589	589	gi|7388104.TAPLIPSEIK.+2	534.819	27.78	gi|7388104	TRUE	230274	245670	246615	647838	660900	671308
590	590	gi|7388104.IIFDIETDGQIDPYK.+2	883.946	38.36	gi|7388104	TRUE	173467	199709	125534	227267	215924	241596
591	591	gi|4155965.LFADIPEALENTQEIADK.+3	673.009	40.66	gi|4155965	TRUE	20014.8	23407.7	22576.5	24991.7	29663	26507.1
592	592	gi|4155965.TMLANLDLIC[CAM]DAGR.+2	781.887	39.05	gi|4155965	TRUE	3760.75	13369.2	1945.07	4352.45	4316.8	6068.38
593	593	gi|4155965.QLNALEELDINKPLVFK.+3	662.042	39.81	gi|4155965	TRUE	18648.3	1152.84	1211.93	12574.4	12312.8	5549.08
594	594	gi|4155965.VLDMPYKEADDFAK.+3	547.933	26.99	gi|4155965	TRUE	9036.94	7770.54	3341.28	997.72	12913.3	10516.4
595	595	gi|4155965.TIQSGDTVGIFQIESGMFQGLNKR.+3	876.115	43.32	gi|4155965	TRUE	618.615	377.287	4082.47	3519.42	3452.52	512.295
596	596	gi|4155965.YNVAQVITFNK.+2	648.851	33.02	gi|4155965	TRUE	16636.7	15341.1	16265.8	24814.6	22762.1	23692.3
597	597	gi|4155965.TLTVIDDALK.+2	544.813	31.43	gi|4155965	TRUE	39033.5	30881.2	36169.9	49596.2	51254.4	53461.2
598	598	gi|4155965.GVGGEPIKNIIEER.+3	504.279	27.53	gi|4155965	TRUE	24776.1	17179.5	20794.4	14015.8	3699.85	17090.9
599	599	gi|4155965.ITDIDPLKYDLLFER.+3	617.668	41.35	gi|4155965	TRUE	3013.25	18068.6	22047	19642.5	19939.8	23801.5
600	600	gi|4155965.IVFGLGAVK.+2	452.287	32.68	gi|4155965	TRUE	32989.4	32894.3	32122.5	37270.6	41687	43381.9
601	601	gi|4155073.NLLEC[CAM]ALSLK.+2	580.821	39.5	gi|4155073	TRUE	255648	254083	265869	269777	260125	266803
602	602	gi|4155073.TFPLNTSEAFLELDKELR.+3	708.372	43.59	gi|4155073	TRUE	50984.6	59581	50915.9	65098.2	74274.5	63760.7
603	603	gi|4155073.DYIVQDGDVLHFR.+3	526.263	33.13	gi|4155073	TRUE	80597.9	78834.3	76431.6	95593.2	101434	98120.9
604	604	gi|4155073.GLSVGIVGLPNVGK.+2	655.396	36.27	gi|4155073	TRUE	157595	162377	162051	240334	270229	282860
605	605	gi|4155073.IEGKDYIVQDGDVLHFR.+4	501.76	30.8	gi|4155073	TRUE	79849.6	82431.2	75643.9	40140.4	42731.2	43951.1
606	606	gi|4155073.LDALAQIVKPER.+3	451.601	28.79	gi|4155073	TRUE	97718.9	96670.1	95181.8	133821	124071	135019
607	607	gi|4155073.LEEEMVSMSGDEVKEFLQSLGVEESGLEK.+3	1076.84	51.15	gi|4155073	TRUE	22095.1	14370.6	12560.5	1762.23	2933.12	560.518
608	608	gi|4155073.VQNSEFVALC[CAM]AK.+2	683.345	26.98	gi|4155073	TRUE	111329	129256	89272.7	117356	111875	110791
609	609	gi|4155073.ILHSVVEFVDIAGLIK.+3	585.014	46.22	gi|4155073	TRUE	159746	158043	147925	216464	165576	183756
610	610	gi|4155073.TFPLN[Dea]TSEAFLELDKELR.+3	708.7	43.59	gi|4155073	TRUE	117810	122549	106359	126226	150769	125326
611	611	gi|8134781.LEFEIPAR.+2	487.769	31.34	gi|8134781	TRUE	593322	641783	598666	322000	314579	336472
612	612	gi|8134781.LIGFLGLAR.+2	480.305	39.38	gi|8134781	TRUE	828129	793418	805051	404110	413750	410463
613	613	gi|8134781.INIIDTPGHADFGGEVER.+3	647.322	29.56	gi|8134781	TRUE	130381	142519	133458	106125	107088	104015
614	614	gi|8134781.QLDFPVVYAAAR.+2	675.364	36.2	gi|8134781	TRUE	393598	442447	410855	172968	169370	165727
615	615	gi|8134781.NLEPLFETILEHVPSPSGSVDEPLQMQIFTLDYDNYVGK.+4	1109.55	56.77	gi|8134781	TRUE	99712.9	90734.7	89835.7	19435.3	23461.7	18805.3
616	616	gi|8134781.ALSFGIC[CAM]PIVVVNK.+2	758.932	39.52	gi|8134781	TRUE	71697.3	77465.6	81742.4	81999.7	81019.3	80452.6
617	617	gi|8134781.IDKPAAEPDRVVDEVFDLFVAMGASDK.+4	734.369	54.21	gi|8134781	TRUE	219617	189791	179379	70737.8	54401.6	73016.9
618	618	gi|8134781.TTLVDGLLSQSGTFSER.+2	905.963	38.9	gi|8134781	TRUE	105468	103155	126754	70497.4	68736.9	65399.5
619	619	gi|8134781.NIAVIAHVDHGK.+3	425.239	18.56	gi|8134781	TRUE	67582.4	70542.7	65982.5	33473.4	34755.4	30922.7
620	620	gi|8134781.ALEWIEEDEILEVTPLNLR.+3	761.402	48.55	gi|8134781	TRUE	131535	135422	138926	65902.7	80700.2	73678.2
621	621	gi|4155116.YSPYPINTGAGELK.+2	755.383	27.82	gi|4155116	TRUE	143085	143251	139562	164382	152308	166761
622	622	gi|4155116.IADLTQPLEIIR.+2	691.406	37.64	gi|4155116	TRUE	514514	502240	513230	569140	613020	621671
623	623	gi|4155116.LNPEQNLIVLSHYLK.+3	594.337	41.48	gi|4155116	TRUE	89052.1	83425.3	84925.4	119622	120501	130660
624	624	gi|4155116.LPLEALFSTLGR.+2	658.882	47.8	gi|4155116	TRUE	310416	316561	282330	273440	286651	298470
625	625	gi|4155116.YDSKPMEVGPLSSVVVGLAAK.+3	716.385	39.25	gi|4155116	TRUE	104355	97289.7	109165	64016.2	64519.2	69202.6
626	626	gi|4155116.AGVT[1Me]AVENALGITPPLNAQLVR.+3	740.09	41.44	gi|4155116	TRUE	47169	2375.18	2372.35	180811	195575	189438
627	627	gi|4155116.GAYEMSLIGTK.+2	585.297	28.96	gi|4155116	TRUE	120586	119757	119235	85689.9	85874.5	92937.3
628	628	gi|4155116.QPHPQSLTVGGVTSVMDILDPTR.+3	816.757	43.37	gi|4155116	TRUE	64947.8	67252.5	72854.5	72839.9	71259.2	61871.4
629	629	gi|4155116.IADLTQ[Dea]PLEIIR.+2	691.898	37.4	gi|4155116	TRUE	6419.82	356350	368338	12948.9	14692.6	457399
630	630	gi|4155116.TIADN[Dea]GLLAFDALVENLK.+2	959.512	53.39	gi|4155116	TRUE	77150.7	75214.7	79464.9	81367.6	87843.6	87852.9
631	631	gi|4155152.LDQLEYDSLR.+2	626.314	27.36	gi|4155152	TRUE	169149	159633	159863	220179	218775	218086
632	632	gi|4155152.ISDILIEIDNPVVPLK.+2	889.519	43.53	gi|4155152	TRUE	52785.9	55184	52160.1	84771.1	80183.2	80954.8
633	633	gi|4155152.TPLVPESC[CAM]SSPGAITTSPEIK.+2	1086.05	29.34	gi|4155152	TRUE	12009.5	13645.7	13326.8	14903.5	13807	14528
634	634	gi|4155152.MFAGNLSLTNPR.+2	660.84	30.52	gi|4155152	TRUE	56593.1	59089.2	57728	65361.1	66761.2	67963.7
635	635	gi|4155152.LLGFSSPLYNR.+2	633.846	36.01	gi|4155152	TRUE	83950.9	85023.7	83481.1	175437	201687	194081
636	636	gi|4155152.QC[CAM]STPASVIINR.+2	673.348	24.81	gi|4155152	TRUE	35532.9	36470.6	36303.6	150308	155930	159735
637	637	gi|4155152.YYSSVNEVASPR[2Me].+2	700.346	24.35	gi|4155152	TRUE	73322.2	73187	69711.9	152140	157820	161255
638	638	gi|4155152.RGYLDAHISSPFLK.+3	535.291	30.63	gi|4155152	TRUE	60475.9	65118.9	65767.2	104370	109075	108954
639	639	gi|4155152.LSGGR[Dea]TPLVPESC[CAM]SSPGAITTSPEIK.+3	881.45	24.99	gi|4155152	TRUE	5589.58	4843.36	5677.54	353.02	313.285	1807.54
640	640	gi|4155152.KIDTAVLALFNQGYFK.+3	610.005	42.84	gi|4155152	TRUE	44813.3	44285.9	37054	75505.5	68423.3	63843.3
641	641	gi|254839256.FEGLTQIFQK.+2	605.827	36.92	gi|254839256	TRUE	1.63818e+06	1.75031e+06	1.72948e+06	1.99999e+06	2.07741e+06	2.01773e+06
642	642	gi|254839256.AYEHEQHISESINNIVDHAIK.+4	612.554	31.5	gi|254839256	TRUE	1.12627e+06	1.14061e+06	1.22342e+06	551326	531860	516996
643	643	gi|254839256.KLIIFLNENNVPVQLTSISAPEHK.+4	676.881	38.29	gi|254839256	TRUE	219819	221238	205138	268670	231688	264529
644	644	gi|254839256.LIIFLNENNVPVQLTSISAPEHK.+3	859.474	41.42	gi|254839256	TRUE	295498	288385	264424	325862	310634	322199
645	645	gi|254839256.LIIFLNENN[Dea]VPVQLTSISAPEHK.+3	859.802	41.42	gi|254839256	TRUE	288599	279899	249701	317383	303318	34565.2
646	646	gi|254839256.LIIFLNEN[Dea]NVPVQLTSISAPEHK.+3	859.802	42.01	gi|254839256	TRUE	287776	279899	249441	44307.9	301447	27022.9
647	647	gi|254839256.SKDHATFNFLQWYVAEQHEEEVLFKDILDKIELIGNEN[Dea]HGLYLADQYVK.+7	836.706	57.65	gi|254839256	TRUE	242220	251814	272418	2968.69	3280.83	1569.78
648	648	gi|254839256.DILDKIELIGNENHGLYLADQYVK.+4	694.116	42.51	gi|254839256	TRUE	423605	373387	346679	602386	584625	624822
649	649	gi|254839256.SKDHATFNFLQWYVAEQ[Dea]HEEEVLFKDILDKIELIGNENHGLYLADQYVK.+6	975.989	54.88	gi|254839256	TRUE	87042.7	88290.5	108916	441.942	769.638	1087.44
650	650	gi|254839256.DILDKIELIGNEN[Dea]HGLYLADQYVK.+4	694.362	42.51	gi|254839256	TRUE	409878	364651	336622	572321	545141	546127
651	651	gi|6707753.ALNDEELEKVEDLVNAQIFK.+3	773.069	46.11	gi|6707753	TRUE	24104.9	25663.7	24254.6	16615.9	16834.1	20182.8
652	652	gi|6707753.DIENLQAALNLAK.+2	706.891	38.21	gi|6707753	TRUE	42662.3	42807	44041.3	35010.1	39426	40049.6
653	653	gi|6707753.APVSMDLPVEK.+2	593.313	27.76	gi|6707753	TRUE	33010.1	37036.3	38202.8	34388.6	37555.7	44924.6
654	654	gi|6707753.TPFYAEGGGAIGDR.+2	705.836	26.21	gi|6707753	TRUE	59791.7	58835.8	58651	38526.1	37149.6	32331.3
655	655	gi|6707753.EVLGSHVSQAGSLVESK.+3	576.304	23.57	gi|6707753	TRUE	44930.2	47536.4	47963.6	32404.5	34216	40929.3
656	656	gi|6707753.ANAWANEVAQILGGK.+2	771.407	45.52	gi|6707753	TRUE	21629.1	23849.5	24152.5	26826.8	24833.7	25496.8
657	657	gi|6707753.HLTSQVEHMPLNQAK.+3	578.298	19.4	gi|6707753	TRUE	34051.7	33635.3	35739.1	16625.5	22597.7	21137.6
658	658	gi|6707753.DIFTGIVPR.+2	509.29	35.94	gi|6707753	TRUE	85727.7	91371.4	88770.9	120334	141594	126295
659	659	gi|6707753.ANAWANEVAQ[Dea]ILGGK.+2	771.899	45.76	gi|6707753	TRUE	1921.42	3466.97	1622.32	673.114	908.987	9939.04
660	660	gi|6707753.GGGRDDFASAGGKDIEN[Dea]LQ[Dea]AALNLAK.+4	648.324	31.2	gi|6707753	TRUE	940.572	4726.8	1544.26	2544.65	1412.7	6166.11
661	661	gi|4154685.LINPTFVTEYPIEISPLAR.+3	725.068	44.72	gi|4154685	TRUE	285083	298375	290900	270284	264485	274588
662	662	gi|4154685.EIAN[Dea]GFSELNDPLDQLER.+2	1030.99	40.18	gi|4154685	TRUE	12914.1	12479.8	14691.6	23157.5	23156	22933.2
663	663	gi|4154685.LIN[Dea]PTFVTEYPIEISPLAR.+3	725.396	44.71	gi|4154685	TRUE	312984	318247	316024	296395	285164	289355
664	664	gi|4154685.LLAEAFDHFVEHK.+3	519.268	33.55	gi|4154685	TRUE	64911.7	64829.8	65967.2	67925.1	70435.8	65368.2
665	665	gi|4154685.MFSNQYIQQR.+2	657.817	24.54	gi|4154685	TRUE	33318.8	32072.1	30597.4	42649.2	46934.9	39588.5
666	666	gi|4154685.YLDLIVNPGVK.+2	615.858	34.52	gi|4154685	TRUE	128942	140777	134188	243048	240682	244391
667	667	gi|4154685.LVMLLTGAK.+2	473.294	31.54	gi|4154685	TRUE	158395	167629	167109	164307	164089	176043
668	668	gi|4154685.SLTNAAFLEK.+2	547.298	27.67	gi|4154685	TRUE	61603.2	69497.4	67248.7	162576	195479	171699
669	669	gi|4154685.LLAYLLEQ[Dea]GIK.+2	631.374	38.03	gi|4154685	TRUE	4775.16	6625.37	8578	80517.6	121894	138283
670	670	gi|4154685.LLAEAFDHFVEHKLINPTFVTEYPIEISPLAR.+4	928.246	49	gi|4154685	TRUE	1576.57	172.561	1174.17	3570.68	485.734	1081.7
671	671	gi|6647534.LTAGLAGADLANIINEAALLAGR.+3	736.75	55.05	gi|6647534	TRUE	234246	222447	208658	364699	391195	393646
672	672	gi|6647534.TAEEMDLFIK.+2	598.797	34.07	gi|6647534	TRUE	92286.1	87906.2	73454.4	85963	86505.1	83426
673	673	gi|6647534.ELFDKEVITGER.+3	479.252	27.15	gi|6647534	TRUE	63053.5	72496.4	68484.1	109617	104054	111002
674	674	gi|6647534.LANDVNLQEVAK.+2	657.357	25.02	gi|6647534	TRUE	76925.8	76999.6	79959.3	158446	156934	158793
675	675	gi|6647534.LANDVN[Dea]LQEVAK.+2	657.849	25.69	gi|6647534	TRUE	29373.2	17022.1	15702.6	28389.1	26515.3	25152.4
676	676	gi|6647534.GVLLVGPPGTGK.+2	547.832	27.82	gi|6647534	TRUE	88256.9	99667.1	95284.4	540243	552236	576484
677	677	gi|6647534.QAPSIIFIDEIDAIGK.+2	865.472	46.33	gi|6647534	TRUE	69368.5	60703.2	60289.3	74044.8	84351.7	81483.1
678	678	gi|6647534.EAIEIMVK.+2	466.76	27.34	gi|6647534	TRUE	118801	141871	151746	121464	111762	106989
679	679	gi|6647534.RVPDLTLVPLLDEK.+3	536.65	39.45	gi|6647534	TRUE	257715	239490	261523	409971	433037	440272
680	680	gi|6647534.AAEEVFLEEISTGASNDLER.+3	727.35	41.42	gi|6647534	TRUE	81311.2	89467.1	77936.5	173165	176968	195426
681	681	gi|4155287.ILFDLPK.+2	423.26	34.56	gi|4155287	TRUE	397412	419166	396302	425794	430025	443435
682	682	gi|4155287.TIIEQEMDLLFR.+2	754.395	48.36	gi|4155287	TRUE	612629	571004	536857	256771	273523	267317
683	683	gi|4155287.AENFSLILGSK.+2	589.824	33.95	gi|4155287	TRUE	282182	283740	285390	192575	173706	175419
684	684	gi|4155287.EALEINDELAK.+2	622.822	27.21	gi|4155287	TRUE	322710	335654	321135	291486	298910	311293
685	685	gi|4155287.NALYSMQAEEVK.+2	691.835	25.49	gi|4155287	TRUE	211759	217153	207094	115137	120214	122236
686	686	gi|4155287.ALLGMQASEEKEFPLTFPSGYHAEHLAGK.+5	632.518	35.1	gi|4155287	TRUE	23793.7	22347.3	22960.3	327882	343424	360290
687	687	gi|4155287.DLIGSPNFTK.+2	546.29	28.24	gi|4155287	TRUE	275387	285438	280565	369090	375537	370541
688	688	gi|4155287.ITFVIDALAK.+2	545.829	38.15	gi|4155287	TRUE	422567	406562	415563	354820	322447	350602
689	689	gi|4155287.[AAR]-EALEINDELAK.+2	636.838	29.38	gi|4155287	TRUE	9682.81	1690.86	3248.24	9375.67	9660.32	10661.3
690	690	gi|4155287.LSAKPSIEDLEK.+3	443.913	23.75	gi|4155287	TRUE	135269	139075	144341	148725	147285	149944
691	691	gi|4156043.SELYSSLWAGADSLR.+2	827.907	39.97	gi|4156043	TRUE	42717.7	39524.2	44704.4	42256.3	20149.7	18467.7
692	692	gi|4156043.AMIDTLSNLVK.+2	602.834	37.66	gi|4156043	TRUE	69867.2	71316.1	75872.9	42779.9	46568	47386
693	693	gi|4156043.TALEWLEAK.+2	530.787	34.16	gi|4156043	TRUE	62577.8	58569.7	63972.7	61171.1	65405.1	62953.8
694	694	gi|4156043.ANYLEEPDFIVQK.+2	783.396	33.97	gi|4156043	TRUE	46092.1	47131.6	43949.9	40215.9	40253.8	37830.7
695	695	gi|4156043.SIYDPTC[CAM]GSGSLLLK.+2	805.908	33.8	gi|4156043	TRUE	23816.5	23532.3	22018.7	53017.6	55158.7	57275.3
696	696	gi|4156043.AYDPYFQVFK.+2	639.314	36.2	gi|4156043	TRUE	84376.9	98429.6	90797.2	91587.4	104417	98030.2
697	697	gi|4156043.NWTDGLSIDPK.+2	623.309	32.5	gi|4156043	TRUE	86512.7	142441	25539.9	41256.4	61766.1	59309.5
698	698	gi|4156043.TFDYVVANPPFSLK.+2	799.417	38.86	gi|4156043	TRUE	19855.2	21053.3	20760	27030.1	28979.4	5536.45
699	699	gi|4156043.ELEELENALNEK.+2	715.854	32.11	gi|4156043	TRUE	20402	23208.6	25671	17908.9	19330	21549.9
700	700	gi|4156043.AMIDTLSN[Dea]LVK.+2	603.326	35.98	gi|4156043	TRUE	3841.47	33025.6	6514.02	16290.4	9984.08	19540.7
701	701	gi|4154599.IFESYSGLDFR.+2	667.325	32.27	gi|4154599	TRUE	2467.47	38738.3	36349.4	983.341	10735.4	2613.29
702	702	gi|4154599.VELVTNALGQEIQK.+2	771.43	31.79	gi|4154599	TRUE	1998.12	27800.3	28246.6	3406.21	18769	1651.07
703	703	gi|4154599.IASDSLEISQEIDKVSNDILEDVNKKQF.+4	795.159	49.2	gi|4154599	TRUE	543.879	1343.64	570.732	913.638	298.43	864.19
704	704	gi|4154599.ENFLAVETFK.+2	599.311	33.22	gi|4154599	TRUE	33261.2	32885.5	34530.5	6811.68	23642.6	16209.1
705	705	gi|4154599.EVEEINASIEALR.+2	736.883	32.21	gi|4154599	TRUE	8293.58	30326.5	9201.91	9963.99	8127.76	1871.27
706	706	gi|4154599.TIENITTSIQGVSSQSEAMIEQ[Dea]GK[LAA]DIK.+3	969.809	39.92	gi|4154599	TRUE	532.068	3386.33	3046.33	2228.85	1158.53	1470.05
707	707	gi|4154599.SIVEIIRDIADQTNLLALNAAIEAAR.+3	931.854	62.9	gi|4154599	TRUE	2250.77	495.725	2442.68	278.899	838.451	849.224
708	708	gi|4154599.DALN[Dea]GIMDYLQESVGTHMPSIFK.+3	856.41	49.09	gi|4154599	TRUE	808.974	890.122	65.1625	8074.98	7433.01	752.961
709	709	gi|4154599.DALNGIMDYLQ[Dea]ESVGTHMPSIFK.+3	856.41	51.05	gi|4154599	TRUE	808.974	1750.76	2951.48	1907.24	7433.01	2122.35
710	710	gi|4154599.TIENITTSIQGVSSQSEAMIEQGKDIK.+3	969.825	37.94	gi|4154599	TRUE	1692.12	3544.26	5302.96	2082.07	2753.13	1046.75
711	711	gi|9789722.GVPFEFLQESIK.+2	697.372	40.92	gi|9789722	TRUE	380842	390581	375752	169556	158603	157229
712	712	gi|9789722.IAFIAEVR.+2	459.774	30.59	gi|9789722	TRUE	587206	615419	609139	211005	224353	230849
713	713	gi|9789722.ESQVDYLAPAIGTSHGAFK.+3	664.334	30.85	gi|9789722	TRUE	185245	202097	192060	95182.5	91678.7	83848.7
714	714	gi|9789722.LTNIPLVLHGASAIPDDVRK.+4	533.057	32.37	gi|9789722	TRUE	274175	276460	289559	121045	125105	121548
715	715	gi|9789722.AGFTSVMIDASHHAFEENLELTSK.+4	659.318	38.73	gi|9789722	TRUE	63225.7	63121.5	61796.1	14396.9	7211.37	1424.12
716	716	gi|9789722.FFSPAQLALK.+2	561.321	35.65	gi|9789722	TRUE	428930	462979	426371	175514	185861	186355
717	717	gi|9789722.YMGIDMAVGMVK.+2	657.816	37.06	gi|9789722	TRUE	126414	138440	145444	21672.3	20275.2	1013.66
718	718	gi|9789722.YPHIPVALHLDHGTTFESC[CAM]EK.+4	613.549	30.18	gi|9789722	TRUE	24798.6	33627.6	34649.7	12369.5	13061	14733.5
719	719	gi|9789722.LTNIPLVLHGASAIPDDVR.+3	667.709	35.4	gi|9789722	TRUE	43266.5	47392.6	47440.9	17186.5	21213.7	22133.3
720	720	gi|9789722.MAHNAGVSVEAELGR.+3	514.256	23.53	gi|9789722	TRUE	411249	404209	436762	8197.96	25551.3	7173.12
721	721	gi|4154832.GFGQAYDILGDK.+2	642.317	33.15	gi|4154832	TRUE	2.00713e+06	2.04577e+06	1.96405e+06	1.42311e+06	1.4327e+06	1.44582e+06
722	722	gi|4154832.NAIIELC[CAM]QSVEK.+2	702.364	30.98	gi|4154832	TRUE	1.44052e+06	1.45518e+06	1.48007e+06	833547	853778	868326
723	723	gi|4154832.GAEFDKAFDSFIEK.+3	535.26	35.96	gi|4154832	TRUE	616387	645860	610815	193840	195526	194648
724	724	gi|4154832.TMQDFHLIALDFK.+3	526.938	37.32	gi|4154832	TRUE	324675	313709	326895	144855	120312	129074
725	725	gi|4154832.QYYIYVSEVAEHFAGLK.+3	673.007	43.55	gi|4154832	TRUE	532101	502279	513348	325564	363572	305046
726	726	gi|4154832.NNPHNVEVMFLEDESK.+3	634.628	31.2	gi|4154832	TRUE	1.61291e+06	1.65207e+06	1.63731e+06	659157	659717	688122
727	727	gi|4154832.TM[Oxi]QDFHLIALDFK.+3	532.269	37.32	gi|4154832	TRUE	244871	251719	262351	164963	176754	175508
728	728	gi|4154832.[PGQ]-QYYIYVSEVAEHFAGLK.+2	1000.49	52.52	gi|4154832	TRUE	187302	190779	192234	146549	146951	158154
729	729	gi|4154832.SVDPQGIVIGYNNNQTLR.+2	994.513	31.14	gi|4154832	TRUE	309019	311948	304080	169676	165681	172891
730	730	gi|4154832.SVDPQGIVIGYNN[Dea]NQTLR.+2	995.005	31.99	gi|4154832	TRUE	273500	275045	248557	76334.5	74236	74532.6
731	731	gi|4155564.LGFEVLEDPLELQNPITTELNTLR.+3	918.823	53.23	gi|4155564	TRUE	139756	132856	129714	86048.9	85396.5	93445.9
732	732	gi|4155564.LGLEVESC[CAM]IPC[CAM]IAPK.+2	843.434	36.14	gi|4155564	TRUE	77292.8	78386	83587.7	35348.3	33014.7	41433.4
733	733	gi|4155564.IIQNNEIIGVIAK.+2	712.927	32.76	gi|4155564	TRUE	51578.9	59249.8	53307.1	27178.3	32244.4	28984.9
734	734	gi|4155564.LGFLVSGLQK.+2	531.321	34.16	gi|4155564	TRUE	106587	111726	104158	60307.5	77035.7	75886.2
735	735	gi|4155564.TIQDIAEEILR.+2	650.859	43.81	gi|4155564	TRUE	63193.6	59290.4	61837.9	40819.7	48209.8	44937.9
736	736	gi|4155564.NVAPNQFAPVALK.+2	684.885	29.89	gi|4155564	TRUE	49815.8	50958.8	51633.6	43939.8	42510.1	43556.1
737	737	gi|4155564.DAQIPNLSEILPLDIFK.+2	963.533	54.78	gi|4155564	TRUE	28341.9	25029.4	27030.6	24711.1	24806.4	27549.9
738	738	gi|4155564.LSVNDLNVFVNTPK.+2	780.425	38.47	gi|4155564	TRUE	37115.9	35429	37177.7	33629.7	32724.7	32760.5
739	739	gi|4155564.GSNPNLSDGLNFLSAHLK.+3	628.659	39.75	gi|4155564	TRUE	39789	34313.4	39849.9	20883.2	3747.01	26607.1
740	740	gi|4155564.TSLVC[CAM]GLLDASLR.+2	702.879	42.13	gi|4155564	TRUE	88065.4	88913.2	85167	60004	65288.3	67906
741	741	gi|4155190.TIVSGPIGGVIGSK.+2	642.88	30.44	gi|4155190	TRUE	90633.4	126717	133862	88531.1	89140	96412.1
742	742	gi|4155190.IIQDAWDELTLK.+2	722.888	38.26	gi|4155190	TRUE	92325.8	108437	93673.3	37293	44116.8	46749.1
743	743	gi|4155190.SVADWEEIVKEYEK.+3	575.617	40.02	gi|4155190	TRUE	43846.1	44426.4	38310.7	11600.4	25604.2	9763.12
744	744	gi|4155190.ALQSYLGYALEER.+2	756.888	36.8	gi|4155190	TRUE	135630	147568	149053	59020.8	69591.3	62486.4
745	745	gi|4155190.LVLSLPLVAMDSVGAGAGSFVR.+3	720.401	50.27	gi|4155190	TRUE	184594	170123	173608	31549.5	40450.9	37993.3
746	746	gi|4155190.MNTTILEAYAAEPSR.+2	833.909	32.47	gi|4155190	TRUE	104484	108519	101006	17798.7	19265.5	19934
747	747	gi|4155190.SNFNIASDPDMAR.+2	719.325	26.28	gi|4155190	TRUE	141127	136854	134621	23913.8	24068.9	22278.1
748	748	gi|4155190.NIPVFASVDYYPQR.+2	834.923	36.17	gi|4155190	TRUE	57130.1	64097.9	61050.9	31887.8	33311.4	27433.2
749	749	gi|4155190.LLPGNEVIGPAIVEADSTTFVIPK.+3	827.46	45.04	gi|4155190	TRUE	70912.6	73012.7	80735.8	39360.5	1442.89	42635.7
750	750	gi|4155190.EQIADPLGISVEDAAAGVIELLDLELK.+3	941.174	65.43	gi|4155190	TRUE	53126.5	51736.1	51670.1	31476.1	32400.3	31675.9
751	751	gi|8928389.GTEPIYFDDSPLALEVIR.+2	1018.02	44.28	gi|8928389	TRUE	33000.8	33505.5	28436.2	28118.4	30975.6	28837.5
752	752	gi|8928389.IEDLLSQALLLR.+2	692.414	44.87	gi|8928389	TRUE	123576	115867	109982	113595	128851	121987
753	753	gi|8928389.MPLKEFLNMVESK.+3	522.607	38.95	gi|8928389	TRUE	35264.7	35813.2	38215.5	1000.17	446.165	1446.57
754	754	gi|8928389.FFVGPVVEEGFYYDFK.+2	971.967	45.92	gi|8928389	TRUE	11086.4	15534.6	14451.1	24729.9	22653.8	728.157
755	755	gi|8928389.IYGIAFATK.+2	492.282	31.14	gi|8928389	TRUE	64221.5	78907.1	71720.2	115338	107245	117540
756	756	gi|8928389.LAFTNEYNHAEQPVMIHR.+4	543.268	26.72	gi|8928389	TRUE	30659.2	33948.3	37554.5	39645.8	31147.9	32862.2
757	757	gi|8928389.MPLKEFLN[Dea]MVESK.+2	783.899	39.95	gi|8928389	TRUE	8498.47	8172.02	2276.82	3677.19	998.293	16504.2
758	758	gi|8928389.ALKGTEPIYFDDSPLALEVIR.+3	783.09	40.98	gi|8928389	TRUE	11123.4	10823.1	11503.7	574.856	679.704	3599.49
759	759	gi|8928389.VLGLSDGIK.+2	451.271	27.28	gi|8928389	TRUE	9343.7	21458	8179.54	92536.3	92111.1	104192
760	760	gi|8928389.EGLKDYLFQIEEAK.+3	561.626	38.58	gi|8928389	TRUE	57858.5	39020.4	32337.9	84236.5	73186.7	79579.3
761	761	gi|4154744.FFELDIPNALIPMIK.+2	880.986	51.57	gi|4154744	TRUE	297262	272739	268821	125961	127929	135279
762	762	gi|4154744.NTIFLNPAYTILFQSK.+2	935.509	46.74	gi|4154744	TRUE	18478.1	19009.1	18032.3	77365.8	78736.4	81725.3
763	763	gi|4154744.LLEFNADTPTMLYETAVI[1Me]QWALLK.+3	932.163	58.24	gi|4154744	TRUE	905.317	136.762	4973.79	4170.63	245.088	103.892
764	764	gi|4154744.MQVIPLKPLDNK.+3	465.939	28.98	gi|4154744	TRUE	113013	115680	117377	89796.5	81702.1	128772
765	765	gi|4154744.FDLAGGLDGKPIK.+3	444.25	29.42	gi|4154744	TRUE	60323.6	57668.8	60961.4	118573	117684	120508
766	766	gi|4154744.KGGLILDNFSK.+2	596.34	27.96	gi|4154744	TRUE	12188.3	12869.1	15081.1	31079.3	19304.2	39964.6
767	767	gi|4154744.EADAYYDAC[CAM]NELYDMFVETAEEAIKNDR.+3	1115.81	55.1	gi|4154744	TRUE	445.774	443.974	2258.15	1030	1127.18	232.296
768	768	gi|4154744.FEEMYEGWK.+2	609.76	30.18	gi|4154744	TRUE	119550	131180	122258	60230.7	54625	54747
769	769	gi|4154744.FFELDIPN[Dea]ALIPMIK.+2	881.478	50.05	gi|4154744	TRUE	30618.9	27959.5	28649	18162.3	1134.55	15413
770	770	gi|4154744.LLEFNADTPTMLYETAVIQWALLK.+3	927.491	58.19	gi|4154744	TRUE	89069.7	69998.7	85073.5	89447.5	75755.7	104040
771	771	gi|7674417.NLAAFTQPFEMK.+2	698.85	37.29	gi|7674417	TRUE	132128	134804	131624	168043	169270	168200
772	772	gi|7674417.TSSLFADIFMAMTPR.+2	844.413	54.62	gi|7674417	TRUE	270483	260663	245422	93673.7	80761.6	85733.3
773	773	gi|7674417.NNLIEGVITHK.+3	413.235	28.14	gi|7674417	TRUE	35982.8	35659.9	38826.8	94978.1	98900	99550
774	774	gi|7674417.IQAETIILATGANPTLIKK.+3	665.733	33.97	gi|7674417	TRUE	32619.4	32931.7	31837.6	22342.4	23101.9	23886.8
775	775	gi|7674417.IIANLSQDGANEK.+2	686.857	20.6	gi|7674417	TRUE	16111.9	17056.2	14402.9	242113	246095	254090
776	776	gi|7674417.IQAETIILATGANPTLIK.+3	623.035	38.35	gi|7674417	TRUE	87717.5	89661.3	93468.8	276141	273330	268335
777	777	gi|7674417.LELNTNNALIDKEQIANMK.+3	724.716	30.95	gi|7674417	TRUE	20331.8	18139.4	6853.31	17377.1	18429	20391.7
778	778	gi|7674417.SDGTN[Dea]GTSFGNAGLISAFK.+2	922.937	37.22	gi|7674417	TRUE	27489.2	29906.7	30918.4	48061	43824.6	53481
779	779	gi|7674417.SDGTNGTSFGN[Dea]AGLISAFK.+2	922.937	36.84	gi|7674417	TRUE	15247.4	15278.5	13625.4	9676.07	31272.1	9172.19
780	780	gi|7674417.DAIEWC[CAM]GFRPLTPNDIPYLGYDKR.+4	724.858	41.89	gi|7674417	TRUE	44454.5	45303	43310.2	89694.4	99786.5	87357.5
781	781	gi|60391895.VLVERLEEENKTSSGIIIPDNAK.+4	639.348	28.95	gi|60391895	TRUE	31895.9	28024.5	30576	44137.6	49351.9	46920.9
782	782	gi|60391895.LEEENKTSSGIIIPDN[Dea]AK.+3	653.669	24.08	gi|60391895	TRUE	569373	573152	586381	485259	500202	517232
783	783	gi|60391895.LEEENKTSSGIIIPDNAK.+3	653.341	23.23	gi|60391895	TRUE	1.16932e+06	1.14191e+06	1.14125e+06	1.70398e+06	1.67425e+06	1.69579e+06
784	784	gi|60391895.LEEEN[Dea]KTSSGIIIPDNAK.+3	653.669	23.24	gi|60391895	TRUE	787855	763307	777077	1.20647e+06	1.18792e+06	1.1944e+06
785	785	gi|60391895.LEEEN[Dea]KTSSGIIIPDN[Dea]AK.+3	653.997	24.84	gi|60391895	TRUE	240436	231816	236789	117335	99225.2	113046
786	786	gi|60391895.C[CAM]VKEGDVIAFGK.+3	441.564	23.86	gi|60391895	TRUE	87773.4	88735.3	95329.4	84159.6	84786.7	83502.7
787	787	gi|60391895.TSSGIIIPDNAK.+2	608.333	23.82	gi|60391895	TRUE	114293	109514	132467	1.04582e+06	1.08883e+06	1.11612e+06
788	788	gi|60391895.EGDVIAFGK.+2	468.245	25.33	gi|60391895	TRUE	128157	131155	139288	371753	378927	390548
789	789	gi|60391895.VLVERLEEEN[Dea]KTSSGIIIPDNAK.+4	639.595	28.95	gi|60391895	TRUE	29229.2	23427.2	25610.7	40917	45206	43236.8
790	790	gi|60391895.VLVERLEEENKTSSGIIIPDN[Dea]AK.+4	639.595	28.95	gi|60391895	TRUE	13175.8	641.848	3804.07	20863.2	22137.6	19640.7
791	791	gi|4154753.EEDGAFFVIDYQTSLAR.+2	980.968	41.94	gi|4154753	TRUE	8277.05	14811.8	3613.83	19940.6	30179.5	25289.9
792	792	gi|4154753.LQTSAIPLSYYLDILGNK.+2	1005.05	48.67	gi|4154753	TRUE	141302	132290	132234	139071	144961	137284
793	793	gi|4154753.LLDLSQQYASEGVIKPLVVDVGK.+3	824.463	39.14	gi|4154753	TRUE	3495.42	34487.1	3235.62	90123.8	92772.6	92037.8
794	794	gi|4154753.TINIIN[h1M]AVLGQFESSASSLYK.+3	762.406	54.34	gi|4154753	TRUE	6694.03	111941	80288.9	952.113	2410.92	549.478
795	795	gi|4154753.TINIIN[Oxi]AVL[1Me]GQFESSASSLYK.+3	762.406	55.55	gi|4154753	TRUE	5982.57	147798	104655	7865.82	5705.79	549.478
796	796	gi|4154753.ETLGLGSFIEK.+2	597.324	35.47	gi|4154753	TRUE	54972.8	62949	66019.7	272915	300436	316342
797	797	gi|4154753.SGISLDRETLGLGSFIEK.+3	641.346	38.03	gi|4154753	TRUE	185737	187906	201372	189993	188200	193864
798	798	gi|4154753.LDQGIEFGVK.+2	553.298	27.8	gi|4154753	TRUE	98080.9	96165.9	99819.6	155801	154881	146253
799	799	gi|4154753.ISYIPNLFSLK.+2	647.874	43.45	gi|4154753	TRUE	147266	142657	140151	309052	311739	306753
800	800	gi|4154753.QELKNPGFTQAQELK.+3	577.641	23.27	gi|4154753	TRUE	61538.4	59205.1	60428.8	38892.1	36735.1	39557
801	801	gi|4155092.IN[Dea]GVGGVQLN[Dea]GFR.+2	666.849	30.82	gi|4155092	TRUE	21602.1	14377.2	16847.2	21698.7	19117.2	21586.8
802	802	gi|4155092.IAGANEIEIVDR.+2	650.349	27.64	gi|4155092	TRUE	45050.6	26329.5	120295	90998	110118	100987
803	803	gi|4155092.AIEKHDEVEFTTLQ[Dea]VGYGTTQNPFK.+4	714.104	33.51	gi|4155092	TRUE	11642.4	11690.3	12955.4	12349.8	15953.1	9632.12
804	804	gi|4155092.FLLESPELK.+2	538.305	32.77	gi|4155092	TRUE	145899	156082	152799	126988	134454	148294
805	805	gi|4155092.YNLTYADLFSTLK.+2	774.901	43.24	gi|4155092	TRUE	41088.8	42938.2	37705.9	46830.6	49015.2	51211.3
806	806	gi|4155092.NAGVSLGEILTQVSK.+2	758.423	41.09	gi|4155092	TRUE	23890.8	22739.2	42079.7	53714.8	56026	50016
807	807	gi|4155092.GKVESYHTSTSESQPQLQLK.+4	562.537	20.16	gi|4155092	TRUE	41658.9	45617.7	43247.3	35693.1	33420.6	33143.8
808	808	gi|4155092.EWLVEGANYR.+2	618.804	29.92	gi|4155092	TRUE	90646.5	91047.4	89728.1	119538	122692	116051
809	809	gi|4155092.HIQAISPSYEIRPFLDTTSYIR.+4	652.595	37.43	gi|4155092	TRUE	8839.1	20772.6	9911.54	33840.2	3244.33	5086.3
810	810	gi|4155092.VESYHTSTSESQPQLQLK.+3	688.008	22.18	gi|4155092	TRUE	45570.2	39718	46104.9	24913.5	24974.7	26883.8
811	811	gi|4155381.GAANASAGPGAIAGVIK.+2	712.896	27.97	gi|4155381	TRUE	43786.8	46117.6	44316.9	54670.4	58641.8	58288.9
812	812	gi|4155381.NLFLNNTGLNLK.+2	680.883	36.12	gi|4155381	TRUE	23769.5	25560.4	23434	51969.9	49269.2	43880.2
813	813	gi|4155381.NLFLN[Dea]NTGLNLK.+2	681.375	37.31	gi|4155381	TRUE	22264.2	10802.9	31554.5	32187.6	50401.9	40664.3
814	814	gi|4155381.TGINLAWLSR.+2	565.819	38.46	gi|4155381	TRUE	13426	15240.7	16176.8	81734.8	71656.4	74388.5
815	815	gi|4155381.NLFKPTQADKEPGTPSEQNNALIK.+4	660.846	24.85	gi|4155381	TRUE	4845.78	6991.86	5089.23	11596.6	9978.75	8098.04
816	816	gi|4155381.ENYPC[CAM]VEGGYC[CAM]TPSFSDVDKPSSQPR.+3	992.764	29.75	gi|4155381	TRUE	988.788	1247.18	1302.6	8262.35	340.07	399.148
817	817	gi|4155381.FVTGLDYC[CAM]GFDIYLPDYGTAEKPK.+3	923.775	42.57	gi|4155381	TRUE	5091.73	1854.58	4710.69	13756.9	14937.3	1931.4
818	818	gi|4155381.NAQFDPLFDPN[Dea]GVYAK.+2	898.928	38.02	gi|4155381	TRUE	9521.47	14723.5	23012.2	15419.8	16727	22687.1
819	819	gi|4155381.NLFLNN[Dea]TGLNLK.+2	681.375	37.31	gi|4155381	TRUE	24367	14381	31657.5	42263.1	50350.9	44921
820	820	gi|4155381.GVMPGDGVYMR.+2	591.276	26.61	gi|4155381	TRUE	30941.7	28513.6	32120.8	42233.8	33924.1	26950
821	821	gi|4154734.GVDALLDDR.+2	487.251	27.4	gi|4154734	TRUE	45882.5	44348.8	16813.3	40713.3	39983.6	41265.9
822	822	gi|4154734.LLSVILEQK.+2	521.829	31.53	gi|4154734	TRUE	131615	125735	136782	52901.6	48857.6	47288.1
823	823	gi|4154734.GFENLVYADIVQVK.+2	797.927	41.43	gi|4154734	TRUE	37714	38829.5	37294.7	41149.6	40892.1	42842.6
824	824	gi|4154734.AGLIAGFIGPYGLK.+2	688.9	42.13	gi|4154734	TRUE	82397.4	83860.7	77110.6	78947.5	73805.2	84084.9
825	825	gi|4154734.NTAPFDVVIVVSNLKDEAQK.+3	729.727	42.99	gi|4154734	TRUE	13475.3	14919.5	14013	3038.59	9514.08	18141.1
826	826	gi|4154734.ALNTLNLLGANALELR.+2	848.491	43	gi|4154734	TRUE	58133.4	57739.3	56043.8	40798	43711.2	44519.7
827	827	gi|4154734.EILSDLGLDFR.+2	639.341	41.2	gi|4154734	TRUE	81362.5	76630.3	82001.2	63509.4	65210.8	68605.1
828	828	gi|4154734.FPTPN[Dea]TT[1Me]SAP[Oxi]SVAEFFK.+2	936.457	40.1	gi|4154734	TRUE	7254.5	826.797	4221.75	992.449	1272.84	3372.96
829	829	gi|4154734.MRDFELIGER.+3	422.548	28.1	gi|4154734	TRUE	81773	81936	80440.8	20522.2	24247.1	27636.4
830	830	gi|4154734.[PGQ]-QTIKDIELEEK.+2	664.851	27.52	gi|4154734	TRUE	21372	14809.7	22334.7	3696.75	3530.6	8991.81
831	831	gi|4155182.FIDEVIEEGRR.+3	454.905	26.17	gi|4155182	TRUE	139851	137730	141274	48169.1	43887.5	52999.9
832	832	gi|4155182.DLNAILEDLNSK.+2	672.854	42.55	gi|4155182	TRUE	142131	150391	142583	47461.9	53144.5	44823
833	833	gi|4155182.FGDGYMITC[CAM]R.+2	610.265	27.42	gi|4155182	TRUE	95568.5	101329	95482.1	19868	22197.6	22854.2
834	834	gi|4155182.QLLPEYAYK.+2	562.803	28.39	gi|4155182	TRUE	77160.7	85516.9	93050.7	42641.9	33473.7	34522.3
835	835	gi|4155182.LDTIMHSPVEITINK.+3	570.975	31.63	gi|4155182	TRUE	25128.4	19803.2	107276	66158.9	64605.3	63349.4
836	836	gi|4155182.LIGWVGGVTHVIDTGSVTPGSMSTGQVQR.+3	980.506	38.16	gi|4155182	TRUE	46679.9	1885.54	47554.2	14676.6	15151.9	18308.3
837	837	gi|4155182.FIDEVIEEGR.+2	603.804	29.64	gi|4155182	TRUE	63326.2	62722.8	66868.5	3642.5	4241.1	26174.7
838	838	gi|4155182.SIPVKEWMEQER.+3	511.257	28.42	gi|4155182	TRUE	61579.5	64926.8	58373.5	183.546	261.731	14724.1
839	839	gi|4155182.INDGAYFATQFR.+2	701.841	31.52	gi|4155182	TRUE	62372.6	67344.2	65809.8	26466.8	30988.5	31314.3
840	840	gi|4155182.DIGVC[CAM]SEFAK.+2	563.266	25.98	gi|4155182	TRUE	101323	103275	102696	56965.8	57597.5	61986.6
841	841	gi|81555135.AQDFEILTSR.+2	590.304	29.74	gi|81555135	TRUE	95185.8	99457.5	105399	113648	120561	111485
842	842	gi|81555135.IVDFGAFLSLPK.+2	653.874	45.89	gi|81555135	TRUE	113662	112228	114162	115444	122339	119733
843	843	gi|81555135.LNALEEPLMLEALELAQK.+2	1013.05	50.04	gi|81555135	TRUE	38526.2	38119.9	40466.7	13795.7	13738.9	14201
844	844	gi|81555135.ALEEVRPISIESNLLPMAHSSILFTR.+4	731.648	42.45	gi|81555135	TRUE	40504.8	41164	38877.1	20830.2	22977.1	22836.8
845	845	gi|81555135.[AAS]-ALEEVRPISIESN[Dea]LLPMAHSSILFTR.+4	738.398	46.76	gi|81555135	TRUE	6716.49	5581.99	1455.56	12508.7	2437.38	15372.6
846	846	gi|81555135.SLKETC[CAM]ALYEEAFTPYQNELLFK.+3	932.126	42.01	gi|81555135	TRUE	27171.8	26486.1	27754.5	20205	18684.3	17590.8
847	847	gi|81555135.ESLNMIEMR.+2	561.768	28.96	gi|81555135	TRUE	30968.3	30940.1	31722.2	9274.33	12361.1	29918.4
848	848	gi|81555135.GIESSALSERENVFK.+3	555.953	27.61	gi|81555135	TRUE	27275.8	4056.67	24815.1	2145.28	6769.53	5053
849	849	gi|81555135.NQYFDEIIK.+2	585.295	31.87	gi|81555135	TRUE	102561	17610.9	108571	86800.7	83799.9	92246.4
850	850	gi|81555135.IRPDKRALEEVRPISIESNLLPMAHSSILFTR.+5	738.612	45.15	gi|81555135	TRUE	13450.6	14542.1	1921.78	15807.9	1408.61	1190.53
851	851	gi|4155333.FDIPVIADGGIR.+2	636.851	38.7	gi|4155333	TRUE	319091	305124	303339	164518	172289	162764
852	852	gi|4155333.VGAAIGVGQLDR.+2	578.328	25.37	gi|4155333	TRUE	122826	125891	122739	128403	143515	150125
853	853	gi|4155333.EATSDLISAGADAVK.+2	724.367	28.62	gi|4155333	TRUE	50231.1	52600.6	54335.5	27014.1	25704.8	25571.7
854	854	gi|4155333.ALTFEDVLMVPR.+2	695.874	42.88	gi|4155333	TRUE	163199	158770	159806	48604.1	49190.2	57011.8
855	855	gi|4155333.VSDMIFQLVGGVR.+2	710.885	42.98	gi|4155333	TRUE	175106	134197	135539	58683.6	65935.2	59656.4
856	856	gi|4155333.GLLIGILTNR.+2	535.34	40.01	gi|4155333	TRUE	164580	159471	160245	90664.4	82629.2	83817.5
857	857	gi|4155333.IEYPEANKDDFGR.+3	518.579	22.57	gi|4155333	TRUE	61095.4	63274.7	64952.5	33603.7	37473.7	35913.8
858	858	gi|4155333.AGVDALVLDSAHGHSANILHTLEEIKK.+5	568.508	36.54	gi|4155333	TRUE	9313.4	8126.64	10441.5	1212.76	18250	20311.6
859	859	gi|4155333.NIGLNIPFISAAMDTVTEHK.+3	724.377	47.04	gi|4155333	TRUE	17831.5	22094.4	17898.2	3136.89	1049.5	1461.05
860	860	gi|4155333.VGAAIGVGQ[Dea]LDR.+2	578.82	23.36	gi|4155333	TRUE	12297.5	4798.84	12625.6	4079.28	61182.6	50194.7
861	861	gi|4154603.SILDIINDIADQTNLLALNAAIEAAR.+3	917.834	66.51	gi|4154603	TRUE	15497.7	11812.2	10226	7751.06	4839.11	4386.41
862	862	gi|4154603.DAIGDLFSQITESAHTEEELSSKVEQLSR.+4	805.647	50.59	gi|4154603	TRUE	669.663	2044.2	7661.06	2121.59	2386.89	2278.49
863	863	gi|4154603.DAIGDLFSQITESAHTEEELSSK.+3	836.398	46.58	gi|4154603	TRUE	1713.57	99.7843	2192.97	435.663	605.157	260.269
864	864	gi|4154603.IDVGDRNDEISQVGR.+3	558.28	21.98	gi|4154603	TRUE	4471.32	4606.08	4808.09	5440.2	3050.31	1019.34
865	865	gi|4154603.DAIGDLFSQ[Dea]ITESAHTEEELSSKVEQLSR.+4	805.893	50.93	gi|4154603	TRUE	3987.41	3416.32	593.849	1641.67	1511.32	360.896
866	866	gi|4154603.RGFAVVADEVRNLAGRTQKSLAEINSTIMVIVQEINDVSSQMNLNSQK.+5	1055.55	65.05	gi|4154603	TRUE	1857.83	1051.13	813.902	805.482	1970.58	1023.06
867	867	gi|4154603.[CRM]-LAEINSTIMVIVQEINDVSSQMNLNSQK.+3	1054.53	63.58	gi|4154603	TRUE	628.883	954.416	891.988	624.403	546.281	2518.5
868	868	gi|4154603.[+1R]-AEINSTIMVIVQEINDVSSQMNLNSQK.+3	1054.54	63.58	gi|4154603	TRUE	430.577	1245.77	892.275	624.403	339.33	2970.01
869	869	gi|4154603.AKIDVGDRNDEISQVGR.+4	468.745	21.9	gi|4154603	TRUE	27506.7	2188.01	356.06	20698.2	848.975	9653.45
870	870	gi|4154603.NADDVKSILDIINDIADQTNLLALNAAIEAAR.+4	849.202	65.06	gi|4154603	TRUE	610.025	9869.19	9072.16	1079.66	937.214	1215.7
871	871	gi|4155137.SIYDIALEK.+2	526.287	31.01	gi|4155137	TRUE	314016	329091	315303	184082	186369	182586
872	872	gi|4155137.TQLQDAVPMTLGQEFETYALMVDRDIEQVLDAR.+4	949.72	63.9	gi|4155137	TRUE	108978	102535	97467.2	9067.52	10281.2	8540.47
873	873	gi|4155137.AGLNEINLPK.+2	534.806	28.14	gi|4155137	TRUE	163341	167494	173348	122653	122594	124707
874	874	gi|4155137.EQLDDIFKPENMLSPHAFK.+4	565.533	38	gi|4155137	TRUE	102192	108865	98720.2	13054.1	63701.7	32906.5
875	875	gi|4155137.AAALANAQLGLIDEK.+2	749.417	31.29	gi|4155137	TRUE	46155.6	54857.5	57703.9	27904.8	24072.6	21550.9
876	876	gi|4155137.IAIC[CAM]HAC[CAM]DLLVDGK.+3	528.934	28.81	gi|4155137	TRUE	23355.9	23258.5	29368.9	22550.8	23022.9	25931.4
877	877	gi|4155137.LFHSFVILGR.+3	396.901	32.8	gi|4155137	TRUE	2194.63	228.753	1954.31	7115.44	1915.63	439.309
878	878	gi|4155137.IC[CAM]HDYVFNSIGIVTALNPHIGYEK.+4	690.851	40.61	gi|4155137	TRUE	114851	108832	100713	21672.5	85516.7	20240.9
879	879	gi|4155137.DIEQVLDAR.+2	529.778	30.73	gi|4155137	TRUE	133527	132725	138954	132138	136841	142579
880	880	gi|4155137.AAALAN[Dea]AQLGLIDEK.+2	749.909	31.28	gi|4155137	TRUE	70169.1	73198.6	74362.1	33672.6	5270.99	32322.9
881	881	gi|4154973.GIADGQWLFPIYR.+2	768.404	45.06	gi|4154973	TRUE	65279.3	66286.7	66672.5	136321	127441	133202
882	882	gi|4154973.GIYPTETFVNLTGK.+2	770.406	36.11	gi|4154973	TRUE	98298.5	105340	101214	189053	197544	181216
883	883	gi|4154973.NLMIHPYVYLIPMVGTLPGAK.+3	776.427	41.31	gi|4154973	TRUE	3116.86	1909.65	496.743	401.981	1098.09	2808.84
884	884	gi|4154973.NLMIHPYVYLIPM[Oxi]VGT[Dhy]LPGAK.+3	775.755	42.9	gi|4154973	TRUE	30432.4	402.095	19217.2	5599.67	1048.85	3155.65
885	885	gi|4154973.DFTPPSYWDK.+2	628.285	31.65	gi|4154973	TRUE	238769	235599	245470	271739	278473	273839
886	886	gi|4154973.TTFYVLYDYR.+2	670.83	36.56	gi|4154973	TRUE	129108	143364	140340	215800	228993	213185
887	887	gi|4154973.GIADGQ[Dea]WLFPIYR.+2	768.896	45.06	gi|4154973	TRUE	184991	188785	189416	375120	357309	371519
888	888	gi|4154973.YNTWDPFLDN[Dea]GK.+2	735.83	37.93	gi|4154973	TRUE	36050.5	46843.6	49431	166769	163385	163254
889	889	gi|4154973.MWQQQGPGGIIDPR.+2	791.893	29.74	gi|4154973	TRUE	178822	185831	176144	64100.5	64764.1	63856.1
890	890	gi|4154973.IEYDTNPEFSGR.+2	714.326	24.02	gi|4154973	TRUE	197900	199618	210041	234139	236124	236070
891	891	gi|7388283.AYADSISAIFK.+2	593.311	36.45	gi|7388283	TRUE	102765	107058	109489	107561	113146	110213
892	892	gi|7388283.ETTLLEEESYFFK.+2	818.393	42.16	gi|7388283	TRUE	55830.5	51752.4	53949.7	69999.1	68303.2	67505.2
893	893	gi|7388283.LAMEYGIEELR.+2	662.334	33.85	gi|7388283	TRUE	112993	118037	111886	57544	52864	56369
894	894	gi|7388283.TSFEWGIPLPK.+2	637.843	40.12	gi|7388283	TRUE	69954.6	65363.5	59825	58856	60135	65024.2
895	895	gi|7388283.DNDNLALISPTR.+2	664.844	28.74	gi|7388283	TRUE	82736.9	90871.7	92514.5	90227.4	94439.3	93963.9
896	896	gi|7388283.LSAYEKPLLEFYAK.+3	557.971	33.18	gi|7388283	TRUE	14168.8	19205.6	7086.89	22279	27590.7	29190.5
897	897	gi|7388283.KLQDMVLQDTEPLFSK.+3	631.333	36.74	gi|7388283	TRUE	65715.5	71764.5	69268.9	35201.9	17209.7	104731
898	898	gi|7388283.NPEAILPIYR.+2	593.335	32.95	gi|7388283	TRUE	97652.1	101299	98673.6	141667	144343	148787
899	899	gi|7388283.LQDMVLQDTEPLFSK.+2	882.448	38.06	gi|7388283	TRUE	30276.7	30424.8	26586.1	9879.8	7474.28	8007.05
900	900	gi|7388283.EKAPPTQENYISIEDFK.+3	670.334	30.93	gi|7388283	TRUE	33705	15501.5	150545	81611	3231.99	47814.3
901	901	gi|7388169.WLGGMLTNFSTIR.+2	748.39	43.21	gi|7388169	TRUE	301762	306853	293025	180467	174294	159545
902	902	gi|7388169.EMSEAILEGR.+2	567.777	25.93	gi|7388169	TRUE	375972	376539	356809	409360	407540	421078
903	903	gi|7388169.KLHIPIVAPLDTNC[CAM]DPDLVDYPIPGNDDAIR.+4	864.942	39.83	gi|7388169	TRUE	58259.9	65814.3	61909.4	130155	128246	123195
904	904	gi|7388169.KIPDMIFVIDVAK.+3	496.955	40.32	gi|7388169	TRUE	354883	468223	395411	306399	287516	300107
905	905	gi|7388169.DLLEC[CAM]GVHFGHQTR.+4	417.953	26.51	gi|7388169	TRUE	110102	111166	110531	177663	172007	176176
906	906	gi|7388169.EFAESIQVPYVNYR.+2	857.925	35.96	gi|7388169	TRUE	57711.1	61162	60684.5	131503	129276	129962
907	907	gi|7388169.KLHIPIVAPLDTN[Dea]C[CAM]DPDLVDYPIPGNDDAIR.+4	865.188	39.84	gi|7388169	TRUE	106421	40992	99215.2	158493	154075	156171
908	908	gi|7388169.KLHIPIVAPLDTNC[CAM]DPDLVDYPIPGN[Dea]DDAIR.+4	865.188	39.84	gi|7388169	TRUE	486.774	19173.6	3141.68	50086.4	26407.8	49069.7
909	909	gi|7388169.ELMQEEIVHADENSEEIEFVSNEEKEEMLAEIQKEITQGAE.+4	1195.05	48.64	gi|7388169	TRUE	2286.71	903.172	1202.87	219.967	284.775	308.342
910	910	gi|7388169.QANETLKEFAESIQVPYVNYR.+3	833.755	41.31	gi|7388169	TRUE	40751.5	43709.8	44731.7	44036.2	45402.4	46587.2
911	911	gi|4155620.EGIYPMVPGHEIAGVIK.+3	603.99	33.7	gi|4155620	TRUE	175615	174911	163642	94027	90730.9	89421.8
912	912	gi|4155620.VGVAGFGGLGSMAVK.+2	675.366	34.82	gi|4155620	TRUE	314722	343027	312145	186451	189397	196422
913	913	gi|4155620.VAPLLC[CAM]AGITTYSPLK.+2	852.474	38.65	gi|4155620	TRUE	244741	201010	190753	284351	285160	282628
914	914	gi|4155620.VGDVVGVGC[CAM]FVNSC[CAM]K.+2	798.879	30.65	gi|4155620	TRUE	217029	225824	217230	166385	160460	159284
915	915	gi|4155620.VGDVVGVGC[CAM]FVN[Dea]SC[CAM]K.+2	799.371	31.48	gi|4155620	TRUE	77239.9	78186.2	23579.3	12218.6	9928.96	54438
916	916	gi|4155620.HNIYPEVD[1Me]LILGK.+3	508.952	36.19	gi|4155620	TRUE	1017.32	232.819	4096.71	304882	304668	332142
917	917	gi|4155620.HNIYPE[1Me]VDLILGK.+2	762.925	36.85	gi|4155620	TRUE	41950.2	2293.77	850.966	6818.57	58484.2	2507.45
918	918	gi|4155620.QC[CAM]KEELDFIISTIPTHYDLK.+4	613.312	39.7	gi|4155620	TRUE	67824.7	66921.5	72432.6	90850.2	94701	94838.3
919	919	gi|4155620.HNIYPEVDLILGK.+3	504.28	36.19	gi|4155620	TRUE	394667	395399	399427	501453	499384	507393
920	920	gi|4155620.EELDFIISTIPTHYDLK.+3	678.686	42.25	gi|4155620	TRUE	29868.9	31459.2	29536.2	43609.5	41745.4	45328.6
921	921	gi|4154947.TGVIEVDVLYK.+2	618.348	33.9	gi|4154947	TRUE	71274.9	97908.7	118356	103958	99439.9	98237.6
922	922	gi|4154947.SSWLQSELVDK.+2	646.33	33.09	gi|4154947	TRUE	116119	118558	124776	146426	149226	163921
923	923	gi|4154947.DTQSTTVFLKP.+2	618.827	28.8	gi|4154947	TRUE	34164.6	34078.5	31186.9	43685.7	46009.9	53853.8
924	924	gi|4154947.FGGVSNASTSFDITR.+2	779.878	29.75	gi|4154947	TRUE	92220.5	85173	80208.7	74454.1	73355.9	69073.9
925	925	gi|4154947.ADFISNLESSSDVAGLFADYLVQNDLQGLTDYQQQFLDLK.+4	1121.05	63.49	gi|4154947	TRUE	25086.5	26035.6	25105.1	23370.6	20785.5	24533.1
926	926	gi|4154947.SGIAHMLEHLNFK.+3	499.594	32.79	gi|4154947	TRUE	31342.5	27493.5	38319.6	25093.9	17130.6	2957.55
927	927	gi|4154947.TDNSPIGMLYFR.+2	707.345	39.21	gi|4154947	TRUE	33415.4	43471	38491.6	73668.8	68129.6	73118.9
928	928	gi|4154947.DGVHLEWVALGYK.+3	496.261	37.3	gi|4154947	TRUE	81469.6	88526.6	84156	127423	136395	141006
929	929	gi|4154947.N[Dea]GLQVVSVPLENK.+2	699.385	33.26	gi|4154947	TRUE	71000.9	31176.6	77538.2	70403.6	32945	79250.3
930	930	gi|4154947.HKDQVALDALSK[Frm].+3	451.577	19.71	gi|4154947	TRUE	27115.9	1838.53	1031.18	1862.86	1369.25	5452.01
931	931	gi|4155084.VQIPDLEEVQK.+2	649.354	30.64	gi|4155084	TRUE	223596	230688	232220	87978.2	61940.4	99533.4
932	932	gi|4155084.AVALAPANLEEAYTETVR.+2	959.5	37.39	gi|4155084	TRUE	366741	384274	370486	165114	155893	166332
933	933	gi|4155084.FFGGYPITPSSDIMHAMSVALPK.+3	822.745	45.48	gi|4155084	TRUE	279000	290857	278306	44011	35280.9	42004.9
934	934	gi|4155084.YHVSGLHHGPIGFPTEDAK.+4	516.259	24.08	gi|4155084	TRUE	310062	313291	308329	171350	176063	196899
935	935	gi|4155084.DYKPYGVAQDEPAVLNPFFK.+3	766.72	39.88	gi|4155084	TRUE	264333	265758	264205	131504	127749	128384
936	936	gi|4155084.YH[1Me]VSGLHHGPIGFPTEDAK.+4	519.763	24.09	gi|4155084	TRUE	214180	205599	209045	130350	123608	143297
937	937	gi|4155084.VAQGDVNFLR.+2	559.801	26.73	gi|4155084	TRUE	249962	248514	243157	277440	268440	286678
938	938	gi|4155084.AVALAPAN[Dea]LEEAYTETVR.+2	959.991	37.39	gi|4155084	TRUE	12009.9	13826.6	6751.53	99422.6	101840	3420.71
939	939	gi|4155084.AFNLAEMLMTPVFLLMDETVGHMYGK.+3	986.814	66.1	gi|4155084	TRUE	23604.9	25971.1	22813.5	10746.3	10868.5	6607.28
940	940	gi|4155084.ILVIELNKGQYLEEIER.+3	687.053	36.71	gi|4155084	TRUE	61711.4	53908.7	62971.4	9251.89	7708.99	869.639
941	941	gi|4154527.NEVGAPIIYPDIAR.+2	764.412	33.01	gi|4154527	TRUE	481059	490131	454875	282638	290051	293533
942	942	gi|4154527.IPTLAAIC[CAM]YR.+2	589.323	32.61	gi|4154527	TRUE	427715	449565	420000	354456	367799	378761
943	943	gi|4154527.FFTPVFVIGR.+2	591.837	42.08	gi|4154527	TRUE	263469	271270	251433	328379	321331	322960
944	944	gi|4154527.LLLTGELPK.+2	492.31	31.4	gi|4154527	TRUE	193209	197819	193161	283566	286025	300461
945	945	gi|4154527.SYVENILFMLR.+2	692.868	48.91	gi|4154527	TRUE	307428	277477	262427	81060.5	86378.3	85482.5
946	946	gi|4154527.VLLQLEEIGDVK.+2	678.393	36.97	gi|4154527	TRUE	197447	213520	238066	131747	131545	151564
947	947	gi|4154527.NLYPNVDFYSGTILR.+2	886.454	39.93	gi|4154527	TRUE	150931	146336	151251	131250	139193	122847
948	948	gi|4154527.TVGWC[CAM]AQLLEHVK.+3	514.269	33.93	gi|4154527	TRUE	58641.1	59149.8	62967.5	55798.2	54494.6	54309
949	949	gi|4154527.VEEIALKDEYFIER.+3	585.305	31.89	gi|4154527	TRUE	85915.9	87356.6	83490.8	29677.6	36842.9	28304.8
950	950	gi|4154527.YEFETIEC[CAM]TR.+2	674.298	27.47	gi|4154527	TRUE	63942.5	77090.8	80161.4	44453.8	36077.2	43446.3
951	951	gi|4155635.MGYQIVTKPVMGDVNAIQVLPK.+3	801.104	37.3	gi|4155635	TRUE	56029.7	59564.2	60639.6	12585.9	11216.6	11247.9
952	952	gi|4155635.VGLALSSHPLATEIGQK.+3	574.325	29.62	gi|4155635	TRUE	42336.2	44446.9	47035.1	27669.6	26630.1	26909.6
953	953	gi|4155635.FHMQWLPDELR.+3	491.243	36.73	gi|4155635	TRUE	295005	301009	306729	108813	107627	108622
954	954	gi|4155635.FGMPADVKDNLTK.+3	479.247	26.7	gi|4155635	TRUE	75628.5	79151.7	78025.6	14337.3	14982.9	16196.9
955	955	gi|4155635.SVYMGDADFVSVPVDK.+2	864.911	33.97	gi|4155635	TRUE	40730.5	43225.7	37730.1	29742	1035.66	33514.8
956	956	gi|4155635.GFYQGQVADLIEK.+2	734.378	33.9	gi|4155635	TRUE	30080.7	34221.5	29118	45320.4	41919.7	45679.9
957	957	gi|4155635.IISMSPPSSGGTHLIQILNVMENADLSTLGYGASK.+3	1201.28	50.13	gi|4155635	TRUE	1410.21	3587.49	5625.75	366.312	1925.85	579.855
958	958	gi|4155635.NIHIAAEAMR.+3	375.866	21.2	gi|4155635	TRUE	22654.1	23452.7	25435.9	13557	15088.1	14555.3
959	959	gi|4155635.KIFDAIQPDTVTPSSQIKPGMGQLHEGSN.+4	774.642	30.23	gi|4155635	TRUE	36825.4	70687.2	69307.4	26531	12738.1	47708.5
960	960	gi|4155635.IFDAIQPDTVTPSSQIKPGMGQLHEGSN.+3	989.822	31.95	gi|4155635	TRUE	16436.7	5889.26	1021.78	3573.01	5251.62	256.02
961	961	gi|7994673.GVLEPYLLDFSVR.+2	754.411	44.69	gi|7994673	TRUE	129606	126259	114081	260422	269139	259094
962	962	gi|7994673.QTLYIDPVDEK.+2	660.838	28.06	gi|7994673	TRUE	64122.9	67630.7	74598.8	124713	129352	128011
963	963	gi|7994673.AGILVFGASK.+2	481.787	31.58	gi|7994673	TRUE	31755.8	34525.9	33901.1	102920	99482.3	106194
964	964	gi|7994673.VIFAIGR.+2	388.245	29.39	gi|7994673	TRUE	41145.6	44104.4	45921	265046	281055	287211
965	965	gi|7994673.VLDLKEYS.+2	483.761	26.66	gi|7994673	TRUE	76579	83505.5	83296.9	13088.8	15888.4	13988.1
966	966	gi|7994673.[CAM]-AGILVFGASK.+2	510.298	31.65	gi|7994673	TRUE	3863.4	7745.38	16610.5	9914.14	4976.22	9999.14
967	967	gi|7994673.QIHLAIISEEEPLILGLTEMLEK.+3	873.815	56.2	gi|7994673	TRUE	120940	90390.5	85591.3	110077	88816.8	104785
968	968	gi|7994673.AGILVFGASK[CAM].+2	510.298	31.46	gi|7994673	TRUE	30081	24620.8	12473.2	43913.9	47342.4	50688.3
969	969	gi|7994673.GELHSLELVFSK.+3	453.582	33.98	gi|7994673	TRUE	10276.6	11372	3069.77	39615.3	36258.6	42258.5
970	970	gi|7994673.FKDIEC[CAM]QTILPLVENPLLDLFLATAK.+3	1001.22	55.95	gi|7994673	TRUE	9532.96	1474.25	3003.44	4411.92	6192.94	2618.45
971	971	gi|4155243.IAGIFN[Dea]GVGDIR.+2	616.835	33.33	gi|4155243	TRUE	2930.71	22794.5	3217.92	1321.19	13690	19215.6
972	972	gi|4155243.FNQVIANLIDGGNAK.+2	787.42	38.04	gi|4155243	TRUE	2801.77	3363.73	4172	2142.53	1419.9	10003.1
973	973	gi|4155243.DNQAIIDSLKEFVK.+3	540.626	40.67	gi|4155243	TRUE	6444.28	307.679	1764.32	421.129	1495.76	1274.67
974	974	gi|4155243.AIGSLSSLGLGSK.+2	595.343	30.6	gi|4155243	TRUE	27098.3	31487	6573.02	2021.41	64896.7	12836.5
975	975	gi|4155243.VDVQNLAQGDINELGAK.+2	892.463	33.71	gi|4155243	TRUE	1926.21	10091.6	3798.11	1918.35	6231.77	277.23
976	976	gi|4155243.TLSDYSTYISR.+2	653.32	27.18	gi|4155243	TRUE	119469	9914.41	568076	3038.52	578558	506179
977	977	gi|4155243.FYTQNKDYAVDIK.+3	535.603	23.47	gi|4155243	TRUE	1467.12	6226.37	9363.22	9520.07	1325.07	7029.76
978	978	gi|4155243.KSNVTGDALSASVGAGVPIQDIK.+3	743.069	30.33	gi|4155243	TRUE	9719.11	1640.5	2753.92	3587.22	942.121	6382.87
979	979	gi|4155243.FSSRDDIFSQVDTTLK.+3	620.311	35.46	gi|4155243	TRUE	5425.89	3486.64	4451.28	10615.5	11773.8	1149.52
980	980	gi|4155243.VLNYDVIDKLKDADEK.+4	470.252	31.66	gi|4155243	TRUE	17283.3	10824.1	3275.41	4959.14	5775.15	155.838
981	981	gi|4155487.AVSGISTIITKPGNINVDFADLK.+3	791.772	39.12	gi|4155487	TRUE	58211.4	56478.3	63327.2	59914.8	55354.2	55100.4
982	982	gi|4155487.AVSGISTIITKPGN[Dea]INVDFAD[Oxi]LK.+3	797.432	38.1	gi|4155487	TRUE	1855.41	460.651	13527.6	15331.1	11862.9	515.84
983	983	gi|4155487.AVSGISTIITKPGN[Dea]INVDF[Oxi]ADLK.+3	797.432	39.9	gi|4155487	TRUE	1086.81	430.767	13620.2	1923.43	5828.67	3793.55
984	984	gi|4155487.IPTEEELSIPTTIR.+2	799.935	33.6	gi|4155487	TRUE	71611.7	78173.9	73596.8	72498.8	76805.8	80428.4
985	985	gi|4155487.AGLESIATPSQPVVK.+2	748.92	27.26	gi|4155487	TRUE	2730.06	1584.99	2704.92	3003.8	2236.9	1306.54
986	986	gi|4155487.IPTEEELSIPTTIR[Orn].+2	778.924	27.37	gi|4155487	TRUE	1920.54	1424.61	1698.84	1650.44	894.026	1571.86
987	987	gi|4155487.FGQHTSENIPIDHVR.+4	438.222	20.98	gi|4155487	TRUE	146037	148566	153445	159273	157175	155467
988	988	gi|4155487.VTIIATGSER.+2	523.796	20.45	gi|4155487	TRUE	337119	349812	352629	315348	301415	314384
989	989	gi|4155487.GFALMGIGEATGEDSAK.+2	827.393	35.7	gi|4155487	TRUE	117788	130180	122026	71277.3	75463.3	71632.9
990	990	gi|4155487.HLVEYGVHQDVTPIATNTDGQHLK.+4	668.841	23.5	gi|4155487	TRUE	61006.2	50818.5	45404.3	79326.6	90799.4	94928.3
991	991	gi|4155553.GLILSGGPASVYAK.+2	666.88	31.37	gi|4155553	TRUE	181215	181375	181278	176010	175779	184943
992	992	gi|4155553.DLQIPLNTIDAK.+2	670.875	34.23	gi|4155553	TRUE	12824.2	1391.05	140427	150678	152606	151718
993	993	gi|4155553.ELGVSQDFLMR.+2	647.827	34.52	gi|4155553	TRUE	97827.5	108891	107715	79646.1	84733.7	83668.8
994	994	gi|4155553.VVYDITSKPPGTIEWE.+2	917.467	35.18	gi|4155553	TRUE	70386	73012.4	69578.8	62446.1	62393.3	64064.4
995	995	gi|4155553.IIGETFIEVFEK.+2	712.887	44.47	gi|4155553	TRUE	61319.4	58743.3	58792	67835.5	71367.8	68473.8
996	996	gi|4155553.ESGIYAEIVPFFESVENIQK.+3	767.055	51.67	gi|4155553	TRUE	53716	51415.9	50755	53600.6	55804.9	57015.5
997	997	gi|4155553.AIKDNLIAVFVDHGLLR.+3	632.035	44.09	gi|4155553	TRUE	22490.6	21359.3	19610.2	10275.2	14044	19615.9
998	998	gi|4155553.THHNVGGLPEWMDFK.+3	589.947	33.32	gi|4155553	TRUE	22032.5	23708.9	24018.5	27543.5	14868.3	20531.4
999	999	gi|4155553.SPNSPYC[CAM]AIESDKIFGLQFHPEVIQSEEGGK.+4	866.667	38.47	gi|4155553	TRUE	5928.73	6129.09	6486.47	10212.1	8115.91	10962.3
1000	1000	gi|4155553.LIEPLRELFKDEVR.+3	586.337	37.86	gi|4155553	TRUE	21135.9	18785.3	19438.4	10665.5	14409.7	15021.9
1001	1001	gi|7674358.FDLTVPLAR.+2	516.298	35.28	gi|7674358	TRUE	273428	279326	273671	193156	207989	222449
1002	1002	gi|7674358.QSGIFSEVYPEAQK.+2	791.891	31.56	gi|7674358	TRUE	38762.1	39604.5	40739.3	26163	29079.8	27011.6
1003	1003	gi|7674358.YAIGNVFR.+2	470.256	30.21	gi|7674358	TRUE	131433	134647	126922	166613	175283	158625
1004	1004	gi|7674358.ENLQGVGASIGIDR.+2	714.876	29.37	gi|7674358	TRUE	62832.8	65487.2	78240.9	101578	103758	103764
1005	1005	gi|7674358.ALDLEDFC[CAM]VSINHR.+3	563.607	36.24	gi|7674358	TRUE	51472.4	45742.6	51048.4	64788.8	57858.5	63721.4
1006	1006	gi|7674358.LIVALSEMQLLDER.+2	815.448	42.31	gi|7674358	TRUE	18279	21560.5	16952.5	34205.1	36078.7	26607.4
1007	1007	gi|7674358.IDFSIAR.+2	411.229	28.22	gi|7674358	TRUE	57905.3	56771	49199.8	132039	133605	155592
1008	1008	gi|7674358.ENLQ[Dea]GVGASIGIDR.+2	715.368	29.37	gi|7674358	TRUE	72551.8	74267.1	84762.8	107995	110741	107885
1009	1009	gi|7674358.NMHSGMQLNC[CAM]LSFLK.+3	593.949	35.04	gi|7674358	TRUE	13025.6	16749	20254.7	3325.65	24012.9	693.197
1010	1010	gi|7674358.VSVVFQSFGFVPIETPHLEYAQTLLPDASSDIQKEIYR.+4	1081.81	47.72	gi|7674358	TRUE	1684.55	2365.02	1791.28	328.561	53.8839	1045.64
1011	1011	gi|4155091.LTLDSTGIVDSIK.+2	681.38	34.25	gi|4155091	TRUE	274866	277569	302201	551381	584055	628406
1012	1012	gi|4155091.VGDTYTYSIDGDSNQHEAK.+3	700.643	21.29	gi|4155091	TRUE	114684	110968	108980	158076	169308	156747
1013	1013	gi|4155091.VGDTYTYSIDGDSNQHEA[3Me]K.+3	714.659	24.78	gi|4155091	TRUE	1041.17	558.804	65.1568	1101.84	3666.2	5031.6
1014	1014	gi|4155091.VYAIFNVK.+2	477.276	32.19	gi|4155091	TRUE	295262	330547	298772	609167	619290	596009
1015	1015	gi|4155091.KVSAEALLSKPMAVGLFGDGFIQTK.+4	652.611	40.9	gi|4155091	TRUE	303256	316442	280609	188889	193434	191612
1016	1016	gi|4155091.IYPTVDENTR.+2	604.301	19.94	gi|4155091	TRUE	103008	108807	98405.2	951443	931794	950805
1017	1017	gi|4155091.RLESDYAYSIAVLNK.+3	581.309	31.29	gi|4155091	TRUE	89488.1	94288.2	93360.3	401099	386782	393871
1018	1018	gi|4155091.VSAEALLSKPMAVGLFGDGFIQTK.+3	827.114	44.34	gi|4155091	TRUE	110831	119213	103832	76795.5	93407.6	90773.5
1019	1019	gi|4155091.APFDGVIASK.+2	502.774	25.87	gi|4155091	TRUE	14688	14715.9	15749.6	240988	241750	245999
1020	1020	gi|4155091.IGGAVDKNTLESYEFTYR.+3	688.341	31.15	gi|4155091	TRUE	119369	135118	113904	245706	224104	238212
1021	1021	gi|4154575.SLSEIEANINILVQSIADNAESIK.+3	857.789	60.82	gi|4154575	TRUE	78463.4	79694.5	78878.2	69295.9	56949.4	59192.9
1022	1022	gi|4154575.IDGISQDILEDVSK.+2	766.396	37.16	gi|4154575	TRUE	60750.8	63597.4	66108.3	60806.3	68947.1	67334.3
1023	1023	gi|4154575.IAYPNTALNENMTNQIHSLK.+3	758.051	30.96	gi|4154575	TRUE	7102.61	10740.8	5963.98	8098.81	11939.8	11314
1024	1024	gi|4154575.NTTQSLEEITNIITMIDSK.+3	717.7	52.13	gi|4154575	TRUE	92682.6	90302.2	88526.8	40198.9	46096.5	46973.8
1025	1025	gi|4154575.NQIGADIESLNNALEHYK.+3	677.004	35.24	gi|4154575	TRUE	1930.82	60786.8	6781.16	16443.1	15841	10958.3
1026	1026	gi|4154575.ILINPNREIQDK.+3	484.944	22.86	gi|4154575	TRUE	610.564	4989.59	2186.18	359.539	1674.05	1155.41
1027	1027	gi|4154575.NTINSIIQYFR.+2	684.867	43.09	gi|4154575	TRUE	47007.4	53518.6	48199.4	68467.9	65818.2	61645.3
1028	1028	gi|4154575.FLSDEN[Dea]GAINDTLK.+2	769.373	29.33	gi|4154575	TRUE	38009.7	38505.6	37439.3	18021	13624.4	31890.1
1029	1029	gi|4154575.IDGISQ[Dea]DILEDVSK.+2	766.888	37.18	gi|4154575	TRUE	2292.89	33262.7	40249.3	52290.5	46309.4	48256
1030	1030	gi|4154575.ASLGFANALNHESK.+3	486.916	25.92	gi|4154575	TRUE	11082.6	11947.8	12192.7	22922	22216.5	23679.7
1031	1031	gi|4155677.LLYAIGGSTPLEFFK.+2	828.456	45.74	gi|4155677	TRUE	306395	327040	325000	663143	672415	662924
1032	1032	gi|4155677.FVVVAIGK.+2	416.768	28.54	gi|4155677	TRUE	76552.2	90509	85976.7	361974	357036	352852
1033	1033	gi|4155677.NLQEVLDNNTLK.+2	700.873	31.07	gi|4155677	TRUE	181130	221515	231013	228271	227825	233424
1034	1034	gi|4155677.SGASIATALNHGYDVAIEIAK.+3	701.036	40.29	gi|4155677	TRUE	112379	102123	110866	199505	210962	204974
1035	1035	gi|4155677.VNFTDNTSESFDR.+2	766.337	25.25	gi|4155677	TRUE	176088	170709	184275	258524	251123	257268
1036	1036	gi|4155677.DSFKEETLENFTNLLK.+3	643.326	42.37	gi|4155677	TRUE	61685.4	56617.5	54242.4	230373	248842	235451
1037	1037	gi|4155677.NLQEVLDN[Dea]NTLK.+2	701.365	29.17	gi|4155677	TRUE	102612	103544	108125	131992	132175	131024
1038	1038	gi|4155677.LLYAIGGSTPLEFFKR.+3	604.673	41.42	gi|4155677	TRUE	77779.4	79405.8	74128.2	32101.9	4133.87	36967.6
1039	1039	gi|4155677.NLQEVLDNN[Dea]TLK.+2	701.365	29.15	gi|4155677	TRUE	130111	129171	138248	153081	153073	156610
1040	1040	gi|4155677.ENLESNNIPNLFIVGDILFK.+3	763.742	55.09	gi|4155677	TRUE	144571	131875	137276	366098	402496	385770
1041	1041	gi|4154731.IAIEVEPLK.+2	506.308	29.78	gi|4154731	TRUE	512291	495107	518840	663212	660660	696351
1042	1042	gi|4154731.EGYGEFIPYIK.+2	658.332	37.05	gi|4154731	TRUE	538048	581308	564701	421012	417363	433780
1043	1043	gi|4154731.TGIYYVNSADKEVIDNALK.+3	705.032	33.23	gi|4154731	TRUE	210408	211473	195095	140884	129416	142266
1044	1044	gi|4154731.KADEVIVDDDKYTKPSDEVLK.+4	602.561	23.46	gi|4154731	TRUE	115487	110545	116037	86983.2	83361.4	80815.4
1045	1045	gi|4154731.IYGVIDASSGYAN[Dea]GK.+2	758.37	27.06	gi|4154731	TRUE	166573	157240	111990	122298	127680	122759
1046	1046	gi|4154731.IAIEVEPLKNYVR.+3	515.3	32.68	gi|4154731	TRUE	85531.9	84917.9	90732	23407.3	8408.06	18489.9
1047	1047	gi|4154731.KADEVIVDDDKYTKPSDEVLKK.+5	507.87	21.55	gi|4154731	TRUE	128167	119335	120979	74420.5	69842.1	71598.7
1048	1048	gi|4154731.TGIYYVN[Dea]SADKEVIDNALK.+3	705.36	33.71	gi|4154731	TRUE	28998.7	33805.3	105506	35499.5	30434.5	86334.3
1049	1049	gi|4154731.YC[CAM]INSAALR.+2	534.269	23.65	gi|4154731	TRUE	57593.1	58971.9	62697	246798	251032	249908
1050	1050	gi|4154731.DVVKYEDDESLNR.+3	527.918	20.64	gi|4154731	TRUE	23275	22568.9	21849.1	62926.6	20129.4	30345.4
1051	1051	gi|7674049.YFKDPDLYPVFIDEK.+3	630.317	36.45	gi|7674049	TRUE	232023	266404	251445	126455	129656	126180
1052	1052	gi|7674049.NIHEGSYSLVDLNR.+3	539.606	27.49	gi|7674049	TRUE	66723.2	66385.3	65093	81164.1	76198.3	83156.1
1053	1053	gi|7674049.FIGISDANMQEGNFR.+2	849.899	32.58	gi|7674049	TRUE	66161.9	67446.4	64256.8	16175.5	19785.4	23194.1
1054	1054	gi|7674049.AC[CAM]TPLLEIVSKPDMK.+3	567.969	32.63	gi|7674049	TRUE	48547.9	43896.1	9065.47	4323.27	10726.7	27626.2
1055	1055	gi|7674049.GANPSVVNAILK.+2	591.846	30.85	gi|7674049	TRUE	54579.6	55911.9	58689.5	51012.7	50846.6	56209.4
1056	1056	gi|7674049.LFGFFVGQAMK.+2	622.828	42.49	gi|7674049	TRUE	50843.5	50087.4	52739.3	33193.2	23696.3	25642.4
1057	1057	gi|7674049.AYQISQFEVPIVSDGKLEIDTK.+3	827.436	39.49	gi|7674049	TRUE	9650.3	7616.81	14833.6	16016.3	13682.3	14765.4
1058	1058	gi|7674049.DPDLYPVFIDEK.+2	725.859	37.26	gi|7674049	TRUE	53191.6	12013	9238.96	13200.4	10356.6	35243.4
1059	1059	gi|7674049.TSVTWLC[CAM]VELLGR.+2	767.408	42.38	gi|7674049	TRUE	17565.6	22983.4	3327.88	4810.97	5799.31	1441.37
1060	1060	gi|7674049.AC[CAM]TPLLEIVSKPDMK[Frm].+3	577.3	32.38	gi|7674049	TRUE	7242.01	5105.32	3161.05	10227	2111.59	777.309
1061	1061	gi|4155674.FTLANLC[CAM]ATGR.+2	612.314	31.74	gi|4155674	TRUE	76883.4	88214.6	83840.8	80201.1	74865.9	82895.4
1062	1062	gi|4155674.GILNAHC[CAM]GEFENLER.+3	586.946	28.88	gi|4155674	TRUE	34254.2	39397	44561.4	27103	27857.4	28223.7
1063	1063	gi|4155674.IQQELDLLEQP.+2	663.351	36.76	gi|4155674	TRUE	47784.9	45538.1	49085.9	43726.4	43537.9	45773.3
1064	1064	gi|4155674.HLVGQQVILPLINR.+3	533.995	35.02	gi|4155674	TRUE	136003	128190	136754	182654	197917	204715
1065	1065	gi|4155674.QWFVKPEIAQSSIEK.+3	597.321	30.51	gi|4155674	TRUE	32290.4	22425.8	21914.3	36035.4	37623.9	37494.5
1066	1066	gi|4155674.SKGNVIDPLEMIEK.+3	524.948	35.76	gi|4155674	TRUE	73438.2	79030.6	75588	49073	54281.6	46828.4
1067	1067	gi|4155674.SVSDVGEFC[CAM]QTYADLENLDLSPLIAR.+3	971.471	48.44	gi|4155674	TRUE	11164	11954.8	11178.7	14422.2	14927.3	13630.7
1068	1068	gi|4155674.TLYQPGLDHAGIATQNVVEK.+3	718.711	27.32	gi|4155674	TRUE	54619.7	52595.6	55412.1	45976.8	48259.7	52153.3
1069	1069	gi|4155674.LGVSTAFSR.+2	469.259	24.9	gi|4155674	TRUE	74753.4	84319	82414.3	93050.1	92098	94354.1
1070	1070	gi|4155674.EIAQDEKLEHEFEVIKDC[CAM]IVSLR.+4	700.86	45.27	gi|4155674	TRUE	11403.1	19566	13545.5	19756.1	1482.68	4147.56
1071	1071	gi|7674020.HGVSVLNEEELLKR.+3	541.634	26.76	gi|7674020	TRUE	127077	116300	135326	56341.5	5938.07	34575.9
1072	1072	gi|7674020.SGAITPVALLEPVEIAGAMVNR.+2	1104.61	51.03	gi|7674020	TRUE	19693.8	19929.3	20037.2	486.257	5144.48	5221.84
1073	1073	gi|7674020.LNANEPLFANPR.+2	678.357	28.01	gi|7674020	TRUE	45784.1	49339.4	47984.1	55599.2	56185.4	53907.9
1074	1074	gi|7674020.SGAITPVALLEPVE[1Me]IAGAMVN[1Me]R.+3	746.084	56.93	gi|7674020	TRUE	1669.08	2539.98	4118.17	1252.05	7659.39	11284.9
1075	1075	gi|7674020.SLFELLNPK.+2	530.806	39.99	gi|7674020	TRUE	68941.5	69385	68839.5	51986.1	64396.7	60113.2
1076	1076	gi|7674020.LIFNALDLYALK.+2	697.408	46.01	gi|7674020	TRUE	44551.3	45819.2	43957.8	40232.9	49080.5	46210.8
1077	1077	gi|7674020.LDGVSLNLLYQHGK.+3	519.619	33.42	gi|7674020	TRUE	16938.3	18878.4	20619.3	10550.4	12878	11216.4
1078	1078	gi|7674020.IEYLNTLSHHYYNLDEPIVSDAVYDELYQELK.+4	972.473	45.5	gi|7674020	TRUE	25055	22941.5	24303.4	14269.3	2577.85	5092.93
1079	1079	gi|7674020.LINALGIEHIGK.+3	426.591	29.66	gi|7674020	TRUE	27375.2	30384.6	27483.9	26052.2	24010.2	21791.9
1080	1080	gi|7674020.MWSLDDVFNQNELR.+2	883.912	44.69	gi|7674020	TRUE	13654.7	10743.5	13230.1	4715.47	5514.77	6027.42
1081	1081	gi|4154956.VSDLVAFFSK.+2	556.803	39.49	gi|4154956	TRUE	83160.1	83909.5	87499.6	152678	146861	153747
1082	1082	gi|4154956.SPFDAFLGAEFSR.+2	722.349	43.68	gi|4154956	TRUE	70987.3	77299.9	74361.6	101144	100898	92596.3
1083	1083	gi|4154956.IISTHDFLTAC[CAM]AYNLALAK.+3	708.038	39.18	gi|4154956	TRUE	57955.3	56019	61531.5	92579.5	87219.7	86506.2
1084	1084	gi|4154956.VI[1Me]DLPFC[CAM]YDGGYYGK.+2	890.916	38.96	gi|4154956	TRUE	23658.3	23291.6	23136.7	50270.5	50988.8	42392.1
1085	1085	gi|4154956.EVLDNNPEIIDSVNEK.+2	914.452	28.73	gi|4154956	TRUE	30965.4	28312.8	30161.5	29471.4	31086.6	30290.5
1086	1086	gi|4154956.INQIAVFEDAK.+2	624.335	29.98	gi|4154956	TRUE	9305.28	27291.5	11539.2	28055.1	33994.4	29231.2
1087	1087	gi|4154956.FIQINFINPQTNPK.+2	837.454	36.97	gi|4154956	TRUE	23219	24045.1	20447	45895.4	43454.5	47319.2
1088	1088	gi|4154956.GVSYNENIALK.+2	604.319	24.47	gi|4154956	TRUE	51443.2	48711.9	55462.3	78266.9	83325.2	73986.7
1089	1089	gi|4154956.APHFLESFQNYAPLLEVNEVSGLLQC[CAM]AHLR.+4	863.941	49.79	gi|4154956	TRUE	5754.1	2912.91	4320.09	2909	3944.8	385.848
1090	1090	gi|4154956.YLGDGFFLYVK.+2	661.345	42.84	gi|4154956	TRUE	12841.5	8062.09	67959.9	43194.9	16671.2	41816.3
1091	1091	gi|4155626.GTLTHPTQQFVGLR.+3	518.951	25.29	gi|4155626	TRUE	254124	251540	250574	396505	391047	395227
1092	1092	gi|4155626.LPIVLNLVNR.+2	575.869	38.42	gi|4155626	TRUE	550429	520315	511671	1.04256e+06	1.05305e+06	1.11971e+06
1093	1093	gi|4155626.ALAAPLNIHGDHSDMYLSR.+4	521.011	28.3	gi|4155626	TRUE	127497	136403	130022	108055	102923	100604
1094	1094	gi|4155626.DMTIVHLC[CAM]EIFEEINEDALK.+3	807.056	52.53	gi|4155626	TRUE	398041	347028	355065	254838	245471	259683
1095	1095	gi|4155626.HPVVSNYIYGLGER.+3	535.279	29.63	gi|4155626	TRUE	325703	331124	322080	624869	625415	606868
1096	1096	gi|4155626.AGVATIHSLRPFPYER.+4	454.248	27.67	gi|4155626	TRUE	166149	168280	154647	235860	229943	237330
1097	1097	gi|4155626.SSPAGAMGAMFNEVTSAVYQTQGTK.+3	845.062	47.05	gi|4155626	TRUE	115966	128427	120374	51766.8	46936	51294.9
1098	1098	gi|4155626.ALAAPLN[Dea]IHGDHSDMYLSR.+4	521.257	28.3	gi|4155626	TRUE	16372.6	113123	95295.3	100826	95082.7	96598
1099	1099	gi|4155626.SIELQEIEVWDGNTASSNALR.+3	778.052	39.32	gi|4155626	TRUE	39432	24637.5	43610.6	94126.4	91159.9	92931.7
1100	1100	gi|4155626.DMTIVHLC[CAM]EIFEEINEDALKGTLTHPTQQFVGLR.+5	791.8	53.26	gi|4155626	TRUE	56321	46280.1	44619.7	3346.14	3487.7	1421.1
1101	1101	gi|4154758.ELAMQISDEIFK.+2	712.361	39.65	gi|4154758	TRUE	143850	156605	152927	44876.7	43301.7	46033.4
1102	1102	gi|4154758.SVYEAGFTSPSPIQEK.+2	870.428	28.16	gi|4154758	TRUE	96455.7	99071.7	92591.1	38158.8	33141.4	35252.1
1103	1103	gi|4154758.IHIAPSNITNTDITQR.+3	598.655	25.67	gi|4154758	TRUE	134713	138273	128774	97265.7	91965.3	93806
1104	1104	gi|4154758.LLSLQFETSK.+2	583.327	32.35	gi|4154758	TRUE	79884.4	60194.3	83878.6	43168.3	23964.9	39999.7
1105	1105	gi|4154758.IGLNQQEIDAIQNPK.+2	840.949	29.97	gi|4154758	TRUE	38632.9	39273.7	26687.7	18695.2	17737.2	20480.9
1106	1106	gi|4154758.VSEGIISLYEQLTEIFEPSQLVLK.+3	912.497	61.3	gi|4154758	TRUE	70566.8	56126.8	64313.4	36727.3	29018.2	36316.4
1107	1107	gi|4154758.GMAITLVTPLEYK.+2	718.397	39.13	gi|4154758	TRUE	67848	66864.4	66682.6	22780.3	25403.5	25228.3
1108	1108	gi|4154758.GLDISGVSHVFSYH[AAS]LPLN[Dea]TESYIHR.+4	717.863	36.57	gi|4154758	TRUE	14541.1	10009.9	3121.81	1840.99	10729.4	8628.23
1109	1109	gi|4154758.EADELHQFLASK.+2	694.346	29.47	gi|4154758	TRUE	13199.5	12073.9	14812.3	8849.92	518.828	11624.8
1110	1110	gi|4154758.EIDSEIELFEIPTINENQIIK.+3	829.767	46.9	gi|4154758	TRUE	13838	16072.9	43744.4	21543.1	15860.7	24203.7
1111	1111	gi|4155868.LVFPLGDLLK.+2	557.847	46.7	gi|4155868	TRUE	108291	102737	90222	356444	369252	387539
1112	1112	gi|4155868.FGLALDHALKLGC[CAM]EK.+3	557.968	36.66	gi|4155868	TRUE	6998.25	55560.9	9301.31	2486.15	41465.9	40842.8
1113	1113	gi|4155868.AC[CAM]EFLGIPLEVLDFQKDFK.+3	757.057	50.34	gi|4155868	TRUE	7669.74	8900.52	11079.4	4605.71	3475.81	5026.1
1114	1114	gi|4155868.AC[CAM]EFLGIPLEVLDFQK.+2	939.987	50.8	gi|4155868	TRUE	95288.7	88766	86137.9	204004	213834	210811
1115	1115	gi|4155868.AFVSLK[AAS]D[1Me]GMIEVEFKEPFYGVAK.+4	661.849	39.19	gi|4155868	TRUE	4502.82	9435.32	600.288	1787.71	1394.55	3452.34
1116	1116	gi|4155868.GALEPHFVVGIDAK.+3	484.933	30.52	gi|4155868	TRUE	56170	62116.9	62754.7	138729	133069	128453
1117	1117	gi|4155868.AC[CAM]EFLGIPLEVLDFQ[Dea]KDFK.+3	757.385	50.01	gi|4155868	TRUE	5128.86	2594.59	3796.31	2202.61	1158.79	8744
1118	1118	gi|4155868.DQSYFLYALEHEVIAK.+3	642.66	44.67	gi|4155868	TRUE	12811.8	15872.5	11398.9	38974.1	43185.6	39649.7
1119	1119	gi|4155868.LVFPLGDLLKK.+3	414.932	41	gi|4155868	TRUE	25703	22082.5	23442	29541.9	31222.7	32532.8
1120	1120	gi|4155868.DFKDGEYFIK.+2	631.309	28.84	gi|4155868	TRUE	7565.77	10122	7293.12	20734.3	25204.2	26472.8
1121	1121	gi|4154993.LGDLVADENLVK.+2	643.354	30.54	gi|4154993	TRUE	259491	271934	287789	247541	242660	241816
1122	1122	gi|4154993.SIEIDSNVPPEILR.+2	791.428	35.26	gi|4154993	TRUE	33270.3	39824.4	56601.2	875.292	27207.6	31975
1123	1123	gi|4154993.NILMIGSTGVGK.+2	595.334	31.4	gi|4154993	TRUE	114037	120121	125964	72287	89403.1	80358
1124	1124	gi|4154993.LLPPLPSGVSEEK.+2	683.385	30.34	gi|4154993	TRUE	61951.8	70336.1	65366.8	58505.3	63768.9	53313.1
1125	1125	gi|4154993.DLLPIVEGSVVNTK.+2	742.422	37.59	gi|4154993	TRUE	77537.8	76828.8	78175.8	106349	109467	121455
1126	1126	gi|4154993.LKDKIEEAVVEK.+3	467.605	18.59	gi|4154993	TRUE	19625.1	18136.9	18315	18165.2	14349.1	218863
1127	1127	gi|4154993.DLVNNSVLLVENEHKER.+4	502.767	29.67	gi|4154993	TRUE	21237.5	19380.9	12407.9	22034.8	16940.4	20768.7
1128	1128	gi|4154993.AESSGVIFIDEIDK.+2	761.885	37.03	gi|4154993	TRUE	29223.5	30211.9	31792	38991.5	50387.5	51465.5
1129	1129	gi|4154993.VELENLTEEIMYMILTQTK.+3	766.725	61	gi|4154993	TRUE	21733.6	22514.5	22121.3	18316.4	17927.4	20503.3
1130	1130	gi|4154993.KLLPPLPSGVSEEK.+3	498.624	27.37	gi|4154993	TRUE	68337.5	66422.9	67088	59623.9	72220.1	71769.7
1131	1131	gi|9910637.LDAVFDDVLSK.+2	611.322	35.46	gi|9910637	TRUE	312347	330053	322432	295919	298629	300423
1132	1132	gi|9910637.IIHQNPQPSETQETITSEPSGSEDEILDSLAEK.+3	1208.25	34.41	gi|9910637	TRUE	11979	2513.54	1081.07	6581.63	9323.19	10349.6
1133	1133	gi|9910637.YVEYSLYYALIDSLAAEHSAR.+3	812.069	47.81	gi|9910637	TRUE	38854.9	33215.8	30039.3	44287.8	44272.4	42002
1134	1134	gi|9910637.KVDIIFITADK.+2	631.871	31.93	gi|9910637	TRUE	15223.6	12084.5	15928	23247	18420.2	17940.6
1135	1135	gi|9910637.INNLSSMPNYER.+2	719.343	24.46	gi|9910637	TRUE	38910.2	36703.1	36556.1	37814.8	36457.2	37568.4
1136	1136	gi|9910637.GNEYFSFN[Dea]GIEVLDK.+2	866.907	40.02	gi|9910637	TRUE	858.541	14127.4	131236	22309.5	23519.8	24684.5
1137	1137	gi|9910637.GLC[CAM]GGFNTNTIK.+2	641.317	25.32	gi|9910637	TRUE	16970.9	17475.6	20279.4	52959.3	51192.5	50306.7
1138	1138	gi|9910637.TLTISYNK.+2	470.261	21.87	gi|9910637	TRUE	31377.4	29318.2	30456	44482.7	44672.5	47190.1
1139	1139	gi|9910637.ARQEAITTELVEINAGVEALK.+3	752.413	36.95	gi|9910637	TRUE	19976.7	10129.6	8796.56	370438	31331.2	35744.9
1140	1140	gi|9910637.KGNEYFSFN[Dea]GIEVLDK.+2	930.954	34.56	gi|9910637	TRUE	378.369	972.452	449.657	2309.63	2002	865.958
1141	1141	gi|4154526.NEISAIQDMIK.+2	631.327	36.28	gi|4154526	TRUE	75392.5	84817.5	86484	18911.3	2090.3	12523.1
1142	1142	gi|4154526.LGEHYDSITAAISSLPDAQSLQNVVSK.+3	948.486	42.22	gi|4154526	TRUE	19254.6	22295.3	25262.7	9546.73	10076.7	12188.3
1143	1143	gi|4154526.KLGEHYDSITAAISSLPDAQSLQNVVSK.+4	743.64	37.98	gi|4154526	TRUE	2525.51	5177.26	2715.06	9063.59	2353.3	2168.96
1144	1144	gi|4154526.GIQDLSDSYER.+2	641.799	24.42	gi|4154526	TRUE	59528.7	61859.4	59946.1	30436.8	31088	34461.9
1145	1145	gi|4154526.DANFAQSMFANAK.+2	707.825	33.73	gi|4154526	TRUE	24259.8	26461	32496.1	11872.2	5118.78	6039.72
1146	1146	gi|4154526.YYGFVDYNHTYNK.+3	561.919	26.88	gi|4154526	TRUE	15537	2630.04	453.596	16657.7	10454.8	6320.89
1147	1147	gi|4154526.IPTINTNYYSLLGTTLQYR.+3	744.395	43.81	gi|4154526	TRUE	117713	118089	111150	7487.98	71094.5	71652.9
1148	1148	gi|4154526.LGEHYDSITAAISSLPDAQSLQNVVSKK.+4	743.64	39.66	gi|4154526	TRUE	5485.94	7152.6	1268.61	1688.2	11507.2	2467.04
1149	1149	gi|4154526.TNPNSPQGIQDNYYIDSNIHSQVQSR.+3	992.467	27.28	gi|4154526	TRUE	1765.67	332.23	1344.56	1580.26	231.572	2478.46
1150	1150	gi|4154526.KTNPNSPQGIQDNYYIDSNIHSQVQSR.+4	776.626	24.66	gi|4154526	TRUE	6609.6	7736.89	8097.85	9136.65	5106.47	1041.57
1151	1151	gi|4155891.GTGEAIQDLDLLSR.+2	744.389	36	gi|4155891	TRUE	305707	303404	318999	342099	358880	361842
1152	1152	gi|4155891.LPVYVGDEPLLAVAK.+2	792.456	38.81	gi|4155891	TRUE	112898	113025	111812	219985	217514	221806
1153	1153	gi|4155891.AYDILAVGSEAK.+2	618.827	30.57	gi|4155891	TRUE	225595	243408	228611	406554	416522	430595
1154	1154	gi|4155891.SVLEEVKPDLVR.+3	461.933	28.47	gi|4155891	TRUE	225868	214648	226914	437412	440941	451714
1155	1155	gi|4155891.IMVC[CAM]VPYGLTSVER.+2	812.415	36.56	gi|4155891	TRUE	238547	246173	243017	232957	234059	239990
1156	1156	gi|4155891.DQVSGLLHTIELSSDDVFEAIKDQVR.+4	729.375	55.33	gi|4155891	TRUE	98388.3	56932.4	71890.5	128248	118012	100916
1157	1157	gi|4155891.GQGIIINEPSIVAVR.+2	783.454	33.78	gi|4155891	TRUE	75017.7	85662.4	80345.6	277572	293830	308624
1158	1158	gi|4155891.VAGDKLDQSIVEYIR.+3	569.309	33.87	gi|4155891	TRUE	113990	119104	119957	314884	307396	300219
1159	1159	gi|4155891.LDPPLTMEVSGR.+2	657.84	27.47	gi|4155891	TRUE	75035.2	81645.8	87978.4	52905.4	59136.1	134660
1160	1160	gi|4155891.FNLLIGER.+2	481.277	33.66	gi|4155891	TRUE	121517	117605	97157.3	384704	390669	419167
1161	1161	gi|4156090.VVGVSDYAFKDDIVK.+3	552.294	30.2	gi|4156090	TRUE	80164.2	89177.3	85825.9	82090.1	80905.3	82375.7
1162	1162	gi|4156090.ISGHQAISSDILEK.+3	499.935	23.51	gi|4156090	TRUE	150978	148614	167612	184133	189483	199020
1163	1163	gi|4156090.IAYIGSYVEVPAMLNVWDR.+2	1098.56	48.57	gi|4156090	TRUE	144344	150625	137875	61678.7	64485.3	64830
1164	1164	gi|4156090.MQETLDFIAER.+2	676.829	33.23	gi|4156090	TRUE	227070	220364	246498	48693.9	56205	56900.7
1165	1165	gi|4156090.VVFDLNDAEIEPFLWH.+2	972.481	49.19	gi|4156090	TRUE	28170	27382.2	26410.4	72050.4	73100.6	68347
1166	1166	gi|4156090.HMSTDHTAALNVELLK.+3	593.973	27.33	gi|4156090	TRUE	37419.5	32822	37015.6	21690.7	17897.1	22883.1
1167	1167	gi|4156090.HMSTDHTAALNVELLKK.+4	477.756	24.03	gi|4156090	TRUE	71704.7	74912	81537.3	21761.3	15678.2	17824.3
1168	1168	gi|4156090.VVFD[1Me]LNDAEIEPFLWH.+2	979.488	48.63	gi|4156090	TRUE	948.518	295.805	617.191	616.17	1150.64	128.365
1169	1169	gi|4156090.VVGVSDYAFK.+2	542.787	27.38	gi|4156090	TRUE	35233.5	32715.1	34901.9	133530	134126	124497
1170	1170	gi|4156090.GVDINAIVKDYYK.+3	499.936	35.48	gi|4156090	TRUE	11582.1	11295.7	13626.1	5207.72	12370.3	6598.25
1171	1171	gi|4155486.DNVVTIDEINR.+2	644.331	26.7	gi|4155486	TRUE	425427	439030	446065	442951	450081	462418
1172	1172	gi|4155486.GFFQNLLDK.+2	541.288	39.41	gi|4155486	TRUE	167309	166178	169435	182005	181241	194944
1173	1173	gi|4155486.YLPVGSHHLTTDLSHMLNTPFPYAEEVK.+4	799.9	38.95	gi|4155486	TRUE	37219.9	36590.5	42211.4	36468.5	9962.36	7765.67
1174	1174	gi|4155486.NDDFLPIKPTEQK.+3	515.603	26.97	gi|4155486	TRUE	51210.9	55697	57741	105201	98095.4	100948
1175	1175	gi|4155486.YNIMGMFEDLKDPR.+3	576.941	41.88	gi|4155486	TRUE	657.269	7009.03	6912.94	6715.06	716.093	859.848
1176	1176	gi|4155486.MAGLNADEDRNNPISSFR.+3	669.65	29.02	gi|4155486	TRUE	66543.6	65013.4	64218.3	41981.6	36818.9	48204.6
1177	1177	gi|4155486.FTLDKQEVNDPLGMSGTR.+3	669.998	29.04	gi|4155486	TRUE	2006.49	24305.7	11429.2	2944.36	5326.53	6888.87
1178	1178	gi|4155486.IC[CAM]AIVAEFK.+2	525.786	30.92	gi|4155486	TRUE	73351.5	71003.8	69565.3	127690	120656	85563.6
1179	1179	gi|4155486.YGDLSFESGAETPSQSVQIPTTGSDGHESHIVPLSEIQTIMR.+4	1126.04	40.74	gi|4155486	TRUE	9159.69	12643.3	12432.2	14456.7	16059.2	14215.8
1180	1180	gi|4155486.AGLDNDKHILHALPYR.+4	459	24.82	gi|4155486	TRUE	41555.4	36251.8	31992.4	63771	64346.5	58958.6
1181	1181	gi|4155154.ELGAVGFAQLLEQK.+2	751.914	41.68	gi|4155154	TRUE	55454	60013.7	54006.9	85147.8	88837.9	88129.6
1182	1182	gi|4155154.LFAQVLNEGTK.+2	610.338	29.34	gi|4155154	TRUE	76317.4	79893.4	77056.6	124757	133247	127033
1183	1183	gi|4155154.LNNALNFLPQGK.+2	664.87	33.08	gi|4155154	TRUE	31194.9	31941.8	29861	47905.8	48580.8	45707.2
1184	1184	gi|4155154.QELFANTPLANAALGTK.+2	879.973	37.48	gi|4155154	TRUE	21300.5	20159.4	23591.3	28331.4	25716.9	30801.2
1185	1185	gi|4155154.AYEEPYFEASDK.+2	724.814	25.78	gi|4155154	TRUE	37700.8	38779.1	36222.5	45085.7	46135.3	42598.6
1186	1186	gi|4155154.FLLGSEPLR.+2	516.298	32.25	gi|4155154	TRUE	139476	140678	140656	260600	261873	282137
1187	1187	gi|4155154.VPVIYEENHLLPMGFIHLAFR.+4	624.587	45.76	gi|4155154	TRUE	23768.7	28213	25907.3	2978.92	8183.96	3169.75
1188	1188	gi|4155154.LVVVLGGDLK.+2	506.824	32.33	gi|4155154	TRUE	84813.2	87061.6	99464.4	84264.6	99549.4	103638
1189	1189	gi|4155154.LNTTYNYFYLGLPLDFNQTLLNQIQK.+3	1045.55	53.04	gi|4155154	TRUE	10988.4	10577.8	9247.78	8807.83	385.878	7990.71
1190	1190	gi|4155154.LN[Dea]NALNFLPQGK.+2	665.362	33.08	gi|4155154	TRUE	28917.5	30658.6	29219.6	46508.8	44355.8	44499.7
1191	1191	gi|4155406.FC[CAM]VVEGDLQTNR.+2	719.343	26.91	gi|4155406	TRUE	856101	893259	883764	956970	969765	999936
1192	1192	gi|4155406.EGLYVLNFMSSPGSGK.+2	843.414	41.76	gi|4155406	TRUE	249649	266169	258359	212709	217406	226561
1193	1193	gi|4155406.LKPEAPIFLMSSK.+3	487.611	32.82	gi|4155406	TRUE	309666	316160	293051	367525	369923	370793
1194	1194	gi|4155406.ADMIEVFNFR.+2	621.303	40.17	gi|4155406	TRUE	831810	880276	833262	660936	643161	645212
1195	1195	gi|4155406.TTMLENLADFKDFK.+3	558.28	38.83	gi|4155406	TRUE	105667	99766	100783	41180.3	39072	44040.2
1196	1196	gi|4155406.SLEDFKNFLLEK.+3	494.933	39.42	gi|4155406	TRUE	101655	92661.6	103182	34687.5	31089.3	37442.7
1197	1197	gi|4155406.TTMLENLADFK.+2	641.821	37.7	gi|4155406	TRUE	269203	271479	259796	321642	337536	351235
1198	1198	gi|4155406.GVSAHQITTGEAC[CAM]HLEASMIEGAFDLLKDEGALEK.+5	746.365	49.18	gi|4155406	TRUE	43778.1	45112.8	40017.8	44948.9	29954.6	26435.5
1199	1199	gi|4155406.YLKEGLYVLNFMSSPGSGK.+3	697.359	37.32	gi|4155406	TRUE	43561.8	42442.3	42836.3	10712.4	5955.31	3917.32
1200	1200	gi|4155406.LKPEAPIFLMSSKDPK.+4	451.004	28.16	gi|4155406	TRUE	16327.6	19944.6	20792.9	24104.1	1593.52	15882
1201	1201	gi|7388356.VIYLDQAPIGK.+2	608.851	29.28	gi|7388356	TRUE	19411.8	25957	18402.8	81144.5	80180.6	73744.4
1202	1202	gi|7388356.YLESLSSYAR.+2	594.798	27.82	gi|7388356	TRUE	62676.4	65660	18920.1	81484.1	46131.2	54041.3
1203	1203	gi|7388356.STLAFDTLYAEGQR.+2	786.389	33.53	gi|7388356	TRUE	13331.4	16567.7	12398.6	21738.1	22836.2	20172.3
1204	1204	gi|7388356.HADFVVDIGPK.+2	599.317	29	gi|7388356	TRUE	19120	14022.6	12389.4	3667.32	1367.13	2515.12
1205	1205	gi|7388356.IASQIGSGLTGVLYVLDEPSIGLHEKDTLK.+4	789.182	44.5	gi|7388356	TRUE	4705.79	4533.36	9855.52	2883.86	5727.31	1942.94
1206	1206	gi|7388356.NQFVVFTGLSGSGK.+2	720.878	34.98	gi|7388356	TRUE	19854.3	14128.8	9627.47	26885.6	11175.3	27827.3
1207	1207	gi|7388356.VIASGTPLEVAQNC[CAM]EK.+2	858.435	26.27	gi|7388356	TRUE	10598	7520.36	8422.46	7893.59	8456.38	9807.71
1208	1208	gi|7388356.GIIQIAYDMFK.+2	649.844	49	gi|7388356	TRUE	26810.4	29221.3	26253.7	16535.8	16174.2	8430.83
1209	1209	gi|7388356.SSLILQTLLPTAQTLLNHAK.+3	721.423	48.33	gi|7388356	TRUE	19721	20003.5	16777.5	18899.7	20032	13354.3
1210	1210	gi|7388356.VGKPNVDKIEGLTPAIAIDQK.+4	552.317	29.76	gi|7388356	TRUE	9925.89	1056.72	26618.4	3927.96	6494.17	4998.49
1211	1211	gi|4154653.AEYEILSLLISK.+2	689.895	46.68	gi|4154653	TRUE	165277	162471	157345	262246	269520	288109
1212	1212	gi|4154653.ALDYGADDYLPKPYDPK.+3	647.647	30.99	gi|4154653	TRUE	60801.9	61911.5	57354.9	71261.2	75781.5	83448.6
1213	1213	gi|4154653.SIDVIIGR.+2	436.764	27.76	gi|4154653	TRUE	464719	427089	440419	596297	564395	639153
1214	1214	gi|4154653.GIGYKLEY.+2	471.75	29.8	gi|4154653	TRUE	633.261	9717.31	3680.14	2667.9	4804.61	12362.1
1215	1215	gi|4154653.HIPIIISSAR.+2	553.838	25.03	gi|4154653	TRUE	144271	144040	161765	402448	443000	448778
1216	1216	gi|4154653.ALDYGADDYLPKPYDPKELLAR.+4	631.575	37.35	gi|4154653	TRUE	16230.1	14498.5	4411.5	831.411	107.749	1516.24
1217	1217	gi|4154653.QPQYIISVR.+2	552.314	27.09	gi|4154653	TRUE	84521	87866.5	82016	227081	225891	222778
1218	1218	gi|4154653.KEEVSEPGDANIFR.+3	530.93	24.4	gi|4154653	TRUE	142424	146513	145428	298870	290147	284772
1219	1219	gi|4154653.EEVSEPGDANIFR.+2	731.844	27.64	gi|4154653	TRUE	137828	144522	139737	129782	127999	127439
1220	1220	gi|4154653.ALDYGADDYLPK.+2	670.822	30.22	gi|4154653	TRUE	14684.1	21765.6	14514.7	23648.5	3357.32	16809.8
1221	1221	gi|4155171.NSTGIGAVPSISIR.+2	686.383	30.88	gi|4155171	TRUE	54593.2	11659.5	59786	115081	117484	117288
1222	1222	gi|4155171.SANQSIEEALQNVPGVHIR.+3	688.027	36.71	gi|4155171	TRUE	22945.9	23374.1	26333	34075.2	38192.2	37004
1223	1223	gi|4155171.LGPVYTN[Dea]QNYPGFFIFDHLR.+3	800.399	45.1	gi|4155171	TRUE	18917.9	9853.48	11390.8	41680.2	8896.7	1281.53
1224	1224	gi|4155171.GIPTNWESQVSER.+2	751.865	28.83	gi|4155171	TRUE	67710.2	70410.6	71231.2	63490.8	63684	66375.9
1225	1225	gi|4155171.LGPVYTNQN[Dea]YPGFFIFDHLR.+3	800.399	45.1	gi|4155171	TRUE	7546.34	9853.48	10505.3	41641.1	12604.6	817.349
1226	1226	gi|4155171.YGPNAFGGVINIITK.+2	782.43	41.87	gi|4155171	TRUE	37290.7	43839	37890.7	60049.3	53135.5	57423.1
1227	1227	gi|4155171.WGAVYQNFFGDTDR.+2	838.379	38.76	gi|4155171	TRUE	37372.2	36241.5	34416.5	46842.6	45637.3	45953.8
1228	1228	gi|4155171.VEASGVAN[Dea]DKEAPLSWR.+3	610.639	26.95	gi|4155171	TRUE	40032.4	45533.7	42600	23709.6	24263.8	23836.1
1229	1229	gi|4155171.SLVNNMLFNTYLR.+2	792.914	42.5	gi|4155171	TRUE	36491.1	31097.3	33371.2	27361.1	29121	29995.2
1230	1230	gi|4155171.FDSNYLNVNTNPK.+2	763.368	26.91	gi|4155171	TRUE	49180	43878	48150.9	68050	59740.2	64293.5
1231	1231	gi|81625871.LILELEGEK.+2	522.303	30.79	gi|81625871	TRUE	390644	376258	394036	312645	300543	298375
1232	1232	gi|81625871.IIEQLIPMYAK.+2	659.876	36.29	gi|81625871	TRUE	70372.8	81717.5	76236.3	53526.5	57230.3	54236.8
1233	1233	gi|81625871.LNPQFENIIFEHDDNQMILNFGPQHPSSHGQLR.+5	775.377	39.31	gi|81625871	TRUE	5479.35	38240.7	49435.6	18786.5	27442.7	25191.7
1234	1234	gi|81625871.MAQSWGMSGIMLR.+2	734.349	37.27	gi|81625871	TRUE	90841.6	81570.9	72000.8	12209.8	16044.6	15192.8
1235	1235	gi|81625871.GELGFFIHSEGEPYPHR.+4	493.739	31.35	gi|81625871	TRUE	30924	30155.9	28673.5	28519.1	22780	24019.4
1236	1236	gi|81625871.TDTPIMAQNPHYISAPK.+3	628.649	24.88	gi|81625871	TRUE	20684.7	18005.3	25774.2	13769.5	12660.5	12589.8
1237	1237	gi|81625871.LILELEGEKIIK.+3	466.625	35.53	gi|81625871	TRUE	2565.89	2017.79	2799.69	110.833	478.162	3245.38
1238	1238	gi|81625871.ELDFDVPVGNYGDSYDR.+2	980.932	36.22	gi|81625871	TRUE	25810.1	29004.8	28686.8	50073.5	54737.9	51977
1239	1239	gi|81625871.EDIMTQNYALMQHFVLVAQGMRPPVGEVYAPTESPK.+4	1012.5	49.06	gi|81625871	TRUE	5188.04	5076.09	916.799	222.299	1874.93	2922.23
1240	1240	gi|81625871.IGGVPLDLPPNWLEGLKK.+3	649.375	41.98	gi|81625871	TRUE	5313.55	530.73	4137.9	2044.89	2813.32	3669.41
1241	1241	gi|6685832.IGLISTSPEREDTIFL.+2	895.98	42.2	gi|6685832	TRUE	32099.3	31493.2	31288.7	43327.2	42915.1	40118.2
1242	1242	gi|6685832.VGN[Dea]GPFPSEDTTPMGDHLR.+3	676.643	28.46	gi|6685832	TRUE	72832.1	68765	66702.9	26558.5	26669.3	27657.4
1243	1243	gi|6685832.MGDLLDDKILEEK.+3	506.929	33.02	gi|6685832	TRUE	50806.6	47462.5	49080.6	8326.66	13662.3	2151.67
1244	1244	gi|6685832.AYDLGENYEKDLMGYFK.+3	685.984	40.65	gi|6685832	TRUE	23836.1	26712	16297.9	16135.6	4880	993.371
1245	1245	gi|6685832.LISTSPEREDTIFL.+2	810.928	38.12	gi|6685832	TRUE	2376.6	3863.03	958.213	4220.18	732.103	3946.15
1246	1246	gi|6685832.HSLHLMPSGVLYPK.+3	526.954	28.17	gi|6685832	TRUE	9911.08	77475.5	8115.6	14619.4	35959.5	27441.5
1247	1247	gi|6685832.AINEVIGITK.+2	529.316	26.76	gi|6685832	TRUE	90195.5	82542.7	56861	138499	129585	144755
1248	1248	gi|6685832.LDVLDGIDAIK.+2	586.332	38.08	gi|6685832	TRUE	94898	86401.3	85043.7	125421	126385	142593
1249	1249	gi|6685832.DLC[CAM]EEISAFEDLENR.+2	920.407	44.62	gi|6685832	TRUE	30417.2	29643	24685.2	38742.3	38674.6	38446.4
1250	1250	gi|6685832.LEAFPSDLKDC[CAM]TPIYQTFK.+3	758.377	36.08	gi|6685832	TRUE	20783.6	28632.1	7444.04	23764.1	38491.7	30703.2
1251	1251	gi|8134369.LLQASDWNVQK.+2	651.346	27.7	gi|8134369	TRUE	90238.6	93965.5	93722.6	111664	109011	105770
1252	1252	gi|8134369.DVSGEGVQQALLK.+2	672.362	28.22	gi|8134369	TRUE	144707	145479	154108	81742.8	82377.6	78558.2
1253	1253	gi|8134369.GIVFIDEIDK.+2	574.813	36.55	gi|8134369	TRUE	142486	155105	145991	203477	197912	208819
1254	1254	gi|8134369.GIVFIDEIDKISR.+3	502.284	39	gi|8134369	TRUE	75269.7	77066.6	82697.7	30296.9	28799.5	33307.9
1255	1255	gi|8134369.SNILLIGPTGSGK.+2	628.864	30.44	gi|8134369	TRUE	50598.5	59801.3	56178.3	167330	157088	155674
1256	1256	gi|8134369.TTQNVLGFTQEK.+2	683.354	27.12	gi|8134369	TRUE	59790.8	58288.6	54204.9	146245	146629	165052
1257	1257	gi|8134369.HLDIPIAISDATSLTEAGYVGEDVENILTR.+3	1071.55	51.02	gi|8134369	TRUE	94757.9	84823.5	87199	82021.4	82840.2	83110.9
1258	1258	gi|8134369.AVLDNYVIGQEQAK.+2	774.407	28.38	gi|8134369	TRUE	26838.4	27318.2	26399.9	25555.3	28044.3	30815.7
1259	1259	gi|8134369.HLDIPIAISDATS[SOa]LTEAGYVGEDVENILTR.+3	1070.88	51.03	gi|8134369	TRUE	69480.8	62140.8	66839	62770.4	60198.6	62239.6
1260	1260	gi|8134369.MESSAYEEEFLLSR.+2	845.885	34.54	gi|8134369	TRUE	43627.4	48770.7	51704.8	15379.2	14130.4	17167.8
1261	1261	gi|8928204.NLDMILGLENR.+2	644.34	38.36	gi|8928204	TRUE	223969	211129	222298	163440	167418	183182
1262	1262	gi|8928204.IVYDVVDVMEK.+2	655.339	34.38	gi|8928204	TRUE	183023	204417	189990	161929	154367	156708
1263	1263	gi|8928204.VAILINALR.+2	491.824	34.47	gi|8928204	TRUE	212836	224169	211322	419514	422925	435933
1264	1264	gi|8928204.AIVVTITSGK.+2	494.805	24.43	gi|8928204	TRUE	271154	273759	267419	285477	284116	262948
1265	1265	gi|8928204.ILGEEVEYVEFK.+2	727.874	34.73	gi|8928204	TRUE	62611.9	55876.1	55580.5	109672	108882	110399
1266	1266	gi|8928204.STTTANLAIGLAESGKK.+3	554.64	26.98	gi|8928204	TRUE	56238.3	71776.8	70715.7	62456.3	59598.9	59022.6
1267	1267	gi|8928204.VVAVDFDIGLR.+2	602.34	37.85	gi|8928204	TRUE	127174	54071.4	35536.1	234514	156956	204334
1268	1268	gi|8928204.NLSFLAASQSK.+2	583.314	28.78	gi|8928204	TRUE	43897.8	55653.3	50145.3	178930	174228	191370
1269	1269	gi|8928204.LKPELVAN[Dea]GEMISIEEVLK.+3	705.053	41.36	gi|8928204	TRUE	159480	156387	145580	101904	103811	123916
1270	1270	gi|8928204.ILC[CAM]LPLIGIIPEDHHIISATNK.+4	617.599	42.41	gi|8928204	TRUE	61651.7	70554.4	56140.1	128684	122909	132473
1271	1271	gi|4155646.ESAEQLLYEGR.+2	647.817	28.42	gi|4155646	TRUE	65192.1	70484.6	71611.1	136790	131914	132891
1272	1272	gi|4155646.YSIDNDANYALK.+2	693.83	26.21	gi|4155646	TRUE	82152.4	82708.2	83462.6	91089	90116.6	86352
1273	1273	gi|4155646.YPGIDVSGVFLEDDK.+2	827.404	39.88	gi|4155646	TRUE	35074.1	14350.5	11683.7	11127.3	9698.08	4800.02
1274	1274	gi|4155646.TVFNLNLIALNSK.+2	723.919	41.15	gi|4155646	TRUE	38707.4	37396.6	35662.7	83530.2	76488.8	82955
1275	1275	gi|4155646.ILMSLAPDGQPDVYLYDTHKK.+4	601.811	31.74	gi|4155646	TRUE	49785.1	55263.4	56076.3	16680.6	48992.4	24837.3
1276	1276	gi|4155646.SNESIDAYKDSIVYVSR.+3	649.322	29.48	gi|4155646	TRUE	14771.2	16240.9	14922	20813.3	20522.2	18213.3
1277	1277	gi|4155646.LYDVDTGTLKK.+3	418.231	21.49	gi|4155646	TRUE	4571.65	394.688	2767.26	36580.4	35818	36663.8
1278	1278	gi|4155646.LHEVLANDLK.+3	384.552	21.61	gi|4155646	TRUE	21674.1	23909	24559.9	122522	130118	130228
1279	1279	gi|4155646.ATHENIASSQGMAVVSSVSSDGSK.+3	783.704	25.73	gi|4155646	TRUE	62403.3	67907.7	59372.6	53817.5	50141.3	52026.5
1280	1280	gi|4155646.EQGAINYAELK.+2	618.317	24.95	gi|4155646	TRUE	2814.75	1330.02	2141.26	80777.1	86285.5	84098.9
1281	1281	gi|7388074.AISKEEVLEYIGSLSVLELSELVK.+3	883.493	56.68	gi|7388074	TRUE	2.0307e+06	1.76416e+06	1.76371e+06	1.74498e+06	1.76167e+06	1.68909e+06
1282	1282	gi|7388074.FGVSATPTVVAGAAVAGGAAAESEEKTEFNVILADSGAEK.+4	956.232	43.8	gi|7388074	TRUE	183267	197450	160777	241160	274212	248400
1283	1283	gi|7388074.AISKEEVLEYIGSLSVLELS[SLA]ELVK.+3	878.489	56.67	gi|7388074	TRUE	534788	462720	448631	475577	481030	451847
1284	1284	gi|7388074.TEFNVILADSGAEK.+2	747.378	33.01	gi|7388074	TRUE	369856	367369	368143	394580	404692	412848
1285	1285	gi|7388074.FGVSATPTVVAGAAVAGGAAAESEEKTEFN[Dea]VILADSGAEK.+4	956.479	43.8	gi|7388074	TRUE	12923.6	23181.6	143581	195051	197817	200787
1286	1286	gi|7388074.FGVSATPTVVAGAAVAGGAAAESEEK.+3	783.064	33.12	gi|7388074	TRUE	151922	163602	138091	186163	169999	179319
1287	1287	gi|7388074.EEVLEYIGSLSVLELSELVK.+3	750.41	59.67	gi|7388074	TRUE	294931	272216	300886	371824	331548	350699
1288	1288	gi|7388074.KLEEVGAKVEVK.+3	443.598	19.38	gi|7388074	TRUE	2619.53	352.24	406.683	359.241	762.109	1332.77
1289	1289	gi|7388074.DATEKTPHVLKEGVNKEEAETIKK.+5	539.692	18.98	gi|7388074	TRUE	7347.38	6830.94	7157.48	2816.39	1493.9	1616.16
1290	1290	gi|7388074.[CAM]-AISKEEVLEYIGSLSVLELSELVK.+3	902.5	56.14	gi|7388074	TRUE	23790.1	47553.3	43759.2	173062	177096	169076
1291	1291	gi|9789748.GC[CAM]IKEFDFLSC[CAM]AFPSENPLLK.+3	824.736	43.33	gi|9789748	TRUE	12822.8	3819.82	14441.7	8913.75	9403.36	3111.65
1292	1292	gi|9789748.IQDTQILAFLK.+2	645.377	41.11	gi|9789748	TRUE	6905.21	9871.12	1175.27	5542.88	6874.05	9795.27
1293	1293	gi|9789748.EMLLQIPIALEWLQK.+2	913.018	53.66	gi|9789748	TRUE	22850.7	18675.2	17497.5	4830.25	349.503	349.738
1294	1294	gi|9789748.IYENLDLAK.+2	539.793	26.04	gi|9789748	TRUE	19521.8	13114.1	17161.1	12730.2	13557.7	3200.32
1295	1295	gi|9789748.YGILPSQFTDYQGIVGDSSDNYKGVK.+3	951.131	37.54	gi|9789748	TRUE	388.116	1112.57	6046.39	14036.8	15606.2	8907.27
1296	1296	gi|9789748.EGTLALIDTFAYLFR.+2	865.462	55.53	gi|9789748	TRUE	17124.6	15229.3	14946.8	5042.06	14111.8	14164.3
1297	1297	gi|9789748.LFNTYTTPLLR.+2	669.875	35.56	gi|9789748	TRUE	39222.8	44272.7	44409.2	57666	59974.8	54918.4
1298	1298	gi|9789748.GGLEEDLLTLAR.+2	643.851	41.27	gi|9789748	TRUE	21531.2	23973.3	23763.7	20466.3	17102.9	23283.8
1299	1299	gi|9789748.SINFGLVYGMGSK.+2	686.85	34.85	gi|9789748	TRUE	6902.92	22668	2230.96	4154.52	2174.9	2928.32
1300	1300	gi|9789748.ILNDEVYPLR.+2	616.338	29.61	gi|9789748	TRUE	17549.9	16300.8	18825.1	10454.2	16839.4	21368.5
1301	1301	gi|4154633.VQHLEGVIYE.+2	593.809	26.77	gi|4154633	TRUE	138720	152156	151713	85247.3	97107.1	91365.3
1302	1302	gi|4154633.LNAAYEEEPEKLNAIAR.+3	644.334	26.52	gi|4154633	TRUE	28778.3	29099.1	28752.2	12956.1	15820.6	14123.6
1303	1303	gi|4154633.GIQAQETDLGELIIQLINEHPVHIVVPAIHK.+5	685.785	52.6	gi|4154633	TRUE	15572.4	11503.1	11081.2	1400.74	1235.57	734.255
1304	1304	gi|4154633.LDEYLELFEK.+2	649.829	39.25	gi|4154633	TRUE	44630.8	44031.2	47272.1	45306.4	35529	43530.1
1305	1305	gi|4154633.DGDEANEIIYNLAK.+2	782.878	37.35	gi|4154633	TRUE	24384.5	23843	25930.4	26358.9	17292.7	26983.1
1306	1306	gi|4154633.YHSDQEYEEIITDQLGDMQLR.+3	861.727	39.78	gi|4154633	TRUE	18224.5	20510.9	20301.8	8343.56	10355.6	10072.2
1307	1307	gi|4154633.LVESFDDAAILNNLLAPSAVGVPITC[CAM]YQNIITGPR.+4	936.244	52.86	gi|4154633	TRUE	27321.8	22888.9	23722.8	18850.1	19329.5	23331.4
1308	1308	gi|4154633.MSTTAC[CAM]DVHVAIC[CAM]GIEK.+2	946.439	29.16	gi|4154633	TRUE	1009.31	2291.18	3832.65	163.021	398.429	641.753
1309	1309	gi|4154633.C[CAM]TEVC[CAM]PVEIPLAELIR.+2	949.989	45.65	gi|4154633	TRUE	7512.43	366.588	5799.34	8813.8	11448.7	9900.23
1310	1310	gi|4154633.LLAPILPLVK.+2	538.876	41.04	gi|4154633	TRUE	37439	37227.3	33137.9	31916.3	32724.5	34619
1311	1311	gi|4155037.IEAINYLPSDEIK.+2	752.898	32.79	gi|4155037	TRUE	92956	96250.6	94618.8	99513.9	89027.3	97747.3
1312	1312	gi|4155037.MLDLFSPVGK.+2	553.799	38.63	gi|4155037	TRUE	178363	175085	169892	106357	111137	114921
1313	1313	gi|4155037.NRPLFDNLTPLFPDEQIK.+3	719.716	40.68	gi|4155037	TRUE	94009.3	89427.9	89915.1	159364	163722	165129
1314	1314	gi|4155037.IAELVLER.+2	471.785	27.79	gi|4155037	TRUE	94337.5	94913	96147	153583	158415	158430
1315	1315	gi|4155037.FALRN[Dea]GDIVTGQVR.+3	516.283	28.47	gi|4155037	TRUE	116044	121145	113110	47527.8	40431.3	48153
1316	1316	gi|4155037.IYPAFDILK.+2	540.31	38.66	gi|4155037	TRUE	195328	184255	171178	181877	186550	193496
1317	1317	gi|4155037.ELAQGITSNHPEVELIILLVDERPEEVTDMQR.+4	919.224	45.41	gi|4155037	TRUE	4630.27	2165.16	2832.1	1666.53	4791.85	1308.41
1318	1318	gi|4155037.DVVVLLDSITR.+2	615.359	42.24	gi|4155037	TRUE	52058.8	56402.9	44092.2	120261	127731	130259
1319	1319	gi|4155037.MDEVIFEEFK.+2	643.802	37.79	gi|4155037	TRUE	32014.6	32586	33639.3	29440.9	34105.7	28704
1320	1320	gi|4155037.DNEEFLNLMNEK.+2	748.34	36.43	gi|4155037	TRUE	13217.1	22078.3	21903.2	21194.6	21527.6	18565.5
1321	1321	gi|6831687.IALMDTPQGTIWEK.+2	801.913	35.34	gi|6831687	TRUE	54351.2	59908.1	55075.1	32266.5	36617.6	38449.4
1322	1322	gi|6831687.SAIAFDLLR.+2	503.29	37.68	gi|6831687	TRUE	152766	150698	146912	167661	183352	192304
1323	1323	gi|6831687.ASEYLDAMVR.+2	577.779	28.37	gi|6831687	TRUE	94818.3	93475.2	99579.9	60770.8	61192.6	67824.6
1324	1324	gi|6831687.VLGTLGGINPNFK.+2	665.38	32.43	gi|6831687	TRUE	35234.1	40125.6	43454.4	80942.7	77341.1	74994.3
1325	1325	gi|6831687.SVLNFNEEDLLMSK.+2	819.906	38.75	gi|6831687	TRUE	20595.2	15713.7	23040.6	5677.5	20697.8	18056.2
1326	1326	gi|6831687.FIEELLGIGFK.+2	633.361	45.05	gi|6831687	TRUE	29359.1	28880.9	29792.9	68742.2	62600.5	80256.5
1327	1327	gi|6831687.ALSVLESMLSSTNEK.+2	804.911	40.25	gi|6831687	TRUE	1383.84	1577.49	886.133	9710.36	11340.6	12388
1328	1328	gi|6831687.VLGTLGGINPNFKK.+3	486.621	28.4	gi|6831687	TRUE	12649.5	12824.3	12147.5	5826.2	8403.35	8635.55
1329	1329	gi|6831687.EILEC[CAM]MQDDLNVSK.+2	847.392	32.86	gi|6831687	TRUE	11534.2	13586.7	13806.9	2995.32	7092.09	9960.2
1330	1330	gi|6831687.NFTDIDDKIINK.+3	479.252	28.6	gi|6831687	TRUE	5308.82	6785.08	13397.5	14135.9	1315.03	4802.08
1331	1331	gi|4156021.TLLPDPESLAK.+2	592.332	32.39	gi|4156021	TRUE	346484	356599	351810	311614	298339	309357
1332	1332	gi|4156021.QGLPYEVIER.+2	602.322	29.86	gi|4156021	TRUE	194452	205874	190638	156696	160883	148903
1333	1333	gi|4156021.AGVFNVEELNTDPFMEELIK.+3	765.712	48.28	gi|4156021	TRUE	91490.6	93476.3	91609	47979.7	51567.8	55367.2
1334	1334	gi|4156021.MIC[CAM]NDTWSVEHFK.+3	556.25	28.7	gi|4156021	TRUE	25051.3	21002.9	25234.1	5865.42	10677.8	24809.8
1335	1335	gi|4156021.IVPIQFLK.+2	479.31	35.79	gi|4156021	TRUE	302440	303256	294864	332105	343555	352897
1336	1336	gi|4156021.THYIDTANYEHPDLAK.+4	472.727	22.67	gi|4156021	TRUE	51105.2	48544.6	50936	34094.7	38902.3	39981
1337	1337	gi|4156021.AGVFNVEELN[Dea]TDPFMEELIK.+3	766.04	48.28	gi|4156021	TRUE	105752	101997	103496	41770	47023.2	51142
1338	1338	gi|4156021.EAGILGVLGAGFDPGVTNAYVAHAQR.+3	861.782	43.18	gi|4156021	TRUE	29304.6	32178.7	36340	38841.7	23976.4	41848.6
1339	1339	gi|4156021.KGLGEIGVEQVDADDTQALIALIQK.+3	875.476	44.08	gi|4156021	TRUE	6777.55	6602.08	14240.9	10847.7	12874.6	17584.7
1340	1340	gi|4156021.TNIGC[CAM]YMTGIK.+2	629.302	29.08	gi|4156021	TRUE	38120.2	39735.5	42234.2	32265.3	27872.6	29833.5
1341	1341	gi|7388360.IDLAPYVGADLK.+2	637.853	35.06	gi|7388360	TRUE	602864	605091	602053	613660	648479	644122
1342	1342	gi|7388360.TALIEALTR.+2	494.295	32.12	gi|7388360	TRUE	547976	520019	543221	931618	957701	965648
1343	1343	gi|7388360.SDLLVINKIDLAPYVGADLK.+3	719.744	42.01	gi|7388360	TRUE	12020.6	7839.44	8992.77	13172.7	3182.68	3851.09
1344	1344	gi|7388360.AKEGLDDVIAWIK.+3	486.605	39.18	gi|7388360	TRUE	311370	301963	325328	302362	307879	328753
1345	1345	gi|7388360.AKEGLDDVIAWIKR.+3	538.639	37.39	gi|7388360	TRUE	29340.5	28228.1	32153.4	236148	18869.7	17430.7
1346	1346	gi|7388360.IIGVETGGC[CAM]PHTAIR.+3	527.612	22.28	gi|7388360	TRUE	143363	137814	142098	286444	279550	277308
1347	1347	gi|7388360.GEKPFIFTNIR.+3	441.247	30.71	gi|7388360	TRUE	160375	171382	160686	290179	293004	297594
1348	1348	gi|7388360.FPNLELLLIESGGDNLSATFNPELADFTIFVIDVAEGDKIPR.+4	1148.35	64.41	gi|7388360	TRUE	9063.64	13009.9	573.804	14025.8	15969.9	15660.3
1349	1349	gi|7388360.EGLDDVIAWIK.+2	629.837	45.58	gi|7388360	TRUE	56320.7	54226.4	54576.4	39376.7	42529.2	46882
1350	1350	gi|7388360.DRIIGVETGGC[CAM]PHTAIR.+4	463.743	21.97	gi|7388360	TRUE	95022.8	95432.8	95153.7	66988.8	68569.7	79096.3
1351	1351	gi|7674359.YLLFSALSLPK.+2	626.371	44.57	gi|7674359	TRUE	99531.5	106030	96193	102480	97568.1	95590.2
1352	1352	gi|7674359.AVESSFEEYGLQK.+2	743.857	27.92	gi|7674359	TRUE	51344.5	54558.7	47064.1	43545.7	40445.4	40537
1353	1353	gi|7674359.IFLEFVSANPTGPLHIGHAR.+4	544.797	35.85	gi|7674359	TRUE	39847.1	39496.7	28652.8	18894.2	20670.4	34398.4
1354	1354	gi|7674359.DLMLLEIK.+2	487.783	39.72	gi|7674359	TRUE	96822.6	97555.6	103571	46965.6	37427.9	49667.6
1355	1355	gi|7674359.ASLEFLGYDSSKLEVLLAQMVR.+3	823.773	53.25	gi|7674359	TRUE	5991.21	2367.1	1611.14	2318.1	2672.51	4922.63
1356	1356	gi|7674359.EHGHYATPIAFNLAK.+3	556.955	27.26	gi|7674359	TRUE	13805.7	17562.4	15414.7	34027.3	29238.4	35100.3
1357	1357	gi|7674359.SPLAIAEELALK.+2	627.869	41.47	gi|7674359	TRUE	50915.1	51100.4	47036.9	51939.8	47331.7	43095.3
1358	1358	gi|7674359.ESVTYPEVFYK.+2	681.335	31.37	gi|7674359	TRUE	14721.2	19623.5	6875.14	50001.7	60045.6	54837.6
1359	1359	gi|7674359.SPFSKEEILQTPLK.+3	539.635	29.86	gi|7674359	TRUE	9998.96	12291.5	10758.4	15504.9	14958.8	19126
1360	1360	gi|7674359.YINIWGADHHGYIAR.+4	447.226	28.82	gi|7674359	TRUE	10113.1	9186.01	9612.14	22472.9	18330	17358.7
1361	1361	gi|4155266.DFSDVALIPIISSAK.+2	788.435	44.89	gi|4155266	TRUE	97418.8	95918.8	95499.3	52485.7	47837.3	57236.5
1362	1362	gi|4155266.AYADLLPTLK.+2	552.819	35.05	gi|4155266	TRUE	143081	152083	153663	70754.7	74175.8	76385.9
1363	1363	gi|4155266.IISVHELIK.+3	351.222	27.78	gi|4155266	TRUE	30325.9	26078.3	27560.1	23934.6	26462.9	26919.3
1364	1364	gi|4155266.EWGNIPIIAAGGIWDK[Frm].+2	884.457	45.83	gi|4155266	TRUE	25601.1	24506.9	26343.5	29090	25981.7	29151.2
1365	1365	gi|4155266.VVEASKEWGNIPIIAAGGIWDK[Frm].+3	794.422	42.84	gi|4155266	TRUE	40880.1	43851.4	37377	9254.1	44929.3	3672.31
1366	1366	gi|4155266.VVEASKEWGNIPIIAAGGIWDK[AAR].+3	794.434	43.81	gi|4155266	TRUE	29916.4	28965.4	30155.3	2062.86	6089.94	2364.79
1367	1367	gi|4155266.ALNEIFANAR.+2	559.801	29.86	gi|4155266	TRUE	91398.4	100929	85412.6	34872.8	50026.3	117547
1368	1368	gi|4155266.DIDTMLSLGASGVQMATR.+3	622.641	43.85	gi|4155266	TRUE	38350.4	40064.6	39763.2	6852.62	1834.6	5912.8
1369	1369	gi|4155266.VGYC[CAM]IADGLGR.+2	590.793	26.04	gi|4155266	TRUE	22552.5	23540.1	25066.6	322.178	1708.79	21120.2
1370	1370	gi|4155266.VVEASKEWGNIPIIAAGGIWDK[Frm]K.+4	628.092	40.1	gi|4155266	TRUE	15428.5	6566.03	12209.3	9634.45	161.633	5299.98
1371	1371	gi|4154654.ALADEITLK.+2	487.282	28.18	gi|4154654	TRUE	281988	272914	283635	348865	353269	365445
1372	1372	gi|4154654.AEIDGDMGDQHVGLQAR.+3	604.616	23.4	gi|4154654	TRUE	144869	150165	239647	93688.3	94310.1	89060.9
1373	1373	gi|4154654.LGVDTENLLVSQPSTGEEALEILETITR.+3	1009.86	55.51	gi|4154654	TRUE	79193.5	73305.9	69062.6	58333.3	66099.4	67820.6
1374	1374	gi|4154654.[AAS]-LGVDTEN[Dea]LLVSQPSTGEEALEILETITR.+3	1018.86	55.5	gi|4154654	TRUE	56085.4	60376.5	55188.3	43049.5	48330	41297.8
1375	1375	gi|4154654.SGGIDLVVVDSVAALTPK.+2	870.991	46.89	gi|4154654	TRUE	356157	367087	356878	266242	286937	277974
1376	1376	gi|4154654.IKESIGSNEEIMPLPDEPLEEME.+3	877.08	40.04	gi|4154654	TRUE	24197.8	20497.8	21880.5	9636.74	10196.2	8247.31
1377	1377	gi|4154654.IIEIYGPESSGK.+2	646.84	26.67	gi|4154654	TRUE	241881	266986	258920	475781	421496	448368
1378	1378	gi|4154654.RLGVDTENLLVSQPSTGEEALEILETITR.+3	1061.9	51.9	gi|4154654	TRUE	63447.3	55944.3	57821.2	39302.4	41726.3	43078.5
1379	1379	gi|4154654.EGEIIDYGVK.+2	561.788	25.56	gi|4154654	TRUE	125059	129193	128343	391988	390774	390582
1380	1380	gi|4154654.[Frm]-LGVDTENLLVSQPSTGEEALEILETITR.+3	1019.19	55.51	gi|4154654	TRUE	60657.3	65609.4	59705.3	52263.4	54119.5	45921.2
1381	1381	gi|4155624.KLTQEVIDANMLAIQR.+3	615.008	32.37	gi|4155624	TRUE	70655.4	86272.9	81023.9	56105.4	51128.9	48077.6
1382	1382	gi|4155624.VSGMLEIEAFK.+2	612.321	35.8	gi|4155624	TRUE	149793	144604	155850	52642.2	44796	39273.3
1383	1383	gi|4155624.EVQAFASYGSAK.+2	629.309	23.1	gi|4155624	TRUE	214718	225541	231912	144911	150332	154354
1384	1384	gi|4155624.LTQEVIDANMLAIQR.+2	857.961	34.82	gi|4155624	TRUE	92305.2	91762.2	99989.9	21202.2	24773.7	21590.4
1385	1385	gi|4155624.TGKEVQAFASYGSAK.+3	515.263	21.56	gi|4155624	TRUE	133216	128689	125772	9997.76	17133.1	16454.1
1386	1386	gi|4155624.FMQPDYVLVIDPGLVFIENIFANEKEDTTYIITSYLNKEELFEK.+5	1046.53	64.24	gi|4155624	TRUE	311.921	2786.81	11459.6	7091.51	5865.08	5034.41
1387	1387	gi|4155624.RPIPNTPMLGALMK.+3	513.623	33.18	gi|4155624	TRUE	72182	73425.4	68977.6	24971.4	20629.7	19074.1
1388	1388	gi|4155624.KVFLVDC[CAM]LK.+2	561.323	28.42	gi|4155624	TRUE	41081.6	40346.7	41234.7	36524.7	34948.6	38339.7
1389	1389	gi|4155624.FMQPDYVLVIDPGLVFIENIFANEKEDTTYIITSYLN[Dea]KEELFEK.+5	1046.73	64.26	gi|4155624	TRUE	10086.8	2021.11	10961.8	5831.87	2345.19	450.448
1390	1390	gi|4155624.FMQPDYVLVIDPGLVFIENIFANEKEDTTYIITSYLNKEELFEKKPELK.+6	971.506	62.97	gi|4155624	TRUE	48702.7	40723	49430.1	1306.45	723.765	308.389
1391	1391	gi|9973363.KGDTLVSVAPEDLR.+3	500.607	25.27	gi|9973363	TRUE	112060	106447	95424.4	12003.8	164460	162498
1392	1392	gi|9973363.VGEKVPVDGVVIKGES[SLA]LLDER[Dea].+4	556.807	34.43	gi|9973363	TRUE	1291.48	11608.4	10360.6	889.35	577.135	273.04
1393	1393	gi|9973363.ALVDVAPNLAYLK.+2	693.903	37.31	gi|9973363	TRUE	82500.6	85162	89951.5	108969	106350	113210
1394	1394	gi|9973363.LFLDTSDFEK.+2	607.801	34.6	gi|9973363	TRUE	34305.8	46323.4	39759.4	76653	65238.5	76962
1395	1395	gi|9973363.ALSGESMPVNVSER.+2	738.362	24.8	gi|9973363	TRUE	127209	125354	119937	48302	63867.7	55171.3
1396	1396	gi|9973363.TLGC[CAM]EYHASLLPEEK.+3	582.95	26.78	gi|9973363	TRUE	13227.5	11328.4	47233.9	40817.8	41271.1	37942.6
1397	1397	gi|9973363.AQGIENFC[CAM]ILSGDR.+2	790.38	34.3	gi|9973363	TRUE	8713.45	2567.97	1195.11	4750.55	8997.78	6132.58
1398	1398	gi|9973363.ALVDVAPN[Dea]LAYLK.+2	694.395	37.92	gi|9973363	TRUE	0	2538.33	3118.1	3315.37	45427.4	1276.94
1399	1399	gi|9973363.AQGIENFC[CAM]ILSGDRK.+3	569.954	30.44	gi|9973363	TRUE	20694.4	22195.6	18547.8	30775.4	23702.5	47856.8
1400	1400	gi|9973363.YKAPAIFVGDGINDAPTLASADVGIGMGK.+3	950.157	39.2	gi|9973363	TRUE	9672.59	12298.9	749.916	6205.08	4849.5	906.237
1401	1401	gi|4155883.DGVLTVIAPLEGTPAYK.+2	872.48	40.5	gi|4155883	TRUE	71207.5	76087.3	68424.9	172142	173622	163921
1402	1402	gi|4155883.AIEGLLSNLDAHSAYLNEK.+3	686.688	36.42	gi|4155883	TRUE	11643.9	11562.2	12286.1	27878	33820.8	33532.3
1403	1403	gi|4155883.ISISEIMTK.+2	511.284	32.22	gi|4155883	TRUE	48262.2	44404.5	44837.7	82546.3	79801.9	77300
1404	1404	gi|4155883.GITPDIVIYPGK.+2	636.864	33.08	gi|4155883	TRUE	6279.04	6105.89	669.236	56129.1	53035.7	53545.9
1405	1405	gi|4155883.FSNVVTEIEK.+2	583.309	27.63	gi|4155883	TRUE	28163.6	27485.6	27987.7	92901.8	91639.5	91690.5
1406	1406	gi|4155883.TSIQITVVR.+2	508.809	26.49	gi|4155883	TRUE	84384.2	81878.6	82996.3	145831	138897	148395
1407	1407	gi|4155883.GNPGGLLNQAVGLSNLFIK.+3	638.027	48.04	gi|4155883	TRUE	44337.5	49167.8	47412.5	77755.9	84158.2	79647.1
1408	1408	gi|4155883.FSNVVTEIEKK.+3	431.906	25.28	gi|4155883	TRUE	8622.43	10152.8	13247.9	44286.7	16486.5	25999.6
1409	1409	gi|4155883.AIEGLLSN[Dea]LDAHSAYLNEK.+3	687.016	36.42	gi|4155883	TRUE	10855.6	9977.52	11428	22847.6	2960.89	38440.7
1410	1410	gi|4155883.APYTNLPVVVLVN[Dea]GGSASASEIVAGALQDHKR.+4	809.433	42.33	gi|4155883	TRUE	28754.3	27877.8	22896.8	50323.4	46935.4	48886.8
1411	1411	gi|4155090.GLTTIDDLQSLK.+2	652.359	32.63	gi|4155090	TRUE	67008.9	64689.8	72158.1	71482.1	67302.5	71955.2
1412	1412	gi|4155090.TTIDAPNLQLR.+2	621.346	28.53	gi|4155090	TRUE	119073	111559	123538	92303.9	92900.9	100583
1413	1413	gi|4155090.ASLDAANLSFANIK.+2	717.883	34.36	gi|4155090	TRUE	39952.8	44383	40766.4	37593.6	44429.4	40149.5
1414	1414	gi|4155090.GATTNLSLQAQELSVK.+2	830.449	29.14	gi|4155090	TRUE	44575.1	47004.4	45600.7	30224.6	28514.7	29979.3
1415	1415	gi|4155090.LIDPPTSSLEATPGFLPSPK.+3	689.705	37	gi|4155090	TRUE	44022.3	65181.2	39457.5	61539.1	63513.9	62297.2
1416	1416	gi|4155090.KYDANLVDFTTYLR.+3	573.63	38.4	gi|4155090	TRUE	62419.5	61840.3	55923.8	64096.8	73098.2	66748.1
1417	1417	gi|4155090.AALGLYELLK.+2	545.829	40.39	gi|4155090	TRUE	80529.3	78428.9	81329.1	88433.8	91947.3	90276.7
1418	1418	gi|4155090.ASLDAANLSFANIKR.+3	530.958	30.55	gi|4155090	TRUE	24682.9	20733.4	16319.5	14583	11365.5	13747.4
1419	1419	gi|4155090.AMFLPTLNASYNFK.+2	808.911	40.06	gi|4155090	TRUE	39617.7	39473.7	31637.2	52185.4	18301.8	52790.7
1420	1420	gi|4155090.AMFLPTLNASYN[Dea]FK.+2	809.403	38.74	gi|4155090	TRUE	57343.8	4726.41	20803.8	1433.46	12580.1	3836.64
1421	1421	gi|7387671.TGVEASLDIQGR.+2	623.325	27.36	gi|7387671	TRUE	10979.5	11508.8	5511.1	19240.8	4404.98	2313.2
1422	1422	gi|7387671.NAN[Dea]DAIGMVQTADK.+2	724.838	23.77	gi|7387671	TRUE	2194.92	605.013	4445.3	642.469	4183.8	3556.35
1423	1423	gi|7387671.YNILAQSGSFAMAQANAVQQNVLR.+3	865.443	44.21	gi|7387671	TRUE	2523.64	8974.16	7332.82	170240	2541.78	157903
1424	1424	gi|7387671.AADDSSGMAIADSLR.+2	740.341	27.8	gi|7387671	TRUE	80516.9	98543.2	93675.5	14991.5	12990.6	12280.6
1425	1425	gi|7387671.GAMIVMDMADSAR.+2	684.309	33.97	gi|7387671	TRUE	10963.8	1406.17	585.621	2547.76	1770.52	1546.73
1426	1426	gi|7387671.INTNIAALTSHAVGVQNNR.+3	665.024	30.53	gi|7387671	TRUE	1926.84	379.89	663.375	16424.3	4122.29	1055.45
1427	1427	gi|7387671.DVDFAEESANFSK.+2	729.823	30.91	gi|7387671	TRUE	5415.38	5581.23	6309.48	6827.87	1022.04	6441.73
1428	1428	gi|7387671.N[Dea]ANDAIGMVQTADK.+2	724.838	28.42	gi|7387671	TRUE	3209.44	14529.3	12481.7	3277.75	11172.2	2259.06
1429	1429	gi|7387671.ELTIN[Dea]GVEIGTVNDVHK.+3	613.655	33.22	gi|7387671	TRUE	2231.62	628.061	1428.83	14246.7	1505.79	4163.84
1430	1430	gi|7387671.YNILAQSGSFAMAQAN[Dea]AVQQNVLR.+3	865.771	44.18	gi|7387671	TRUE	3064.78	386.104	469.283	165865	7358.13	15024.8
1431	1431	gi|4155680.VNQVYQMGFAR.+2	656.827	27.82	gi|4155680	TRUE	58359.7	62463.6	61703.5	51110.9	57468.6	50166.3
1432	1432	gi|4155680.LTQLIGETLIR.+2	628.882	34.99	gi|4155680	TRUE	202013	207897	224729	381023	393750	408893
1433	1433	gi|4155680.AVIGGVIDEMQTK.+2	680.861	29.35	gi|4155680	TRUE	22832.6	8186.23	10445.2	4903.16	2846.57	5823.24
1434	1434	gi|4155680.[CRM]-VIGGVIDEMQTK.+2	666.845	29.24	gi|4155680	TRUE	81663.6	85400.4	77055.1	53502.2	54183.4	54667.7
1435	1435	gi|4155680.VIMNQLEQATNAPTPAQINR.+3	737.051	30.31	gi|4155680	TRUE	86094.6	89936.6	90537.3	69187.6	71407.9	73360.2
1436	1436	gi|4155680.QNAIALESAAVPLAYYLEAMGQQTR.+3	903.462	51.12	gi|4155680	TRUE	39835.5	22020.6	26196.4	17215.9	16320.7	12668.8
1437	1437	gi|4155680.SIAQNAQNIFQALMQAGILGGLANEK.+3	900.809	57.64	gi|4155680	TRUE	33250.7	24197.8	28089.8	25723.2	20530.7	14357.2
1438	1438	gi|4155680.TLMAYGLYR.+2	544.284	31.02	gi|4155680	TRUE	99188.5	101186	98796.2	76038.1	74353.1	76033.3
1439	1439	gi|4155680.VIM[Oxi]NQLEQATNAPTPAQINR.+3	742.383	25.73	gi|4155680	TRUE	25799.9	23467	1334.53	7622.43	778.956	984.438
1440	1440	gi|4155680.[CAM]-VIMNQLEQATNAPTPAQINR.+3	756.058	23.06	gi|4155680	TRUE	7109.98	5055.89	6747.44	69605.4	66641.3	68126.1
1441	1441	gi|9910702.TLLKDVETILEK.+3	467.945	41.8	gi|9910702	TRUE	80838.2	72907.6	85795	25111.1	25207.9	24707.3
1442	1442	gi|9910702.EEALEPFLR.+2	552.29	33.22	gi|9910702	TRUE	336271	342833	341178	372848	381750	387385
1443	1443	gi|9910702.EHLDFKDEQVVLTVHK.+4	485.009	24.43	gi|9910702	TRUE	56588.4	55899.4	53736.4	1987.52	25155.3	31354.2
1444	1444	gi|9910702.NAEFQQFLDTSDEWIEKR.+3	752.69	41.48	gi|9910702	TRUE	10632.1	176.986	5952.71	20916.1	22507.7	21995.1
1445	1445	gi|9910702.LFIPHQANFR.+3	414.896	26.69	gi|9910702	TRUE	174509	175278	156959	184415	177208	174466
1446	1446	gi|9910702.TLKPTPFNAKEEALEPFLR.+4	551.055	33.22	gi|9910702	TRUE	100888	97429.8	99364.6	119265	135631	129981
1447	1447	gi|9910702.AHLTPQDIDLVVVATLSPDFLAMPSTAC[CAM]VLSAK.+3	1160.94	55.05	gi|9910702	TRUE	23485.6	23374.4	17109.2	638.196	318.106	6059.21
1448	1448	gi|9910702.TLKPTPFN[Dea]AKEEALEPFLR.+4	551.301	33.22	gi|9910702	TRUE	98298.4	90092.3	89371.7	119564	134779	128540
1449	1449	gi|9910702.FAN[Dea]DEEKSSDLGVIAAK.+3	598.963	22.76	gi|9910702	TRUE	799.046	24196.4	4234.13	9421.98	6261.1	12623.4
1450	1450	gi|9910702.FANDEEKSSDLGVIAAK.+3	598.635	23.74	gi|9910702	TRUE	5958.52	6632.42	21458.7	1053.27	2343.32	3160.1
1451	1451	gi|4155267.IMSVSDDLMWR.+2	676.821	36.72	gi|4155267	TRUE	98952.2	104115	104182	27671.5	32993.2	29063.8
1452	1452	gi|4155267.AVKEDLASEIVAR.+3	467.596	25.7	gi|4155267	TRUE	61133	58048.8	61098.8	42797.7	42791.5	52902.9
1453	1453	gi|4155267.SLGNYVGITEEPNAMFGK.+2	963.967	36.36	gi|4155267	TRUE	32664.8	32720.4	34911.5	12458	16858.3	17666.1
1454	1454	gi|4155267.VFSANLLPEILLESDFDEGVGVLDVLK.+3	977.858	60.71	gi|4155267	TRUE	30255.2	32218.7	32758.7	32465.3	30204.1	33361.7
1455	1455	gi|4155267.LALLQQYGAR.+2	566.827	29.88	gi|4155267	TRUE	61255.4	67236.5	61142	142476	147568	144114
1456	1456	gi|4155267.TLEEIEDLK.+2	545.287	28.32	gi|4155267	TRUE	41615.6	39795	44013.5	54646.4	61720.4	60541.4
1457	1457	gi|4155267.GANEIIGLEYIEK.+2	724.885	36.33	gi|4155267	TRUE	53705.8	59758.3	60706.2	77248.7	72781.3	64874.1
1458	1458	gi|4155267.SLGNYVGITEEPN[Dea]AMFGK.+2	964.459	37.67	gi|4155267	TRUE	18103.8	1838.12	1910.17	650.944	1516.18	495.33
1459	1459	gi|4155267.EQSIITMPLLEGLDGVQK.+2	986.027	45.87	gi|4155267	TRUE	12943.5	15612.3	15159.6	19371.5	20374.7	19590.8
1460	1460	gi|4155267.INQEVVKDESYR.+3	493.92	18.15	gi|4155267	TRUE	13564.2	12344.3	14009.6	41225.3	39903	41639
1461	1461	gi|4155289.MEGVLIPAGFVK.+2	630.855	37.4	gi|4155289	TRUE	341115	357039	341297	231999	243479	239114
1462	1462	gi|4155289.ILLLRPAFQYSDNIAK.+3	621.356	35.3	gi|4155289	TRUE	232925	292163	240654	341763	365216	391813
1463	1463	gi|4155289.SEPGLLFSTGLDK.+2	682.359	35.32	gi|4155289	TRUE	214384	227820	223783	252249	287488	274932
1464	1464	gi|4155289.IFASIMQEMDKK.+3	480.912	32.23	gi|4155289	TRUE	53109.9	66775	74659.5	32445.1	33282.4	35043.3
1465	1465	gi|4155289.VINVDSSDKDDFSFAQK.+3	638.974	27.66	gi|4155289	TRUE	143568	142753	143200	151130	154422	148636
1466	1466	gi|4155289.SEPGLLFSTGLDKMEGVLIPAGFVK.+3	869.136	49.59	gi|4155289	TRUE	30349.9	29035.2	28251.4	4153.62	3853.66	5097.7
1467	1467	gi|4155289.VTILEPMSGE[CAM]SLDSFTMDLSELDIQEK.+3	1028.83	43.41	gi|4155289	TRUE	2513.44	3130.44	659.978	31138	27324.5	29434.2
1468	1468	gi|4155289.VTILEPMSGESLDSFTMDLSELDIQEK.+3	1009.82	49.73	gi|4155289	TRUE	60935.5	66314.7	70334.6	28253	36341.3	29955.6
1469	1469	gi|4155289.VINVDSSDKDDFSFAQKK.+4	511.506	24.03	gi|4155289	TRUE	15942.1	14098.8	13727.4	12089	3384.86	1751.1
1470	1470	gi|4155289.IFASIMQEMDK.+2	656.817	36.09	gi|4155289	TRUE	116371	125235	120269	61309.3	64681.3	62337.7
1471	1471	gi|4155186.SDTLGNLVFR.+2	561.301	34.16	gi|4155186	TRUE	222791	242534	247520	315936	322636	347484
1472	1472	gi|4155186.IFESQMLN[Dea]GEIEVVLTPQGTLAENLR.+3	968.167	45.47	gi|4155186	TRUE	19813.5	12424.4	21555.2	19827.1	9517.1	1228.63
1473	1473	gi|4155186.AGGAGIPAYYTPTGVGTLIAQGK.+2	1082.08	37.5	gi|4155186	TRUE	43760.2	42057.5	42189.6	33180.5	31569.1	33425.6
1474	1474	gi|4155186.IC[CAM]VAEVEEIVPAGELDPDEIHLPGIYVQHIYK.+4	912.218	44.28	gi|4155186	TRUE	40866.9	40061.5	33418.5	67195.8	68963.7	56482.3
1475	1475	gi|4155186.NFNPLC[CAM]AMAAK.+2	618.797	33.14	gi|4155186	TRUE	104877	92736.1	100104	74288.9	72065.1	71243.4
1476	1476	gi|4155186.AITGDYGLIK.+2	525.795	27.79	gi|4155186	TRUE	129744	137623	132450	249639	247923	242731
1477	1477	gi|4155186.DGDTILVGGFGLC[CAM]GIPEYAIDYIYK.+3	917.119	53.1	gi|4155186	TRUE	475.346	16331.3	11506.4	54346.2	55091.5	58900.9
1478	1478	gi|4155186.EFN[Dea]GKEYILER.+3	466.901	26.87	gi|4155186	TRUE	92598.5	92857.8	92318.4	55498.4	41937.7	61349
1479	1479	gi|4155186.ALSGLKDGDTILVGGFGLC[CAM]GIPEYAIDYIYK.+3	1106.9	49.93	gi|4155186	TRUE	17179.1	20104.7	19701.7	25625.4	28971.4	26981.5
1480	1480	gi|4155186.NFNPLC[CAM]AM[Oxi]AAK.+2	626.794	34.65	gi|4155186	TRUE	16296.1	15914.6	5843.09	14820.6	6595.54	5449.79
1481	1481	gi|4155862.ALSQTILNFK.+2	567.83	33.36	gi|4155862	TRUE	331403	336870	333583	179523	186912	187187
1482	1482	gi|4155862.YNQLQTVAQELGK.+2	746.394	33.09	gi|4155862	TRUE	161863	161308	171849	103735	92337	114290
1483	1483	gi|4155862.DTQFAQEMLNR.+2	676.817	29.73	gi|4155862	TRUE	401765	403599	384816	78292.3	79276	76226.5
1484	1484	gi|4155862.ETLNSLEQHTAYYGNQVNQDR.+3	827.386	25.18	gi|4155862	TRUE	111892	109963	105508	5758.75	37981.1	39573.4
1485	1485	gi|4155862.SLQNMTHATQNPNSPEGLLTYSLDTSK.+3	983.142	35.2	gi|4155862	TRUE	98860.6	100052	106451	28365.3	28670.7	28028.2
1486	1486	gi|4155862.DTQ[Dea]FAQEMLNR.+2	677.309	29.73	gi|4155862	TRUE	467305	466063	447976	115262	117935	123468
1487	1487	gi|4155862.DTQFAQ[Dea]EMLNR.+2	677.309	29.73	gi|4155862	TRUE	169881	179615	164584	51352.7	50110.9	51125
1488	1488	gi|4155862.AINSGISNLPNAK.+2	649.857	23.23	gi|4155862	TRUE	32020.2	85308	82630.2	138995	124336	117689
1489	1489	gi|4155862.ANAQAEILSLAQQVADNFHSIQGPIQQDLEEC[CAM]TAGSAGVINDNTYGSGC[CAM]AFVK.+5	1122.33	54.99	gi|4155862	TRUE	14940.8	5380.45	8949.63	4850.55	1189.88	347.154
1490	1490	gi|4155862.ANAQAEILSLAQQVADNFHSIQGPIQQDLEEC[CAM]TAGSAGVINDN[Dea]TYGSGC[CAM]AFVK.+5	1122.53	54.99	gi|4155862	TRUE	52125.3	52985.7	56445.2	14905.9	53.8839	12836.8
1491	1491	gi|4155366.SGGEYFTPQEVSELLAK.+2	927.96	41.45	gi|4155366	TRUE	51993.7	47297.6	47139.6	38590.1	39942.5	38258.1
1492	1492	gi|4155366.GFFIPPSALFC[CAM]NVLK.+2	855.458	49.28	gi|4155366	TRUE	48171.3	46364.8	49488.4	21545.2	5763.53	26103
1493	1493	gi|4155366.INMFLHDINYSK.+3	498.918	31.07	gi|4155366	TRUE	8147.24	25734.4	25279.2	9027.04	16629.7	38193.6
1494	1494	gi|4155366.WIGDNNPLLMNDER.+2	843.899	35.51	gi|4155366	TRUE	12148.7	14592.8	13077.1	9340.7	8426.78	9811.37
1495	1495	gi|4155366.KIDPNFDYASLSDEEAEIVR.+3	771.041	35.89	gi|4155366	TRUE	26524	29560.2	30664.1	37835.5	32251.5	42865.6
1496	1496	gi|4155366.ILQTYIER.+2	518.295	24.47	gi|4155366	TRUE	23765.5	23492.3	24975.7	106119	103956	106320
1497	1497	gi|4155366.NAPNNEDLNVTLQNIFNEIEK.+3	810.403	49.92	gi|4155366	TRUE	14499.1	11783.2	9277.62	15795.1	21204.4	15804.8
1498	1498	gi|4155366.GLFADLDVNSNK.+2	646.828	33.57	gi|4155366	TRUE	13867	11851.9	9260.91	58911.7	58867.6	20211.4
1499	1499	gi|4155366.IQENDYNLSVNR.+2	732.857	23.08	gi|4155366	TRUE	17937.3	18598.3	17378.3	24287.4	25515.9	25475.2
1500	1500	gi|4155366.GLFADLDVN[Dea]SNK.+2	647.32	33.58	gi|4155366	TRUE	16931.6	21900.2	10200.3	8545.47	15545.5	5541.59
1501	1501	gi|4155044.NIESFDANAFPVR.+2	740.365	33.44	gi|4155044	TRUE	268215	273862	262886	102620	140160	149039
1502	1502	gi|4155044.IAGEITDFDPTEVMNPK.+2	938.953	36.53	gi|4155044	TRUE	188412	198343	194271	35517.2	35285	33739.9
1503	1503	gi|4155044.IVVTGMGMINSLGLNKEDSFLAIAK.+3	874.473	46.03	gi|4155044	TRUE	26566.4	25673.7	28148.3	591.966	3750.04	5794.06
1504	1504	gi|4155044.NIESFDAN[Dea]AFPVR.+2	740.857	31.53	gi|4155044	TRUE	30053.9	30801.3	28843.3	578730	590557	4436.8
1505	1505	gi|4155044.GEGAGALVLEEYESAK.+2	811.899	38.36	gi|4155044	TRUE	5984.66	35646.2	41455.3	13500.4	7596.98	9090.02
1506	1506	gi|4155044.IYAEFAGYGESGDANHITAPAPEGEGAFR.+3	999.793	32.62	gi|4155044	TRUE	18937.9	20681.9	18359.2	21650.9	18109.5	20017.8
1507	1507	gi|4155044.MGVSSGSGIGGLGNIEANSIFC[CAM]FEK.+3	844.402	44.01	gi|4155044	TRUE	26890.4	30115.6	26550.3	8304.85	8424.12	1476.27
1508	1508	gi|4155044.IYAEFAGYGESGDAN[Dea]HITAPAPEGEGAFR.+3	1000.12	32.62	gi|4155044	TRUE	32329.9	30854.3	24773.3	27195.5	18435.2	23852.8
1509	1509	gi|4155044.EKQVN[Dea]AVMSNSFGFGGTN[Dea]GVVIFK.+3	844.753	40.66	gi|4155044	TRUE	35925.2	30068.1	35623.4	21623.5	648.043	17037.2
1510	1510	gi|4155044.IVVTGMGMINSLGLN[Dea]KEDSFLAIAK.+3	874.801	42.24	gi|4155044	TRUE	6448.24	7430.94	7151.49	4287.13	1604.95	964.238
1511	1511	gi|4155149.ALDLGHLPVER.+3	407.231	29.14	gi|4155149	TRUE	124765	113127	122106	98325.1	101818	103660
1512	1512	gi|4155149.IQPFEMVQESVK.+2	717.869	34.68	gi|4155149	TRUE	136280	155489	135225	59860.7	52742.4	57394.6
1513	1513	gi|4155149.DKLEILESLISFLEK.+3	593.005	57.86	gi|4155149	TRUE	229298	154955	196088	102956	83058	79560.6
1514	1514	gi|4155149.SDNELYLALQK.+2	647.338	31.46	gi|4155149	TRUE	50641.5	51827.2	55311.5	36829.6	42626.9	40489.5
1515	1515	gi|4155149.GVALSQEDVLR.+2	593.825	26.63	gi|4155149	TRUE	74291.7	80805.2	75039.4	91469.1	102750	104051
1516	1516	gi|4155149.EVIMQMMSNLK.+2	662.327	38.81	gi|4155149	TRUE	38075.8	39791.2	37074.4	5810.7	6381.16	12419.3
1517	1517	gi|4155149.LAVFNYAHVPWVK.+3	515.285	37.89	gi|4155149	TRUE	15710	4367.29	15092.8	25451.1	21899.1	24522.7
1518	1518	gi|4155149.SINFDLIYGLPNQTK.+2	861.957	40.64	gi|4155149	TRUE	12394.3	18109.5	9011.15	22831.2	18829	25202.6
1519	1519	gi|4155149.LKPYEEAGLLSFNSK.+3	565.97	31.68	gi|4155149	TRUE	29043.5	30429.9	34038.4	70041.8	9129.84	27354.1
1520	1520	gi|4155149.FSIDFK.+2	378.7	30.96	gi|4155149	TRUE	31760.9	34528	33656.9	64549.7	65514.6	72123.6
1521	1521	gi|4154759.LPNTPVELSSIQLR.+2	783.946	35.3	gi|4154759	TRUE	57416.8	59594.6	52453.3	102237	101182	108268
1522	1522	gi|4154759.NEIAALINSGINK.+2	678.878	35.26	gi|4154759	TRUE	111823	124068	117848	121880	121674	129503
1523	1523	gi|4154759.AQGVADAIVIEAK.+2	642.861	27.87	gi|4154759	TRUE	120923	123807	132103	112885	93576.3	113718
1524	1524	gi|4154759.EVSKLPNTPVELSSIQLR.+3	670.712	33.58	gi|4154759	TRUE	83869.2	84341.4	85955.7	59247.3	57676.9	58650.5
1525	1525	gi|4154759.YPAEDLPIKR.+3	401.224	22.48	gi|4154759	TRUE	49436.6	52982.8	51107.7	102627	104409	94564.1
1526	1526	gi|4154759.YEPTPLQPGIHFFVPIIQDILIVDTR.+3	1007.89	57.39	gi|4154759	TRUE	17310.3	12893.4	15277	22563.6	17915.3	21612.4
1527	1527	gi|4154759.SQANLSISQSLSDK.+2	739.378	25.1	gi|4154759	TRUE	58733.8	58023.7	83501.1	58514.5	56823.5	57439.8
1528	1528	gi|4154759.TNNNAQIMLTPGGAVPNIWIDTK.+3	823.425	42.03	gi|4154759	TRUE	29975.5	30491.3	31656	1207.16	27349.1	36020.7
1529	1529	gi|4154759.QIEVQGQFNEALK.+2	752.394	28.36	gi|4154759	TRUE	29282.5	34348	36031.7	25328.3	26656.6	22997.4
1530	1530	gi|4154759.LNPQTTPQTIATYGLSWEQK.+3	759.39	37.73	gi|4154759	TRUE	22528.6	14430.6	7093.45	58034.2	62337.1	50071.1
1531	1531	gi|4155056.FNLPILMLVDTAGAYPGIGAEER.+3	816.426	54.33	gi|4155056	TRUE	425670	403782	407567	203347	203674	208428
1532	1532	gi|4155056.IDNVPVVVIGEEK.+2	705.896	31.05	gi|4155056	TRUE	130449	141672	137554	104816	107843	108879
1533	1533	gi|4155056.SIYSNLTDFQK.+2	658.33	32.42	gi|4155056	TRUE	71467.8	71760.5	74956.9	63965.7	65181.3	74412
1534	1534	gi|4155056.EAGLIDDIILEPSK.+2	756.911	39.25	gi|4155056	TRUE	31502.5	32235.7	35594.8	50495.3	54992.7	48454.7
1535	1535	gi|4155056.LMSLGSFVESMN.+2	657.807	45.2	gi|4155056	TRUE	44220.8	37142.3	38817.8	16411.6	11606.8	12506.2
1536	1536	gi|4155056.DLKEAGLIDDIILEPSK.+3	623.679	40.59	gi|4155056	TRUE	59781.8	55995.3	57339	69080.6	71355.2	69224.2
1537	1537	gi|4155056.EIQNEIELALIR.+2	720.907	39.66	gi|4155056	TRUE	12120.3	14533.6	15079.9	18205.7	19407.7	21565.4
1538	1538	gi|4155056.NLQEFASLK.+2	525.285	28.97	gi|4155056	TRUE	22149.1	13828.4	10387	83786.7	86306.5	73414.3
1539	1539	gi|4155056.AIVC[CAM]FIGK.+2	454.257	29.09	gi|4155056	TRUE	15347.2	13309.5	15109.6	83077.3	90264.2	105862
1540	1540	gi|4155056.AIYLDFENHIK.+3	454.907	31.88	gi|4155056	TRUE	14411.4	14252.2	13562.7	13654	16856.7	13998.3
1541	1541	gi|4155485.SALDSLINQALLR.+2	707.407	44.31	gi|4155485	TRUE	80462.7	73341.7	63534.6	84806.4	104426	85886
1542	1542	gi|4155485.NFALDLGLGATK.+2	610.338	36.88	gi|4155485	TRUE	46042.8	50760.9	57237.7	88669.3	94399	99873.7
1543	1543	gi|4155485.ISQEELAQEYR.+2	683.336	23.73	gi|4155485	TRUE	50339	45101.9	46119.5	58721.5	64583.4	62757.2
1544	1544	gi|4155485.DGVFDEELYK.+2	607.782	31.47	gi|4155485	TRUE	16357.1	30102.1	19574.2	73673.2	73834.3	75558.9
1545	1545	gi|4155485.FINTLFNR.+2	512.782	32.5	gi|4155485	TRUE	99847.2	105692	98067.6	152508	162072	146894
1546	1546	gi|4155485.VVLYQITEQNFNHPFSAEENQYMQR.+3	1029.15	36.81	gi|4155485	TRUE	793.131	3337.89	300.177	108.687	107.749	485.159
1547	1547	gi|4155485.TTTPLEQSSLSLWAK.+2	831.441	36.41	gi|4155485	TRUE	17271.6	15252.1	12236.4	32681.6	31331.1	33575.3
1548	1548	gi|4155485.SLYFDASLEK.+2	586.795	31.05	gi|4155485	TRUE	47113.2	73206.9	54426.7	94271.7	75379.2	86779.4
1549	1549	gi|4155485.SVGYVSPNFGGTISELNQEESAK.+3	805.055	35.16	gi|4155485	TRUE	13843.3	19566.4	10520.4	31524.4	31921.8	29512.9
1550	1550	gi|4155485.LKDAYAESIPDFK.+3	499.593	28.24	gi|4155485	TRUE	39491.5	10615.9	40304.3	25281.2	37652.8	6801.47
1551	1551	gi|6647818.NRLDQFGLAEPVVIQQGR.+3	680.704	33.09	gi|6647818	TRUE	62923.2	69383.5	60934.6	78104.6	108490	111402
1552	1552	gi|6647818.LGSVLLSDAEMGGK.+2	688.858	31.36	gi|6647818	TRUE	119009	125976	124859	52136.5	51792.8	63810.4
1553	1553	gi|6647818.AIPILDGEMLTDAK.+2	743.895	39.06	gi|6647818	TRUE	75739.7	63468.7	69706.1	34981.3	33535.2	34308.6
1554	1554	gi|6647818.EEISVQLPGIK.+2	606.845	33.13	gi|6647818	TRUE	147390	154259	153547	128090	125943	137544
1555	1555	gi|6647818.SGAMNAPIQVLEK.+2	679.361	29.92	gi|6647818	TRUE	48480.5	49857.7	49876.7	33170.7	32435.9	33000
1556	1556	gi|6647818.ITLGLDLR.+2	450.779	33.7	gi|6647818	TRUE	102070	94373.4	132742	55024.6	54192.7	77233.8
1557	1557	gi|6647818.IFGDFSGANVGK.+2	606.306	29.2	gi|6647818	TRUE	37674.5	30966.2	41990.1	77259.8	74781.4	72064.5
1558	1558	gi|6647818.NTILQVIGIIR.+2	620.393	45.78	gi|6647818	TRUE	93243.9	86548.3	87911.8	89806.5	91968.5	100868
1559	1559	gi|6647818.IFGDFSGANVGKR.+3	456.574	25.9	gi|6647818	TRUE	14919.7	18478.5	17707.8	6237.14	6818.41	6718.18
1560	1560	gi|6647818.LGSVLLSD[1Me]AE[1Me]MGGK.+2	702.874	33.8	gi|6647818	TRUE	7857.73	14657.2	278.036	11062.2	9026.2	12364
1561	1561	gi|6685765.IVIDLMGADHGVLPIIEGVSR.+3	735.408	44.99	gi|6685765	TRUE	191028	183976	179535	123642	102151	117626
1562	1562	gi|6685765.VEMIHTQDYIK.+3	459.567	25.02	gi|6685765	TRUE	72648.6	74759.1	70434.3	53756.6	58489.1	52655.4
1563	1563	gi|6685765.TTEGVASAIGSIFKDEIK.+3	622.667	41.42	gi|6685765	TRUE	77310.9	79652.1	79093.4	93697.6	95160.7	102324
1564	1564	gi|6685765.AVEC[CAM]AIYQAISAVESQVC[CAM]LR.+3	756.377	52.17	gi|6685765	TRUE	189315	178662	175158	291646	271439	304177
1565	1565	gi|6685765.VIDLMGAD[2CM]HGVLPIIEGVSR.+3	735.728	44.99	gi|6685765	TRUE	180699	175356	169902	116030	96094.1	109863
1566	1566	gi|6685765.VGLLSN[Dea]GEEDIKGNTLVK.+3	629.674	30.02	gi|6685765	TRUE	81640.9	92586.2	93824.3	133362	136875	138697
1567	1567	gi|6685765.SFSVVLVGDKDK.+3	431.906	27.06	gi|6685765	TRUE	93503.6	88378.7	89842.5	138722	132406	142933
1568	1568	gi|6685765.ITQAFESLK.+2	518.787	24.83	gi|6685765	TRUE	27677.5	33223.1	33248.2	228004	233426	254585
1569	1569	gi|6685765.AVE[1Me]C[CAM]AIYQAISAVESQVC[CAM]LR.+3	761.049	54.54	gi|6685765	TRUE	1192.42	1792.09	2067.81	1106.41	854.411	2714.55
1570	1570	gi|6685765.TDYAEYGGAPLLGVNK.+2	834.417	31.78	gi|6685765	TRUE	85750.9	85897	86902.9	86735.2	90307.8	83918.1
1571	1571	gi|4155627.SGSTPLGASTSTTPAGSVSFGKK.+3	709.031	24.36	gi|4155627	TRUE	120160	117650	111696	15822.1	14675	15638.3
1572	1572	gi|4155627.FQGSHLLC[CAM]PGC[CAM]GHGIIVR.+4	502.756	26.79	gi|4155627	TRUE	138873	139832	145296	97426.7	93778.2	98082.1
1573	1573	gi|4155627.SGSTPLGASTSTTPAGSVSFGK.+2	998.995	27.24	gi|4155627	TRUE	49229	49620.1	46401.4	23954.9	26915.3	25430
1574	1574	gi|4155627.TIELADMAVDSLMFPLFEVFN[Dea]GR.+3	872.762	63.87	gi|4155627	TRUE	288589	257510	256391	46056.1	46746.8	54043.7
1575	1575	gi|4155627.SGSTPLGASTSTTP[Oxi]AGSVSFGK.+2	1006.99	26.43	gi|4155627	TRUE	652.031	578.629	358.026	191.168	105.855	152.128
1576	1576	gi|4155627.SGSTPLGASTSTTP[Oxi]AGSVSFGKK.+3	714.362	24.36	gi|4155627	TRUE	32614.6	32929.7	32630.1	4066.49	4657.36	4592.26
1577	1577	gi|4155627.DIVNIMASHGVPYVAQLSPNK.+3	751.728	39.66	gi|4155627	TRUE	107222	108925	111082	56449.4	55574	48721.2
1578	1578	gi|4155627.KKDIVNIMASHGVPYVAQLSPNK.+4	628.095	32.13	gi|4155627	TRUE	143886	155989	162310	17165.6	12141	18872.6
1579	1579	gi|4155627.KENEHIIEELQK.+3	503.935	20.43	gi|4155627	TRUE	50890.7	48949.7	50808.1	57166.3	60241.4	55039.7
1580	1580	gi|4155627.DIVN[Dea]IMASHGVPYVAQLSPNK.+3	752.056	39.67	gi|4155627	TRUE	45236.3	48912.4	53692.6	16826.6	18412.1	10245.1
1581	1581	gi|4156112.LLEISPLPINIEC[CAM]SINAEITDFLC[CAM]SLK.+3	1034.88	64.71	gi|4156112	TRUE	455463	458790	441901	347100	347747	344338
1582	1582	gi|4156112.FGLNIDHIVTLR.+3	466.601	37.38	gi|4156112	TRUE	246685	233619	261099	215948	220060	181262
1583	1583	gi|4156112.AILEMAQLIK.+2	565.336	37.99	gi|4156112	TRUE	239736	235562	241023	178351	179095	192076
1584	1584	gi|4156112.NEVTTEGGLDC[CAM]SLK.+2	761.856	23.34	gi|4156112	TRUE	224564	218508	223330	220452	224962	228375
1585	1585	gi|4156112.GIEVSLFVDPLKDALHFAK.+4	525.544	46.09	gi|4156112	TRUE	102037	89167.9	80335.2	42280.8	33586.4	24327.6
1586	1586	gi|4156112.ELKEELHNAFLQLR.+3	580.653	33.41	gi|4156112	TRUE	65260.8	63251.4	74962.6	65998.4	65212.4	69078.8
1587	1587	gi|4156112.KTYEPEILEALFIAK.+3	588.998	44.14	gi|4156112	TRUE	323067	318665	314271	291002	335850	290458
1588	1588	gi|4156112.TYEPEILEALFIAK.+2	818.945	48.65	gi|4156112	TRUE	86047.4	83186.1	82438.8	74581.3	72927.3	75651.7
1589	1589	gi|4156112.GIEVSLFVDPLKDALHFAK[Frm].+4	532.543	45.44	gi|4156112	TRUE	165.73	33.2557	763.088	22133.9	644.158	25984.6
1590	1590	gi|4156112.GIEVSLFVDPLKDALHFAK[AAR].+4	532.552	44	gi|4156112	TRUE	772.848	663.38	423.025	16907.8	19297.4	540.207
1591	1591	gi|7674056.APLFSGQIEGIGPR.+2	721.394	34.15	gi|7674056	TRUE	60914.7	62654.3	64179.8	61787.2	59432.5	61935.5
1592	1592	gi|7674056.GIPGLSLEAVEK.+2	606.845	33.79	gi|7674056	TRUE	38922.3	40253.2	39808.9	36410.8	39131.9	39668.9
1593	1593	gi|7674056.YGYAIEYDFIQPTELTHALETK.+3	868.095	44.49	gi|7674056	TRUE	12433	4195.03	12004.5	1065.57	10683.6	9487.95
1594	1594	gi|7674056.SFFSFLVPLNER.+2	728.385	47.94	gi|7674056	TRUE	36271.6	40307.4	37998.7	41353.2	41829.8	37944
1595	1595	gi|7674056.EVDVLGGAMGIITDHSGLQYR.+3	744.376	42.34	gi|7674056	TRUE	37467.3	39787	37375.2	27179.6	33839	33709.9
1596	1596	gi|7674056.TKDFNPTQ[Dea]LSC[CAM]FITYTNPITHQIIR.+4	753.134	41.75	gi|7674056	TRUE	681.067	1371.37	813.089	18481.2	1679.61	1133.97
1597	1597	gi|7674056.TKDFNPTQLSC[CAM]FITYTN[Dea]PITHQIIR.+4	753.134	41.76	gi|7674056	TRUE	5678.06	2046.55	1197.71	12585	3337.51	1186.43
1598	1598	gi|7674056.TKDFNPTQLSC[CAM]FITYTNPITHQIIR.+4	752.888	42.94	gi|7674056	TRUE	534.386	470.213	131.085	258.819	4744.46	8013.81
1599	1599	gi|7674056.SEYYIN[Dea]GLSTSLPLDVQEK.+2	1079.03	37.2	gi|7674056	TRUE	5754.75	5612.54	4938.19	7890.43	5153.84	388.389
1600	1600	gi|7674056.GIPGLSLEAVEKLEK.+3	528.307	36.98	gi|7674056	TRUE	408.584	1800.91	5412.51	1723.36	5283.88	4527.99
1601	1601	gi|4155151.LYDYDLYTLGEAADR.+2	889.418	37.11	gi|4155151	TRUE	58860.2	57122.6	62142.6	48052.7	46362.9	51271.8
1602	1602	gi|4155151.AGVDSMPGGGAEIFDEEIRR.+3	702.669	33.02	gi|4155151	TRUE	103578	100984	85727	34716.8	44470.2	41951.7
1603	1603	gi|4155151.DSLYNFIQKF.+2	637.824	45.56	gi|4155151	TRUE	63175.7	59282	56535	28034.3	26480.7	30487.8
1604	1604	gi|4155151.FNKPFELVLEDMLK.+3	574.976	46.19	gi|4155151	TRUE	102061	95028.1	89047.5	66161.2	76504.2	73245.3
1605	1605	gi|4155151.HGLEKEDLIFK.+3	443.579	24.34	gi|4155151	TRUE	1053.57	570.967	20854	11809.8	16920.9	12770.1
1606	1606	gi|4155151.IVYFNVNR.+2	512.782	27.45	gi|4155151	TRUE	193370	198754	204343	259684	261171	263385
1607	1607	gi|4155151.EVHIVSAHNPNYSYEWYLK.+4	588.038	29.27	gi|4155151	TRUE	20413.4	18466.8	20714.3	52286.2	32291.6	47977.4
1608	1608	gi|4155151.AGVDSMPGGGAEIFDEEIR.+2	975.449	35.94	gi|4155151	TRUE	23553.1	22175.1	2689.85	9948.39	7601.65	9147.34
1609	1609	gi|4155151.DSLYNFIQK.+2	564.29	33.06	gi|4155151	TRUE	38391.2	46839.9	38785.4	69649.5	67921.7	79780.7
1610	1610	gi|4155151.EGGFNAFIPLLYQK.+2	798.925	45.09	gi|4155151	TRUE	42143.3	41669.7	44451.1	48036.5	49463	49685.9
1611	1611	gi|4154547.NLYLQDGGYTLR.+2	706.862	30.94	gi|4154547	TRUE	182252	204691	197312	247295	234915	238716
1612	1612	gi|4154547.MMHLMLQAPTPQDYVIATGK.+3	749.044	36.97	gi|4154547	TRUE	28563.6	30538	29475.5	20936.8	18888.9	16126.4
1613	1613	gi|4154547.IDEHYFRPTEVDLLLGDPTGA.+4	590.296	37.54	gi|4154547	TRUE	67742.4	64460.4	66967.7	122675	125354	127923
1614	1614	gi|4154547.IALITGVTGQDGSYLAEYLLNLGYEVHGLK.+3	1069.9	54.16	gi|4154547	TRUE	8858.84	231.023	481.321	5401.29	690.213	5368.75
1615	1615	gi|4154547.VSFETPEYTANADGIGTLR.+2	1021	33.73	gi|4154547	TRUE	25056.5	22118.2	21485.5	38222.8	34032.6	37494.4
1616	1616	gi|4154547.IDHLYEDLHSEHK.+4	409.7	18.93	gi|4154547	TRUE	12463.9	11330.8	13773.3	18718.3	18736.8	16061.9
1617	1617	gi|4154547.EAYNLFAVN[Dea]GILFNHESR.+3	699.013	42.45	gi|4154547	TRUE	23002.3	22039.6	23251.9	1213.28	33846.8	5289.81
1618	1618	gi|4154547.MMHLMLQAPTPQ[Dea]DYVIATGK.+3	749.372	36.14	gi|4154547	TRUE	19734.4	6509.48	14205.1	5945.2	3646.57	1281.83
1619	1619	gi|4154547.RANALQLNLSHLK.+3	493.291	25.92	gi|4154547	TRUE	31877.9	31693.6	36180.8	57848.9	54139.1	54071.9
1620	1620	gi|4154547.ANALQLNLSHLK.+3	441.258	30.62	gi|4154547	TRUE	21912.2	19422.5	10351.2	10064.9	40204.7	39327.2
1621	1621	gi|4155744.INVDMIVQTIGR.+2	679.877	40.04	gi|4155744	TRUE	72150.7	80541.5	74618.4	88630.2	101161	99400.5
1622	1622	gi|4155744.VSMEGVEDRPGIAAEIFGALAEYR.+3	860.764	48.48	gi|4155744	TRUE	67939.3	58278	60535.3	55540.6	57432.8	54587.6
1623	1623	gi|4155744.METPIVSGIALDK.+2	687.371	33.1	gi|4155744	TRUE	87404.2	92254.1	92114.9	91617.5	92147.8	102735
1624	1624	gi|4155744.METPIVSGIALDKNQAR.+3	614.996	27.08	gi|4155744	TRUE	28650.3	30404.7	37979	27376.1	11716.5	6694.14
1625	1625	gi|4155744.TDLDFTIVK.+2	526.287	32.58	gi|4155744	TRUE	34632.2	39433.5	36070.1	87084.5	91002	98183.8
1626	1626	gi|4155744.TLHAVYQLDQ.+2	594.306	25.82	gi|4155744	TRUE	68306	67830.1	69632.5	158502	159836	171374
1627	1627	gi|4155744.GGSDLSAVALAGALK.+2	665.372	34.87	gi|4155744	TRUE	33669.5	39378.2	39077.1	91077.5	87689	95770.1
1628	1628	gi|4155744.QALKPFLAQMDSIDYDENIAK.+3	804.07	37.21	gi|4155744	TRUE	15801.4	21089.7	18334.5	39108.6	39133.6	36983.4
1629	1629	gi|4155744.DGKTDLDFTIVK.+3	451.242	29.93	gi|4155744	TRUE	32871.7	37222.1	34704.5	67705	66661.4	73230.8
1630	1630	gi|4155744.EAGILTSSHFQNAVIQSIDTQR.+3	805.747	36.11	gi|4155744	TRUE	17774.6	18361.2	15755.5	61404.2	57958.2	54786.8
1631	1631	gi|4154918.EQLLDAIWEEPEMVTPNVIEVAINQIR.+3	1050.54	57.52	gi|4154918	TRUE	88028	88776.4	87735	57354.6	55206.9	60619.8
1632	1632	gi|4154918.GKPFEVLTHLAR.+3	456.598	28.93	gi|4154918	TRUE	98084.9	100611	97395.6	171753	181591	181075
1633	1633	gi|4154918.MDKPLGISTVETVR.+3	515.948	26.55	gi|4154918	TRUE	154013	160750	160557	146896	137367	147932
1634	1634	gi|4154918.GFMADVTESLEDGEYLMDIR.+3	764.345	52.79	gi|4154918	TRUE	126270	126617	122355	41525.1	35015.7	39546.5
1635	1635	gi|4154918.FWGSNVIEIGDLTISPDEEK.+2	1125.05	44.98	gi|4154918	TRUE	351.225	7527.04	7913.5	17986.9	17901.1	19950.3
1636	1636	gi|4154918.NYDLVMVSDK.+2	592.287	28.59	gi|4154918	TRUE	91901.9	82849.9	94775.4	129800	120378	135706
1637	1637	gi|4154918.HSSIVVLVSSDNPTSEEEVHAFEQGADDYIAKPYR.+5	778.776	36.22	gi|4154918	TRUE	9101.5	2113.21	5948.25	2457.39	1279.1	1184.17
1638	1638	gi|4154918.VLLIEKN[Dea]SVLGGEIEK.+3	581.336	32.8	gi|4154918	TRUE	56669.1	57950.7	64323	23640.6	17720.5	49740
1639	1639	gi|4154918.FC[CAM]YPKPAC[CAM]EE.+2	650.77	22.87	gi|4154918	TRUE	59998.7	59127.7	61855.8	127589	123394	124402
1640	1640	gi|4154918.EQLLDAIWEEPE[CAM]MVTPNVIEVAINQIR.+3	1069.55	51.42	gi|4154918	TRUE	146.401	603.521	822.125	10445	11615	12494.4
1641	1641	gi|4155356.VFLC[CAM]GVVGDDLEGK.+2	754.377	35.13	gi|4155356	TRUE	24463.4	33703.7	31739.6	31025.2	34301.5	27077.9
1642	1642	gi|4155356.LSPEAPVPVLEVK.+2	689.403	32.99	gi|4155356	TRUE	45972.6	50829.3	48390.5	44458.5	42698.1	41130.7
1643	1643	gi|4155356.MGSALASLEEIALILNQTHPK.+3	746.072	51.3	gi|4155356	TRUE	37667	30599.2	27309.4	87130.5	86100.3	89610.3
1644	1644	gi|4155356.GIDTSGVLIDK.+2	559.309	26.32	gi|4155356	TRUE	6212.95	9997.51	5280.19	67146.4	70792.9	74596.5
1645	1645	gi|4155356.IQEIDGVILSDYNK.+2	803.92	32.88	gi|4155356	TRUE	4952.93	14433.8	14361.6	22222.4	30150.5	21617.1
1646	1646	gi|4155356.NLGGAANVANNLTSLK.+2	778.923	30.84	gi|4155356	TRUE	19642.2	22459.1	21826	20482.3	23361.8	21394.2
1647	1647	gi|4155356.IVFTN[Dea]GC[CAM]FDILHK.+3	522.266	35.72	gi|4155356	TRUE	2374.09	12003.9	9794.11	14020.6	12308.7	7215.31
1648	1648	gi|4155356.ETYHIAMPLVTLSEQGIAFLEK.+3	830.77	51.36	gi|4155356	TRUE	495.821	955.031	2207.62	1624.02	1909.85	2767.03
1649	1649	gi|4155356.NLLDFIAEK.+2	531.795	40.46	gi|4155356	TRUE	52210.5	61463.4	55156.3	71273	69297.3	80437.2
1650	1650	gi|4155356.LIQALKPDILVK.+3	450.962	30.98	gi|4155356	TRUE	32421.1	5931.54	6742.57	16826.8	21772.9	14437.8
1651	1651	gi|4155857.LLPSLENLLK.+2	570.355	42.18	gi|4155857	TRUE	161724	157940	148669	37792.9	7120.14	40137.2
1652	1652	gi|4155857.VAEELSQFSGVK.+2	647.338	27.59	gi|4155857	TRUE	269495	275136	265870	127338	118732	123617
1653	1653	gi|4155857.QQILESLEHLR.+3	455.921	33.87	gi|4155857	TRUE	112459	108802	118945	1447.78	35176.7	36820.7
1654	1654	gi|4155857.LLSAEDFDQFVVPEK.+2	868.941	40.2	gi|4155857	TRUE	59994.4	66558.3	60609.1	32971	32145.4	29459.8
1655	1655	gi|4155857.THLQDATPLTLGQEFSGYASMLEHSK.+4	716.1	42.95	gi|4155857	TRUE	116791	115764	117744	20145.6	19085.7	20026.1
1656	1656	gi|4155857.[PGQ]-QQILESLEHLR.+2	674.865	41.92	gi|4155857	TRUE	72298	72935.3	72284.1	20884	21665.3	20615.7
1657	1657	gi|4155857.ELAIGGTAVGTGLNAHK.+3	536.962	25.87	gi|4155857	TRUE	46815.8	49824	55600.7	24161.4	26024	24569.7
1658	1658	gi|4155857.LLSDSMESFNIHC[CAM]ASGIEPNK[Frm].+3	793.032	32.28	gi|4155857	TRUE	655.223	2669.45	13706.8	1122.95	853.157	588.726
1659	1659	gi|4155857.THLQDATPLTLGQ[Dea]EFSGYASMLEHSK.+4	716.346	42.96	gi|4155857	TRUE	105673	100549	104550	18294	22376.5	18976.2
1660	1660	gi|4155857.ELAIGGTAVGTGLN[Dea]AHK.+3	537.29	25.59	gi|4155857	TRUE	40355.4	40459.3	43868.3	21855.9	992.956	14222.3
1661	1661	gi|4155069.GVVLLDGQALAYN[Dea]IEK.+2	852.464	38.65	gi|4155069	TRUE	10920.7	2015.96	8956.78	25673	22082.1	11813.4
1662	1662	gi|4155069.GVGPMTIVSLLENTLIAFEK.+3	711.394	65.58	gi|4155069	TRUE	60063	57223.7	57037.4	20336.8	22334.5	21305.2
1663	1663	gi|4155069.IVGDVDFINAQK.+2	659.854	29.89	gi|4155069	TRUE	39924.8	33594.6	39266.9	48030.2	52830.8	54692.1
1664	1664	gi|4155069.TLK[LAA]EN[Dea]ITEAELLSLIK.+2	908.004	43.53	gi|4155069	TRUE	661.574	1601.18	476.283	196.015	146.616	252.327
1665	1665	gi|4155069.TLKENITEAELLSLIK.+2	908.027	44.54	gi|4155069	TRUE	114.73	775.79	142.884	142.77	7000.76	3593.46
1666	1666	gi|4155069.VGMDFDLK.+2	462.728	30.53	gi|4155069	TRUE	59542.8	59452	60208.9	26947.2	28889.2	28159.9
1667	1667	gi|4155069.MILEAIDPNKDVDGFHPLNIGK.+4	609.82	37.25	gi|4155069	TRUE	6511.76	22112.4	21015	37884.6	11074.1	24781.9
1668	1668	gi|4155069.IAGFITPVPK.+2	521.818	29.9	gi|4155069	TRUE	60189.7	69929.9	68704.7	104945	110771	106188
1669	1669	gi|4155069.PNRGVVLLDGQALAYN[Dea]IEKDLK.+4	607.587	41.39	gi|4155069	TRUE	1731.64	1942.59	1877.62	14119.9	20165.2	22777.2
1670	1670	gi|4155069.TLKENITEAELLSLIKDYNTDQNIS[SLA]GILVQ[Dea]LPLPR.+4	985.29	52.14	gi|4155069	TRUE	10906.9	614.113	336.436	398.242	697.078	103.91
1671	1671	gi|4156028.IPYLN[Dea]SSLFDKTPLELK.+3	660.363	40.4	gi|4156028	TRUE	15395.1	693.788	2538.01	1109.23	5408.98	2485.5
1672	1672	gi|4156028.EINSLLENVPR.+2	642.351	32.5	gi|4156028	TRUE	38296.6	39627	35235.5	32888.9	43767	38715.5
1673	1673	gi|4156028.TLDANTLNKDFYEELLYILGLEEQNDKGK.+4	847.431	53.24	gi|4156028	TRUE	7440.1	5397.17	4182.79	1041.61	657.484	2563.85
1674	1674	gi|4156028.AHLDAHYDTIATR.+3	495.248	19.08	gi|4156028	TRUE	16982.9	16059.4	19373.2	15262.9	13480.8	16361.2
1675	1675	gi|4156028.LSPKEEEEAFASYGR.+2	856.91	28.53	gi|4156028	TRUE	821.666	839.02	1702.82	1345.49	510.492	1824.21
1676	1676	gi|4156028.IPIPQITEK.+2	519.813	28.06	gi|4156028	TRUE	62612.2	14080.9	77625.9	29161.4	68461.4	76022.9
1677	1677	gi|4156028.SFLTTGNFK.+2	507.766	28.74	gi|4156028	TRUE	50272.7	50187.1	47970.8	35411	33873.4	68060.9
1678	1678	gi|4156028.ELPLIYQVLSQEVLLK.+3	629.04	53.68	gi|4156028	TRUE	19416	19832.7	16992.7	18034.5	19049.6	17701.7
1679	1679	gi|4156028.YTHFNLSDDFKELPLIYQVLSQEVLLK.+4	813.935	55.39	gi|4156028	TRUE	11484.8	12487.3	8684.14	579.056	4147.68	256.047
1680	1680	gi|4156028.FEFPEVLDDEGDFLGFDC[CAM]IIGNPPYIR.+3	1058.83	54.6	gi|4156028	TRUE	62888.2	56209.8	52571.6	41225.2	41133.7	42310.4
1681	1681	gi|6685995.FEPDELDSFVLLR.+2	790.404	45.1	gi|6685995	TRUE	44189.6	43550.3	41673.3	14942.8	15394.4	13416.5
1682	1682	gi|6685995.[PGE]-EISLIIR.+2	413.263	31.71	gi|6685995	TRUE	1.01312e+06	979156	1.0228e+06	2.58653e+06	2.55576e+06	2.73566e+06
1683	1683	gi|6685995.FAPSPTGDMHIGNLR.+3	538.268	28.02	gi|6685995	TRUE	30971.1	28636.6	33181.7	5788.89	6803.83	5325.71
1684	1684	gi|6685995.YLDEWATLEK.+2	634.314	33.11	gi|6685995	TRUE	16660	10831	15652.3	8321.52	17214.2	15303.8
1685	1685	gi|6685995.LFIEEC[CAM]GTLLELK.+2	782.918	41.02	gi|6685995	TRUE	8590.34	10910.9	16100.8	2329.78	5560.5	3256.63
1686	1686	gi|6685995.ISLFLEPK.+2	473.784	33.99	gi|6685995	TRUE	49058	51890.7	47171.3	21700	21007.7	22896.3
1687	1687	gi|6685995.QILIQQALGSNDPIVYAHLPIILDETSGKK.+4	819.457	43.17	gi|6685995	TRUE	11542.4	14497.8	9151.78	4343.46	8352.42	927.689
1688	1688	gi|6685995.ILLTGN[Dea]SHGVELPLIFPYIQSHH[AAS]QEVLR.+4	810.191	47.88	gi|6685995	TRUE	9924.43	7797.24	6690.92	18956.5	2057.23	7685.67
1689	1689	gi|6685995.C[CAM]LTLFNALK.+2	540.299	37.64	gi|6685995	TRUE	30688.3	26760.1	31381.9	11217.1	13122.7	13652.4
1690	1690	gi|6685995.AAIFNYIVAK.+2	555.321	34.53	gi|6685995	TRUE	56422.8	48894.6	39532	22335.1	23636.7	21726.4
1691	1691	gi|4155591.ITEWIAPGGVNVR.+2	706.388	31.81	gi|4155591	TRUE	317909	327486	304328	171645	165822	164038
1692	1692	gi|4155591.HIEVQILADK.+2	583.332	25.38	gi|4155591	TRUE	86032.4	86864.3	85435.8	55108.4	52699.1	55184.4
1693	1693	gi|4155591.EAGMPVIEGSDGLLK.+2	758.39	33.89	gi|4155591	TRUE	188981	205644	188504	57377.1	59433.2	57856.3
1694	1694	gi|4155591.LIEETPAVVLEESVR.+2	842.462	38.15	gi|4155591	TRUE	175570	189867	185524	137838	128151	144644
1695	1695	gi|4155591.EAGMPVIEGSD[1Me]GLLK.+2	765.398	35.14	gi|4155591	TRUE	3906.08	566.667	1457.75	4501.27	3951.05	5788.58
1696	1696	gi|4155591.TTIPFHIEMLENADFR.+3	645.321	40.08	gi|4155591	TRUE	60339.3	54171.4	59292.3	23511.8	19257.6	16960.1
1697	1697	gi|4155591.ESIAIYSIADKDAHYLNTANAK.+4	602.808	31.95	gi|4155591	TRUE	61828.4	67947.1	52375.9	45323	47704.9	28678.1
1698	1698	gi|4155591.SYQEAEEIADKIGYPVIIK.+3	722.716	38.62	gi|4155591	TRUE	35519.4	35447.9	34887.9	345.848	8166.82	5022.81
1699	1699	gi|4155591.HIEVQ[Dea]ILADK.+2	583.824	25.37	gi|4155591	TRUE	6218.71	127510	6500.67	20112.6	9330.06	15101.6
1700	1700	gi|4155591.LDSHAHANYVVPTNYDSMIGK.+4	583.781	28.05	gi|4155591	TRUE	44961.6	48611.9	29579	13361.7	16511.8	11690.7
1701	1701	gi|4155477.QEGFDFIEVDSPK.+2	755.857	35.43	gi|4155477	TRUE	24886.2	21892.8	25380.9	22748.2	22584.8	21770.2
1702	1702	gi|4155477.LPSEIITTSMK.+2	610.334	27.12	gi|4155477	TRUE	40067.1	40370.6	5681.72	910.974	11534.7	43737.3
1703	1703	gi|4155477.DLIMPIVLEFLEGLNFGK.+3	683.376	65.83	gi|4155477	TRUE	17496	18338.4	14437.8	11521.6	12669.1	9954.21
1704	1704	gi|4155477.ALEVGNIEVFYTPR.+2	804.425	38.98	gi|4155477	TRUE	32860.1	31118.9	38656.9	29088.5	35059.9	28450.7
1705	1705	gi|4155477.ALEVGNIE[1Me]VFYTPR.+2	811.433	39.32	gi|4155477	TRUE	3818.32	2830	3408.03	6168.6	463.552	5337.62
1706	1706	gi|4155477.ALEVGN[Dea]IEVFYTPR.+2	804.917	38.96	gi|4155477	TRUE	28335.6	1693.32	3710.26	17326	29456.7	1523.84
1707	1707	gi|4155477.SVLVMDKDIEIQK.+3	506.613	27.96	gi|4155477	TRUE	131269	9491.62	5191.8	5971.96	4685.94	8965.91
1708	1708	gi|4155477.LSDAVFFYENDLK.+2	780.883	36.79	gi|4155477	TRUE	4704.86	8285.43	11365.7	8651.27	19341.2	1099.44
1709	1709	gi|4155477.AYFEVLEK.+2	499.763	30.36	gi|4155477	TRUE	23416.2	35898.1	31667.2	63440.3	67319.1	63815.6
1710	1710	gi|4155477.SQEESPTLHN[Dea]GFIVVSNAISK.+3	753.381	36.12	gi|4155477	TRUE	38510.6	47265.5	40617.3	45021.4	42826.2	45408.9
1711	1711	gi|57013017.VSIEFVDLPK.+2	573.824	35.83	gi|57013017	TRUE	182960	180125	174641	100468	103180	110420
1712	1712	gi|57013017.VGEFGFVVTK.+2	541.798	32.29	gi|57013017	TRUE	140398	157294	143678	92526.2	93918.1	96732
1713	1713	gi|57013017.NYFAYYDALVK.+2	683.837	38.22	gi|57013017	TRUE	67647.3	76316.3	75228.3	67348.5	67357.1	60662.4
1714	1714	gi|57013017.QFNNQAFLIAPNDELYEQIR.+3	808.404	40.47	gi|57013017	TRUE	43570.3	44651.3	42181.8	34181.3	33976.5	34839.3
1715	1715	gi|57013017.FPAHDLKVGEFGFVVTK.+3	631.009	35.15	gi|57013017	TRUE	5915.35	20341.9	8916.53	1697.99	15112.6	20178.9
1716	1716	gi|57013017.VEGIDAGTLGK.+2	530.288	22.88	gi|57013017	TRUE	27174.6	41380.9	26667	101379	100681	113280
1717	1717	gi|57013017.NYFAYYDALVKK.+2	747.885	34.95	gi|57013017	TRUE	12229.7	13822.5	15454.5	18043.7	7113.7	92090.3
1718	1718	gi|57013017.ATNTDINFISSDLLVTFLNGFDPK.+3	881.45	61.7	gi|57013017	TRUE	1323.59	8432.31	1801.4	1452.48	3138.75	516.774
1719	1719	gi|57013017.ATNTDINFISSDLLVTFLN[Dea]GFDPK.+3	881.778	61.51	gi|57013017	TRUE	5148.57	9102.75	60033.6	3827.47	2097.55	3780.78
1720	1720	gi|57013017.[PGQ]-QFNNQAFLIAPNDELYEQIR.+3	802.729	46.17	gi|57013017	TRUE	10145.8	9898.05	11886.6	11988.4	1146.23	6416.55
1721	1721	gi|4154769.DMALSVIQLAK.+2	594.837	37.77	gi|4154769	TRUE	234148	243247	243248	87994.5	86060.5	86940.9
1722	1722	gi|4154769.AFLLS[1Me]HNMPLLELAK.+3	570.992	41.74	gi|4154769	TRUE	41543.3	35087.4	37410	28180.1	17457.2	20476.8
1723	1723	gi|4154769.EQAILQFLLHAK.+3	470.942	41.59	gi|4154769	TRUE	62824.6	61086.2	56822.3	28386.1	29975.1	34083.1
1724	1724	gi|4154769.SGVGSVGAISNHLIEVN[Dea]LLK.+3	670.041	39.13	gi|4154769	TRUE	5618.72	4651.19	3160.31	8139.99	2432.96	3295.44
1725	1725	gi|4154769.ADLSVFGFNEK.+2	613.806	35.7	gi|4154769	TRUE	140565	145038	144256	80308.7	87266.8	72239.3
1726	1726	gi|4154769.AFLLSH[1Me]NMPLLELAK.+3	570.992	41.69	gi|4154769	TRUE	30662	23988.2	25095.8	16824.3	18062.8	16755.4
1727	1727	gi|4154769.NAFLITC[CAM]PFSNR.+2	720.359	36.25	gi|4154769	TRUE	104492	112152	101025	67311.9	64085.7	65203.1
1728	1728	gi|4154769.AALAVHAPYSVQK.+3	452.254	22.49	gi|4154769	TRUE	39323.1	37452.3	38400.1	37318	38613.8	36960.6
1729	1729	gi|4154769.ESPLNAVVFLEFLGSSYSLEK.+3	777.07	57.1	gi|4154769	TRUE	95848.2	97714.3	93744.4	67071.9	69302.7	79432.7
1730	1730	gi|4154769.SGVGSVGAISNHLIEVNLLK.+3	669.713	38.32	gi|4154769	TRUE	32525.8	27790.6	28118.2	47538	52142.9	54498.9
1731	1731	gi|4154739.ELSNTAEKEGDKVTVTYADDQLAK.+4	657.078	24.83	gi|4154739	TRUE	965198	986535	926410	503879	479064	512920
1732	1732	gi|4154739.SIWMLEAHLA.+2	585.802	40.5	gi|4154739	TRUE	802066	771125	748528	392485	389892	388212
1733	1733	gi|4154739.IVQLGHHPLVTLSEAIK.+3	619.032	31.39	gi|4154739	TRUE	125630	135918	144741	135884	133931	120768
1734	1734	gi|4154739.DIFKEILEDYKHLEK.+4	480.758	42.77	gi|4154739	TRUE	186677	173501	157736	34089.8	34517.8	14555.5
1735	1735	gi|4154739.EGDKVTVTYADDQLAK.+3	584.96	22.81	gi|4154739	TRUE	489789	489430	490651	292843	295277	294755
1736	1736	gi|4154739.ATEEIYEGFADMFDDLAER.+2	1111.48	50.53	gi|4154739	TRUE	123842	116072	121882	89877.2	82099.3	88697.2
1737	1737	gi|4154739.[CAM]-ATEEIY[Amn]EGFADMFDDLAER.+3	765.335	51.8	gi|4154739	TRUE	22550.3	19615.3	16126.6	1175.9	6100.56	7508.63
1738	1738	gi|4154739.DIFKEILEDYK.+2	706.869	41.69	gi|4154739	TRUE	50908.6	46695.8	46955.1	29350.8	28532.2	34881.3
1739	1739	gi|4154739.EILEDYKHLEK.+3	472.917	22.89	gi|4154739	TRUE	66320.2	67194.3	70300.4	78983.5	78066.2	83152.1
1740	1740	gi|4154739.VTVTYADDQLAK.+2	662.343	24.83	gi|4154739	TRUE	190545	994352	176676	491666	236666	235752
1741	1741	gi|4154742.IYSTQYDINAQKEPEDLR.+3	728.359	25.1	gi|4154742	TRUE	63766.1	66959.8	67238.3	48802.7	52604.2	52887.4
1742	1742	gi|4154742.MQDNLVSVIEK.+2	638.334	31.47	gi|4154742	TRUE	119620	125281	133993	44621.2	43540.9	46505.2
1743	1743	gi|4154742.LNAIFNEIPADYAIELPSTNAENKDK.+3	964.154	40.39	gi|4154742	TRUE	46997.4	45313.8	49467.6	32107.7	32487.4	35252.1
1744	1744	gi|4154742.MVVIEDPDTKYNIPLVVSK.+3	720.726	35.46	gi|4154742	TRUE	60359.7	62714.1	63572.6	17713.3	13448.8	13702.4
1745	1745	gi|4154742.YNIPLVVSK.+2	516.808	30.46	gi|4154742	TRUE	122841	124252	128335	234471	234241	243173
1746	1746	gi|4154742.DGNLVIGLSNIFFSNK.+2	869.462	50.89	gi|4154742	TRUE	143092	131431	132914	108267	111065	118205
1747	1747	gi|4154742.ILYIVSDPMC[CAM]PHC[CAM]QK.+3	620.965	30.79	gi|4154742	TRUE	30961.7	35221.4	30512.3	25635.3	38534.6	34700.4
1748	1748	gi|4154742.MVVVGWLGVNSAK.+2	680.376	37.63	gi|4154742	TRUE	94270.2	123641	36209.2	52942.6	26478.2	44108.2
1749	1749	gi|4154742.LNAIFN[Dea]EIPADYAIELPSTNAENKDK.+3	964.482	40.38	gi|4154742	TRUE	46937.7	43280.6	48421.5	32267	32969	34261.3
1750	1750	gi|4154742.LNAIFNEIPADYAIELPSTN[Dea]AENKDK.+3	964.482	41.17	gi|4154742	TRUE	18867.2	106986	103496	26546.1	86777.5	25830.6
1751	1751	gi|8134462.VILVAPTAGAGDLQTDWEDFLGTLEASDFANK.+3	1122.22	57.94	gi|8134462	TRUE	628938	598703	606210	521854	542556	536155
1752	1752	gi|8134462.VILVAPTAGAGDLQTDWEDFLGTLEASD[Oxi]FANK.+3	1127.56	57.93	gi|8134462	TRUE	657.081	450.655	2647.04	4448.38	130.418	1123.84
1753	1753	gi|8134462.VVGQTPTDGYHFEASK.+3	579.281	21.83	gi|8134462	TRUE	644734	569539	657816	743939	753953	748846
1754	1754	gi|8134462.TIGLVGLGDQDTYSETFAEGIFHIYEK.+3	1001.83	48	gi|8134462	TRUE	88324.7	82830.2	72081.5	85215.6	85500.2	79348.9
1755	1755	gi|8134462.AIGNAEVIDVAK.+2	600.335	25.46	gi|8134462	TRUE	791670	782480	764891	1.4666e+06	1.43292e+06	1.43686e+06
1756	1756	gi|8134462.IGIFFGTDSGNAEAIAEK.+2	920.46	37.13	gi|8134462	TRUE	288595	299602	297876	367977	381555	362284
1757	1757	gi|8134462.VILVAPTAGAGDLQ[Dea]TDWEDFLGTLEASDFANK.+4	842.166	57.94	gi|8134462	TRUE	1.06378e+06	975638	984377	746749	707072	776024
1758	1758	gi|8134462.VILVAPTAGAGDLQTDWEDFLGTLEASDF[Oxi]ANK.+3	1127.56	57.65	gi|8134462	TRUE	773.871	3268.48	250.449	16526.5	85697.5	224.719
1759	1759	gi|8134462.VILVAPTAGAGDLQTDWEDFLGTLEASDFAN[Dea]K.+3	1122.55	57.94	gi|8134462	TRUE	663162	675008	24519.9	605661	606829	604612
1760	1760	gi|8134462.AIGN[Dea]AEVIDVAK.+2	600.827	27.02	gi|8134462	TRUE	279105	288154	288444	285566	287000	290154
1761	1761	gi|4155657.KAELSSQQFQGEVQELAIEEFLR.+3	893.792	45.16	gi|4155657	TRUE	46036.8	47285	44300.6	30527	28991.7	26654.5
1762	1762	gi|4155657.EGVIQVSLAK.+2	522.308	27	gi|4155657	TRUE	90621.1	82699.6	92229.1	76390.8	76306.9	76350.6
1763	1763	gi|4155657.FKQQEEQLEMLR.+3	526.936	25.73	gi|4155657	TRUE	38829.3	39959.7	42234.2	10727.9	12120.1	7410.74
1764	1764	gi|4155657.ALELGYDEGDLEN.+2	719.323	32.66	gi|4155657	TRUE	16979.1	18646.8	11243.7	16816.9	18728.4	16846.9
1765	1765	gi|4155657.QKFPLDSVEEIKK.+4	390.971	25.52	gi|4155657	TRUE	12060.3	24474.5	21024.6	108319	1024.98	6170.65
1766	1766	gi|4155657.C[CAM]QEPINVSEALYK.+2	775.88	30.66	gi|4155657	TRUE	18089.7	10266.2	13775.5	3080.12	1999.57	846.188
1767	1767	gi|4155657.[PGQ]-QKFPLDSVEEIKK.+3	515.284	28.85	gi|4155657	TRUE	16195.5	16982.6	16631.2	2109.37	958.071	15622
1768	1768	gi|4155657.VFESTINMYGSIK.+2	744.874	33.14	gi|4155657	TRUE	36219.6	33274.7	26324.8	11218.2	1984.37	5651.64
1769	1769	gi|4155657.C[CAM]Q[Dea]E[Dhy]PINVSEALYK.+2	767.366	35.86	gi|4155657	TRUE	20664.7	19259.6	18664.4	15627.8	19742.7	21063.6
1770	1770	gi|4155657.GIAGNAIGQVK.+2	514.298	21.15	gi|4155657	TRUE	23650.4	21871.7	21222.7	32131.8	38497.3	39816
1771	1771	gi|7388210.LIVELYSK.+2	482.789	29.58	gi|7388210	TRUE	303598	318154	313259	181165	197080	197038
1772	1772	gi|7388210.YPEREEVVVPIEER.+3	581.969	25.96	gi|7388210	TRUE	752937	754198	703385	363446	365918	388319
1773	1773	gi|7388210.RLDIPSYFVR.+2	633.354	33.26	gi|7388210	TRUE	26933.8	27957.7	30798.5	23859.6	13035.6	20666.2
1774	1774	gi|7388210.YGIFTRYPEREEVVVPIEER.+4	621.075	32.43	gi|7388210	TRUE	34020	34839.5	29184	1916.7	8908.48	3480.57
1775	1775	gi|7388210.SIFVEANRLDGNTGENLIR.+3	706.703	32.75	gi|7388210	TRUE	55954.2	54616.4	54896.6	17682.7	19289.9	19087.2
1776	1776	gi|7388210.LDIPSYFVR.+2	555.303	36.82	gi|7388210	TRUE	194037	203331	197068	62168.7	52707.9	52441.1
1777	1777	gi|7388210.FGVSLALK.+2	417.758	31.54	gi|7388210	TRUE	125858	128390	125419	44167.6	32214.1	44863
1778	1778	gi|7388210.AMELTAQTGIVPWIDVEK.+2	1001.02	43.62	gi|7388210	TRUE	34015.4	36234.5	28584.5	522.395	13474.3	6586.55
1779	1779	gi|7388210.[PGQ]-QLVTHGHVLVDGK.+3	462.589	23.66	gi|7388210	TRUE	28639.8	30514	24589.7	15763	18911.5	19877.7
1780	1780	gi|7388210.SIFVEANRLDGN[Dea]TGENLIR.+3	707.031	33.81	gi|7388210	TRUE	19343.5	22908.9	11858.9	11001.8	8741.36	2183.65
1781	1781	gi|4155420.STQLLNNTTNTLAK.+2	759.91	24.51	gi|4155420	TRUE	324674	306837	346128	217576	210104	217814
1782	1782	gi|4155420.EEDGGFMTFGYELGQVVQQVK.+3	787.707	49.31	gi|4155420	TRUE	252717	262994	257622	62968.9	70932.2	75778.7
1783	1783	gi|4155420.STQLLNN[Dea]TTNTLAK.+2	760.402	25.61	gi|4155420	TRUE	43156.1	43837.8	51013.3	25776.3	28488.9	27345.5
1784	1784	gi|4155420.QASITMGPSGDSGAAGAFLD[1Me]AALAQHVFNSANAGNDLSAK.+4	962.464	46.46	gi|4155420	TRUE	15207.9	17090.1	15147.3	1474.9	6118.88	378.336
1785	1785	gi|4155420.QASITMGPSGDSGAAGAFLDAALAQH[1Me]VFNSANAGNDLSAK.+4	962.464	46.46	gi|4155420	TRUE	12772	13355.8	15552.6	1474.9	2835.28	8443.57
1786	1786	gi|4155420.SHNQHSIEIGVQIPTIYNTYYK.+4	652.082	33.13	gi|4155420	TRUE	62283.9	25892.2	28908.9	3299.17	16477	906.129
1787	1787	gi|4155420.ANPWLGNFAAGNSSQVNAFN[Dea]GFITK.+3	876.094	42.67	gi|4155420	TRUE	21116.3	27348.2	28982.4	18400.9	16525.6	19920
1788	1788	gi|4155420.STQLLN[Dea]NTTNTLAK.+2	760.402	25.57	gi|4155420	TRUE	46483.2	43035.7	51951.3	28051	31802.3	29286.5
1789	1789	gi|4155420.QASITMGPSGDSGAAGAFLDAALAQHVFNSANAGNDLSAK.+4	958.96	44.63	gi|4155420	TRUE	32733.3	35989.6	31629.8	10499.6	3142.23	8066.02
1790	1790	gi|4155420.QASITMGPSGDS[1Me]GAAGAFLDAALAQHVFNSANAGN[Dea]DLSAK.+4	962.71	44.2	gi|4155420	TRUE	561.385	8307.75	19088.4	1234.82	233.445	7817.01
1791	1791	gi|4154844.LGVTPQIILAR.+2	590.874	33.9	gi|4154844	TRUE	248091	254487	246182	165910	160257	154709
1792	1792	gi|4154844.LQSPNPIILDFIK.+2	749.437	45.08	gi|4154844	TRUE	48758.5	49838.1	52778.4	41960.5	44415.1	41454.1
1793	1793	gi|4154844.SIYAC[CAM]PILFLQEGILTPIAR.+3	759.089	52.55	gi|4154844	TRUE	110075	116002	116933	86114.4	87983.7	91864.2
1794	1794	gi|4154844.MAAWNTLVEK.+2	581.8	31.11	gi|4154844	TRUE	101117	114628	102359	77438.2	87680.2	86594.7
1795	1795	gi|4154844.LGEYEC[CAM]EIMPNSLLEK.+2	962.955	36.23	gi|4154844	TRUE	25887.1	26043.3	27189.7	9234.02	9425.76	8760.41
1796	1796	gi|4154844.SIYAC[CAM]PILFLQ[Dea]EGILTPIAR.+3	759.417	52.55	gi|4154844	TRUE	115602	120764	123477	93900.1	95832.9	101961
1797	1797	gi|4154844.VVGFGANHLIEAIELEDHPFFVGVQFHPEFTSR.+5	748.58	47.69	gi|4154844	TRUE	20837.7	18593.7	15615.6	467.374	443.265	5022.48
1798	1798	gi|4154844.LGEYEC[CAM]EIM[DTM]P[Oxi]NSLLEK.+2	946.951	37.14	gi|4154844	TRUE	3032.91	1455.37	3220.71	1260.68	1063.8	1273.75
1799	1799	gi|4154844.LGVTPQ[Dea]IILAR.+2	591.366	33.91	gi|4154844	TRUE	113119	11928.6	104500	127628	114740	123354
1800	1800	gi|4154844.TDLEGVDAILVPGGFGER.+2	922.973	41.38	gi|4154844	TRUE	38966.4	483.806	49819.1	31199.4	34114.9	31024.4
1801	1801	gi|7674329.VGAN[Dea]GSLFGAITK.+2	618.335	33.62	gi|7674329	TRUE	170621	183271	180115	219680	241746	219283
1802	1802	gi|7674329.STGIYEIEVK.+2	569.803	27.52	gi|7674329	TRUE	445708	459050	446117	423914	425953	430681
1803	1803	gi|7674329.VLLLEDVK.+2	464.789	31.54	gi|7674329	TRUE	312867	306273	322956	544057	554270	551687
1804	1804	gi|7674329.LGSGIAGVFK.+2	474.779	30.08	gi|7674329	TRUE	188081	200980	187949	417703	425469	442531
1805	1805	gi|7674329.DGYGNN[Dea]FLIANQK.+2	727.849	29.78	gi|7674329	TRUE	82280.2	79650	67299.1	106568	101926	60350.4
1806	1806	gi|7674329.LQMVETLQTITLTIHK.+3	623.689	40.39	gi|7674329	TRUE	60850.2	60240.4	64671.8	40535.6	45537.8	35376.3
1807	1807	gi|7674329.DGYGN[Dea]NFLIANQK.+2	727.849	29.79	gi|7674329	TRUE	34178.3	29259.5	27263.2	40673.5	42019.5	36475.9
1808	1808	gi|7674329.VLLLEDVKNLGK.+3	447.61	33.66	gi|7674329	TRUE	16171.9	12786.5	15519.8	4065.13	4208.54	3611.53
1809	1809	gi|7674329.VGAN[Dea]GSLFGAITKEEITER.+3	665.013	36.29	gi|7674329	TRUE	38709.7	32416.5	33199.1	35307.9	35977	40782.7
1810	1810	gi|7674329.VGANGSLFGAITKEEITER.+3	664.685	36.29	gi|7674329	TRUE	32053.8	32416.5	34984.8	34900.3	35977	42138.6
1811	1811	gi|4154808.SDAFSDLLIK.+2	554.798	36.57	gi|4154808	TRUE	149622	39808.2	73217.3	77247	71078.4	74713.5
1812	1812	gi|4154808.FGGVLVFAR.+2	483.282	35.3	gi|4154808	TRUE	129282	134064	124641	69008.2	73302.4	69702.2
1813	1813	gi|4154808.DAPYVPLAYPYSVVPHLSK.+3	706.042	39.11	gi|4154808	TRUE	17965.3	19022.7	13942.6	24666.3	21950	23308.9
1814	1814	gi|4154808.SIEALDDYTIR.+2	648.327	31.24	gi|4154808	TRUE	57870	60641.3	57428.7	74937.9	73620.3	78027.6
1815	1815	gi|4154808.QAASAIPTQN[Dea]GSFYK.+2	792.389	24.67	gi|4154808	TRUE	36922.1	36291.2	33505	31759.6	33359.6	35102.8
1816	1816	gi|4154808.SPGLIANWLSLNTQK.+2	821.452	42.71	gi|4154808	TRUE	25505.6	27176.7	24464.8	14788.3	15050.7	3126.89
1817	1817	gi|4154808.DVLFSFER.+2	506.759	36.26	gi|4154808	TRUE	60258	77225.1	58771.5	121562	121689	132815
1818	1818	gi|4154808.TGEIMLMTGPNLNEVEQLEK.+2	1123.56	40.9	gi|4154808	TRUE	28574.6	26350.1	28238.6	1570.48	319.464	1186.46
1819	1819	gi|4154808.GADGSSMDPALVTDGESYVATGNIYDTLVQFK.+3	1107.85	46.13	gi|4154808	TRUE	844.334	8521.59	9227.52	2177.34	409.514	3783.77
1820	1820	gi|4154808.FTLN[Dea]GPEAPFLANLGMDFLSILSK.+3	866.117	64.92	gi|4154808	TRUE	22077.6	21151.7	21306.2	22946	23568.4	24573
1821	1821	gi|4155757.NLFDNTIEGVR.+2	639.328	33.45	gi|4155757	TRUE	134474	129461	124934	128694	118446	126652
1822	1822	gi|4155757.GNILNELQNVGLK.+2	706.399	39.73	gi|4155757	TRUE	67511.8	61966.1	69715.1	57737.5	68323	60045.2
1823	1823	gi|4155757.IIAVLDFGAK.+2	523.816	37.08	gi|4155757	TRUE	114269	120730	123589	102783	106178	104993
1824	1824	gi|4155757.EISGIFLSN[Dea]GPGDPLSLQQEIGEIKR.+3	933.49	42.97	gi|4155757	TRUE	5722.01	327.773	5777.44	1304.46	641.595	9184.22
1825	1825	gi|4155757.ATFDFNTLDYKPFDEK.+3	650.976	36.86	gi|4155757	TRUE	3813.55	12364.5	587.167	20485.7	19256.4	19924.1
1826	1826	gi|4155757.GVLGISGVDTR.+2	537.301	27.49	gi|4155757	TRUE	56692.1	56988.3	58205.5	131372	123025	122022
1827	1827	gi|4155757.NLFDN[Dea]TIEGVR.+2	639.82	32.94	gi|4155757	TRUE	20833.6	18414	16973.2	20516.4	18963.8	56233.7
1828	1828	gi|4155757.ISHSPLVSSVSTPK.+3	480.268	20.7	gi|4155757	TRUE	58965.1	63020.2	67365.7	118733	115043	121425
1829	1829	gi|4155757.EFVGLLEGF.+2	505.763	48.57	gi|4155757	TRUE	34439.4	34590	31208.5	26444	27854	24221.1
1830	1830	gi|4155757.NLETNAVEITAQNHNYC[CAM]VPEEIEEIATITHR.+4	902.938	41.88	gi|4155757	TRUE	7595.69	6340.27	5508.81	16159.1	2118.06	13932
1831	1831	gi|4155110.MISDVFPSLK.+2	568.805	33.8	gi|4155110	TRUE	17478.1	18987.4	19449.4	1944.43	3203.12	64015.5
1832	1832	gi|4155110.VVQILDVEK.+2	521.811	28.08	gi|4155110	TRUE	7240.25	57309.6	23653.2	104512	107014	111244
1833	1833	gi|4155110.LILIAEDSLSALK.+2	693.416	39.95	gi|4155110	TRUE	23317.7	25753	27335.3	97746.3	104738	95581.6
1834	1834	gi|4155110.QLAQSLEADGFVVK.+2	752.904	33.28	gi|4155110	TRUE	18324	17791.5	18892.6	28613.2	24962.6	32298.9
1835	1835	gi|4155110.GESIPLVDVK.+2	528.8	29.04	gi|4155110	TRUE	25431.1	19366.2	26209.1	102205	107060	115454
1836	1836	gi|4155110.DLDDLTLR.+2	480.753	30.31	gi|4155110	TRUE	15271.2	31194.8	6867.25	107691	109328	112228
1837	1837	gi|4155110.LDAEKDAQLYGMNIFK.+3	619.313	34.37	gi|4155110	TRUE	25662.6	25340.9	21535.1	70054.6	5210.82	18820.3
1838	1838	gi|4155110.TTSLHLN[Dea]NEAQFLC[CAM]FR.+3	651.316	34.84	gi|4155110	TRUE	4097.34	5500.09	3649.35	21949.6	18661.7	18481.5
1839	1839	gi|4155110.TTSLHLNN[Dea]EAQFLC[CAM]FR.+3	651.316	34.84	gi|4155110	TRUE	642.101	141.878	17701.4	21227.8	20637.6	18484.1
1840	1840	gi|4155110.TEHLPVIINSSMSSDSNR.+3	662.99	27.94	gi|4155110	TRUE	16955.3	29085.7	32825.2	10015.1	19578.8	15556.2
1841	1841	gi|4155793.EAYDMLGIVFDKHPYLK.+4	510.513	39.59	gi|4155793	TRUE	43670.1	44736.5	43892.6	18824.8	18827.1	18835.1
1842	1842	gi|4155793.YIETNTAVFWIK.+2	742.893	38.66	gi|4155793	TRUE	2370.88	517.493	940.38	18852.7	15777.9	16952.1
1843	1843	gi|4155793.LIMPHDWVGHPLLR.+4	421.734	33.34	gi|4155793	TRUE	102408	112332	109979	91194.1	88071.2	91355.6
1844	1844	gi|4155793.IGYEQGKGEELKETEEK.+4	492.495	17.22	gi|4155793	TRUE	52157.8	52638.4	55647.7	75547.7	78762.1	77208.2
1845	1845	gi|4155793.[PGE]-EAYDMLGIVFDKHPYLK.+4	506.01	39.6	gi|4155793	TRUE	277.866	257.256	652.84	30681.9	31651	30972.7
1846	1846	gi|4155793.SYPLKGDEFAQWYEVDK.+3	692.33	34.92	gi|4155793	TRUE	23367.2	27567.8	23090.7	63728.1	61824.9	60415.6
1847	1847	gi|4155793.VDEKDTFNFAK.+3	438.551	24.01	gi|4155793	TRUE	21988.6	24513.2	23285.3	56320.3	53846.9	53293.1
1848	1848	gi|4155793.KDDIFSVATILK[Frm].+3	459.926	39.42	gi|4155793	TRUE	1215.24	726.684	6873.65	452.976	250138	9920.3
1849	1849	gi|4155793.SYPLKGDEFAQWYEVDKIFGK.+4	630.817	42.75	gi|4155793	TRUE	17580.7	16990.1	17392.6	2537.56	12358.7	2972.19
1850	1850	gi|4155793.C[CAM]VLLPNESVDSLSFLYR.+2	1006.51	43.89	gi|4155793	TRUE	29335.2	31943.1	29732.9	42167.7	44311.8	39015.4
1851	1851	gi|4156072.NALEYALAEEPYKPFYK.+3	682.679	37.58	gi|4156072	TRUE	7509.86	5313.94	6625.84	10858.3	5485.57	18394.9
1852	1852	gi|4156072.VSLVADEKELLLEQILQEAQNLLEHR.+4	758.417	53.41	gi|4156072	TRUE	15849.2	9902.05	13806.4	6759.13	1117.07	4614.21
1853	1853	gi|4156072.LAGYLHDDVIALPGFNPK.+3	647.347	37.97	gi|4156072	TRUE	54472.9	51250.2	57098.9	46941.5	44807	48664.9
1854	1854	gi|4156072.LYLFDPNKKDPVFDEEGFLEK.+4	636.573	39.59	gi|4156072	TRUE	11962	10403.3	11597.7	1923.87	6612.68	6516.13
1855	1855	gi|4156072.ELLLEQILQEAQNLLEHR.+3	730.402	62.15	gi|4156072	TRUE	14647.9	9750.08	8542.67	7210.32	6040.23	2725.3
1856	1856	gi|4156072.GFLNSSLTWLEK.+2	697.869	42.54	gi|4156072	TRUE	15879.2	14510.1	14260.6	30487.5	20631.8	23335.3
1857	1857	gi|4156072.SLNNQIQSIETASNEAK.+2	923.961	28.87	gi|4156072	TRUE	7560.43	9187.18	9060.94	4245.79	3670.43	1204.52
1858	1858	gi|4156072.LGNPNSSHAN[Dea]QLLEEYDGTELAR.+3	843.733	34.54	gi|4156072	TRUE	9144.22	2051.19	10620.1	1193.37	429.393	5964.3
1859	1859	gi|4156072.QLNEGFLSALNNK.+2	724.381	34.23	gi|4156072	TRUE	416.559	22710.4	10530.5	3202.5	5465.16	30194.4
1860	1860	gi|4156072.LGNPNSSHANQLLEEYDGTELAR.+3	843.405	30.93	gi|4156072	TRUE	11287.7	5391.19	10512.8	11886.3	12605.4	14574.4
1861	1861	gi|4154867.FGFSVENITAQAK.+2	706.364	34.79	gi|4154867	TRUE	109201	110556	113764	92647.9	100636	114486
1862	1862	gi|4154867.NFDFNAINYPAFK.+2	780.878	39.15	gi|4154867	TRUE	32933	32663.8	29697.4	42978.9	42555.7	37472
1863	1863	gi|4154867.GISLEALWEK.+2	573.314	39.82	gi|4154867	TRUE	104054	110042	104733	95146	89577.5	103991
1864	1864	gi|4154867.VSN[Dea]GMILNAIAK.+2	616.339	32.94	gi|4154867	TRUE	68282.7	60079.4	66015.4	30100.2	33292.2	41521.1
1865	1865	gi|4154867.IIGMDSFGSSAK.+2	606.8	28.8	gi|4154867	TRUE	25813	23964.2	27853.8	40081.1	38847	37434.1
1866	1866	gi|4154867.NFDFN[Dea]AINYPAFK.+2	781.37	39.15	gi|4154867	TRUE	23728.4	26817.8	7821.95	37703.7	32431.1	6709.61
1867	1867	gi|4154867.ENAQINPNESFIISPK.+2	900.96	31.05	gi|4154867	TRUE	45772.6	42596.6	45591.7	36191.4	37941.1	39044.4
1868	1868	gi|4154867.FLC[CAM]ADMIDK.+2	556.759	28.61	gi|4154867	TRUE	26414.5	27228.2	34600.4	30168.6	40952.3	36278.7
1869	1869	gi|4154867.HSGDFPLGQNLHFGIR.+3	598.973	32.94	gi|4154867	TRUE	12551	10438.3	9601.38	23514.2	25241.7	28516
1870	1870	gi|4154867.ENAQINPN[Dea]ESFIISPK.+2	901.452	33	gi|4154867	TRUE	6862.68	7361.1	2266.21	897.023	7179.15	8991.31
1871	1871	gi|45477347.MWITQEITPYLR.+2	775.905	43.24	gi|45477347	TRUE	68756.3	70459.2	66301.2	34806.5	38527.4	35659.8
1872	1872	gi|45477347.QLLDLDIK.+2	479.284	32.45	gi|45477347	TRUE	31213.4	42705.2	34185.2	66716.2	64275.2	26519.2
1873	1873	gi|45477347.KYDLILC[CAM]LQEPDIHK[Frm].+3	638.333	32.85	gi|45477347	TRUE	11687.7	4092.7	9725.45	8398.24	228468	204180
1874	1874	gi|45477347.NLGDFFPITIPFVAPLR.+2	959.035	55.09	gi|45477347	TRUE	27823.5	28740.7	29641.3	32271.9	34591	32886.2
1875	1875	gi|45477347.NFLHIESELLAHMGGC[CAM]TK.+3	686.336	38.23	gi|45477347	TRUE	3635.07	8418.71	7236.07	37101.1	26246.6	4959.32
1876	1876	gi|45477347.KYDLILC[CAM]LQEPDIHK.+3	629.001	33.18	gi|45477347	TRUE	14954.4	32923.6	17735	14158.5	11268.5	19856.1
1877	1877	gi|45477347.SEHNILEIFK.+2	615.33	32.7	gi|45477347	TRUE	3431.75	3248.01	1823.34	819.074	32002.1	620.869
1878	1878	gi|45477347.YDLILC[CAM]LQEPDIHK.+3	586.303	36.15	gi|45477347	TRUE	28038.7	15488.8	17668.7	23231.5	13328.8	7079.81
1879	1879	gi|45477347.HPLLEHVSMQNALK.+3	539.624	25.1	gi|45477347	TRUE	18033.8	14178.7	5116.95	11850.8	12339.4	12063.2
1880	1880	gi|45477347.ILDSFISFFPHFHEVK.+4	491.508	43.57	gi|45477347	TRUE	16454.2	15688.3	15193.1	15016.3	11008.5	7324.67
1881	1881	gi|4155489.ESVQNTLAEVVSQHNLTQSHIAETEK.+4	723.864	35.64	gi|4155489	TRUE	1721.68	12495.8	10085.1	1087.54	9035.87	6055.56
1882	1882	gi|4155489.AVEAVDAC[CAM]LGEILSLAK.+2	879.969	46.95	gi|4155489	TRUE	25113.1	25899.6	25099.5	15361.5	17301.5	17073.2
1883	1883	gi|4155489.SIKN[Dea]GALNNIASSVLK.+3	543.977	33.09	gi|4155489	TRUE	26767.6	28233.5	29575.7	27656.2	28970.1	25107.3
1884	1884	gi|4155489.TLLIITDGIGYR.+2	667.888	38.21	gi|4155489	TRUE	62680.4	21720.9	64860.4	50632.5	39271.6	31381.2
1885	1885	gi|4155489.VTTYDLKPEMSAK.+3	494.922	22.82	gi|4155489	TRUE	19215.8	22382.8	20664.5	11442.2	13421.9	13204.8
1886	1886	gi|4155489.ELDYAMLLTSDHGNC[CAM]ER.+3	675.3	33.7	gi|4155489	TRUE	13392.7	12830.8	12521.3	5818.3	6287.31	285.517
1887	1887	gi|4155489.ISLSLQNDELK.+2	630.346	30.27	gi|4155489	TRUE	3938.17	17372	17478.3	45051.9	34486.1	29414.4
1888	1888	gi|4155489.VLYQDLVR.+2	503.29	28.4	gi|4155489	TRUE	45934.1	42359.1	41718	62311.8	66998.6	93396.7
1889	1889	gi|4155489.YAHVTFFIN[Dea]GGVETPFK.+3	643.324	36.61	gi|4155489	TRUE	11657.6	13933.4	15956	22699.9	35637.1	5123.04
1890	1890	gi|4155489.QMQNIC[CAM]NENIQIATISGR.+2	1045.51	31.53	gi|4155489	TRUE	7072.41	3937.21	7908.8	357.061	211.691	342.46
1891	1891	gi|4155168.VWVLSDEIYEK.+2	690.856	36	gi|4155168	TRUE	94568.5	109104	96932.9	97769.7	92433.7	89832.3
1892	1892	gi|4155168.LSFAC[CAM]SEEQIEK.+2	720.837	26.5	gi|4155168	TRUE	98350.8	98675.9	97282.1	56050.1	57805	54721.2
1893	1893	gi|4155168.MLILTTPSNPTGMLYSK.+2	933.989	38.05	gi|4155168	TRUE	58998.6	64254.6	59578.3	16721.5	13104.4	12050.6
1894	1894	gi|4155168.YTPVAGIPELLK.+2	650.879	37.47	gi|4155168	TRUE	122350	128128	115220	95853.1	100965	99550.9
1895	1895	gi|4155168.AFGLEGYVR.+2	506.267	31.49	gi|4155168	TRUE	225399	232008	215880	132503	138912	130543
1896	1896	gi|4155168.YSGGVSQFIQTDEK.+2	779.873	28.11	gi|4155168	TRUE	59318.6	62122.3	60449.8	34181.1	31924.4	36392.4
1897	1897	gi|4155168.AELEALGEVLKDTK.+3	505.947	34.37	gi|4155168	TRUE	38083.7	39219	45128.7	29626.2	23070.1	36406.3
1898	1898	gi|4155168.DILSFSAGEPDFDTPQAIK.+2	1026	39.64	gi|4155168	TRUE	28325.5	27826.2	30322.4	27446.4	29890.1	31973.9
1899	1899	gi|4155168.LMSNLQSQC[CAM]TSNINSITQMASIVALEGLVDKEIETMR.+4	1032.01	55.89	gi|4155168	TRUE	886.824	1549.23	1760.94	426.343	1596.63	411.921
1900	1900	gi|4155168.DILSFSAGEPDFDTPQAIKDAAIK.+3	850.431	38	gi|4155168	TRUE	17396.5	17033.1	18042.9	2034.49	2401.44	4955.48
1901	1901	gi|4155017.HATEELFGDFLK.+2	703.851	36.5	gi|4155017	TRUE	21501.2	21833.2	20940.9	16618.9	16817.4	18227.6
1902	1902	gi|4155017.SIMEFIPK.+2	482.762	35.3	gi|4155017	TRUE	54644.7	59201.6	54898.3	35705.6	34329.5	33401.9
1903	1903	gi|4155017.NN[Dea]GEWQPFDVR.+2	681.807	33.36	gi|4155017	TRUE	13955.2	16467.1	15070.7	22210	12566.5	7312.97
1904	1904	gi|4155017.SSEAYDFYNVLC[CAM]SGHK.+3	626.277	34.25	gi|4155017	TRUE	16064.4	13603.9	11230.9	22689.1	26961.1	8544.99
1905	1905	gi|4155017.GTLTTLHAGSSEEAFIR.+3	597.308	27.85	gi|4155017	TRUE	24175.7	24323.7	26793.4	20690.5	23065	23163.2
1906	1906	gi|4155017.ALKEAALNPLR.+3	399.243	25.51	gi|4155017	TRUE	36889.6	38247.6	11621	61916.9	29020.3	62026.2
1907	1907	gi|4155017.TIDNYENPILSSNLAN[Dea]GER.+2	1061.01	33.01	gi|4155017	TRUE	565.468	6161.06	6728.67	4474.16	4340.49	5440.1
1908	1908	gi|4155017.TTYPHSFFEEQGFYNLLDNK.+3	817.381	40.86	gi|4155017	TRUE	18170.1	11629	9126.23	13470.8	19405	16702.8
1909	1909	gi|4155017.MENITEIC[CAM]YNGDK.+2	793.845	27.7	gi|4155017	TRUE	10310	2179.45	1684.2	5621.97	3845.06	7523.41
1910	1910	gi|4155017.FESLIEGFK.+2	535.282	33.87	gi|4155017	TRUE	164218	18049.8	21750.2	54506	44370.8	65786
1911	1911	gi|7387815.VADILQIPAFLC[CAM]R.+2	758.421	45.58	gi|7387815	TRUE	169234	170024	169178	105889	108922	112829
1912	1912	gi|7387815.AAAAVGIDGLFAETHIDPK.+3	632.667	36.86	gi|7387815	TRUE	44998.2	50702.9	50521.2	25595.6	19200.2	18723.1
1913	1913	gi|7387815.TPKPVLIAGPC[CAM]VIESLENLR.+3	736.08	43.11	gi|7387815	TRUE	209213	215237	199815	102092	115590	108262
1914	1914	gi|7387815.EFAPVIFDATHSVQMPGGAN[Dea]GK.+3	758.7	37.36	gi|7387815	TRUE	20506.8	68816.1	69608.8	21923.6	21831.2	28813.2
1915	1915	gi|7387815.GLEMLQTIKDEFGYK.+3	591.303	41.8	gi|7387815	TRUE	95394.3	34198.5	29857.1	28494.8	3343.52	27953.6
1916	1916	gi|7387815.GSSFGYGNLVVDMR.+2	751.359	36.12	gi|7387815	TRUE	82098.6	92145.3	87917.2	26005.7	27790.1	9423.97
1917	1917	gi|7387815.NALSDGANMLKPDELEHLVTDMLK.+4	664.335	48.61	gi|7387815	TRUE	85945.1	80891.7	70742.3	9472.11	9058.4	1671.14
1918	1918	gi|7387815.DSSIQSPTYETALK.+2	770.38	25.59	gi|7387815	TRUE	119322	126386	123083	85966.6	78370.2	80914.9
1919	1919	gi|7387815.PVLIAGPC[CAM]VIESLENLR.+3	627.348	45.39	gi|7387815	TRUE	9668.88	18777.9	21786.9	6185.26	12096	11980.3
1920	1920	gi|7387815.ILTDVHESYQASVAAK.+3	577.969	22.64	gi|7387815	TRUE	57342.1	74411.6	86325.6	10118.8	11458.9	6801.58
1921	1921	gi|7388059.ITHLPTNISVSMQDEK.+3	604.977	27.28	gi|7388059	TRUE	111139	113494	108593	101101	93618.8	91734.8
1922	1922	gi|7388059.AGTGGDEAGIFVGDLFK.+2	827.41	42.67	gi|7388059	TRUE	32057.4	36220.1	34258.6	63031.9	62663.5	68749.2
1923	1923	gi|7388059.RYDELTALLSSVEVVSDIKK.+3	755.749	45.72	gi|7388059	TRUE	19391.2	15004.5	14056.5	25070.7	28538	27778
1924	1924	gi|7388059.EYLSVLEGIK.+2	575.821	36.2	gi|7388059	TRUE	27396.6	19941.7	64395.6	171293	181630	178389
1925	1925	gi|7388059.EQSSIEEISVASK.+2	703.854	24.01	gi|7388059	TRUE	38575.2	42337.6	38564.5	91739.2	89935.3	98583.1
1926	1926	gi|7388059.ELLEDKELSELAKEELK.+3	672.696	34.8	gi|7388059	TRUE	33336.1	39087.1	36376.5	15385.6	5482.91	12523.7
1927	1927	gi|7388059.IHTSAITVAIMPEVDDVEVSINPSDLK.+3	965.167	43.12	gi|7388059	TRUE	26946.6	27404.3	26437.5	19173	15733.4	17084.8
1928	1928	gi|7388059.RYDELTALLSSVEVVSDIK.+3	713.051	49.83	gi|7388059	TRUE	26632.2	23366.7	29138.4	42705.4	49085.9	42871.1
1929	1929	gi|7388059.YDELTALLSSVEVVSDIKK.+3	703.716	48.93	gi|7388059	TRUE	9045.08	4198.55	10190.9	9055.1	7852.65	13970.3
1930	1930	gi|7388059.ELLEDKELSELAK.+3	506.275	30.52	gi|7388059	TRUE	22294.2	2171.48	20720.8	22586.8	27608.5	20636
1931	1931	gi|4156058.HANIVIEIISLLEK.+3	531.319	57.49	gi|4156058	TRUE	79412.1	2728.96	1548.89	98012.9	73211.9	48193.6
1932	1932	gi|4156058.ALEGFFAENYR.+2	658.817	34.63	gi|4156058	TRUE	54844	58771.1	55070.3	78288.5	69259.3	69451.4
1933	1933	gi|4156058.LFEVFPLALMVEK.+2	768.431	52.06	gi|4156058	TRUE	149851	145916	145867	42351.2	41680.6	48379.9
1934	1934	gi|4156058.SEC[CAM]YLASPHEAQILEK.+3	625.637	26.54	gi|4156058	TRUE	46911.8	45429.1	48447	25672	33605	24894.6
1935	1935	gi|4156058.KLFEVFPLALMVEK.+3	555.321	46.7	gi|4156058	TRUE	226990	215189	217784	56365.5	54330.3	48567.4
1936	1936	gi|4156058.ADLALDKFLEETFLSLEN[Dea]VK[AAS].+3	774.742	51.79	gi|4156058	TRUE	1934.29	2123.72	562.614	1708.47	1383.1	2964.23
1937	1937	gi|4156058.ADLALDKFLEETFLSLENVK.+3	765.742	55.54	gi|4156058	TRUE	73743.1	53069	61567	31533.6	32790	759.797
1938	1938	gi|4156058.FLEETFLSLENVK.+2	784.914	41.88	gi|4156058	TRUE	42608.7	39948.5	42665.6	44734.8	42102.8	46944.8
1939	1939	gi|4156058.ALEGFFAEN[Dea]YR.+2	659.309	34.57	gi|4156058	TRUE	64385.7	4310.83	14704.4	0	8754	8667.64
1940	1940	gi|4156058.KLFEVFPLALM[Oxi]VEK.+3	560.653	41.49	gi|4156058	TRUE	9012.74	6943.56	7979.51	1547.82	1626.85	1829.37
1941	1941	gi|4155122.YLMQLIPEFDNIR.+2	826.429	45.86	gi|4155122	TRUE	310228	314540	307518	109956	114763	113950
1942	1942	gi|4155122.ALDFYTPFLNEAYSNK.+2	946.957	43.03	gi|4155122	TRUE	76778.6	79551.4	73715.6	73398.9	70219.2	67227.9
1943	1943	gi|4155122.NIQVVLELLK.+2	584.869	44.23	gi|4155122	TRUE	129200	125649	109341	108850	114892	99390.2
1944	1944	gi|4155122.ILC[CAM]ATYPVLNWK.+2	739.397	38.09	gi|4155122	TRUE	68446.6	71190.2	70159.5	85072.9	86427.3	89359.7
1945	1945	gi|4155122.GNFPSIDFIDKFPR.+3	551.619	39.9	gi|4155122	TRUE	109171	113469	106271	56736.8	60916.1	55724.2
1946	1946	gi|4155122.LLEVNSALEK.+2	558.319	26.24	gi|4155122	TRUE	123507	121338	137608	145124	139718	147706
1947	1947	gi|4155122.SLNLEGIFNQLSNAAWSGNKPYELEWLR.+3	1083.88	54.28	gi|4155122	TRUE	8135.48	465.521	299.001	7897.95	5868.35	177.035
1948	1948	gi|4155122.VVEIDESFVLK.+2	639.353	33.15	gi|4155122	TRUE	7763.18	18203.9	12824	169135	23557.5	2652.38
1949	1949	gi|4155122.LVILFEDKPC[CAM]ESVESAYMK.+3	753.374	36.13	gi|4155122	TRUE	279.38	15474.9	16119.3	8699.89	11118.8	9974.33
1950	1950	gi|4155122.LLALSLGK.+2	407.774	31.27	gi|4155122	TRUE	63884.8	69620.4	67029.5	164199	179274	188185
1951	1951	gi|4155659.GLADIFPEINEVYEQGLYER.+3	785.722	49.16	gi|4155659	TRUE	37146.9	41665.1	35484.1	38075.8	35836.8	34373.4
1952	1952	gi|4155659.EHGLLQPVLVVSEN[Dea]GR.+3	583.316	32.64	gi|4155659	TRUE	62723.6	54297.5	63609.5	76825.7	74036.8	77367
1953	1953	gi|4155659.EDLNPLELAR.+2	585.312	33.45	gi|4155659	TRUE	185339	185432	189593	116443	131235	132694
1954	1954	gi|4155659.QTQTLIAEDELER.+2	773.391	27.87	gi|4155659	TRUE	72750.9	77040.2	77859.5	49651.6	47337.2	51797
1955	1955	gi|4155659.VVELGIDEVMPNPYQPR.+2	978.498	37.88	gi|4155659	TRUE	32907.6	37843.1	33804	9579.28	9749.38	9868.27
1956	1956	gi|4155659.EVALIENIQR.+2	592.835	29.26	gi|4155659	TRUE	68511.3	68032.5	71472.1	66166.1	76686.5	78437.1
1957	1957	gi|4155659.KIFSED[1Me]SLEELAQSIK.+3	617.663	40.11	gi|4155659	TRUE	32894.5	30696.7	29605.6	27322.8	29078.6	33716.2
1958	1958	gi|4155659.SYKELLESYQMTQEELSK.+3	736.024	36.78	gi|4155659	TRUE	36449.4	16268.9	43121.3	17887.7	4765.05	30445.3
1959	1959	gi|4155659.EVALIENIQREDLNPLELAR.+3	779.092	41.82	gi|4155659	TRUE	23542.5	24923	22171.9	14703.7	15445.4	13539.8
1960	1960	gi|4155659.AIVVDIEQEK.+2	572.316	25.88	gi|4155659	TRUE	161480	154778	158257	91866.2	95863.2	88699.5
1961	1961	gi|4155673.LMGAGDIISLAEK.+2	659.358	37.67	gi|4155673	TRUE	92504.6	98014.8	91299.6	31022	30548.6	30854.3
1962	1962	gi|4155673.LAIDKELMQELK.+3	477.602	33.84	gi|4155673	TRUE	20249.2	18397.6	25868.1	9959.79	4279.32	9687.48
1963	1963	gi|4155673.SLLEILSAK.+2	487.3	38.5	gi|4155673	TRUE	106887	108019	107229	67011.8	74009.3	72763.5
1964	1964	gi|4155673.VLLC[CAM]AC[CAM]DLQR.+2	624.315	27.06	gi|4155673	TRUE	25771.5	24938.6	23374.2	26456.8	18505.2	30523.9
1965	1965	gi|4155673.IPDLDVFMPER.+2	666.337	40.22	gi|4155673	TRUE	90754	93927.9	93999.5	25325.4	27929.7	27471.9
1966	1966	gi|4155673.IALGSGLEVSEINR.+2	729.402	31.83	gi|4155673	TRUE	48808.2	62559.6	58358.5	39104.5	35954.6	40397.3
1967	1967	gi|4155673.EVLNPH[1Me]EVLYVADALSGQDGVK.+3	789.745	42.58	gi|4155673	TRUE	44320.6	9719.19	33324	22984.5	23355.8	12822.3
1968	1968	gi|4155673.GISDLMNLMSQAK.+2	704.352	43.02	gi|4155673	TRUE	24528.7	27305	23047	12481.9	7540.44	10395.2
1969	1969	gi|4155673.E[1Me]VLNPHEVLYVADALSGQDGVK.+3	789.745	42.58	gi|4155673	TRUE	38675.6	9287.13	24470.2	27886.7	26058	7227.25
1970	1970	gi|4155673.EVLNPHE[1Me]VLYVADALSGQDGVK.+3	789.745	42.56	gi|4155673	TRUE	55273.1	40840.6	35918.8	26331	29550.9	36768
1971	1971	gi|4155432.FEATSTSISDTNTQR.+2	829.387	19.9	gi|4155432	TRUE	12065.7	12771.5	11552.8	8361.84	6276.6	7891.78
1972	1972	gi|4155432.VFETLNNIK.+2	539.301	27.17	gi|4155432	TRUE	28111.4	20337.3	32871	12811.8	16467.2	15895.6
1973	1973	gi|4155432.IVLPGEAFDSLKEAFDK.+3	627	41.01	gi|4155432	TRUE	12165.4	8571.38	817.272	8430.5	6538.13	305.517
1974	1974	gi|4155432.VDTKVDQQYILNK.+3	521.951	24.07	gi|4155432	TRUE	5744.16	728.411	3834.22	1051.2	6089.51	1601.49
1975	1975	gi|4155432.FEATSTSISDTN[Dea]TQR.+2	829.879	20.31	gi|4155432	TRUE	4118.85	0	0	163.03	2043.85	947.404
1976	1976	gi|4154945.ELSWLAFNTR.+2	618.822	38.99	gi|4154945	TRUE	44038.6	43809.4	43740.5	52063.9	34265.6	56557.5
1977	1977	gi|4154945.ISNPNDPLN[Dea]SQDYFEK.+2	941.429	28.36	gi|4154945	TRUE	687.697	8779.61	7388.15	382.902	297.604	1354.64
1978	1978	gi|4154945.SAIMLNLGDLWELVNHSDFK.+3	768.056	54.67	gi|4154945	TRUE	5241.74	344.871	4193.01	766.362	319.871	2327.15
1979	1979	gi|4154945.GLC[CAM]ITPYNELNLEQK.+2	896.451	34.66	gi|4154945	TRUE	16091.8	18726.9	15154.9	18800.1	17831.8	16485.1
1980	1980	gi|4154945.RVELLIPATNPK.+3	450.942	26.98	gi|4154945	TRUE	70857.2	62332.3	78192.7	136684	297855	95520.3
1981	1981	gi|4154945.HFTHLSTGNYNPLSAK.+3	596.301	22.84	gi|4154945	TRUE	3579.53	3284.03	25131.5	1222.61	26282.4	24436
1982	1982	gi|4154945.IYTDVSFFSAK.+2	639.324	34.64	gi|4154945	TRUE	7389.93	9203.74	34328.2	31027.4	28118.9	33056.7
1983	1983	gi|4154945.GIDGASPEEQLEK.+2	686.833	21.73	gi|4154945	TRUE	8099.07	7267.24	7249.88	26125.1	25402.7	28385.6
1984	1984	gi|4154945.IS[SLA]N[Dea]PNDPLNSQDYFEK.+2	933.923	29.94	gi|4154945	TRUE	8898.15	6181.75	4870.63	4788.18	4334.6	857.984
1985	1985	gi|4154945.ANALVDSEIIEWLYQASQK.+2	1089.56	49.74	gi|4154945	TRUE	2478.78	1055.25	488.736	784.603	476.343	1479.27
1986	1986	gi|4155457.SLNIEEDIAK.+2	566.298	27.71	gi|4155457	TRUE	329274	330252	328145	304846	312414	320543
1987	1987	gi|4155457.AILNLEEEKLALK.+3	495.296	31.98	gi|4155457	TRUE	50570.5	45443.4	52753.3	26138.3	24488.7	27011.9
1988	1988	gi|4155457.QLIEISHLDKEIDSLEPLIR.+4	591.081	42.89	gi|4155457	TRUE	81486.3	81329.9	72148.5	53885.9	42019.1	48578.1
1989	1989	gi|4155457.ILYAESTHESN[Dea]AQPPKESQPK.+4	589.542	17.05	gi|4155457	TRUE	82223.9	80844	78371.2	40920.5	37781.3	37106
1990	1990	gi|4155457.SLNIEEDIAKER.+3	472.916	27.14	gi|4155457	TRUE	144481	155231	156110	22106.2	24788.2	17836.3
1991	1991	gi|4155457.LALELENLVENEVK.+2	806.943	42.27	gi|4155457	TRUE	118747	128740	122842	135212	130786	156056
1992	1992	gi|4155457.SLN[Dea]IEEDIAK.+2	566.79	27.71	gi|4155457	TRUE	246259	242605	248385	236236	240647	236081
1993	1993	gi|4155457.[PGQ]-QLIEISHLDKEIDSLEPLIR.+3	782.097	48.99	gi|4155457	TRUE	60910.1	62900	53851.4	54280.1	41325.1	48746.4
1994	1994	gi|4155457.EIENLQNEIK.+2	615.322	24.75	gi|4155457	TRUE	107081	106473	102091	183291	182937	185446
1995	1995	gi|4155457.NIKETQQIIFK.+3	454.598	24.75	gi|4155457	TRUE	30385.6	34166.5	30547.3	7615.37	8161.87	7552.33
1996	1996	gi|81859439.TTHSILTLLSGIQK.+3	504.631	38.73	gi|81859439	TRUE	27174.6	13532.3	13426.5	83655.4	81703.9	83249.1
1997	1997	gi|81859439.GSVEEIFANPK.+2	595.806	28.83	gi|81859439	TRUE	61164.2	60844.8	63685	154321	143027	154387
1998	1998	gi|81859439.ALEYLNALGLQVEK.+2	780.935	39.16	gi|81859439	TRUE	14676.6	27586.8	11820.2	32808.9	36576.3	35516.3
1999	1999	gi|81859439.IVFLGEHLDEPIISNLIR.+3	693.393	45.21	gi|81859439	TRUE	53867.9	54378.3	58410.2	102396	94951	110047
[truncated: 4,840 more rows]
