# Supplementary material for: Understanding the dimorphic lifestyles of human gastric pathogen Helicobacter pylori using the SWATH-based proteomics approach
Source: Sci Rep. 2016 May 25;6:26784. doi: 10.1038/srep26784 (PMC4879699; doi:10.1038/srep26784)
Supplement: Supplementary Information [file srep26784-s4.xls]

## Sheet: 120824_UM_Loke_JC-JS_SWATH prot
Sample Name	J99 Spiral 1	J99 Spiral 2	J99 Spiral 3	J99 Coccoid 1	J99 Coccoid 2	J99 Coccoid 3
Sample ID
Group
gi|4155718	3928000	3765900	3817600	1637200	1682300	1796200
gi|4154502	26498000	25481000	24524000	11832000	12036000	12513000
gi|7674029	25026000	23740000	23582000	19490000	20296000	20594000
gi|9789751	9350400	8866100	9311400	4055500	4136100	4420500
gi|57014163	8314700	8243900	8413500	3551600	3540100	3630800
gi|6919881	7108400	6489800	6726300	2364800	2394300	2468500
gi|9910636	8620200	8350400	8505700	11383000	11387000	11819000
gi|4154555	2388200	2283000	2339700	1202800	1190700	1271200
gi|9789741	4235500	4068600	4119500	618780	656960	642480
gi|4154717	1699800	1619200	1618500	1737600	1719700	1878500
gi|4155400	6804200	6429700	6806900	3688000	3656200	3832600
gi|7387493	56394000	45864000	53826000	28129000	29861000	27843000
gi|4155279	1979200	1854900	1833500	1272600	1294300	1451900
gi|4155777	1141800	961110	1002600	567690	600150	599030
gi|60392282	96765	111990	100620	57644	40709	46943
gi|8928003	8600100	8088300	8349900	4604300	4672000	5013100
gi|4155561	1787100	1654000	1678000	2307000	2353400	2516100
gi|4156123	8844300	8341400	8475700	3206000	3273200	3442300
gi|4154766	1310500	1181300	1242700	494700	373480	539410
gi|9910638	11698000	11050000	11134000	4604800	4653300	4761000
gi|4155035	291570	316520	394520	349890	361070	314300
gi|4154528	10808000	10438000	10276000	2064000	2115000	2156600
gi|4154933	3320600	3504300	3534000	1540100	1608700	1696500
gi|4154697	1670000	1577000	1623000	833630	853480	896420
gi|8928388	1649000	1591100	1652200	566780	558350	596840
gi|4155700	2381800	2269800	2306200	1163500	1169800	1220500
gi|4155570	899040	864120	824490	481070	491590	531190
gi|4154958	2041400	1965700	1959200	1128700	1215000	1293700
gi|6685766	2163200	2042500	2044300	604300	636490	634010
gi|6919983	1028800	987960	977820	377080	377540	378270
gi|4154728	2665900	2575300	2549000	3555800	3662100	3861100
gi|4155419	6515500	6491500	6192400	939780	960330	1002500
gi|4155380	7457600	7195000	7162800	2839100	2819800	2893600
gi|7388069	695190	662820	679410	337270	355840	388040
gi|4155905	2035900	1904900	1924800	984890	968050	1052200
gi|4155750	870160	875640	854040	528370	520010	565020
gi|4155001	1494700	1359300	1525100	588800	596090	624150
gi|6685665	2962700	2878400	2894500	1705900	1780400	1824100
gi|4155097	1635600	1569600	1592400	503830	513530	544530
gi|4155424	1082700	1033800	1056300	407740	423380	420900
gi|4156026	2873400	2787200	2767100	1616400	1633100	1754400
gi|4154740	4469100	3469900	4257000	2680200	2744000	2977600
gi|4154988	1485700	1447700	1452300	837700	870190	914410
gi|7531149	1005800	899320	875970	631610	636940	631160
gi|8472792	2260100	2220300	1921800	1428000	1450100	1546000
gi|9789773	1037800	1012600	1039200	975040	1029300	1011400
gi|4155559	2072300	1949700	1992100	539730	515730	571180
gi|4154912	2341300	2233200	2508700	1889700	1656200	1586000
gi|6919975	1381700	1331900	1315000	899690	897040	973110
gi|7388343	1384200	1341800	1363900	1500700	1508400	1600200
gi|4155934	939190	894460	868300	645110	664690	676020
gi|4154727	1434600	1374100	1392900	633520	629270	673980
gi|4154804	3168000	3075800	3054500	1185500	1188400	1236200
gi|7388357	10093000	9290700	9459700	4067900	4149900	4266500
gi|6647533	725360	689980	672460	583610	588800	639500
gi|6919889	3672500	3493200	3706400	1833600	1852100	1969400
gi|4155369	826020	695680	816610	2209800	674080	704850
gi|8134612	2509100	2415700	2434100	1562800	1629500	1742300
gi|7388104	1637500	2073500	2098200	1575000	1588500	1703300
gi|4155965	215280	194760	198970	142480	151360	163650
gi|4155073	1447800	1405900	1341100	970750	977120	1018800
gi|8134781	3373800	3262100	3260000	1001000	1010000	1056100
gi|4155116	1887700	2141000	2195300	1206800	1268000	1691200
gi|4155152	759080	724070	720090	775170	803850	832470
gi|254839256	6411300	6116200	6179100	3481300	3664300	3385700
gi|6707753	445530	447840	452250	240690	267150	285560
gi|4154685	1359800	1348300	1358800	1006300	1058600	1106100
gi|6647534	1419700	1345100	1354500	1535000	1591200	1688500
gi|4155287	3440600	3255500	3238700	1851200	1869300	1990800
gi|4156043	587700	677640	520230	322090	338700	332520
gi|4154599	67266	171360	152060	27231	60836	22887
gi|9789722	3226000	3197800	3245500	628650	654090	642150
gi|4154832	9642600	9279500	9343500	3074100	3139000	3273400
gi|4155564	870620	820780	834580	321610	333430	375410
gi|4155190	1244000	1252100	1261000	276710	284280	308800
gi|8928389	491340	477120	439510	374050	365890	394220
gi|4154744	947670	859060	896570	457540	418300	529060
gi|7674417	871930	824730	805860	789120	812830	831680
gi|60391895	4051400	3753000	3926600	3804600	3844600	4057000
gi|4154753	911260	1202000	1105200	909860	950150	978000
gi|4155092	607920	572120	708440	420950	426370	437440
gi|4155381	228660	200820	264420	263090	266930	250400
gi|4154734	716620	655060	653150	257270	263030	300550
gi|4155182	1041300	964960	1141300	242390	243940	288360
gi|81555135	633640	473650	613600	304960	303530	333880
gi|4155333	1399500	1255600	1291200	416010	492460	502670
gi|4154603	73291	45263	46482	30627	12765	19962
gi|4155137	1378100	1336600	1348200	426400	494240	459910
gi|4154973	1485400	1425100	1485200	1232600	1241000	1276100
gi|7388283	850510	814860	966390	501380	441150	568550
gi|7388169	1799400	1814200	1768000	1180100	1142700	1214000
gi|4155620	1998800	1844200	1751900	1256400	1299800	1371200
gi|4154947	745010	672810	767300	512910	483150	552850
gi|4155084	2561500	2467500	2476400	837460	801310	834660
gi|4154527	2848400	2755200	2723600	1280200	1311100	1384600
gi|4155635	788350	807530	818730	209890	178650	237240
gi|7994673	661590	596790	585600	723750	733210	780900
gi|4155243	248550	121560	752770	29381	514110	438690
gi|4155487	1021100	992880	1043400	579190	582840	605490
gi|4155553	701150	661340	840330	482130	490140	525350
gi|7674358	921510	894060	921480	616810	658240	674080
gi|4155091	1822300	1830800	1754600	2544400	2583300	2718000
gi|4154575	434240	543030	479000	265170	261820	281630
gi|4155677	1749200	1714600	1795800	1950400	1993200	2065000
gi|4154731	2384200	2276400	2365000	1394900	1347500	1501900
gi|7674049	774800	725730	659090	264930	256910	306370
gi|4155674	705910	693420	711690	439840	444230	474220
gi|7674020	499150	468880	503010	194280	174880	198510
gi|4154956	471740	461110	540830	463960	448420	464940
gi|4155626	2618800	2509300	2513100	2164100	2161400	2301600
gi|4154758	860390	794580	839630	248090	218530	265450
gi|4155868	421720	459080	379240	594020	646860	686610
gi|4154993	902440	893080	948790	477500	527770	708970
gi|9910637	621950	590680	740140	668940	419480	440690
gi|4154526	419090	408540	407980	86469	111740	117610
gi|4155891	2034400	1919900	1966300	2078300	2125800	2307700
gi|4156090	1006100	956800	1030900	469150	483610	500010
gi|4155486	1117000	1109200	1130200	760950	736800	762180
gi|4155154	651400	640910	650890	545630	567130	602830
gi|4155406	3611900	3553400	3514300	1987800	1982300	2114900
gi|7388356	263350	241170	197860	196930	163780	168510
gi|4154653	1573000	1481400	1495400	1497200	1502400	1651500
gi|4155171	475310	395420	465550	387820	339260	345260
gi|81625871	827550	804300	846030	365480	372110	381900
gi|6685832	546940	586300	429370	326620	343150	356550
gi|8134369	1019100	986610	1015000	688360	679650	730900
gi|8928204	1791000	1672500	1616900	1371900	1315200	1445700
gi|4155646	481780	449130	448930	485710	509600	507520
gi|7388074	4614300	4012500	4182600	2812600	2847600	2879300
gi|9789748	210550	205190	198900	106870	116890	110370
gi|4154633	438920	417480	435650	177840	180770	198400
gi|4155037	1115100	1061300	1037700	684120	702440	743490
gi|6831687	533970	514180	542900	333400	352140	394530
gi|4156021	1521400	1467900	1488800	751950	761060	832870
gi|7388360	2513600	2348900	2434900	2075900	1975000	2079900
gi|7674359	502150	497420	454540	288390	276260	306680
gi|4155266	683370	658540	660580	177770	209210	268580
gi|4154654	1831300	1774800	1897400	1321900	1324200	1381600
gi|4155624	1064200	1015000	1086300	267910	264270	266520
gi|9973363	523330	516910	528260	247180	393200	390300
gi|4155883	437540	418430	411660	574060	540520	591680
gi|4155090	739920	653100	653740	381800	377620	413720
gi|7387671	157160	173030	164700	307820	38269	160510
gi|4155680	838190	764530	775310	561640	568190	594570
gi|9910702	1134700	1078900	1084500	635410	682750	715170
gi|4155267	541880	514310	532740	335090	349710	360780
gi|4155289	1547200	1607600	1557500	851850	913770	946640
gi|4155186	879390	865080	875660	676380	663350	703520
gi|4155862	2353100	2307800	2308400	535720	538610	583450
gi|4155366	298900	304900	293380	245180	245850	255350
gi|4155044	817260	829670	827890	604800	617860	206290
gi|4155149	948190	829610	883140	429530	378220	424920
gi|4154759	742570	722250	759690	493730	501740	538430
gi|4155056	1056600	969310	998790	525170	545120	572550
gi|4155485	525740	518310	498570	477170	506320	488140
gi|6647818	906100	859400	916480	420430	441330	504600
gi|6685765	1278400	1207000	1214500	941130	912070	1017600
gi|4155627	1248500	1166400	1202900	248990	249710	257090
gi|4156112	2227600	2065400	2132200	1095700	1123500	1112900
gi|7674056	254290	240960	252630	155090	153700	153870
gi|4155151	825990	777980	774880	466870	471460	512680
gi|4154547	538390	501380	512410	392530	422950	420940
gi|4155744	586600	588490	593380	570640	573030	616850
gi|4154918	874490	833860	872030	541960	525620	600450
gi|4155356	289230	294220	276110	279520	294250	295530
gi|4155857	1259900	1202500	1241500	227360	212930	255700
gi|4155069	320080	302580	319750	207050	206800	212680
gi|4156028	364850	261490	330730	130810	172710	206950
gi|6685995	1623800	1484500	1565600	2003400	1999900	2206900
gi|4155591	1253500	1388800	1174700	393130	382920	392420
gi|4155477	441180	263640	223210	156660	184290	178790
gi|57013017	634260	681440	694580	321650	320500	418810
gi|4154769	1006000	956800	955800	348510	348730	365160
gi|4154739	3862400	4613300	3593800	1523300	1321900	1384200
gi|4154742	955160	1050100	984150	463150	503650	504070
gi|8134462	5684300	5190200	4584100	3599400	3659100	3757900
gi|4155657	407940	382040	381250	228060	150130	168200
gi|7388210	2012400	1955800	1882500	536200	547210	586380
gi|4155420	1036900	952530	1048400	275460	289730	307550
gi|4154844	1054500	867000	1043500	471870	476530	502040
gi|7674329	1764800	1695000	1710200	1387400	1433500	1447700
gi|4154808	675660	546560	551140	327400	325460	346870
gi|4155757	644230	612050	624410	463790	449480	511840
gi|4155110	197260	279770	245520	420500	389940	467960
gi|4155793	376040	379010	386010	297420	491230	311580
gi|4156072	189990	170520	189180	92656	80075	121380
gi|4154867	582020	548380	547680	319060	336180	353160
gi|45477347	286180	286410	253580	181560	353720	272890
gi|4155489	277830	244190	304690	180110	188540	172040
gi|4155168	950000	946740	917780	366000	368740	386110
gi|4155017	460510	256980	222870	191620	160890	192830
gi|7387815	1141700	1130900	1126300	313350	305470	316580
gi|7388059	443030	392360	474300	416920	421230	444770
gi|4156058	957690	697300	738830	282490	268810	233650
gi|4155122	1146400	1128300	1116400	690280	604510	601770
gi|4155659	911760	838780	898420	377820	389670	428150
gi|4155673	699740	598460	640550	214400	208110	216750
gi|4155432	79464	51480	60816	22897	28036	20704
gi|4154945	213800	195420	273550	202570	326090	202410
gi|4155457	1598600	1539200	1543200	790920	783290	843150
gi|81859439	339390	328690	323190	473900	489310	516870
gi|4155354	124830	64811	108900	56065	91310	47007
gi|4155723	2087500	2029600	2011500	1534700	1580600	1606200
gi|4155224	417080	404040	484400	207070	222800	211550
gi|4155323	412470	398520	390140	235660	253610	247550
gi|4155571	354910	304630	321590	325390	299570	337940
gi|4154591	488840	490010	587020	156590	230150	159670
gi|4154923	854470	795650	830570	855780	852040	896160
gi|4155893	1782800	1824700	1894000	909350	851000	911340
gi|4154999	386540	408350	307050	326540	336550	348310
gi|4155390	244650	248150	212480	76479	76388	103490
gi|4155268	391810	350780	339370	296050	305050	352010
gi|4154849	300720	300280	276470	176930	186560	199920
gi|4155263	482410	445500	469410	232090	225060	282100
gi|4154534	229280	230620	205110	183960	203980	166560
gi|4155866	735600	731170	732520	416920	422360	453810
gi|4155185	380850	371670	367190	69622	59068	69226
gi|4155990	338070	641140	373920	348020	303360	355900
gi|4155809	552260	475100	364160	270610	293920	300860
gi|4156014	887510	834030	844240	771680	783810	827560
gi|4156046	134680	191880	174840	47130	85828	62876
gi|4155173	1008100	936890	928720	565820	615470	603370
gi|4155387	521230	488350	514100	333030	450640	471540
gi|4155544	436660	433240	483370	329960	347110	347060
gi|4155645	1230200	1175300	1147800	964130	968430	1037800
gi|9296935	560540	556560	553390	316680	322360	237230
gi|4155085	876240	863160	901740	282810	306740	399870
gi|4154800	221590	244170	253840	341450	343320	425570
gi|4155679	366770	219380	339100	367650	339800	216320
gi|4155652	227830	198350	40104	89177	111090	95003
gi|4155026	322410	295630	309330	328820	351850	342920
gi|9789752	552410	618080	547870	206580	223120	188160
gi|6647577	181610	216320	203230	161300	154100	159640
gi|4155758	403140	368920	375120	271690	261880	242400
gi|6686112	200430	189390	176260	129920	180950	196800
gi|4154688	305380	290270	337040	227430	239740	248670
gi|4155832	781930	770960	820380	826600	804840	1219400
gi|4155688	883260	818890	859080	843870	759930	833520
gi|7674253	2456700	2402600	2490000	1582500	1563400	1674700
gi|4155139	553410	552400	539200	262320	251640	280620
gi|4154513	497880	463760	463640	199910	254100	222950
gi|8928083	1208700	1130800	1049000	298350	734410	272540
gi|60392646	2999900	2851200	2975900	1522400	1694900	1788600
gi|4154696	1531800	1478200	1493200	388580	383030	444650
gi|4155579	1524000	1391200	1447400	1135400	1193700	1232200
gi|4154868	404440	378290	371680	196570	216220	225390
gi|4154942	1536100	1515100	1542700	519760	496290	548880
gi|4155047	914190	775420	911420	774050	786230	784030
gi|4154596	279460	321650	318330	213560	228930	220130
gi|4154519	592210	569880	525170	581600	591090	620550
gi|8928320	408950	327860	394250	190350	225780	220940
gi|9789808	691220	635260	668940	296630	301680	319160
gi|8928387	574170	554670	561000	93806	154700	156190
gi|4154712	504540	506270	487470	274370	304260	300700
gi|8134479	397330	362440	327130	271690	255950	277020
gi|4155375	509370	482480	482820	622580	690140	717590
gi|4154788	484060	624030	614800	198920	245360	270610
gi|4155077	640260	581340	608000	528200	536150	577700
gi|4155196	696170	672530	681710	599060	606300	622280
gi|6919861	836710	792770	749810	521800	507490	529190
gi|54039548	963630	1613100	1292000	1164300	1216700	1279500
gi|7674048	526430	523930	539800	144730	155650	158260
gi|4154671	428030	397580	423970	255540	235060	278050
gi|4155603	482750	450820	446800	141120	151590	144810
gi|9789738	393830	307230	381530	137140	130760	131680
gi|4156020	633360	612330	643670	415280	445080	438130
gi|4155514	555270	523860	520320	369390	359880	370870
gi|8928165	453660	375250	403120	166390	225200	173020
gi|4155640	289850	1067700	341250	469250	445880	464240
gi|4155250	222220	200600	189920	179830	157560	217280
gi|4155944	1381100	1295200	1324900	634080	610610	660700
gi|4156092	669760	635890	673880	598880	599670	666530
gi|57013016	114610	115320	142100	634470	647550	667110
gi|8928478	299560	310700	417920	146110	172300	125070
gi|4155786	291720	293680	374790	214840	197640	225210
gi|8134509	3162300	3115500	3136500	1268300	1432100	1499000
gi|4154520	301360	296260	285260	273540	252210	293280
gi|4155607	261740	376110	409320	203540	196390	180390
gi|4154754	482800	445490	509440	653030	657130	710460
gi|4155248	282200	261040	257020	71699	70027	91775
gi|4154816	372440	310200	317050	204930	251750	259750
gi|4155643	1091800	1029600	1065100	853160	785280	822660
gi|7388276	550130	356270	400370	204620	215460	217140
gi|4155357	261900	295300	289310	297340	272770	284190
gi|4156038	178190	140220	132030	107600	109770	111530
gi|6685394	657900	615160	579080	115560	173900	126410
gi|4156102	502230	482150	508200	288800	255090	249290
gi|4155153	659170	626110	614360	201070	180720	212240
gi|9910639	2012000	1874300	1939000	2372100	2429500	2454500
gi|6685830	242960	309120	315930	81230	101040	112720
gi|81555228	207760	224510	206450	211130	234940	226450
gi|4154677	395860	449430	387070	365700	447910	478630
gi|4155959	504030	509110	518040	245290	268500	265930
gi|4154927	260830	258510	275000	235680	278670	290080
gi|6919902	495770	511330	539840	144290	147100	145540
gi|4155200	374590	345030	385030	202580	229430	261430
gi|9789749	314270	292150	278610	162060	163440	173620
gi|7674310	1891500	1802300	1828800	531320	501640	532360
gi|4154672	383370	384100	421140	153100	176110	163490
gi|9087191	402080	378430	381090	233650	270360	278740
gi|8134398	221240	224730	231810	143150	151030	185770
gi|4156050	157910	100270	137770	91591	43589	70217
gi|9789770	466510	446370	423550	348530	364980	378180
gi|6685831	156950	119120	123410	104030	110570	150880
gi|4155255	731780	566740	596810	386240	447000	386340
gi|6831638	2285800	2131300	2188100	1071700	1115800	1178600
gi|4156113	215070	206760	224100	190620	192080	193000
gi|4154638	569410	564160	602030	280500	305700	310410
gi|4155957	313580	381410	308120	99968	99201	175080
gi|4155660	506300	489960	499520	328730	315890	341160
gi|81625910	331180	306000	299190	195530	204960	227040
gi|4155980	1593300	1523500	1515900	3161000	3293600	3283300
gi|4154662	357310	353330	324900	167610	185720	180110
gi|4154643	1822600	1736300	1719500	916140	914640	952610
gi|4155972	2553400	2519300	2516300	1222000	1144500	1269000
gi|4155545	377150	331280	354990	151270	112870	127950
gi|4154822	1635800	1517300	1479100	2371700	2471100	2516000
gi|8469113	212670	200180	209850	128840	127890	150600
gi|4154539	324390	285820	260220	106140	109010	106460
gi|54037480	450850	419700	455340	450690	459050	470610
gi|7531219	185360	155210	143700	110880	246560	96593
gi|4155010	238730	242710	218160	998800	1014600	1064800
gi|4154954	291640	281750	280550	293730	284380	301060
gi|7993927	1464200	1440100	1576800	513430	571750	627320
gi|7531091	604580	689930	597480	303610	276050	332550
gi|4155613	240220	182650	670150	185400	166200	200720
gi|7387552	1054700	955910	997520	788720	659540	810640
gi|8928361	989130	882560	944160	461430	378980	525580
gi|7388289	166510	192310	160840	132710	163470	165210
gi|4155796	238850	196030	274660	82725	182350	84076
gi|7674180	841790	819110	822450	536140	586350	575260
gi|4154935	950520	896190	958090	830230	840320	879060
gi|4154917	187340	75686	108810	209260	222000	256760
gi|8134435	436650	437060	428400	428350	212810	405100
gi|4155330	204150	191040	189770	271060	268220	284050
gi|7994695	524480	477100	485750	241460	278900	267520
gi|4155689	1106100	1047600	1046300	484070	560610	612910
gi|4155167	148920	165580	170990	147130	216250	126860
gi|4155459	155350	149400	159180	113420	106830	96051
gi|4154634	167020	496810	185680	200210	315780	272000
gi|7674264	1595400	1374300	1509700	546100	568910	652200
gi|4155557	304440	289760	287060	286800	311350	277830
gi|7387930	665550	261810	237640	280650	249500	258200
gi|4155895	441420	271720	314410	138870	160980	187450
gi|4154615	507830	256780	200630	158070	135120	92578
gi|54037216	1478500	1428700	1430400	828520	939990	921200
gi|7674193	709370	751570	776830	861780	839570	914670
gi|7388139	1435800	1470200	1393300	492390	514870	476830
gi|4154548	388060	390500	379240	382770	405940	428560
gi|4155991	280590	265850	265730	322420	341600	341060
gi|7674309	1364600	1206800	1217100	798010	837180	916940
gi|7388226	1172100	1205200	1192000	859200	828910	910020
gi|4155006	281450	365300	367110	381300	390320	363080
gi|54039726	2532200	2498400	2501200	1268800	1297500	1368800
gi|4154597	380560	451940	312680	171160	283000	219310
gi|4154928	161100	158010	218350	138680	137960	152380
gi|4154663	422770	265420	464200	142430	125250	180800
gi|4155019	203040	177520	198990	211180	227860	207080
gi|6685217	463030	407400	426950	188500	187030	170970
gi|4156036	298580	416740	370680	275810	352550	268400
gi|81555114	566310	521470	528740	193580	216480	213770
gi|9789775	808440	712890	700570	326190	281830	319520
gi|4155107	257350	243560	269870	100100	105650	141300
gi|7387626	229610	239420	215780	163970	178960	192490
gi|4154579	184330	286800	227590	219640	229600	235720
gi|4155615	259560	289080	208430	285860	226000	410220
gi|4154938	380480	329870	344020	82253	119910	94206
gi|4155955	218790	264280	165370	450260	451980	483560
gi|4155027	463040	512830	406840	372780	348890	392730
gi|9789750	348760	348770	365430	217200	305640	252120
gi|4155565	725280	707030	588600	173810	189670	187560
gi|4154593	604040	539590	576300	299310	301910	341480
gi|6685779	228450	302580	182240	70109	63588	73036
gi|81555602	542870	499820	484870	206890	218480	239420
gi|4155016	188670	247180	174090	359460	106650	67306
gi|4154629	341140	340740	313030	108400	101300	120120
gi|7388209	890000	828030	852800	681730	682610	716470
gi|4155962	414780	350190	382170	219910	199740	200410
gi|81625904	672270	657910	716680	469410	175310	206980
gi|4155515	155670	123290	162720	76342	101110	124390
gi|4154881	165880	150920	143210	222250	176350	255910
gi|4155134	795900	711720	719490	299790	325020	335810
gi|4155076	189890	167560	162220	533110	163970	178740
gi|4154687	863900	805590	803870	337660	338300	432840
gi|4154786	160930	135990	160700	133930	128720	118660
gi|4154960	276600	275100	252340	181330	142560	178510
gi|7674311	2122800	2282900	2289800	1482800	1504100	1659700
gi|4154784	216130	155930	219690	226380	234370	257640
gi|4154874	227070	198340	202180	156640	173930	188510
gi|4155207	237860	217150	221380	78061	99378	94319
gi|7388058	265300	261130	237620	213220	215940	247390
gi|4155748	243260	219670	219310	195430	207420	202960
gi|4154920	872510	818130	835070	374130	330070	348320
gi|4155983	213180	258220	203170	317160	340540	365860
gi|4154794	215390	166070	215300	155590	140210	163150
gi|4154836	320270	371150	314490	77674	90308	97788
gi|45476993	412580	411850	398000	199910	275060	322720
gi|4154546	250980	217510	243920	148200	156690	165400
gi|4155014	140230	150440	141650	128600	126930	120220
gi|4155581	336360	302350	315780	114390	154540	156220
gi|4155605	720880	669110	662330	175120	216180	200410
gi|4155875	412510	382250	385880	752570	728130	779920
gi|4156048	145240	96069	141030	78938	107380	91146
gi|4154613	597830	631160	539590	73926	173540	219190
gi|4155230	238380	231840	245130	212270	109980	126110
gi|6685996	309530	306810	302680	213090	160600	183470
gi|7531242	152180	106640	135250	107500	110280	107090
gi|7674199	437240	479650	494850	3578400	93498	131790
gi|6685452	328060	322460	323490	439310	191430	437870
gi|4154514	1356500	1316800	1328700	584030	607980	643080
gi|9910635	463320	444470	449770	217850	245300	241610
gi|4154812	187320	169120	309330	213850	186660	194480
gi|8134316	2390800	2154900	2110600	760320	728140	652150
gi|4155126	352260	295490	318630	253850	236610	264200
gi|4155790	413340	380200	426340	317930	346240	426860
gi|8134520	528990	531090	549170	315900	330420	349830
gi|7387798	685010	631700	651240	241690	285910	318630
gi|54037819	1092100	1152900	1031600	452470	514330	538850
gi|4156042	331810	323120	347590	243940	160210	189580
gi|4155810	403090	416970	426520	289990	281300	319760
gi|4155344	101040	102640	90414	67799	81179	71373
gi|60416207	301280	212340	282740	183940	159980	217040
gi|54039870	844860	758750	780060	974830	1037000	1115000
gi|6648012	95883	127220	121870	178610	184740	200140
gi|6685230	184380	145720	182210	132940	119760	106820
gi|4155756	551770	339620	528270	242110	230090	256770
gi|4154837	335950	335870	323440	368000	358580	383190
gi|9973201	307180	102170	221410	112720	156270	146240
gi|4155184	535410	497700	490960	168780	191200	223800
gi|6685667	494170	474300	435540	266810	339040	292190
gi|4156101	267360	249970	250980	152660	147560	151660
gi|4156104	233990	237680	200200	106590	112750	137500
gi|4154847	262670	264950	267850	100730	171450	189160
gi|4154817	875270	417080	382510	566930	309760	481420
gi|4155592	540270	459420	484980	146810	172120	181880
gi|4154541	20075	11641	14499	21894	32222	26141
gi|4155081	121210	104510	121080	78316	97741	110790
gi|4155008	189300	167760	126080	52011	91866	49891
gi|4154860	401770	617250	354170	227680	248620	252070
gi|54039085	1009200	988910	945570	302350	314870	342860
gi|4154681	539810	156230	541540	99581	131850	96791
gi|4155556	95877	98104	111170	95470	90135	114830
gi|4155463	179060	235710	260630	117530	126550	116100
gi|6685960	275180	217520	242000	128530	118790	125550
gi|4155041	345570	334580	381330	278060	271470	299990
gi|4154924	167570	173450	169090	137130	135530	118340
gi|4155068	438390	345640	407890	426310	446320	482990
gi|6685432	296580	596190	301010	177680	210020	177650
gi|4155198	462570	469430	400930	257610	269550	268710
gi|9789720	1315600	1655000	1693400	866510	859240	729200
gi|609412503	1144600	462540	1425700	881950	776560	752100
gi|4155094	74707	72356	63744	140990	111930	141670
gi|4155774	327960	316370	316710	233720	219080	234000
gi|8928319	376770	457930	474670	220570	196480	199190
gi|4154941	179740	195810	263810	64967	86465	76326
gi|8928056	527870	555240	561620	185020	192410	185100
gi|4155861	258360	219010	213360	108610	142890	150700
gi|4155671	226020	177440	264860	267340	312710	323100
gi|4155187	175050	179860	191660	72180	57745	58390
gi|4155146	533530	544840	483720	275560	311050	304180
gi|8134750	300090	291040	307620	211000	228810	211620
gi|4155614	125000	123780	139860	137120	143230	154040
gi|4154793	87191	110800	78122	131220	83994	121160
gi|4155383	147090	153950	120240	496410	507990	558220
gi|4155362	264300	3003700	3148800	213210	213260	204580
gi|4154748	328690	352040	305730	94852	108430	90854
gi|4156116	556480	427000	449250	289000	353000	271180
gi|4154774	138900	195030	199870	167100	119170	155330
gi|7674257	1266400	1204300	1289500	1030100	913790	932500
gi|4155927	127550	169020	108100	75460	87279	102780
gi|4155970	132660	106520	131510	156680	145870	142980
gi|81555155	259820	387600	232460	172640	584190	324900
gi|4155625	853550	936230	757820	426510	360590	407960
gi|7387753	156120	137660	122830	232830	212160	237100
gi|4154736	131850	149850	165420	91725	79006	105340
gi|4155682	589060	252450	559390	98163	96802	124430
gi|81555267	104310	124710	100800	137060	65775	107850
gi|4154636	158600	109420	125300	310120	315950	340830
gi|4155340	148320	121430	121890	118750	99609	71749
gi|4155907	207820	176920	200420	146660	155710	131900
gi|4155985	197820	572250	579170	117110	121400	101790
gi|81555093	249270	154410	178880	209340	236400	368070
gi|4155165	228050	246900	227190	88785	93799	118490
gi|4154972	310870	278310	320120	186100	213160	193560
gi|4154781	110870	114990	179860	201250	192710	224230
gi|4155040	312000	270060	306020	181240	177130	196070
gi|4154605	385110	297570	354700	153440	162890	174150
gi|4155108	382100	406170	400720	75552	76265	126160
gi|8134397	230890	88004	113510	67390	74187	115050
gi|7388361	222110	227960	327500	138280	145920	134910
gi|4154637	418380	362110	374180	266320	253770	320810
gi|4154885	135360	111100	141010	94344	92563	90612
gi|4155465	303370	300840	280980	157220	116720	136700
gi|4155681	112240	115470	171360	101020	115230	93513
gi|4155421	83252	63649	69444	226870	202820	78887
gi|7674191	947870	987870	993690	522400	563780	577790
gi|4155705	321780	622430	379360	187030	286800	351880
gi|4154645	646780	629840	467710	490180	510460	519420
gi|4155475	133360	102890	124210	163330	118250	197470
gi|4154896	742870	750400	718510	175140	185270	188780
gi|4155829	819520	725580	799360	289370	249570	294920
gi|54039317	1480100	1400700	1799600	366710	387350	413760
gi|4155083	576980	575350	626270	137310	122050	148560
gi|4154966	224040	214960	229700	139520	115350	110100
gi|4155588	199150	188780	193580	156790	143320	162160
gi|4155409	374870	342080	402340	178040	211010	178410
gi|4155125	683990	671470	529950	561950	575810	604280
gi|4154782	243960	233620	240790	167980	160150	178580
gi|7388502	130830	113440	126820	73714	89175	102820
gi|4155554	114460	165280	122150	180430	186600	198490
gi|4155119	183820	180030	164700	154830	168540	176430
gi|4154870	215080	196170	199640	96181	107090	106510
gi|4154903	248230	180630	164360	73249	87131	102650
gi|4154995	77194	162730	97759	299670	322590	225680
gi|4155609	109800	88321	82862	92766	92072	37457
gi|4155878	131370	72614	64606	120320	94182	119310
gi|4156019	379070	335380	317800	208390	176930	244780
gi|4154590	511280	389730	506110	215980	234460	249370
gi|7387521	183920	187960	218300	46831	104390	93024
gi|4154600	142810	145260	131090	106090	100130	116600
gi|4155586	282760	263700	267310	152740	136650	129870
gi|4155468	127730	461600	152040	1047000	178220	219320
gi|4156076	525160	468500	491670	1198800	1215000	1336800
gi|4155966	271000	244190	265090	254830	445450	449140
gi|81555414	209090	198490	177320	168190	187490	176500
gi|81625887	170360	160190	171830	105880	94928	97244
gi|4155935	223670	224690	213160	75845	142900	109020
gi|4155932	134260	76828	201730	95807	197520	176710
gi|4155770	327320	323270	146530	112060	96935	76219
gi|7227944	108630	88399	111220	166070	124690	153290
gi|4155894	183730	103760	260010	188660	193530	201950
gi|4155969	135720	143970	146270	66382	56353	103520
gi|7387821	68400	63669	57671	15586	23947	17163
gi|4155901	102610	98450	99577	66139	73821	92535
gi|4155446	546770	517690	438550	352010	363880	410950
gi|4154602	197390	128380	132650	170830	174180	174210
gi|4155504	211450	186680	265030	199810	174500	210440
gi|6831624	544670	579320	416510	222140	239430	238290
gi|54039407	568020	621280	533720	735140	811210	800850
gi|4154716	554640	622390	571450	269780	329580	240720
gi|8928281	80725	116600	92643	43052	32866	34251
gi|4155436	499730	505960	505940	442420	456800	479340
gi|7674216	1537900	1485800	1489800	453030	494900	530860
gi|4155234	163090	202110	172260	141010	190110	194990
gi|4155312	191310	269360	186020	227540	194160	169880
gi|4155670	249190	261170	252700	349470	359610	388230
gi|4155030	105080	110700	103450	207710	215080	209190
gi|4155331	936060	802800	663160	473700	440260	511260
gi|60392430	173830	194890	182360	155120	135670	154750
gi|7674192	585480	580120	576910	89604	86597	88152
gi|7674218	775310	869980	774030	612420	622790	651580
gi|4155644	124590	143430	149940	69195	74098	68573
gi|4154730	60413	77730	56700	54190	54298	52542
gi|4155192	134800	91860	141870	105180	124620	121120
gi|8928450	84141	89457	86856	30768	79688	34268
gi|4155335	73669	70481	157060	106640	59210	100190
gi|4154996	33662	63064	62880	43620	51744	73911
gi|4155956	420490	429000	454750	326520	343930	361930
gi|54039541	825320	819940	822840	270210	310350	301750
gi|4156006	28040	50502	67879	70192	68413	75534
gi|4154627	63350	40434	56641	28619	23160	16418
gi|4154802	120250	97501	112580	76246	230610	80874
gi|4155343	54863	69958	73766	57061	50310	63770
gi|7674254	1083400	623300	642850	522370	586870	353770
gi|605604501	245530	243110	249580	89892	97563	96417
gi|4154674	197010	142330	267060	49749	12512	74963
gi|7388027	71021	75322	77522	13253	21780	31754
gi|4155305	277720	235670	278520	159470	118610	157940
gi|8134817	136620	133030	92749	31282	22655	21637
gi|7674400	122890	101110	110000	54810	68186	65630
gi|9789719	78735	79600	77167	26783	31093	27305
gi|4155733	106340	101450	101720	75496	78908	75580
gi|7674337	52612	41187	45599	128600	106410	128770
gi|4155342	54897	149110	141550	62099	91999	103370
gi|4155325	81214	128530	111630	74702	57937	146160
gi|8134402	130730	158990	122350	53481	63471	50124
gi|4155788	337270	332740	358140	206000	197100	225090
gi|7387845	594940	561310	618050	158150	170150	174060
gi|6686376	670110	601690	624260	345990	363450	358540
gi|4154801	230580	224570	206520	166700	173750	220000
gi|4154625	98899	77256	76259	73259	95780	92927
gi|81555314	211390	199330	198140	68581	56408	74840
gi|4155181	137320	135780	85241	159610	165790	187260
gi|4155025	216090	238140	206900	441740	424740	575090
gi|4155800	119640	119690	108060	189270	190220	221250
gi|7673961	188450	175600	186950	60989	77355	68481
gi|6647498	116170	110290	113380	42137	59832	55302
gi|4154632	57860	83156	54450	51653	47113	56990
gi|4155567	112220	76587	98822	34855	40398	30259
gi|4155488	32722	83295	69506	27914	36944	24324
gi|54039172	337480	301300	318470	233110	251370	254380
gi|8134585	23635	50011	43295	34457	33908	34313
gi|6685622	341020	313140	285620	326460	352550	379960
gi|4155205	225910	92146	88736	107690	99791	85909
gi|4155951	290460	254720	270510	170270	177650	194380
gi|4155222	125860	119790	123130	82629	68890	68461
gi|60393888	558190	579650	574110	404160	457840	480270
gi|4155896	128190	167940	184380	65089	68147	81886
gi|4154977	60948	65463	51591	28121	29486	26944
gi|7388359	243910	197810	220190	90173	81054	79681
gi|9910903	133460	147020	163650	61366	86564	80545
gi|4156005	163080	183800	156310	170790	171200	175270
gi|4154540	68486	69720	50308	42794	39530	288290
gi|4155004	81090	79449	86908	53784	48347	42296
gi|4155696	63635	106770	42636	36703	47770	44810
gi|4154757	116280	37790	845230	63900	631660	71262
gi|4155871	392610	402590	381230	407510	378150	470200
gi|9789743	394110	381460	406370	215060	217290	226860
gi|8928082	249060	246310	235360	123240	117470	143620
gi|54039134	854350	701040	797310	178920	264520	230330
gi|4155286	65192	76240	72058	36675	50126	44085
gi|4155183	182970	243210	191510	43333	55734	86143
gi|7531094	156190	154680	150820	65598	70446	75785
gi|4155301	151150	94051	142710	97367	92411	95428
gi|4155438	91629	77260	69345	61496	56199	62111
gi|4154835	101280	67247	99943	93666	93558	98706
gi|4154551	69359	63925	58607	97403	94697	70684
gi|4155103	75235	96168	92088	44320	45663	67620
gi|4155589	169300	76719	92650	121660	127020	129690
gi|4154791	90631	43677	72388	73983	55329	47805
gi|4155921	173970	122720	123570	96552	143780	113870
gi|6648010	133170	115710	169500	292830	289960	327030
gi|9789721	244890	246620	243040	321200	334210	361740
gi|4155967	103100	100280	67222	92676	73694	73765
gi|4155877	121380	117510	123400	51418	51999	54062
gi|4155604	106250	76633	92417	30329	37483	37534
gi|4155218	34990	55610	32106	8088.9	13538	8888.5
gi|4154862	50582	85444	87770	34237	39466	48962
gi|7388015	85204	84792	114510	106380	99263	102490
gi|7674219	452100	458060	478950	276880	308990	455170
gi|4155642	156740	157060	123390	53948	136260	63120
gi|9087190	83579	68106	76317	35738	27523	30057
gi|4155751	369210	335070	340220	120420	117670	154540
gi|4155537	65453	36888	57005	41526	34486	32051
gi|4155476	38125	56748	40037	45386	18436	22239
gi|4154582	118040	118230	136060	104850	115530	133660
gi|4155568	146490	136970	134400	72520	45351	86557
gi|4155012	58205	49769	58920	25529	31386	39189
gi|4155201	77471	84480	83514	31110	123650	29451
gi|4155775	22137	13202	4704.6	106120	15855	34809
gi|4155422	88839	86761	143300	30260	35474	174290
gi|4155391	45061	69575	39824	22765	21747	12402
gi|7674141	92156	58720	72375	38415	43300	40890
gi|4155460	86372	69730	76283	17514	22573	40810
gi|4154846	339300	356940	45520	74206	74453	71466
gi|4155882	90099	52233	112340	115260	120330	127150
gi|54039412	516030	479160	539660	175840	138090	191380
gi|8134632	126810	120940	93418	42022	50747	50068
gi|4154647	166560	141420	168740	178650	184460	188230
gi|4155442	173620	127910	140250	99880	92295	87505
gi|7674217	349940	336530	365450	139860	156080	177020
gi|4154848	274070	221040	190010	102130	116020	124620
gi|54037073	223380	202210	226540	198310	236420	233370
gi|4154805	15861	42367	16742	6800.7	18019	13996
gi|9297062	89267	95462	99196	39293	125890	70404
gi|4156094	126640	136760	150210	120950	86616	101900
gi|4155998	78413	59505	51339	48306	61478	43725
gi|4155140	540230	511820	537250	314650	329420	341960
gi|4155156	117670	77438	118730	55366	54000	62435
gi|4155280	110080	101210	105190	104470	120280	124150
gi|4155292	49644	65972	71273	25774	24281	25197
gi|8928121	205940	214460	211400	129800	127200	129230
gi|4154648	270760	261980	243490	201320	202120	206440
gi|4155511	50585	40145	46299	67190	64721	64250
gi|54039557	939480	932090	553600	281780	226460	292330
gi|4155028	17585	20771	20627	208830	20071	270130
gi|6685664	299340	46241	41608	87906	35553	26943
gi|4155050	208830	233860	231050	108580	95720	95501
gi|4154787	185570	181050	161390	128340	120850	128620
gi|81555083	91418	68442	74788	86804	95397	100580
gi|4155251	164070	183180	184950	43089	130530	99597
gi|8134789	70119	124140	141890	84819	69052	113140
gi|7531198	118870	106930	119060	52445	39151	45132
gi|562814892	139350	140600	132390	100930	105880	116410
gi|4155079	41729	123150	45111	19711	56072	23668
gi|81625872	229660	212740	238720	52691	38169	57421
gi|6647858	96137	98236	93483	53490	36436	34460
gi|4155583	83280	80039	71528	105510	108360	116390
gi|4155874	120630	103980	120750	39089	47787	82944
gi|6831645	233360	212800	231090	50786	49624	39522
gi|4154524	22866	6827.1	41578	34633	43393	43577
gi|8469205	127970	125010	111540	48876	41945	40245
gi|4154854	48653	48534	58174	14645	17660	14813
gi|4155239	125620	155430	107640	165240	172080	184140
gi|4155968	100860	86190	91219	84282	86929	85744
gi|7388124	836630	799260	840240	663860	646950	692370
gi|7388358	62601	47327	68521	37838	52387	67581
gi|6707717	158380	95305	92354	224440	138820	258420
gi|4156054	188010	114200	177330	134990	141820	162940
gi|228312327	166320	123890	162000	98868	44257	76353
gi|4154827	82720	26389	29781	104050	98822	101660
gi|4155346	77339	103450	73489	62273	78050	71025
gi|4154798	55236	53134	18045	50118	9714.9	63597
gi|284055601	476320	79784	97531	413980	456130	210560
gi|4156079	41879	45940	64940	74930	68083	64116
gi|4155213	1220700	1219500	1212600	110850	107230	356370
gi|4155345	185690	126640	205000	156080	136670	115170
gi|7387981	111260	105750	88768	56765	90042	104810
gi|4155618	23932	75638	23585	52799	51319	35755
gi|4155066	334520	339580	334950	232120	239270	269770
gi|7388164	134040	158770	141360	28706	23058	35155
gi|4156062	137900	25508	39940	26136	35992	25392
gi|4155290	45379	44967	58254	45736	53056	54001
gi|4154665	36419	33723	35556	39158	49027	40578
gi|4155430	47540	27138	39939	33375	21546	8405.9
gi|7387931	48181	71410	71175	48231	47009	48571
gi|4155474	87053	84681	95916	46416	39849	31724
gi|4154997	84213	72726	81331	28551	35598	38551
gi|4154922	210460	55564	16038	161660	27833	8325.3
gi|4156091	75596	153730	57088	141050	124460	105130
gi|4155885	71091	95851	13710	19744	24537	17631
gi|4155600	56500	96834	62548	59744	85503	85410
gi|8928475	48602	38014	70666	18624	30214	30136
gi|562814888	48931	30334	44675	65850	16845	64440
gi|4155320	33799	32980	87755	25578	19628	19562
gi|54040349	407870	393700	403920	186050	151940	146360
gi|4154755	56164	42178	51130	37953	31362	41259
gi|4155732	81610	73261	64958	50144	54370	60594
gi|4156022	35508	39661	48193	41854	12821	40459
gi|8134530	79391	79938	60149	31475	31977	27119
gi|4155669	58729	61821	53909	20394	27734	22344
gi|4155569	77366	73979	75567	51499	50863	55086
gi|6647760	70435	66290	71910	22293	17416	20941
gi|9910669	334810	270050	286750	175280	159810	170710
gi|4154606	62774	67998	61294	11606	30218	19817
gi|4154536	60413	55784	50231	17818	27753	27857
gi|4155743	41679	25211	34488	25391	20117	28846
gi|4155065	45700	41287	48941	54460	16217	29893
gi|4155007	78630	78048	100340	53915	76482	77951
gi|4155160	132350	135470	207000	69171	48717	58568
gi|4155654	107990	102710	111270	38992	55198	66671
gi|81625861	77846	62895	82320	28815	56823	26689
gi|54037364	253570	263720	244210	182950	161260	160250
gi|4154550	36823	32444	37129	13025	17008	20750
gi|7388501	127650	136940	112940	27619	32949	33568
gi|4155519	73030	90884	106770	83708	51857	65268
gi|4155229	74125	76365	72254	44378	31750	64687
gi|7387858	41523	44042	64365	9280.7	21004	17039
gi|4155992	59474	57870	67392	21372	28964	35589
gi|7674428	60233	58792	57102	25486	41978	32491
gi|4156107	53714	54302	59127	9025.9	20997	46856
gi|4154921	52858	109910	41543	74728	80516	82548
gi|54040148	155160	149980	28801	283380	292700	321890
gi|4155458	71569	67442	81389	52915	487430	500890
gi|81555015	131300	90822	258530	42753	44120	40446
gi|4155282	36297	27101	46663	16417	18315	16796
gi|4154795	40493	81625	44289	51958	41799	9961.8
gi|4155061	56138	47614	59074	24441	26001	33485
gi|4155543	24700	27886	130020	8476.2	12420	8010.8
gi|4155747	55775	53325	52533	21789	18918	4867.8
gi|4155490	141610	140080	145360	93036	101600	23723
gi|4155128	49986	102140	28600	13894	18306	12768
gi|4155904	45480	41277	46191	71562	69665	74300
gi|6919918	61026	50005	70433	32496	37788	26173
gi|4155984	22380	28756	26044	23205	24036	23520
gi|4154974	2804.2	1683.5	3014.6	1699.8	422.44	1189.4
gi|4155623	96153	51118	42602	68216	64245	107100
gi|4156093	189280	172920	178470	74615	72975	75452
gi|4155973	84899	11796	97098	20833	21984	11364
gi|4155095	33130	26203	111280	25270	31740	43446
gi|4155150	64641	56635	65253	19018	39831	42879
gi|4154777	85931	54434	73183	65157	39141	59229
gi|4154642	18546	22714	10959	33322	30428	32958
gi|4155881	35256	25120	36584	29745	28254	16744
gi|81859457	15792	20204	14018	12031	10357	5068.9
gi|4155180	57464	47087	56121	185640	37554	37958
gi|4156063	45561	44413	44809	12419	17072	18256
gi|4155473	32615	29214	30064	25982	24749	25035
gi|9087141	299560	280940	313220	232670	221900	236900
gi|4154983	53071	270330	287980	25932	68743	71163
gi|4154709	28513	15964	19416	24226	24300	28902
gi|4154819	370520	32003	19358	17354	184130	192160
gi|7388503	62620	63903	59044	18192	18086	20832
gi|4155958	26638	28628	17286	6100.4	9227.1	4017.7
gi|4155039	54691	59223	67702	17927	9614.3	30749
gi|7674181	22570	27005	27364	17116	17455	22883
gi|6685330	160360	149750	143960	20103	27759	13509
gi|8134805	22806	39649	29268	13993	19936	26069
gi|4154901	20351	22321	12278	18007	10517	14518
gi|6647976	37705	34277	34307	26994	29446	31858
gi|4155244	3686.8	33316	40618	11304	6165.2	56319
gi|4155219	209480	157640	158670	34421	73482	62036
gi|4155598	3420	16835	1710.3	10091	2309.3	8460
gi|8134767	38272	32338	34716	10569	7810.8	8905.7
gi|4155455	102050	76601	117840	56003	79141	64749
gi|4155573	22933	18696	15136	8229.1	6796.4	10937
gi|4155548	38333	23894	36090	27101	13086	34392
gi|4155451	49079	46810	48869	26025	40778	46342
gi|4155692	22271	20110	16665	6176.9	896.68	9244.4
gi|4155884	10839	12496	11716	1762.3	12399	14410
gi|4155142	92625	84684	81727	121560	127030	142630
gi|4154738	42518	32684	45039	12836	10642	20369
gi|4155075	13921	28557	16365	19316	12313	8479.1
gi|4156047	16778	21544	18271	3515.6	8713.4	5865.5
gi|4155059	36197	25393	57613	34611	25190	35834
gi|4154957	69558	78585	81150	60166	94469	89445
gi|4154898	132580	128480	151800	61483	26653	29100
gi|6685958	40639	33436	34075	42724	41082	35618
gi|4154692	177740	165250	187810	204390	210760	257840
gi|4156039	208880	192720	191590	50544	58788	64893
gi|4155735	44171	46538	49976	15289	14642	7876.4
gi|4155405	86451	82165	69137	43656	24440	36878
gi|4155988	31457	42879	24390	12623	50470	1761
gi|4155433	14012	37485	27530	9059.2	13290	14584
gi|4155806	51266	115600	57518	43443	46447	44913
gi|4154529	150400	145290	153180	163820	163760	157490
gi|4154646	6291.3	7716.8	2343.2	27644	41288	47077
gi|7388140	127500	126130	127830	102450	110210	126250
gi|4154611	47121	53583	52071	34177	33851	10659
gi|4154698	47807	45074	33932	30732	41365	23564
gi|50401715	21343	16098	20812	7536.3	10877	6647.8
gi|4154785	98658	118080	78277	86967	87498	93027
gi|4155228	440.16	646.52	3994.2	804.21	1050.4	459.89
gi|4154618	104710	78941	91036	56610	74460	102810
gi|7674399	31680	70339	78516	24157	17439	30814
gi|4155189	48365	41741	46490	19460	31160	31113
gi|4155594	44310	45693	44021	17054	6991.2	8024.1
gi|4155634	50335	51528	43208	85734	86229	91467
gi|4154776	9080.8	16359	12662	7334.7	6664.5	7566.8
gi|4154925	74540	59253	134800	61615	44580	93315
gi|8928280	95851	63173	74249	58159	23625	40489
gi|4155582	113770	107560	121670	101150	107470	131820
gi|4154906	5011.4	15176	13244	7912.8	7734.3	1753.6
gi|4155031	34241	37562	26277	11898	10768	9381.5
gi|4154828	17431	14988	15975	12572	24477	15591
gi|4154908	21769	20902	12749	13643	10527	20009
gi|4155759	25504	41290	25837	12804	6723.8	13447
gi|8928241	105320	78265	40737	120710	126380	140340
gi|4155202	31762	33131	33277	12584	6057.5	11350
gi|4155647	19004	21195	72247	44376	45207	46337
gi|4154535	61588	70587	15995	62253	29775	112110
gi|7388186	39073	92705	11790	44999	51145	54028
gi|4155376	32277	35035	38013	14399	7516.3	6748.8
gi|4155166	43982	44601	39815	13727	28080	14146
gi|4154729	30229	21678	31635	14366	16032	13734
gi|4155684	262750	247000	243090	118740	132900	128020
gi|4155453	37370	42086	39878	51869	54133	51355
gi|4154991	9481.1	9059.3	10896	16364	17669	21879
gi|4155950	52601	30639	23362	25481	46166	80993
gi|4155746	85191	5842.2	26363	96337	12491	8782.6
gi|4154679	13408	32702	17994	17711	22282	13962
gi|4154718	59343	58158	55463	14402	12932	19489
gi|4156077	13435	14345	15114	9978	12037	10388
gi|7674294	40677	23713	38192	4699.1	3509.4	11623
gi|562814883	52324	42084	55073	37417	39450	42638
gi|4154907	30657	12614	10764	10088	9772.9	18059
gi|4155246	58978	66500	67117	58456	71976	65709
gi|4155385	41340	35681	29026	35940	43782	32553
gi|4154751	16021	3925.7	17947	6287.1	7957.6	8121.3
gi|4155284	15416	323250	9220.1	14046	9218.4	4502.9
gi|9789742	10330	7324.5	4881.7	19250	4443.7	17710
gi|4154873	128300	24634	93958	27210	28914	35133
gi|4155118	9319	11374	3669.1	36284	47165	33439
gi|4156080	45996	36541	32332	29203	30054	12620
gi|4155157	8937.7	97258	5203.9	12653	35935	33470
gi|4155060	8087.6	7136.1	8394.6	25430	21624	23006
gi|4154684	99255	110750	121560	57678	46203	37138
gi|4154585	33070	38701	42460	31911	21673	20600
gi|4155663	12200	263.1	9482.2	668.48	9561	7295.9
gi|4155742	120390	120180	121770	52050	59634	55587
gi|4154904	45785	49140	44172	37074	32338	57843
gi|4155661	39366	39366	40143	28276	25528	28479
gi|4154914	29047	30719	32692	13539	25927	45484
gi|4155135	10328	8256.7	6371.1	783.11	441.2	3805
gi|52782850	119170	40137	23865	9351.7	14591	53595
gi|4155223	20210	3624.3	17591	10398	14155	13146
gi|4156053	2441.8	2595.1	460.36	116.34	491.81	1049.1
gi|7674256	5343.7	4273.5	4344.2	5764.9	7789.3	6830.3
gi|4155113	6287.6	4702.9	7411.4	1379.3	2634	158.62
gi|4155711	66958	27642	42094	45005	22540	43980
gi|7531157	1294	24217	21774	1640.7	5306.2	27413
gi|4155221	9982.9	9160.7	9302.7	15260	15322	14203
gi|6685994	1631.7	6665.6	17755	2471.7	2230.4	3199.3
gi|9910672	39569	40346	39388	39713	37859	38680
gi|4154682	66333	14844	67938	38134	8281.7	11700
gi|4154510	44717	11189	50271	69456	72692	69172
gi|4154853	58159	56575	58702	27723	27997	28216
gi|4156115	6699.6	10492	3109	564.5	1128.8	2113.5
gi|4155051	64098	58848	55370	3534.1	2954	2526.3
gi|76364189	36296	32141	34345	23004	20665	22266
gi|4155531	32438	27688	27071	8484.4	6868.5	8321.9
gi|4154811	6181.9	6920.1	878.85	891.13	4752.2	5332.9
gi|9910670	15050	7977.3	9312.3	34017	39329	38409
gi|45593804	65323	70416	65633	12902	23479	16240
gi|4156031	24214	22931	23957	15493	18579	24193
gi|8928203	64212	48786	17879	27331	14569	9167.7
gi|4154584	19210	13997	3331	4228.9	6907.9	1305
gi|4155352	46739	26575	45225	10462	28735	29361
gi|9789774	32558	25682	28436	6170.7	239.39	6537.4
gi|4154963	11852	14698	12911	8802.3	12361	1105.5
gi|4155464	7860.4	8991.8	153870	7898.1	84363	5288.5
gi|4155456	12847	4809.5	5625.3	9327.6	3470.8	11758
gi|4155412	50813	42767	364.79	58549	59184	7822.6
gi|4154705	1846.4	718	7423.2	2630.4	1009.1	2439.1
gi|9789771	16467	839.13	17650	11871	11038	3960.7
gi|4155283	456.42	6025	7343.6	2679	1429.3	2806.3
gi|7388165	63900	4173.8	57273	13271	7173.2	14283
gi|4154962	4739.4	4288.7	6644.4	2222.8	2128.8	3194.9
gi|7388318	11639	31843	20574	28436	11336	19232
gi|4155772	17643	15546	18836	1753.3	365.5	222.65
gi|4155087	8636	10676	11374	3646.5	5442.1	1559.3
gi|4155749	67539	66961	62537	19869	21369	22959
gi|4155798	14780	2489.4	15155	12768	10857	10822
gi|4155212	11730	13782	22339	1425.2	11233	10072
gi|4154660	5278.1	1302.4	2639.7	8705.5	9725	2732.9
gi|4156060	138220	8715.4	5240.7	9620.7	8457	23602
gi|4155467	16106	13215	14916	7074.7	23701	23850
gi|4155203	13937	11478	9570.3	919.68	1194.5	619.37
gi|4154640	11947	453.71	16095	7077.9	10822	3049.7
gi|6685855	34533	20973	28621	8488.1	5238.9	11289
gi|4155808	601.65	8361.5	1281.2	40.369	1693.3	1612.2
gi|4155960	23499	13588	23496	3763.1	49822	7519.3
gi|4156099	1743.7	3415.9	3139.9	5776.5	5331.5	3799.5
gi|4155314	819.71	14358	15586	4071.2	8438.3	10277
gi|9789739	9985.5	14790	13893	20696	33688	30802
RRRRRgi|4155881	16438	8129.8	15088	9433.4	4350.1	19892
gi|41692294	49467	42576	45218	5218	18098	6419.8
gi|4155365	7593.1	8043.8	3385.7	4679.2	5624	4600.4
gi|4155313	44662	77238	85646	35235	7318.3	43825
gi|8134777	2595.5	1319.9	6511	15504	12293	282.17
gi|7674255	1963	3266.8	3364.4	1739.6	735.38	411.58
gi|8928164	2125.2	6720.9	987.23	9154.5	12553	17401
gi|54039182	7023	4162.1	1593	8156.6	6508.1	9202.3
gi|4155036	8362.6	2192.3	17421	9563.1	9739.5	6452
gi|4154745	16406	19754	24732	21033	14346	17488
gi|9910671	1325.9	20486	10451	5001.3	22274	5161.2
gi|4156098	28894	28753	27869	17322	16865	10375
gi|4156023	7779.3	8001.3	6630	21290	18559	20450
gi|4154644	63737	40162	49137	27181	33547	31136
gi|4155783	186560	168390	194930	90241	96360	106210
gi|54039891	341.54	676.1	123.69	1005.6	1767.4	1387.9
gi|4154797	43431	44582	40693	35400	36750	38664
gi|4155240	6304.8	10757	16831	11118	9364.8	9947.3
gi|4155242	6364.3	7500	620.2	2354.8	2010.7	6090.6
gi|4155145	3519.5	9037.2	1737	4812	5131.9	5569
gi|54039961	10631	3585.5	5516.3	393.37	2105.9	15073
gi|4155597	5785.9	3290.7	4914.1	4123	13382	12476
gi|4154970	6442.7	3607.7	5904.2	426.35	80.752	304.82
gi|4155009	2203.7	7118.5	6281.1	805.32	6116.8	37472
gi|4154894	31647	29832	3696.4	9840.8	7464.9	11134
gi|9979051	19664	10140	19453	9331.8	3693.1	3086.4
gi|4154661	29579	28227	26787	9827.8	13807	12497
gi|4155727	7777.1	16131	39654	13246	19130	15368
gi|7674140	4926	366.59	3975.1	4740.1	3020.6	340.24
gi|4155876	54162	50732	54655	729.68	5746.9	1638.1
gi|4155551	103870	72170	108740	63574	41931	13761
gi|4155254	1802	9952.8	2749.4	20700	15309	20453
gi|4155795	29584	31637	34188	20862	12070	23691
gi|4155117	15571	14235	16079	48468	59763	56565
gi|4156034	2638.4	1306.4	1092.3	3800.4	1489.5	905.41
gi|4155506	16852	14478	14752	7247.1	6910.8	11215
gi|54039984	27311	6919.3	10488	17892	5766.5	20548
gi|7531039	24790	3318.6	22962	14808	18454	16715
gi|4154796	35388	34737	27658	23882	20861	28140
gi|4155741	24148	18076	18400	16498	19229	16968
gi|4154829	19609	15181	19157	22373	20651	23766
gi|4154746	14007	7324.1	2971.5	6127.9	7484.4	12584
gi|7673962	7369	7306.8	8632.1	998.2	4812.7	6891
gi|4155712	492.91	2746.3	4970.4	3877.2	383.3	1043.7
gi|4155726	728.23	3388.4	1391.8	2415.2	3988.3	574.93
gi|4155890	21321	27100	5216.3	52136	120000	130510
gi|6685895	7952	7136.5	7967.7	2905	7794	941.36
gi|4155915	25091	15832	11976	87454	90717	95184
gi|4155676	16961	14797	18326	10470	4812.1	1532.4
gi|4155042	6758.5	41909	6801.7	2527.9	20932	10277
gi|4154857	199580	197640	205610	128750	129820	78692
gi|4154940	381.84	374200	28415	25047	55734	447.32
gi|4156015	30400	32780	28593	37769	37014	36353
gi|4155307	9383.1	18126	2395.6	11866	12091	13591
gi|4155584	6499.8	18127	1976.5	2692.6	1926.4	2962.6
gi|4154982	20519	4373.9	33860	33377	34119	13006
gi|4154902	5894.6	4889	4764.5	1370.6	586.07	820.08
gi|81790372	2822.1	2609.4	1685.1	2445	1262.2	6021.3
gi|4155204	271.8	729.82	1175.7	337.94	293.78	354.82
gi|54039203	72236	6494	6431.6	1650.7	1798.8	36058
gi|54039147	2178.8	4305.1	7116.6	10373	10176	13529
gi|4155271	8602.3	8313.6	2095.4	2832.3	1427.8	285.31
RRRRRgi|4156043	35787	42728	16443	2444.1	1383.2	4372.1
gi|4154930	6199.3	5934.5	3587.1	3455.3	333.27	3697.5
gi|4154517	527.13	1896.3	5716.1	350.26	3892.9	4952.9
gi|4154750	12016	13977	5895.9	9565.2	5265.3	934.67

## Sheet: MarkerView
Row	Index	Peak Name	m/z	Ret. Time	Group	Use	t-value	p-value	Mean 1	Mean 2	Median 1	Median 2	Sigma 1	Sigma 2	Delta	Fold Change	Log (Fold Change)
1	1	gi|4155718	N/A	N/A	DNA-DIRECTED RNA POLYMERASE, BETA SUBUNIT [Helicobacter pylori J99]	TRUE	31.7076	5.8969e-06	3.83716e+06	1.70524e+06	3.81765e+06	1.68231e+06	82790.7	81902.5	2.13191e+06	2.25021	0.352223
2	2	gi|4154502	N/A	N/A	60kDa chaperone [Helicobacter pylori J99]	TRUE	22.1146	2.4748e-05	2.5501e+07	1.2127e+07	2.54809e+07	1.20359e+07	987306	349895	1.3374e+07	2.10283	0.322805
3	3	gi|7674029	N/A	N/A	RecName: Full=Elongation factor Tu; Short=EF-Tu	TRUE	7.07672	0.0021	2.4116e+07	2.01267e+07	2.37401e+07	2.0296e+07	792091	570898	3.98927e+06	1.19821	0.0785323
4	4	gi|9789751	N/A	N/A	RecName: Full=Chaperone protein DnaK; AltName: Full=HSP70; AltName: Full=Heat shock 70 kDa protein; AltName: Full=Heat shock protein 70	TRUE	26.0645	1.2874e-05	9.17597e+06	4.20403e+06	9.31143e+06	4.13607e+06	269083	191720	4.97194e+06	2.18266	0.338986
5	5	gi|57014163	N/A	N/A	RecName: Full=Urease subunit beta; AltName: Full=Urea amidohydrolase subunit beta	TRUE	83.5372	1.2309e-07	8.32403e+06	3.57419e+06	8.31469e+06	3.55162e+06	85213.9	49370.1	4.74984e+06	2.32893	0.367156
6	6	gi|6919881	N/A	N/A	RecName: Full=Elongation factor G; Short=EF-G	TRUE	23.8791	1.824e-05	6.77485e+06	2.40918e+06	6.72632e+06	2.39426e+06	312121	53425.5	4.36566e+06	2.8121	0.44903
7	7	gi|9910636	N/A	N/A	RecName: Full=ATP synthase subunit alpha; AltName: Full=ATP synthase F1 sector subunit alpha; AltName: Full=F-ATPase subunit alpha	TRUE	-18.4794	5.0462e-05	8.49209e+06	1.15296e+07	8.50567e+06	1.13873e+07	135459	250416	-3.03755e+06	0.736544	-0.132801
8	8	gi|4154555	N/A	N/A	Proline/pyrroline-5-carboxylate dehydrogenase [Helicobacter pylori J99]	TRUE	28.2999	9.277e-06	2.33696e+06	1.22157e+06	2.33966e+06	1.20283e+06	52662.1	43438.2	1.11538e+06	1.91307	0.281731
9	9	gi|9789741	N/A	N/A	RecName: Full=Aconitate hydratase 2; Short=Aconitase 2; AltName: Full=2-methylisocitrate dehydratase; AltName: Full=Citrate hydro-lyase 2	TRUE	69.1787	2.6161e-07	4.14118e+06	639406	4.11949e+06	642479	85529.3	19278.7	3.50178e+06	6.47661	0.811347
10	10	gi|4154717	N/A	N/A	90kDa chaperone [Helicobacter pylori J99]	TRUE	-2.3287	0.08037	1.64583e+06	1.7786e+06	1.61921e+06	1.73756e+06	46750.6	86983.5	-132768	0.925353	-0.0336928
11	11	gi|4155400	N/A	N/A	outer membrane protein - adhesin [Helicobacter pylori J99]	TRUE	21.6379	2.6985e-05	6.68024e+06	3.7256e+06	6.80417e+06	3.68799e+06	217005	94051.9	2.95463e+06	1.79306	0.253595
12	12	gi|7387493	N/A	N/A	RecName: Full=Probable peroxiredoxin; AltName: Full=26 kDa antigen; AltName: Full=Thioredoxin reductase	TRUE	7.24505	0.00193	5.20281e+07	2.8611e+07	5.38263e+07	2.81292e+07	5.49073e+06	1.09203e+06	2.34172e+07	1.81847	0.259706
13	13	gi|4155279	N/A	N/A	PREPROTEIN TRANSLOCASE SUBUNIT [Helicobacter pylori J99]	TRUE	7.58138	0.00162	1.88919e+06	1.3396e+06	1.85491e+06	1.29433e+06	78667.6	97859.4	549586	1.41026	0.149299
14	14	gi|4155777	N/A	N/A	NADH oxidoreductase I [Helicobacter pylori J99]	TRUE	8.01309	0.00132	1.03517e+06	588959	1.00256e+06	599028	94673.2	18423.8	446209	1.75762	0.244926
15	15	gi|60392282	N/A	N/A	RecName: Full=Flagellin A	TRUE	8.12261	0.00125	103126	48431.9	100623	46943.5	7915.99	8565.09	54694.3	2.1293	0.328238
16	16	gi|8928003	N/A	N/A	RecName: Full=Cytosol aminopeptidase; AltName: Full=Leucine aminopeptidase; Short=LAP; AltName: Full=Leucyl aminopeptidase	TRUE	18.4209	5.1101e-05	8.3461e+06	4.76314e+06	8.34993e+06	4.67202e+06	255898	219120	3.58296e+06	1.75223	0.24359
17	17	gi|4155561	N/A	N/A	30S RIBOSOMAL PROTEIN S1 [Helicobacter pylori J99]	TRUE	-9.08468	0.00081	1.70641e+06	2.39213e+06	1.67803e+06	2.35337e+06	70944.5	109814	-685723	0.713342	-0.146702
18	18	gi|4156123	N/A	N/A	putative [Helicobacter pylori J99]	TRUE	31.6143	5.9666e-06	8.55382e+06	3.30714e+06	8.4757e+06	3.27318e+06	260395	121743	5.24668e+06	2.58647	0.412707
19	19	gi|4154766	N/A	N/A	HEAT SHOCK PROTEIN [Helicobacter pylori J99]	TRUE	12.5015	0.00024	1.24482e+06	469194	1.24269e+06	494702	64628.4	85855.5	775629	2.65311	0.423755
20	20	gi|9910638	N/A	N/A	RecName: Full=ATP synthase subunit beta; AltName: Full=ATP synthase F1 sector subunit beta; AltName: Full=F-ATPase subunit beta	TRUE	31.7415	5.8718e-06	1.12938e+07	4.67302e+06	1.11336e+07	4.6533e+06	352325	79932.6	6.62078e+06	2.41681	0.383242
21	21	gi|4155035	N/A	N/A	cag island protein, CYTOTOXICITY ASSOCIATED IMMUNODOMINANT ANTIGEN [Helicobacter pylori J99]	TRUE	-0.221603	0.83548	334204	341753	316521	349893	53705.4	24423.7	-7548.39	0.977913	-0.00969991
22	22	gi|4154528	N/A	N/A	ISOCITRATE DEHYDROGENASE [Helicobacter pylori J99]	TRUE	52.5779	7.8324e-07	1.05072e+07	2.11189e+06	1.04379e+07	2.115e+06	272648	46373.6	8.39532e+06	4.97526	0.696816
23	23	gi|4154933	N/A	N/A	PROTEASE DO [Helicobacter pylori J99]	TRUE	22.793	2.1948e-05	3.453e+06	1.61509e+06	3.50434e+06	1.60867e+06	115587	78393.7	1.83791e+06	2.13796	0.33
24	24	gi|4154697	N/A	N/A	Fumarate reductase [Helicobacter pylori J99]	TRUE	23.3743	1.9857e-05	1.62333e+06	861173	1.62302e+06	853476	46470.7	32094.7	762160	1.88502	0.275317
25	25	gi|8928388	N/A	N/A	RecName: Full=Isoleucine--tRNA ligase; AltName: Full=Isoleucyl-tRNA synthetase; Short=IleRS	TRUE	45.8669	1.3514e-06	1.63078e+06	573992	1.64903e+06	566785	34396.4	20235.3	1.05679e+06	2.84113	0.45349
26	26	gi|4155700	N/A	N/A	putative Outer membrane function [Helicobacter pylori J99]	TRUE	30.1658	7.1931e-06	2.31924e+06	1.18461e+06	2.30616e+06	1.16983e+06	57155.3	31265.5	1.13463e+06	1.95781	0.291771
27	27	gi|4155570	N/A	N/A	histidine kinase [Helicobacter pylori J99]	TRUE	13.6883	0.00016	862547	501284	864116	491588	37298.3	26428.4	361263	1.72067	0.235699
28	28	gi|4154958	N/A	N/A	OLIGOPEPTIDASE [Helicobacter pylori J99]	TRUE	14.2569	0.00014	1.98876e+06	1.21246e+06	1.96575e+06	1.21497e+06	45678.6	82510.7	776296	1.64027	0.214914
29	29	gi|6685766	N/A	N/A	RecName: Full=Phosphoenolpyruvate synthase; Short=PEP synthase; AltName: Full=Pyruvate, water dikinase	TRUE	35.3597	3.8177e-06	2.08331e+06	624930	2.04427e+06	634005	69155.4	17909.5	1.45838e+06	3.33366	0.522922
30	30	gi|6919983	N/A	N/A	RecName: Full=Leucine--tRNA ligase; AltName: Full=Leucyl-tRNA synthetase; Short=LeuRS	TRUE	39.7886	2.3839e-06	998207	377632	987963	377542	27007.9	597.106	620575	2.64333	0.422152
31	31	gi|4154728	N/A	N/A	putative [Helicobacter pylori J99]	TRUE	-11.3931	0.00034	2.59673e+06	3.69299e+06	2.57529e+06	3.66206e+06	61325.9	154968	-1.09627e+06	0.70315	-0.152952
32	32	gi|4155419	N/A	N/A	Outer membrane protein/porin [Helicobacter pylori J99]	TRUE	51.4612	8.5337e-07	6.39979e+06	967542	6.49146e+06	960333	180017	31978.2	5.43225e+06	6.61448	0.820496
33	33	gi|4155380	N/A	N/A	catalase [Helicobacter pylori J99]	TRUE	46.0672	1.3281e-06	7.27179e+06	2.85081e+06	7.19497e+06	2.8391e+06	161760	38251.5	4.42098e+06	2.55078	0.406673
34	34	gi|7388069	N/A	N/A	RecName: Full=Ribonucleoside-diphosphate reductase subunit alpha; AltName: Full=Ribonucleotide reductase	TRUE	18.1854	5.3772e-05	679140	360382	679415	355838	16187.8	25684.1	318757	1.8845	0.275196
35	35	gi|4155905	N/A	N/A	ATP-DEPENDENT PROTEASE LA [Helicobacter pylori J99]	TRUE	19.7843	3.8504e-05	1.9552e+06	1.00172e+06	1.92482e+06	984894	70603.9	44531.5	953485	1.95185	0.290447
36	36	gi|4155750	N/A	N/A	D-LACTATE DEHYDROGENASE [Helicobacter pylori J99]	TRUE	21.5407	2.7472e-05	866617	537801	870163	528372	11227.1	23937.4	328816	1.61141	0.207206
37	37	gi|4155001	N/A	N/A	GLUTAMINE SYNTHETASE [Helicobacter pylori J99]	TRUE	16.4469	8.0018e-05	1.45968e+06	603013	1.49467e+06	596092	88265.7	18662.1	856666	2.42064	0.383931
38	38	gi|6685665	N/A	N/A	RecName: Full=S-adenosylmethionine synthase; Short=AdoMet synthase; AltName: Full=MAT; AltName: Full=Methionine adenosyltransferase	TRUE	26.4784	1.2091e-05	2.91187e+06	1.77012e+06	2.89455e+06	1.78042e+06	44763.8	59784.5	1.14175e+06	1.64501	0.216169
39	39	gi|4155097	N/A	N/A	methyl-accepting chemotaxis protein (MCP) [Helicobacter pylori J99]	TRUE	47.0745	1.2182e-06	1.59923e+06	520629	1.59242e+06	513529	33513.5	21255.8	1.0786e+06	3.07172	0.487382
40	40	gi|4155424	N/A	N/A	CARBAMOYL-PHOSPHATE SYNTHASE LARGE CHAIN [Helicobacter pylori J99]	TRUE	42.8314	1.7763e-06	1.05758e+06	417340	1.05631e+06	420896	24489.2	8402.74	640244	2.53411	0.403825
41	41	gi|4156026	N/A	N/A	putative IRON-REGULATED OUTER MEMBRANE PROTEIN [Helicobacter pylori J99]	TRUE	20.9916	3.0439e-05	2.80925e+06	1.66795e+06	2.78723e+06	1.63307e+06	56460.7	75366.9	1.14129e+06	1.68425	0.226406
42	42	gi|4154740	N/A	N/A	Outer membrane protein/porin [Helicobacter pylori J99]	TRUE	3.98828	0.01629	4.06535e+06	2.8006e+06	4.25704e+06	2.74398e+06	526474	156562	1.26475e+06	1.4516	0.161846
43	43	gi|4154988	N/A	N/A	DNA POLYMERASE III, BETA CHAIN [Helicobacter pylori J99]	TRUE	23.2775	2.0188e-05	1.46187e+06	874099	1.45225e+06	870188	20749	38500.3	587773	1.67243	0.223349
44	44	gi|7531149	N/A	N/A	RecName: Full=Translation initiation factor IF-2	TRUE	7.34593	0.00183	927022	633236	899322	631605	69195.2	3217.45	293786	1.46394	0.165525
45	45	gi|8472792	N/A	N/A	RecName: Full=Malate:quinone oxidoreductase; AltName: Full=MQO; AltName: Full=Malate dehydrogenase [quinone]	TRUE	5.84997	0.00426	2.13407e+06	1.47469e+06	2.2203e+06	1.45006e+06	184871	62740.7	659375	1.44713	0.160507
46	46	gi|9789773	N/A	N/A	RecName: Full=DNA gyrase subunit A	TRUE	1.35867	0.24582	1.02987e+06	1.00522e+06	1.03782e+06	1.01136e+06	14943.7	27637.3	24645.7	1.02452	0.0105194
47	47	gi|4155559	N/A	N/A	D-3-PHOSPHOGLYCERATE DEHYDROGENASE [Helicobacter pylori J99]	TRUE	37.1325	3.1408e-06	2.00469e+06	542215	1.99206e+06	539728	62292.8	27807.2	1.46248e+06	3.69723	0.567876
48	48	gi|4154912	N/A	N/A	putative proline peptidase [Helicobacter pylori J99]	TRUE	5.33745	0.00594	2.36107e+06	1.71059e+06	2.34129e+06	1.65616e+06	138836	159005	650483	1.38027	0.139963
49	49	gi|6919975	N/A	N/A	RecName: Full=Aspartate--tRNA(Asp/Asn) ligase; AltName: Full=Aspartyl-tRNA synthetase; Short=AspRS; AltName: Full=Non-discriminating aspartyl-tRNA synthetase; Short=ND-AspRS	TRUE	13.1245	0.00019	1.34286e+06	923281	1.3319e+06	899690	34669.9	43175.2	419580	1.45444	0.162697
50	50	gi|7388343	N/A	N/A	RecName: Full=Thioredoxin reductase; Short=TRXR	TRUE	-5.05955	0.00718	1.36331e+06	1.53646e+06	1.36393e+06	1.50845e+06	21237.7	55340.3	-173152	0.887305	-0.0519271
51	51	gi|4155934	N/A	N/A	putative [Helicobacter pylori J99]	TRUE	10.5717	0.00045	900650	661941	894461	664694	35848.3	15635	238709	1.36062	0.133736
52	52	gi|4154727	N/A	N/A	putative AMINOTRANSFERASE [Helicobacter pylori J99]	TRUE	33.0344	5.0077e-06	1.40052e+06	645591	1.3929e+06	633519	30945.4	24680.8	754930	2.16936	0.336332
53	53	gi|4154804	N/A	N/A	ALIPHATIC AMIDASE [Helicobacter pylori J99]	TRUE	49.2392	1.0179e-06	3.09946e+06	1.20337e+06	3.07585e+06	1.18836e+06	60297	28510.2	1.89609e+06	2.57566	0.410888
54	54	gi|7388357	N/A	N/A	RecName: Full=Urease subunit alpha; AltName: Full=Urea amidohydrolase subunit alpha	TRUE	21.733	2.652e-05	9.61449e+06	4.16141e+06	9.45967e+06	4.14986e+06	422974	99820.6	5.45308e+06	2.31039	0.363686
55	55	gi|6647533	N/A	N/A	RecName: Full=DNA gyrase subunit B	TRUE	3.88638	0.01774	695936	603971	689980	588798	26947.2	30882.3	91965	1.15227	0.0615532
56	56	gi|6919889	N/A	N/A	RecName: Full=Elongation factor Ts; Short=EF-Ts	TRUE	22.1138	2.4752e-05	3.62404e+06	1.88504e+06	3.6725e+06	1.85211e+06	114586	73635.4	1.739e+06	1.92253	0.283872
57	57	gi|4155369	N/A	N/A	putative abc transporter, ATP-binding protein [Helicobacter pylori J99]	TRUE	-0.819527	0.45851	779437	1.19623e+06	816608	704852	72688.4	877880	-416794	0.651577	-0.186034
58	58	gi|8134612	N/A	N/A	RecName: Full=Phosphoglycerate kinase	TRUE	13.544	0.00017	2.45294e+06	1.64488e+06	2.43407e+06	1.62952e+06	49485.5	90717.8	808059	1.49126	0.173553
59	59	gi|7388104	N/A	N/A	RecName: Full=DNA-directed RNA polymerase subunit alpha; Short=RNAP subunit alpha; AltName: Full=RNA polymerase subunit alpha; AltName: Full=Transcriptase subunit alpha	TRUE	2.02621	0.1127	1.9364e+06	1.62224e+06	2.07347e+06	1.58851e+06	259131	70494.3	314157	1.19366	0.0768792
60	60	gi|4155965	N/A	N/A	DNA POLYMERASE III, ALPHA CHAIN [Helicobacter pylori J99]	TRUE	5.7622	0.0045	203004	152499	198969	151363	10840.8	10627.8	50505.5	1.33119	0.124239
61	61	gi|4155073	N/A	N/A	putative [Helicobacter pylori J99]	TRUE	11.8676	0.00029	1.39829e+06	988884	1.40593e+06	977118	53756.7	26085.4	409404	1.41401	0.150451
62	62	gi|8134781	N/A	N/A	RecName: Full=GTP-binding protein TypA/BipA homolog	TRUE	55.1505	6.4715e-07	3.29862e+06	1.02234e+06	3.26208e+06	1.00997e+06	65088.9	29564	2.27627e+06	3.22652	0.508735
63	63	gi|4155116	N/A	N/A	Hydrogenase, large subunit [Helicobacter pylori J99]	TRUE	3.82363	0.01872	2.07464e+06	1.38869e+06	2.14097e+06	1.26802e+06	164189	263807	685956	1.49396	0.174339
64	64	gi|4155152	N/A	N/A	putative Outer membrane protein [Helicobacter pylori J99]	TRUE	-3.35901	0.02833	734413	803828	724068	803845	21456.1	28649.8	-69415.4	0.913644	-0.039223
65	65	gi|254839256	N/A	N/A	Chain F, Structural Basis Of Iron Transport Gating In Helicobacter Pylori Ferritin	TRUE	22.4517	2.3304e-05	6.23556e+06	3.51043e+06	6.17914e+06	3.48134e+06	155431	141557	2.72512e+06	1.77629	0.249515
66	66	gi|6707753	N/A	N/A	RecName: Full=Alanine--tRNA ligase; AltName: Full=Alanyl-tRNA synthetase; Short=AlaRS	TRUE	13.9757	0.00015	448542	264466	447843	267152	3414.05	22556.1	184076	1.69603	0.229433
67	67	gi|4154685	N/A	N/A	LYSYL-TRNA SYNTHETASE [Helicobacter pylori J99]	TRUE	10.2769	0.00051	1.35564e+06	1.05702e+06	1.3588e+06	1.05864e+06	6392.1	49921.1	298619	1.28251	0.108061
68	68	gi|6647534	N/A	N/A	RecName: Full=ATP-dependent zinc metalloprotease FtsH	TRUE	-4.58221	0.01017	1.3731e+06	1.60489e+06	1.35454e+06	1.59121e+06	40605.9	77638.1	-231791	0.855572	-0.0677436
69	69	gi|4155287	N/A	N/A	TRIGGER FACTOR [Helicobacter pylori J99]	TRUE	18.0162	5.5799e-05	3.3116e+06	1.9038e+06	3.25547e+06	1.86934e+06	112062	75895	1.40781e+06	1.73947	0.240418
70	70	gi|4156043	N/A	N/A	TYPE I RESTRICTION ENZYME (MODIFICATION SUBUNIT) [Helicobacter pylori J99]	TRUE	5.75991	0.00451	595189	331103	587697	332519	78968.1	8393.67	264086	1.7976	0.254692
71	71	gi|4154599	N/A	N/A	methyl-accepting chemotaxis protein (MCP) [Helicobacter pylori J99]	TRUE	2.73083	0.0524	130229	36984.6	152064	27230.8	55373.7	20770.1	93244.1	3.52116	0.546686
72	72	gi|9789722	N/A	N/A	RecName: Full=Fructose-bisphosphate aldolase; Short=FBP aldolase; Short=FBPA; AltName: Full=Fructose-1,6-bisphosphate aldolase	TRUE	164.625	8.167e-09	3.22311e+06	641630	3.22598e+06	642150	23994.9	12724.9	2.58148e+06	5.02331	0.70099
73	73	gi|4154832	N/A	N/A	putative [Helicobacter pylori J99]	TRUE	49.5382	9.936e-07	9.42188e+06	3.16219e+06	9.34352e+06	3.13905e+06	193847	101609	6.25969e+06	2.97954	0.47415
74	74	gi|4155564	N/A	N/A	PHENYLALANYL-TRNA SYNTHETASE BETA CHAIN [Helicobacter pylori J99]	TRUE	22.5861	2.2758e-05	841994	343483	834583	333428	25733	28271.5	498512	2.45134	0.389404
75	75	gi|4155190	N/A	N/A	putative HYDANTOIN UTILIZATION [Helicobacter pylori J99]	TRUE	88.5721	9.7408e-08	1.25238e+06	289931	1.25213e+06	284284	8533.13	16775.4	962450	4.31958	0.635442
76	76	gi|8928389	N/A	N/A	RecName: Full=Threonine--tRNA ligase; AltName: Full=Threonyl-tRNA synthetase; Short=ThrRS	TRUE	5.18353	0.00659	469324	378054	477122	374054	26784.1	14584.5	91270.1	1.24142	0.0939191
77	77	gi|4154744	N/A	N/A	putative [Helicobacter pylori J99]	TRUE	10.464	0.00047	901101	468299	896573	457538	44479.9	56158.2	432802	1.9242	0.28425
78	78	gi|7674417	N/A	N/A	RecName: Full=Uncharacterized oxidoreductase jhp_0878	TRUE	0.990269	0.3781	834175	811212	824726	812834	34033	21329.9	22963.5	1.02831	0.0121231
79	79	gi|60391895	N/A	N/A	RecName: Full=10 kDa chaperonin; AltName: Full=GroES protein; AltName: Full=Heat shock protein 10; AltName: Full=Protein Cpn10	TRUE	0.0710534	0.94677	3.91034e+06	3.90205e+06	3.92662e+06	3.8446e+06	149873	135655	8292.67	1.00213	0.000921988
80	80	gi|4154753	N/A	N/A	putative Outer membrane protein [Helicobacter pylori J99]	TRUE	1.44534	0.22188	1.07282e+06	946002	1.10518e+06	950147	148056	34262.5	126813	1.13405	0.054633
81	81	gi|4155092	N/A	N/A	putative efflux transporter [Helicobacter pylori J99]	TRUE	4.89744	0.00806	629495	428253	607918	426371	70673.7	8407.67	201242	1.46991	0.167292
82	82	gi|4155381	N/A	N/A	putative IRON-REGULATED OUTER MEMBRANE PROTEIN [Helicobacter pylori J99]	TRUE	-1.51174	0.20514	231302	260137	228665	263085	31883.9	8649.37	-28834.2	0.889158	-0.0510213
83	83	gi|4154734	N/A	N/A	PROLYL-TRNA SYNTHETASE [Helicobacter pylori J99]	TRUE	16.1353	8.6299e-05	674942	273618	655063	263028	36103.2	23504.9	401325	2.46674	0.392123
84	84	gi|4155182	N/A	N/A	putative HYDANTOIN UTILIZATION [Helicobacter pylori J99]	TRUE	14.857	0.00012	1.04917e+06	258228	1.04127e+06	243939	88437.2	26106.6	790947	4.06298	0.608844
85	85	gi|81555135	N/A	N/A	RecName: Full=Polyribonucleotide nucleotidyltransferase; AltName: Full=Polynucleotide phosphorylase; Short=PNPase	TRUE	5.05993	0.00718	573630	314123	613604	304962	87165	17122.8	259507	1.82613	0.261532
86	86	gi|4155333	N/A	N/A	INOSINE-5'-MONOPHOSPHATE DEHYDROGENASE [Helicobacter pylori J99]	TRUE	16.5062	7.8889e-05	1.31544e+06	470381	1.29119e+06	492464	74965.9	47363.6	845055	2.79653	0.44662
87	87	gi|4154603	N/A	N/A	methyl-accepting chemotaxis protein (MCP) [Helicobacter pylori J99]	TRUE	3.22318	0.03218	55012	21117.8	46481.8	19961.5	15842.1	8987.25	33894.1	2.605	0.415808
88	88	gi|4155137	N/A	N/A	ASPARTATE AMMONIA-LYASE [Helicobacter pylori J99]	TRUE	38.6149	2.6865e-06	1.35428e+06	460183	1.34816e+06	459910	21399.9	33917.6	894098	2.94292	0.468778
89	89	gi|4154973	N/A	N/A	Outer membrane protein [Helicobacter pylori J99]	TRUE	8.94025	0.00087	1.4652e+06	1.24992e+06	1.48516e+06	1.241e+06	34739.2	23081.6	215283	1.17224	0.0690155
90	90	gi|7388283	N/A	N/A	RecName: Full=Methionine--tRNA ligase; AltName: Full=Methionyl-tRNA synthetase; Short=MetRS	TRUE	6.36348	0.00313	877256	503695	850514	501381	79223.9	63734	373561	1.74164	0.240959
91	91	gi|7388169	N/A	N/A	RecName: Full=30S ribosomal protein S2	TRUE	24.9013	1.5439e-05	1.79388e+06	1.17897e+06	1.79944e+06	1.18013e+06	23615.8	35660.3	614909	1.52157	0.182291
92	92	gi|4155620	N/A	N/A	ZINC-DEPENDENT ALCOHOL DEHYDROGENASE [Helicobacter pylori J99]	TRUE	6.99993	0.00219	1.86497e+06	1.30913e+06	1.84423e+06	1.2998e+06	124733	57946.9	555842	1.42459	0.15369
93	93	gi|4154947	N/A	N/A	putative ZINC PROTEASE [Helicobacter pylori J99]	TRUE	6.06922	0.00372	728376	516305	745014	512913	49390.8	34977	212071	1.41075	0.149449
94	94	gi|4155084	N/A	N/A	SUBUNIT OF 2-OXOGLUTARATE OXIDOREDUCTASE [Helicobacter pylori J99]	TRUE	52.1748	8.0769e-07	2.50178e+06	824477	2.47636e+06	834660	51922.4	20112.4	1.67731e+06	3.03439	0.482071
95	95	gi|4154527	N/A	N/A	CITRATE SYNTHASE [Helicobacter pylori J99]	TRUE	29.8516	7.4996e-06	2.77574e+06	1.32529e+06	2.7552e+06	1.3111e+06	64851.8	53636.1	1.45045e+06	2.09444	0.321069
96	96	gi|4155635	N/A	N/A	GAMMA-GLUTAMYLTRANSPEPTIDASE [Helicobacter pylori J99]	TRUE	31.2064	6.2836e-06	804870	208591	807529	209888	15359.6	29315.3	596279	3.85861	0.586431
97	97	gi|7994673	N/A	N/A	RecName: Full=Phosphoribosylamine--glycine ligase; AltName: Full=GARS; AltName: Full=Glycinamide ribonucleotide synthetase; AltName: Full=Phosphoribosylglycinamide synthetase	TRUE	-4.44153	0.01132	614658	745953	596787	733207	41026.3	30632	-131294	0.823991	-0.0840774
98	98	gi|4155243	N/A	N/A	putative FLAGELLAR HOOK-ASSOCIATED PROTEIN 2 (HAP2) [Helicobacter pylori J99]	TRUE	0.191716	0.8573	374290	327395	248545	438694	333867	260828	46895.1	1.14324	0.0581362
99	99	gi|4155487	N/A	N/A	GTPase in circumferential ring formation [Helicobacter pylori J99]	TRUE	25.6302	1.3764e-05	1.01915e+06	589172	1.02114e+06	582843	25325.1	14246.3	429975	1.7298	0.237995
100	100	gi|4155553	N/A	N/A	GMP SYNTHETASE [Helicobacter pylori J99]	TRUE	4.20834	0.0136	734276	499208	701154	490143	93976	22994	235068	1.47088	0.167578
101	101	gi|7674358	N/A	N/A	RecName: Full=Histidine--tRNA ligase; AltName: Full=Histidyl-tRNA synthetase; Short=HisRS	TRUE	13.5611	0.00017	912349	649712	921477	658242	15838.8	29569.8	262637	1.40424	0.14744
102	102	gi|4155091	N/A	N/A	putative efflux transporter [Helicobacter pylori J99]	TRUE	-14.0497	0.00015	1.80257e+06	2.61525e+06	1.82226e+06	2.58333e+06	41750.1	91074.8	-812685	0.689252	-0.161622
103	103	gi|4154575	N/A	N/A	methyl-accepting chemotaxis protein (MCP) [Helicobacter pylori J99]	TRUE	6.71344	0.00256	485425	269542	478998	265172	54678.5	10603.5	215882	1.80092	0.255495
104	104	gi|4155677	N/A	N/A	putative THIOREDOXIN REDUCTASE [Helicobacter pylori J99]	TRUE	-6.10398	0.00365	1.75323e+06	2.00288e+06	1.7492e+06	1.99324e+06	40752.2	57945.8	-249653	0.875353	-0.0578168
105	105	gi|4154731	N/A	N/A	putative PEPTIDE METHIONINE SULFOXIDE REDUCTASE [Helicobacter pylori J99]	TRUE	16.4201	8.0534e-05	2.34185e+06	1.41478e+06	2.365e+06	1.3949e+06	57499	79101.2	927078	1.65528	0.218872
106	106	gi|7674049	N/A	N/A	RecName: Full=Aspartyl/glutamyl-tRNA(Asn/Gln) amidotransferase subunit B; Short=Asp/Glu-ADT subunit B	TRUE	12.0377	0.00027	719874	276071	725729	264930	58077.3	26547.1	443803	2.60757	0.416236
107	107	gi|4155674	N/A	N/A	VALYL-TRNA SYNTHETASE [Helicobacter pylori J99]	TRUE	20.7829	3.1671e-05	703671	452764	705905	444232	9339.17	18709.2	250907	1.55417	0.191498
108	108	gi|7674020	N/A	N/A	RecName: Full=DNA ligase; AltName: Full=Polydeoxyribonucleotide synthase [NAD(+)]	TRUE	23.1392	2.0671e-05	490345	189223	499146	194278	18688.1	12601.8	301121	2.59135	0.413527
109	109	gi|4154956	N/A	N/A	putative [Helicobacter pylori J99]	TRUE	1.25678	0.27722	491227	459107	471744	463964	43284.6	9266.2	32119.1	1.06996	0.0293675
110	110	gi|4155626	N/A	N/A	Pyruvate ferrodoxin oxidoreductase [Helicobacter pylori J99]	TRUE	5.77221	0.00447	2.54708e+06	2.20904e+06	2.51313e+06	2.16411e+06	62133.3	80176.6	338037	1.15302	0.0618385
111	111	gi|4154758	N/A	N/A	ATP-DEPENDENT RNA HELICASE DEAD [Helicobacter pylori J99]	TRUE	24.7183	1.5898e-05	831531	244021	839626	248085	33646.7	23720.9	587510	3.40762	0.532451
112	112	gi|4155868	N/A	N/A	putative TRNA (5-METHYLAMINOMETHYL-2-THIOURIDYLATE)-METHYLTRANSFERASE [Helicobacter pylori J99]	TRUE	-6.28968	0.00326	420014	642496	421720	646855	39948.4	46451.9	-222482	0.653723	-0.184607
113	113	gi|4154993	N/A	N/A	HEAT SHOCK PROTEIN [Helicobacter pylori J99]	TRUE	4.74441	0.00901	914769	571412	902439	527765	29832.2	121748	343357	1.60089	0.204362
114	114	gi|9910637	N/A	N/A	RecName: Full=ATP synthase gamma chain; AltName: Full=ATP synthase F1 sector gamma subunit; AltName: Full=F-ATPase gamma subunit	TRUE	1.53645	0.19924	650924	509704	621955	440692	78832	138310	141219	1.27706	0.106212
115	115	gi|4154526	N/A	N/A	putative Outer membrane protein [Helicobacter pylori J99]	TRUE	30.0147	7.3385e-06	411871	105274	408538	111739	6260.05	16548.2	306597	3.91238	0.592441
116	116	gi|4155891	N/A	N/A	ROD SHAPE-DETERMINING PROTEIN [Helicobacter pylori J99]	TRUE	-2.54596	0.06358	1.97353e+06	2.17061e+06	1.96628e+06	2.12577e+06	57588.3	121081	-197084	0.909204	-0.0413389
117	117	gi|4156090	N/A	N/A	putative [Helicobacter pylori J99]	TRUE	21.8186	2.6109e-05	997959	484258	1.00613e+06	483609	37744.7	15437.6	513701	2.0608	0.314036
118	118	gi|4155486	N/A	N/A	septum formation protein [Helicobacter pylori J99]	TRUE	35.5212	3.7489e-06	1.1188e+06	753312	1.11704e+06	760947	10622.2	14310	365488	1.48518	0.171778
119	119	gi|4155154	N/A	N/A	putative PROCESSING PROTEASE [Helicobacter pylori J99]	TRUE	4.45659	0.01119	647735	571863	650890	567130	5916.37	28888	75872	1.13268	0.0541053
120	120	gi|4155406	N/A	N/A	Hydrogenase expression/formation protein [Helicobacter pylori J99]	TRUE	29.5784	7.7795e-06	3.55985e+06	2.02833e+06	3.55341e+06	1.98777e+06	49097.1	75050.1	1.53152e+06	1.75507	0.244294
121	121	gi|7388356	N/A	N/A	RecName: Full=UvrABC system protein A; Short=UvrA protein; AltName: Full=Excinuclease ABC subunit A	TRUE	2.64293	0.0574	234127	176408	241167	168509	33305.5	17932.6	57719	1.32719	0.122933
122	122	gi|4154653	N/A	N/A	putative TRANSCRIPTIONAL REGULATOR [Helicobacter pylori J99]	TRUE	-0.58141	0.59215	1.5166e+06	1.55037e+06	1.49536e+06	1.50238e+06	49353.9	87648	-33765.2	0.978221	-0.00956292
123	123	gi|4155171	N/A	N/A	IRON(III) DICITRATE TRANSPORT PROTEIN [Helicobacter pylori J99]	TRUE	2.98826	0.04041	445426	357445	465552	345255	43583.6	26476.2	87980.9	1.24614	0.0955662
124	124	gi|81625871	N/A	N/A	RecName: Full=NADH-quinone oxidoreductase subunit D; AltName: Full=NADH dehydrogenase I subunit D; AltName: Full=NDH-1 subunit D	TRUE	34.8868	4.0284e-06	825961	373163	827554	372114	20907.7	8260.61	452798	2.21341	0.345061
125	125	gi|6685832	N/A	N/A	RecName: Full=Adenylosuccinate synthetase; Short=AMPSase; Short=AdSS; AltName: Full=IMP--aspartate ligase	TRUE	3.72975	0.0203	520871	342109	546943	343152	81649.9	14992	178762	1.52253	0.182566
126	126	gi|8134369	N/A	N/A	RecName: Full=ATP-dependent Clp protease ATP-binding subunit ClpX	TRUE	16.3033	8.2839e-05	1.00691e+06	699637	1.01499e+06	688356	17706	27425.6	307274	1.43919	0.158118
127	127	gi|8928204	N/A	N/A	RecName: Full=Septum site-determining protein MinD; AltName: Full=Cell division inhibitor MinD	TRUE	4.95474	0.00774	1.69346e+06	1.3776e+06	1.6725e+06	1.37192e+06	88943.3	65426.4	315856	1.22928	0.0896506
128	128	gi|4155646	N/A	N/A	putative TONB-INDEPENDENT PROTEIN-UPTAKE PROTEIN [Helicobacter pylori J99]	TRUE	-3.07626	0.03707	459944	500943	449125	507518	18911.2	13237.1	-40998.5	0.918157	-0.0370829
129	129	gi|7388074	N/A	N/A	RecName: Full=50S ribosomal protein L7/L12	TRUE	7.90055	0.00139	4.26979e+06	2.84651e+06	4.18261e+06	2.84763e+06	310240	33360.2	1.42328e+06	1.50001	0.176094
130	130	gi|9789748	N/A	N/A	RecName: Full=DNA polymerase I; Short=POL I	TRUE	20.9291	3.0801e-05	204879	111377	205194	110374	5832.33	5085.36	93501.8	1.83951	0.264702
131	131	gi|4154633	N/A	N/A	putative [Helicobacter pylori J99]	TRUE	26.4642	1.2117e-05	430682	185668	435647	180766	11549.3	11125	245014	2.31963	0.36542
132	132	gi|4155037	N/A	N/A	TRANSCRIPTION TERMINATION FACTOR [Helicobacter pylori J99]	TRUE	12.5138	0.00023	1.07137e+06	710018	1.06132e+06	702437	39715.6	30401.6	361356	1.50894	0.178672
133	133	gi|6831687	N/A	N/A	RecName: Full=Cysteine--tRNA ligase; AltName: Full=Cysteinyl-tRNA synthetase; Short=CysRS	TRUE	8.52728	0.00104	530350	360022	533970	352142	14700.7	31318.3	170328	1.47311	0.168234
134	134	gi|4156021	N/A	N/A	putative [Helicobacter pylori J99]	TRUE	23.7323	1.8692e-05	1.49272e+06	781960	1.48883e+06	761057	26948	44324	710757	1.90894	0.280793
135	135	gi|7388360	N/A	N/A	RecName: Full=Urease accessory protein UreG	TRUE	6.63061	0.00268	2.43248e+06	2.04358e+06	2.4349e+06	2.07586e+06	82393.8	59428.1	388904	1.19031	0.0756584
136	136	gi|7674359	N/A	N/A	RecName: Full=Arginine--tRNA ligase; AltName: Full=Arginyl-tRNA synthetase; Short=ArgRS	TRUE	11.0783	0.00038	484704	290444	497421	288387	26228.8	15313.3	194259	1.66883	0.222413
137	137	gi|4155266	N/A	N/A	putative [Helicobacter pylori J99]	TRUE	16.1559	8.5865e-05	667497	218522	660577	209215	13783.5	46118.2	448974	3.05459	0.484953
138	138	gi|4154654	N/A	N/A	RECA PROTEIN [Helicobacter pylori J99]	TRUE	12.1637	0.00026	1.83448e+06	1.34256e+06	1.83125e+06	1.32423e+06	61345.3	33813.3	491921	1.3664	0.135579
139	139	gi|4155624	N/A	N/A	Pyruvate ferrodoxin oxidoreductase [Helicobacter pylori J99]	TRUE	37.3969	3.0531e-06	1.05518e+06	266231	1.06417e+06	266522	36494.1	1837.79	788946	3.96339	0.598066
140	140	gi|9973363	N/A	N/A	RecName: Full=Cadmium, zinc and cobalt-transporting ATPase	TRUE	3.71096	0.02064	522834	343557	523334	390299	5693.37	83481.5	179277	1.52183	0.182365
141	141	gi|4155883	N/A	N/A	CARBOXYL-TERMINAL PROTEASE [Helicobacter pylori J99]	TRUE	-8.65918	0.00098	422542	568752	418431	574056	13418.8	25985.4	-146210	0.742929	-0.129053
142	142	gi|4155090	N/A	N/A	putative [Helicobacter pylori J99]	TRUE	9.39204	0.00072	682256	391045	653742	381798	49942.7	19744.9	291211	1.7447	0.24172
143	143	gi|7387671	N/A	N/A	RecName: Full=Flagellin B; AltName: Full=Flagellin N	TRUE	-0.0500089	0.96251	164963	168867	164699	160512	7939.5	134969	-3903.65	0.976883	-0.0101573
144	144	gi|4155680	N/A	N/A	putative Outer membrane protein [Helicobacter pylori J99]	TRUE	8.68858	0.00097	792676	574800	775312	568191	39782.2	17430.2	217876	1.37905	0.139579
145	145	gi|9910702	N/A	N/A	RecName: Full=3-oxoacyl-[acyl-carrier-protein] synthase 3; AltName: Full=3-oxoacyl-[acyl-carrier-protein] synthase III; AltName: Full=Beta-ketoacyl-ACP synthase III; Short=KAS III	TRUE	14.4553	0.00013	1.09939e+06	677776	1.08453e+06	682746	30710.7	40112.1	421617	1.62206	0.210067
146	146	gi|4155267	N/A	N/A	TYROSYL-TRNA SYNTHETASE [Helicobacter pylori J99]	TRUE	16.4599	7.9769e-05	529645	348529	532740	349713	14041.7	12886.4	181116	1.51966	0.181746
147	147	gi|4155289	N/A	N/A	NEURAMINYLLACTOSE-BINDING HEMAGGLUTININ PRECURSOR [Helicobacter pylori J99]	TRUE	19.9199	3.7475e-05	1.5708e+06	904083	1.55752e+06	913769	32313.1	48131.4	666722	1.73746	0.239914
148	148	gi|4155186	N/A	N/A	3-OXOACID COA-TRANSFERASE, SUBUNIT A [Helicobacter pylori J99]	TRUE	15.2792	0.00011	873375	681080	875656	676376	7423.92	20495.4	192295	1.28234	0.108002
149	149	gi|4155862	N/A	N/A	putative Outer membrane protein [Helicobacter pylori J99]	TRUE	82.2255	1.3113e-07	2.32312e+06	552591	2.30845e+06	538609	25976.4	26761.5	1.77053e+06	4.20404	0.623667
150	150	gi|4155366	N/A	N/A	TYPE I RESTRICTION ENZYME (MODIFICATION SUBUNIT) [Helicobacter pylori J99]	TRUE	10.7507	0.00042	299061	248796	298902	245852	5762.86	5689.67	50265.5	1.20204	0.0799172
151	151	gi|4155044	N/A	N/A	BETA-KETOACYL-ACP SYNTHASE I [Helicobacter pylori J99]	TRUE	2.58004	0.06132	824939	476317	827889	604801	6711.75	233943	348622	1.73191	0.238526
152	152	gi|4155149	N/A	N/A	OXYGEN-INDEPENDENT COPROPORPHYRINOGEN III OXIDASE [Helicobacter pylori J99]	TRUE	12.5284	0.00023	886981	410890	883137	424919	59382.1	28390	476091	2.15868	0.334189
153	153	gi|4154759	N/A	N/A	putative [Helicobacter pylori J99]	TRUE	13.1492	0.00019	741502	511300	742573	501741	18742.8	23836.6	230202	1.45023	0.161437
154	154	gi|4155056	N/A	N/A	ACETYL-COENZYME A CARBOXYLASE SUBUNIT A [Helicobacter pylori J99]	TRUE	15.8388	9.2856e-05	1.00823e+06	547610	998789	545118	44400.3	23788.1	460621	1.84115	0.265088
155	155	gi|4155485	N/A	N/A	putative [Helicobacter pylori J99]	TRUE	2.01496	0.11415	514208	490543	518307	488135	14041.7	14719.5	23665.8	1.04824	0.0204624
156	156	gi|6647818	N/A	N/A	RecName: Full=Protein translocase subunit SecD	TRUE	14.2399	0.00014	893994	455456	906096	441334	30405	43826.8	438538	1.96286	0.292888
157	157	gi|6685765	N/A	N/A	RecName: Full=Phosphate acyltransferase; AltName: Full=Acyl-ACP phosphotransacylase; AltName: Full=Acyl-[acyl-carrier-protein]--phosphate acyltransferase; AltName: Full=Phosphate-acyl-ACP acyltransferase	TRUE	7.12177	0.00205	1.23328e+06	956950	1.21447e+06	941133	39269	54538.5	276330	1.28876	0.110172
158	158	gi|4155627	N/A	N/A	Pyruvate ferrodoxin oxidoreductase [Helicobacter pylori J99]	TRUE	39.9442	2.3471e-06	1.20594e+06	251929	1.20289e+06	249707	41124.1	4482.92	954013	4.78684	0.680049
159	159	gi|4156112	N/A	N/A	PYRIDOXAL PHOSPHATE SYNTHETASE [Helicobacter pylori J99]	TRUE	21.5869	2.724e-05	2.14172e+06	1.11071e+06	2.13217e+06	1.11292e+06	81525.5	14029.6	1.031e+06	1.92823	0.28516
160	160	gi|7674056	N/A	N/A	RecName: Full=tRNA uridine 5-carboxymethylaminomethyl modification enzyme MnmG; AltName: Full=Glucose-inhibited division protein A	TRUE	22.5366	2.2957e-05	249294	154217	252631	153870	7267.81	757.032	95076.9	1.61651	0.208579
161	161	gi|4155151	N/A	N/A	putative [Helicobacter pylori J99]	TRUE	14.0323	0.00015	792951	483669	777978	471459	28654	25225.2	309281	1.63945	0.214698
162	162	gi|4154547	N/A	N/A	GDP-D-mannose dehydratase [Helicobacter pylori J99]	TRUE	7.14727	0.00203	517394	412142	512406	420942	19003.3	17013.4	105252	1.25538	0.0987746
163	163	gi|4155744	N/A	N/A	ASPARTOKINASE 2 ALPHA AND BETA SUBUNITS [Helicobacter pylori J99]	TRUE	0.174812	0.86972	589488	586839	588489	573029	3496.72	26014.2	2649.17	1.00451	0.00195613
164	164	gi|4154918	N/A	N/A	putative TRANSCRIPTIONAL REGULATOR [Helicobacter pylori J99]	TRUE	11.5859	0.00032	860125	556011	872030	541964	22781.6	39344.2	304114	1.54696	0.189478
165	165	gi|4155356	N/A	N/A	putative ADP-D-glycero-D-mannoheptose synthase [Helicobacter pylori J99]	TRUE	-0.435394	0.68574	286520	289766	289228	294251	9352.61	8900.02	-3245.38	0.9888	-0.00489155
166	166	gi|4155857	N/A	N/A	FUMARASE [Helicobacter pylori J99]	TRUE	47.5988	1.1654e-06	1.23465e+06	231999	1.24153e+06	227361	29287.4	21757.9	1.00265e+06	5.32178	0.726057
167	167	gi|4155069	N/A	N/A	METHYLENETETRAHYDROFOLATE DEHYDROGENASE/METHENYLTETRAHYDROFOLATE CYCLOHYDROLASE [Helicobacter pylori J99]	TRUE	17.2887	6.5686e-05	314139	208843	319753	207048	10012.3	3321.82	105296	1.50419	0.177302
168	168	gi|4156028	N/A	N/A	putative TYPE II DNA MODIFICATION ENZYME (METHYLTRANSFERASE) [Helicobacter pylori J99]	TRUE	3.96548	0.0166	319022	170157	330725	172710	52663.6	38136	148865	1.87487	0.272972
169	169	gi|6685995	N/A	N/A	RecName: Full=GlutamylGlutaminyl-tRNA synthetase; Short=GluGlnRS; AltName: Full=Glutamate--tRNA ligase 2; Short=GluRS 2; AltName: Full=Glutamyl-tRNA synthetase 2	TRUE	-6.44344	0.00299	1.55797e+06	2.07007e+06	1.56558e+06	2.00341e+06	69972.3	118545	-512097	0.752618	-0.123425
170	170	gi|4155591	N/A	N/A	BIOTIN CARBOXYLASE [Helicobacter pylori J99]	TRUE	14.0965	0.00015	1.27233e+06	389491	1.25351e+06	392425	108326	5701.66	882844	3.26666	0.514104
171	171	gi|4155477	N/A	N/A	GLYCYL-TRNA SYNTHETASE BETA CHAIN [Helicobacter pylori J99]	TRUE	2.01704	0.11388	309343	173244	263640	178790	115950	14626.5	136099	1.78559	0.251781
172	172	gi|57013017	N/A	N/A	RecName: Full=Plasminogen-binding protein PgbA	TRUE	8.46679	0.00107	670095	353651	681439	321645	31718.3	56431.9	316444	1.89479	0.277561
173	173	gi|4154769	N/A	N/A	putative [Helicobacter pylori J99]	TRUE	35.4044	3.7985e-06	972884	354135	956804	348731	28724	9551.31	618749	2.74721	0.438892
174	174	gi|4154739	N/A	N/A	NEUTROPHIL-ACTIVATING PROTEIN A [Helicobacter pylori J99]	TRUE	8.40709	0.0011	4.02317e+06	1.4098e+06	3.86236e+06	1.38423e+06	528450	103097	2.61337e+06	2.85371	0.45541
175	175	gi|4154742	N/A	N/A	putative [Helicobacter pylori J99]	TRUE	16.2228	8.4476e-05	996477	490290	984154	503649	48666.2	23502	506187	2.03242	0.308014
176	176	gi|8134462	N/A	N/A	RecName: Full=Flavodoxin	TRUE	4.60596	0.00999	5.15286e+06	3.67212e+06	5.19023e+06	3.65906e+06	551039	80072	1.48074e+06	1.40324	0.147131
177	177	gi|4155657	N/A	N/A	putative [Helicobacter pylori J99]	TRUE	8.28854	0.00116	390412	182127	382038	168197	15188.8	40789	208285	2.14362	0.331149
178	178	gi|7388210	N/A	N/A	RecName: Full=30S ribosomal protein S4	TRUE	34.3448	4.288e-06	1.95021e+06	556597	1.95577e+06	547209	65145.7	26372.8	1.39361e+06	3.5038	0.54454
179	179	gi|4155420	N/A	N/A	Outer membrane protein/porin [Helicobacter pylori J99]	TRUE	22.8235	2.1832e-05	1.01262e+06	290916	1.0369e+06	289730	52356.2	16078.2	721705	3.4808	0.541679
180	180	gi|4154844	N/A	N/A	CTP SYNTHASE [Helicobacter pylori J99]	TRUE	8.21225	0.0012	988345	483482	1.04353e+06	476531	105235	16240.1	504863	2.04422	0.310528
181	181	gi|7674329	N/A	N/A	RecName: Full=50S ribosomal protein L9	TRUE	10.7589	0.00042	1.72336e+06	1.42289e+06	1.71024e+06	1.4335e+06	36695.7	31515.2	300466	1.21117	0.0832035
182	182	gi|4154808	N/A	N/A	PERIPLASMIC DIPEPTIDE TRANSPORT SUBSTRATE-BINDING PROTEIN [Helicobacter pylori J99]	TRUE	6.01963	0.00384	591123	333244	551143	327403	73250.4	11836.1	257879	1.77384	0.248915
183	183	gi|4155757	N/A	N/A	CARBAMOYL-PHOSPHATE SYNTHASE SMALL CHAIN [Helicobacter pylori J99]	TRUE	7.21003	0.00196	626897	475036	624409	463789	16234.4	32670.1	151861	1.31968	0.12047
184	184	gi|4155110	N/A	N/A	putative chemotaxis protein [Helicobacter pylori J99]	TRUE	-5.61734	0.00494	240849	426132	245516	420495	41450.9	39315.2	-185283	0.565197	-0.2478
185	185	gi|4155793	N/A	N/A	NADH oxidoreductase I [Helicobacter pylori J99]	TRUE	0.217927	0.83815	380352	366744	379007	311583	5117.94	108038	13608.6	1.03711	0.0158234
186	186	gi|4156072	N/A	N/A	putative ATP-DEPENDENT HELICASE [Helicobacter pylori J99]	TRUE	6.18268	0.00348	183229	98036.6	189178	92655.7	11017.4	21171.1	85192.4	1.86899	0.271606
187	187	gi|4154867	N/A	N/A	transketolase [Helicobacter pylori J99]	TRUE	14.8696	0.00012	559356	336134	548376	336182	19627.9	17053.5	223222	1.66409	0.221176
188	188	gi|45477347	N/A	N/A	RecName: Full=Spermidine synthase; AltName: Full=Putrescine aminopropyltransferase; Short=PAPT; AltName: Full=SPDSY	TRUE	0.1179	0.91183	275392	269390	286183	272889	18889	86131.4	6002.26	1.02228	0.00957027
189	189	gi|4155489	N/A	N/A	2,3-BISPHOSPHOGLYCERATE-INDEPENDENT PHOSPHOGLYCERATE MUTASE [Helicobacter pylori J99]	TRUE	5.25671	0.00627	275573	180233	277835	180112	30310.9	8250.15	95339.1	1.52898	0.184401
190	190	gi|4155168	N/A	N/A	ASPARTATE AMINOTRANSFERASE [Helicobacter pylori J99]	TRUE	46.9597	1.2301e-06	938175	373616	946744	368739	17739	10905.4	564559	2.51107	0.399858
191	191	gi|4155017	N/A	N/A	cag island protein, DNA transfer protein [Helicobacter pylori J99]	TRUE	1.75759	0.15365	313453	181780	256978	191617	128491	18098.2	131673	1.72435	0.236626
192	192	gi|7387815	N/A	N/A	RecName: Full=2-dehydro-3-deoxyphosphooctonate aldolase; AltName: Full=3-deoxy-D-manno-octulosonic acid 8-phosphate synthase; AltName: Full=KDO-8-phosphate synthase; Short=KDO 8-P synthase; Short=KDOPS; AltName: Full=Phospho-2-dehydro-3-deoxyoctonate aldolase	TRUE	145.714	1.3305e-08	1.13293e+06	311798	1.13086e+06	313346	7910.62	5717.52	821134	3.63354	0.56033
193	193	gi|7388059	N/A	N/A	RecName: Full=Peptide chain release factor 1; Short=RF-1	TRUE	0.351582	0.74289	436564	427637	443033	421226	41347.9	14992	8927.72	1.02088	0.00897337
194	194	gi|4156058	N/A	N/A	FRUCTOSE-1,6-BISPHOSPHATASE [Helicobacter pylori J99]	TRUE	6.5347	0.00283	797939	261650	738832	268812	139895	25197.5	536289	3.04964	0.484249
195	195	gi|4155122	N/A	N/A	putative 2,3,4,5-TETRAHYDROPYRIDINE-2-CARBOXYLATE N-SUCCINYLTRANSFERASE [Helicobacter pylori J99]	TRUE	16.4236	8.0467e-05	1.13037e+06	632187	1.12832e+06	604512	15080.2	50327.8	498179	1.78803	0.252374
196	196	gi|4155659	N/A	N/A	putative [Helicobacter pylori J99]	TRUE	17.8774	5.7535e-05	882987	398547	898421	389669	38865	26313.6	484440	2.21552	0.345475
197	197	gi|4155673	N/A	N/A	putative SIGNAL RECOGNITION PARTICLE PROTEIN [Helicobacter pylori J99]	TRUE	14.689	0.00012	646253	213085	640550	214397	50881.1	4467.93	433167	3.03284	0.481849
198	198	gi|4155432	N/A	N/A	putative outer membrane protein [Helicobacter pylori J99]	TRUE	4.7062	0.00927	63919.8	23879.1	60816.2	22897.4	14247.8	3763.12	40040.7	2.67681	0.427618
199	199	gi|4154945	N/A	N/A	polyphosphate kinase [Helicobacter pylori J99]	TRUE	-0.339208	0.75151	227587	243690	213795	202569	40849.4	71360.1	-16103.1	0.93392	-0.0296903
200	200	gi|4155457	N/A	N/A	putative [Helicobacter pylori J99]	TRUE	28.0883	9.5585e-06	1.56032e+06	805790	1.54316e+06	790922	33214.8	32582.7	754534	1.93639	0.286993
201	201	gi|81859439	N/A	N/A	RecName: Full=Methionine import ATP-binding protein MetN	TRUE	-12.124	0.00027	330425	493358	328693	489312	8241.05	21769.1	-162933	0.669747	-0.174089
202	202	gi|4155354	N/A	N/A	FLAGELLAR HOOK PROTEIN [Helicobacter pylori J99]	TRUE	1.54523	0.19718	99513.7	64794.2	108896	56065.5	31092.1	23405.7	34719.5	1.53584	0.186347
203	203	gi|4155723	N/A	N/A	TRANSCRIPTION ANTITERMINATION PROTEIN [Helicobacter pylori J99]	TRUE	15.1164	0.00011	2.04286e+06	1.57382e+06	2.02957e+06	1.58062e+06	39678	36248.5	469038	1.29803	0.113283
204	204	gi|4155224	N/A	N/A	PHOSPHORIBOSYL PYROPHOSPHATE SYNTHETASE [Helicobacter pylori J99]	TRUE	8.73797	0.00095	435173	213804	417080	211546	43124.8	8106.44	221369	2.03538	0.308646
205	205	gi|4155323	N/A	N/A	HOMOSERINE DEHYDROGENASE [Helicobacter pylori J99]	TRUE	18.4732	5.053e-05	400378	245606	398520	247545	11281.1	9127.97	154772	1.63016	0.212231
206	206	gi|4155571	N/A	N/A	putative chemotaxis protein [Helicobacter pylori J99]	TRUE	0.326716	0.76026	327040	320965	321585	325391	25580.7	19565.5	6074.88	1.01893	0.00814303
207	207	gi|4154591	N/A	N/A	RNA POLYMERASE SIGMA FACTOR (SIGMA-70) [Helicobacter pylori J99]	TRUE	8.40284	0.0011	521955	182136	490010	159668	56347.1	41610.5	339819	2.86574	0.457237
208	208	gi|4154923	N/A	N/A	FLAGELLAR MOTOR SWITCH PROTEIN [Helicobacter pylori J99]	TRUE	-1.85436	0.13729	826896	867995	830565	855782	29585	24462.7	-41099.5	0.95265	-0.0210666
209	209	gi|4155893	N/A	N/A	UDP-N-ACETYLGLUCOSAMINE ACYLTRANSFERASE [Helicobacter pylori J99]	TRUE	24.8407	1.5589e-05	1.83381e+06	890563	1.82466e+06	909350	56129	34279.9	943247	2.05916	0.31369
210	210	gi|4154999	N/A	N/A	putative Glycolate oxidase [Helicobacter pylori J99]	TRUE	0.960531	0.39118	367312	337134	386537	336547	53316	10898.5	30178.5	1.08951	0.0372332
211	211	gi|4155390	N/A	N/A	vacuolating cytotoxin [Helicobacter pylori J99]	TRUE	10.3217	0.0005	235094	85452	244648	76479.3	19661.1	15620.7	149642	2.75118	0.43952
212	212	gi|4155268	N/A	N/A	GUANOSINE-3',5'-BIS(DIPHOSPHATE) 3'-PYROPHOSPHOHYDROLASE [Helicobacter pylori J99]	TRUE	1.82401	0.14221	360652	317704	350780	305055	27576.9	30045.9	42948.3	1.13518	0.055066
213	213	gi|4154849	N/A	N/A	1-DEOXYXYLULOSE-5-PHOSPHATE SYNTHASE [Helicobacter pylori J99]	TRUE	10.0453	0.00055	292492	187804	300283	186560	13875.3	11545.9	104689	1.55744	0.192411
214	214	gi|4155263	N/A	N/A	putative [Helicobacter pylori J99]	TRUE	10.4663	0.00047	465775	246415	469409	232088	18722	31101.5	219361	1.89021	0.27651
215	215	gi|4154534	N/A	N/A	ATP-DEPENDENT PROTEASE,ATP-BINDING SUBUNIT [Helicobacter pylori J99]	TRUE	2.70404	0.05387	221671	184835	229284	183964	14357.7	18723.7	36835.8	1.19929	0.0789243
216	216	gi|4155866	N/A	N/A	GLYCERALDEHYDE 3-PHOSPHATE DEHYDROGENASE [Helicobacter pylori J99]	TRUE	26.1054	1.2794e-05	733097	431029	732522	422360	2269.33	19912.8	302067	1.7008	0.230654
217	217	gi|4155185	N/A	N/A	ACETYL-COA ACETYLTRANSFERASE [Helicobacter pylori J99]	TRUE	57.9505	5.3096e-07	373235	65971.7	371665	69225.6	6967.78	5982.38	307263	5.6575	0.752625
218	218	gi|4155990	N/A	N/A	putative [Helicobacter pylori J99]	TRUE	1.18845	0.30039	451043	335760	373919	348022	165606	28338.9	115283	1.34335	0.128188
219	219	gi|4155809	N/A	N/A	putative [Helicobacter pylori J99]	TRUE	3.16831	0.03391	463841	288463	475098	293915	94556.7	15846.4	175377	1.60797	0.206278
220	220	gi|4156014	N/A	N/A	putative Outer membrane protein [Helicobacter pylori J99]	TRUE	2.58178	0.06121	855260	794349	844238	783811	28390.7	29390.9	60911.2	1.07668	0.0320869
221	221	gi|4156046	N/A	N/A	L-ALANINE DEHYDROGENASE [Helicobacter pylori J99]	TRUE	5.00732	0.00745	167132	65278	174841	62875.8	29369.1	19460.6	101854	2.5603	0.408292
222	222	gi|4155173	N/A	N/A	putative LIPOPOLYSACCHARIDE BIOSYNTHESIS PROTEIN [Helicobacter pylori J99]	TRUE	12.385	0.00024	957903	594889	936887	603373	43669.2	25891.2	363014	1.61022	0.206886
223	223	gi|4155387	N/A	N/A	putative [Helicobacter pylori J99]	TRUE	2.02234	0.1132	507894	418403	514104	450639	17299.1	74667.8	89491.2	1.21389	0.0841784
224	224	gi|4155544	N/A	N/A	putative POLYSACCHARIDE BIOSYNTHESIS PROTEIN [Helicobacter pylori J99]	TRUE	6.39832	0.00306	451087	341374	436656	347055	28006.5	9884.96	109713	1.32139	0.12103
225	225	gi|4155645	N/A	N/A	putative Outer membrane protein [Helicobacter pylori J99]	TRUE	5.71499	0.00464	1.18442e+06	990105	1.1753e+06	968430	41956.8	41326.7	194317	1.19626	0.0778253
226	226	gi|9296935	N/A	N/A	RecName: Full=Enolase; AltName: Full=2-phospho-D-glycerate hydro-lyase; AltName: Full=2-phosphoglycerate dehydratase	TRUE	9.60758	0.00066	556830	292092	556562	316683	3580.09	47592.4	264738	1.90635	0.280203
227	227	gi|4155085	N/A	N/A	SUBUNIT OF 2-OXOGLUTARATE OXIDOREDUCTASE [Helicobacter pylori J99]	TRUE	14.6981	0.00012	880382	329807	876242	306739	19623.7	61842	550575	2.66939	0.426411
228	228	gi|4154800	N/A	N/A	DIPEPTIDE TRANSPORT SYSTEM DIPEPTIDE TRANSPORT SYSTEM ATP-BINDING PROTEIN [Helicobacter pylori J99]	TRUE	-4.44048	0.01133	239865	370113	244166	343321	16548.4	48034	-130248	0.648085	-0.188368
229	229	gi|4155679	N/A	N/A	glucose-6-phosphate isomerase [Helicobacter pylori J99]	TRUE	0.00760498	0.9943	308416	307923	339097	339804	78342.5	80544.4	493.347	1.0016	0.000695259
230	230	gi|4155652	N/A	N/A	FLAGELLAR HOOK-ASSOCIATED PROTEIN 1 (HAP1) [Helicobacter pylori J99]	TRUE	0.971868	0.38615	155429	98424.5	198352	95003.2	100956	11351.7	57004.2	1.57917	0.198428
231	231	gi|4155026	N/A	N/A	DNA transfer protein (Agrobacterium VirB4 homolog) [Helicobacter pylori J99]	TRUE	-3.13458	0.03503	309123	341197	309332	342916	13389.1	11612.1	-32074.5	0.905994	-0.0428745
232	232	gi|9789752	N/A	N/A	RecName: Full=Glutamate-1-semialdehyde 2,1-aminomutase; Short=GSA; AltName: Full=Glutamate-1-semialdehyde aminotransferase; Short=GSA-AT	TRUE	14.7727	0.00012	572788	205956	552413	206584	39293	17489.9	366831	2.78111	0.444219
233	233	gi|6647577	N/A	N/A	RecName: Full=Elongation factor 4; Short=EF-4; AltName: Full=Ribosomal back-translocase LepA	TRUE	4.06084	0.01534	200388	158348	203229	159640	17530	3771.44	42039.9	1.26549	0.102259
234	234	gi|4155758	N/A	N/A	ALIPHATIC AMIDASE [Helicobacter pylori J99]	TRUE	9.10096	0.00081	382396	258658	375124	261885	18231.6	14905.4	123738	1.47838	0.169787
235	235	gi|6686112	N/A	N/A	RecName: Full=Uncharacterized protein jhp_0985	TRUE	0.912068	0.41333	188695	169220	189392	180946	12103.2	34945.7	19474.2	1.11508	0.0473068
236	236	gi|4154688	N/A	N/A	putative [Helicobacter pylori J99]	TRUE	4.78909	0.00872	310896	238614	305375	239743	23865.7	10668.7	72281.7	1.30292	0.114919
237	237	gi|4155832	N/A	N/A	30S RIBOSOMAL PROTEIN S5 [Helicobacter pylori J99]	TRUE	-1.1745	0.30534	791091	950280	781933	826603	25955.1	233320	-159190	0.832481	-0.0796256
238	238	gi|4155688	N/A	N/A	AMINO ACID ABC TRANSPORTER, BINDING PROTEIN PRECURSOR [Helicobacter pylori J99]	TRUE	1.27417	0.2716	853745	812441	859085	833522	32517.1	45772.3	41303.9	1.05084	0.0215363
239	239	gi|7674253	N/A	N/A	RecName: Full=50S ribosomal protein L25; AltName: Full=General stress protein CTC	TRUE	19.7097	3.9086e-05	2.44977e+06	1.60685e+06	2.45672e+06	1.58246e+06	44078	59532.7	842920	1.52458	0.18315
240	240	gi|4155139	N/A	N/A	ALPHA (1,3)-FUCOSYLTRANSFERASE [Helicobacter pylori J99]	TRUE	29.4735	7.8904e-06	548337	264859	552395	262318	7925.58	14652.8	283477	2.07029	0.316032
241	241	gi|4154513	N/A	N/A	putative [Helicobacter pylori J99]	TRUE	12.8584	0.00021	475095	225653	463765	222954	19731.7	27196.1	249441	2.10542	0.323338
242	242	gi|8928083	N/A	N/A	RecName: Full=Uroporphyrinogen decarboxylase; Short=UPD; Short=URO-D	TRUE	4.42938	0.01143	1.1295e+06	435097	1.13081e+06	298348	79847.6	259530	694398	2.59596	0.414298
243	243	gi|60392646	N/A	N/A	RecName: Full=LPP20 lipoprotein; Flags: Precursor	TRUE	14.0602	0.00015	2.94234e+06	1.66863e+06	2.97593e+06	1.69491e+06	79865.7	135059	1.27371e+06	1.76333	0.246333
244	244	gi|4154696	N/A	N/A	Fumarate reductase [Helicobacter pylori J99]	TRUE	43.2366	1.7108e-06	1.50104e+06	405419	1.49316e+06	388584	27650.3	34085.7	1.09562e+06	3.70244	0.568489
245	245	gi|4155579	N/A	N/A	THIOL PEROXIDASE [Helicobacter pylori J99]	TRUE	5.60522	0.00498	1.45422e+06	1.18708e+06	1.44745e+06	1.19366e+06	66632	48726.5	267139	1.22504	0.0881499
246	246	gi|4154868	N/A	N/A	putative [Helicobacter pylori J99]	TRUE	13.1112	0.0002	384804	212727	378295	216223	17322.3	14720.4	172077	1.80891	0.257416
247	247	gi|4154942	N/A	N/A	putative Short chain dehydrogenase [Helicobacter pylori J99]	TRUE	58.2611	5.1974e-07	1.5313e+06	521644	1.53606e+06	519763	14379.5	26347.8	1.00966e+06	2.93553	0.467687
248	248	gi|4155047	N/A	N/A	ACETYL-COENZYME A CARBOXYLASE SUBUNIT A [Helicobacter pylori J99]	TRUE	1.86204	0.13608	867010	781438	911417	784033	79333.1	6489.65	85571.6	1.10951	0.0451294
249	249	gi|4154596	N/A	N/A	putative keto-acid dehydrogenase [Helicobacter pylori J99]	TRUE	6.00496	0.00387	306479	220870	318328	220128	23457.4	7712.49	85609	1.3876	0.142264
250	250	gi|4154519	N/A	N/A	putative chemotaxis protein [Helicobacter pylori J99]	TRUE	-1.54048	0.19829	562420	597747	569876	591087	34133.5	20312.8	-35327.1	0.940899	-0.0264568
251	251	gi|8928320	N/A	N/A	RecName: Full=Uridylate kinase; Short=UK; AltName: Full=Uridine monophosphate kinase; Short=UMP kinase; Short=UMPK	TRUE	6.03226	0.00381	377022	212354	394249	220938	43202.4	19211.3	164668	1.77544	0.249307
252	252	gi|9789808	N/A	N/A	RecName: Full=Superoxide dismutase [Fe]	TRUE	20.3693	3.4301e-05	665138	305824	668943	301678	28173.3	11822.6	359314	2.1749	0.33744
253	253	gi|8928387	N/A	N/A	RecName: Full=Serine--tRNA ligase; AltName: Full=Seryl-tRNA synthetase; Short=SerRS; AltName: Full=Seryl-tRNA(Ser/Sec) synthetase	TRUE	20.075	3.634e-05	563278	134900	561000	154700	9947.18	35596.3	428378	4.17552	0.62071
254	254	gi|4154712	N/A	N/A	putative [Helicobacter pylori J99]	TRUE	18.4663	5.0605e-05	499427	293110	504543	300699	10388	16327.1	206318	1.70389	0.231442
255	255	gi|8134479	N/A	N/A	RecName: Full=Glutamine--fructose-6-phosphate aminotransferase [isomerizing]; AltName: Full=D-fructose-6-phosphate amidotransferase; AltName: Full=GFAT; AltName: Full=Glucosamine-6-phosphate synthase; AltName: Full=Hexosephosphate aminotransferase; AltName: Full=L-glutamine--D-fructose-6-phosphate amidotransferase	TRUE	4.43188	0.01141	362303	268221	362445	271692	35098.6	10955.2	94081.5	1.35076	0.130578
256	256	gi|4155375	N/A	N/A	putative [Helicobacter pylori J99]	TRUE	-6.25698	0.00333	491558	676773	482824	690141	15424.9	48895.6	-185215	0.726327	-0.138868
257	257	gi|4154788	N/A	N/A	putative [Helicobacter pylori J99]	TRUE	6.74225	0.00252	574294	238296	614797	245360	78283	36363.1	335998	2.41	0.382017
258	258	gi|4155077	N/A	N/A	SUBUNIT OF 2-OXOGLUTARATE OXIDOREDUCTASE [Helicobacter pylori J99]	TRUE	2.72657	0.05263	609869	547349	608002	536147	29504.8	26586	62520.2	1.11422	0.0469724
259	259	gi|4155196	N/A	N/A	putative TRANSCRIPTIONAL REGULATOR [Helicobacter pylori J99]	TRUE	7.64171	0.00158	683471	609214	681709	606303	11919.7	11882.9	74257.3	1.12189	0.0499504
260	260	gi|6919861	N/A	N/A	RecName: Full=D-alanine--D-alanine ligase; AltName: Full=D-Ala-D-Ala ligase; AltName: Full=D-alanylalanine synthetase	TRUE	10.5713	0.00045	793097	519496	792775	521804	43449.7	11031.1	273601	1.52667	0.183744
261	261	gi|54039548	N/A	N/A	RecName: Full=30S ribosomal protein S8	TRUE	0.364472	0.73396	1.28956e+06	1.22016e+06	1.29197e+06	1.21667e+06	324734	57673.3	69402.5	1.05688	0.0240256
262	262	gi|7674048	N/A	N/A	RecName: Full=Glutamyl-tRNA(Gln) amidotransferase subunit A; Short=Glu-ADT subunit A	TRUE	58.5852	5.0834e-07	530051	152882	526429	155653	8532.01	7179.62	377169	3.46707	0.539962
263	263	gi|4154671	N/A	N/A	putative PROTEASE [Helicobacter pylori J99]	TRUE	10.235	0.00051	416527	256218	423975	255544	16535.5	21507.1	160309	1.62567	0.211034
264	264	gi|4155603	N/A	N/A	GLUCOKINASE [Helicobacter pylori J99]	TRUE	26.6841	1.1724e-05	460123	145839	450821	144808	19696.5	5311.2	314285	3.15502	0.499002
265	265	gi|9789738	N/A	N/A	RecName: Full=Phosphopentomutase; AltName: Full=Phosphodeoxyribomutase	TRUE	8.39355	0.0011	360863	133193	381533	131679	46854.1	3448.82	227670	2.70932	0.432861
266	266	gi|4156020	N/A	N/A	N-UTILIZATION SUBSTANCE PROTEIN A [Helicobacter pylori J99]	TRUE	15.2848	0.00011	629787	432831	633364	438134	15971.9	15589.1	196955	1.45504	0.162875
267	267	gi|4155514	N/A	N/A	putative [Helicobacter pylori J99]	TRUE	14.3144	0.00014	533150	366712	523857	369388	19236.3	5962.29	166438	1.45387	0.162525
268	268	gi|8928165	N/A	N/A	RecName: Full=4-hydroxy-3-methylbut-2-en-1-yl diphosphate synthase; AltName: Full=1-hydroxy-2-methyl-2-(E)-butenyl 4-diphosphate synthase	TRUE	7.53182	0.00166	410678	188206	403120	173023	39748.1	32210	222471	2.18206	0.338866
269	269	gi|4155640	N/A	N/A	putative ATP synthase F1, subunit delta [Helicobacter pylori J99]	TRUE	0.423751	0.69354	566252	459789	341249	464241	434987	12304.7	106463	1.23155	0.0904513
270	270	gi|4155250	N/A	N/A	putative [Helicobacter pylori J99]	TRUE	0.975525	0.38454	204249	184889	200598	179832	16456.2	30177.9	19359.6	1.10471	0.043248
271	271	gi|4155944	N/A	N/A	PEPTIDYL-PROLYL CIS-TRANS ISOMERASE [Helicobacter pylori J99]	TRUE	24.0318	1.7783e-05	1.33372e+06	635131	1.32486e+06	634080	43671.2	25057.7	698587	2.09991	0.322201
272	272	gi|4156092	N/A	N/A	Ubiquinol cytochrome c oxidoreductase, cytochrome c1 subunit [Helicobacter pylori J99]	TRUE	1.4993	0.20817	659842	621693	669755	599672	20845.3	38829.7	38148.9	1.06136	0.0258639
273	273	gi|57013016	N/A	N/A	RecName: Full=Plasminogen-binding protein PgbB	TRUE	-40.1042	2.3099e-06	124010	649711	115320	647551	15670.2	16429.7	-525701	0.19087	-0.719262
274	274	gi|8928478	N/A	N/A	RecName: Full=Threonine synthase; Short=TS	TRUE	4.85636	0.0083	342727	147825	310699	146109	65360.9	23664.1	194902	2.31846	0.3652
275	275	gi|4155786	N/A	N/A	phosphohexosemutase [Helicobacter pylori J99]	TRUE	3.76869	0.01963	320061	212561	293682	214837	47402.8	13925.8	107500	1.50574	0.177749
276	276	gi|8134509	N/A	N/A	RecName: Full=Adenylate kinase; Short=AK; AltName: Full=ATP-AMP transphosphorylase; AltName: Full=ATP:AMP phosphotransferase; AltName: Full=Adenylate monophosphate kinase	TRUE	24.8877	1.5472e-05	3.13809e+06	1.39978e+06	3.13646e+06	1.43205e+06	23403.7	118692	1.73831e+06	2.24185	0.350606
277	277	gi|4154520	N/A	N/A	putative carboxynorspermidine decarboxylase [Helicobacter pylori J99]	TRUE	1.66623	0.171	294293	273009	296258	273538	8225.69	20539	21284.1	1.07796	0.0326031
278	278	gi|4155607	N/A	N/A	GLUCOSE-6-PHOSPHATE 1-DEHYDROGENASE [Helicobacter pylori J99]	TRUE	3.44143	0.02626	349056	193437	376110	196386	77420.1	11853.1	155619	1.8045	0.256356
279	279	gi|4154754	N/A	N/A	putative Outer membrane protein [Helicobacter pylori J99]	TRUE	-7.41774	0.00176	479241	673539	482796	657134	32124.7	32036.5	-194298	0.711526	-0.147809
280	280	gi|4155248	N/A	N/A	putative [Helicobacter pylori J99]	TRUE	18.025	5.5692e-05	266754	77833.7	261041	71699.2	13531.2	12102.1	188920	3.42723	0.534943
281	281	gi|4154816	N/A	N/A	putative [Helicobacter pylori J99]	TRUE	3.61902	0.02238	333228	238814	317047	251752	34131.1	29612.1	94414.3	1.39535	0.144682
282	282	gi|4155643	N/A	N/A	FKBP-TYPE PEPTIDYL-PROLYL CIS-TRANS ISOMERASE [Helicobacter pylori J99]	TRUE	9.0727	0.00082	1.06214e+06	820369	1.06505e+06	822665	31221.3	33994.5	241772	1.29471	0.112173
283	283	gi|7388276	N/A	N/A	RecName: Full=5'-nucleotidase SurE; AltName: Full=Nucleoside 5'-monophosphate phosphohydrolase	TRUE	3.79566	0.01918	435590	212406	400367	215456	101617	6795.99	223184	2.05074	0.311912
284	284	gi|4155357	N/A	N/A	ADP-L-GLYCERO-D-MANNOHEPTOSE-6-EPIMERASE [Helicobacter pylori J99]	TRUE	-0.208049	0.84535	282168	284768	289307	284192	17810.4	12295.3	-2599.6	0.990871	-0.00398281
285	285	gi|4156038	N/A	N/A	CHROMOSOMAL REPLICATION INITIATOR PROTEIN [Helicobacter pylori J99]	TRUE	2.83967	0.04688	150146	109633	140217	109768	24632.3	1967.75	40513	1.36953	0.136572
286	286	gi|6685394	N/A	N/A	RecName: Full=Phosphogluconate dehydratase; AltName: Full=6-phosphogluconate dehydratase	TRUE	16.5197	7.8633e-05	617377	138625	615157	126413	39456.4	31029.6	478753	4.45359	0.64871
287	287	gi|4156102	N/A	N/A	putative [Helicobacter pylori J99]	TRUE	15.945	9.0437e-05	497526	264390	502226	255086	13643.7	21335.3	233136	1.88179	0.274571
288	288	gi|4155153	N/A	N/A	putative [Helicobacter pylori J99]	TRUE	26.7312	1.1642e-05	633210	198009	626106	201066	23233.5	15980.7	435200	3.19788	0.504862
289	289	gi|9910639	N/A	N/A	RecName: Full=ATP synthase epsilon chain; AltName: Full=ATP synthase F1 sector epsilon subunit; AltName: Full=F-ATPase epsilon subunit	TRUE	-10.2158	0.00052	1.94176e+06	2.41871e+06	1.93901e+06	2.42953e+06	68919.9	42298.8	-476952	0.802807	-0.0953886
290	290	gi|6685830	N/A	N/A	RecName: Full=Adenylosuccinate lyase; Short=ASL; AltName: Full=Adenylosuccinase; Short=ASase	TRUE	7.63342	0.00158	289336	98331.7	309120	101040	40309.2	15921	191004	2.94245	0.468709
291	291	gi|81555228	N/A	N/A	RecName: Full=Serine/threonine-protein kinase CtkA; Short=Ser/Thr-protein kinase CtkA; AltName: Full=Cell-translocating kinase A	TRUE	-1.24149	0.28225	212907	224174	207761	226446	10069.6	12068.8	-11266.2	0.949744	-0.0223937
292	292	gi|4154677	N/A	N/A	putative PEPTIDYL-PROLYL CIS-TRANS ISOMERASE [Helicobacter pylori J99]	TRUE	-0.512648	0.63521	410787	430748	395865	447913	33749.9	58386.8	-19960.5	0.953661	-0.0206061
293	293	gi|4155959	N/A	N/A	putative [Helicobacter pylori J99]	TRUE	29.7836	7.568e-06	510390	259906	509106	265932	7093.08	12723.2	250485	1.96375	0.293087
294	294	gi|4154927	N/A	N/A	putative [Helicobacter pylori J99]	TRUE	-0.193717	0.85584	264781	268141	260834	278670	8925.06	28685.7	-3359.98	0.987469	-0.00547637
295	295	gi|6919902	N/A	N/A	RecName: Full=Serine hydroxymethyltransferase; Short=SHMT; Short=Serine methylase	TRUE	28.6143	8.8775e-06	515648	145641	511335	145536	22352.4	1410.64	370007	3.54053	0.549069
296	296	gi|4155200	N/A	N/A	putative [Helicobacter pylori J99]	TRUE	6.58818	0.00275	368217	231144	374589	229427	20750.3	29463	137072	1.59302	0.20222
297	297	gi|9789749	N/A	N/A	RecName: Full=Chaperone protein DnaJ	TRUE	11.6811	0.00031	295011	166372	292153	163436	17999	6314.3	128639	1.7732	0.248759
298	298	gi|7674310	N/A	N/A	RecName: Full=50S ribosomal protein L4	TRUE	46.6131	1.267e-06	1.84091e+06	521774	1.82883e+06	531324	45806.3	17446.6	1.31913e+06	3.52817	0.547549
299	299	gi|4154672	N/A	N/A	putative [Helicobacter pylori J99]	TRUE	16.4113	8.0705e-05	396203	164233	384096	163487	21600.1	11524.2	231969	2.41244	0.382456
300	300	gi|9087191	N/A	N/A	RecName: Full=Probable dihydroorotase-like protein; AltName: Full=Aspartate carbamoyltransferase 42 kDa non-catalytic chain	TRUE	8.0239	0.00131	387201	260918	381089	270360	12955.9	23984.1	126283	1.484	0.171433
301	301	gi|8134398	N/A	N/A	RecName: Full=Diaminopimelate decarboxylase; Short=DAP decarboxylase; Short=DAPDC	TRUE	4.89978	0.00805	225924	159983	224727	151029	5387.91	22678.7	65941.3	1.41218	0.149889
302	302	gi|4156050	N/A	N/A	TYPE I RESTRICTION ENZYME (RESTRICTION SUBUNIT) [Helicobacter pylori J99]	TRUE	2.90525	0.04389	131984	68465.7	137770	70217.4	29251.7	24048.8	63518.2	1.92774	0.285048
303	303	gi|9789770	N/A	N/A	RecName: Full=Branched-chain-amino-acid aminotransferase; Short=BCAT	TRUE	5.4088	0.00566	445478	363897	446372	364978	21491.9	14852.3	81581	1.22419	0.0878477
304	304	gi|6685831	N/A	N/A	RecName: Full=Aspartate carbamoyltransferase; AltName: Full=Aspartate transcarbamylase; Short=ATCase	TRUE	0.599257	0.58129	133160	121828	123410	110572	20715.2	25370.2	11331.9	1.09302	0.0386265
305	305	gi|4155255	N/A	N/A	FUNCTIONAL HOMOLOG OF SRP RECEPTOR [Helicobacter pylori J99]	TRUE	4.12286	0.01458	631775	406524	596809	386339	87899.8	35049.4	225251	1.55409	0.191477
306	306	gi|6831638	N/A	N/A	RecName: Full=50S ribosomal protein L6	TRUE	19.7234	3.8978e-05	2.20175e+06	1.12205e+06	2.18814e+06	1.11584e+06	78127.9	53723.2	1.0797e+06	1.96226	0.292756
307	307	gi|4156113	N/A	N/A	PYRIDOXAL PHOSPHATE BIOSYNTHETIC PROTEIN A [Helicobacter pylori J99]	TRUE	4.63088	0.0098	215309	191898	215068	192077	8673.79	1201.26	23411.9	1.122	0.0499937
308	308	gi|4154638	N/A	N/A	putative [Helicobacter pylori J99]	TRUE	18.5818	4.937e-05	578532	298872	569407	305703	20515.5	16082.4	279660	1.93572	0.286843
309	309	gi|4155957	N/A	N/A	putative thiophene/furan oxidation protein [Helicobacter pylori J99]	TRUE	6.07888	0.0037	334370	124750	313576	99967.7	40832.8	43588.9	209620	2.68033	0.428188
310	310	gi|4155660	N/A	N/A	putative [Helicobacter pylori J99]	TRUE	19.5386	4.046e-05	498592	328590	499519	328726	8211.63	12636.5	170002	1.51737	0.18109
311	311	gi|81625910	N/A	N/A	RecName: Full=Bifunctional protein GlmU; Includes: RecName: Full=UDP-N-acetylglucosamine pyrophosphorylase; AltName: Full=N-acetylglucosamine-1-phosphate uridyltransferase; Includes: RecName: Full=Glucosamine-1-phosphate N-acetyltransferase	TRUE	7.63394	0.00158	312121	209178	305998	204963	16849.8	16174.5	102943	1.49213	0.173807
312	312	gi|4155980	N/A	N/A	putative Outer membrane protein [Helicobacter pylori J99]	TRUE	-34.5802	4.1727e-06	1.54423e+06	3.24597e+06	1.52346e+06	3.28334e+06	42677.1	73782.6	-1.70173e+06	0.475739	-0.322631
313	313	gi|4154662	N/A	N/A	putative [Helicobacter pylori J99]	TRUE	14.5226	0.00013	345180	177814	353334	180114	17677.7	9270.75	167367	1.94125	0.288081
314	314	gi|4154643	N/A	N/A	Cytochrome oxidase (CBB3-TYPE) [Helicobacter pylori J99]	TRUE	24.2739	1.7088e-05	1.75947e+06	927797	1.73626e+06	916138	55310.1	21504.8	831673	1.89639	0.277929
315	315	gi|4155972	N/A	N/A	putative THIOREDOXIN [Helicobacter pylori J99]	TRUE	34.4989	4.2121e-06	2.52966e+06	1.21185e+06	2.51931e+06	1.22199e+06	20609.4	62870	1.31781e+06	2.08744	0.319613
316	316	gi|4155545	N/A	N/A	arginine decarboxylase [Helicobacter pylori J99]	TRUE	12.9173	0.00021	354472	130699	354986	127951	22936	19345.7	223773	2.71212	0.433309
317	317	gi|4154822	N/A	N/A	putative [Helicobacter pylori J99]	TRUE	-14.2961	0.00014	1.54406e+06	2.45293e+06	1.51728e+06	2.47109e+06	81719.8	73804.2	-908866	0.629478	-0.20102
318	318	gi|8469113	N/A	N/A	RecName: Full=3-phosphoshikimate 1-carboxyvinyltransferase; AltName: Full=5-enolpyruvylshikimate-3-phosphate synthase; Short=EPSP synthase; Short=EPSPS	TRUE	8.6218	0.00099	207571	135777	209854	128836	6550.32	12849.5	71793.8	1.52876	0.18434
319	319	gi|4154539	N/A	N/A	HYDROGENASE EXPRESSION/FORMATION PROTEIN [Helicobacter pylori J99]	TRUE	9.79661	0.00061	290144	107202	285820	106456	32305.8	1576.84	182942	2.70651	0.432409
320	320	gi|54037480	N/A	N/A	RecName: Full=4-hydroxy-3-methylbut-2-enyl diphosphate reductase	TRUE	-1.43963	0.22339	441965	460117	450855	459054	19414.5	10001.7	-18152.2	0.960549	-0.0174806
321	321	gi|7531219	N/A	N/A	RecName: Full=DNA topoisomerase 1; AltName: Full=DNA topoisomerase I; AltName: Full=Omega-protein; AltName: Full=Relaxing enzyme; AltName: Full=Swivelase; AltName: Full=Untwisting enzyme	TRUE	0.204099	0.84824	161424	151347	155205	110885	21513.1	82767.7	10077.1	1.06658	0.0279947
322	322	gi|4155010	N/A	N/A	cag island protein [Helicobacter pylori J99]	TRUE	-37.1998	3.1182e-06	233201	1.02607e+06	238732	1.01458e+06	13177.6	34484.8	-792873	0.227275	-0.643448
323	323	gi|4154954	N/A	N/A	putative [Helicobacter pylori J99]	TRUE	-1.40843	0.23178	284649	293055	281754	293725	6086.36	8356.18	-8406.24	0.971315	-0.0126398
324	324	gi|7993927	N/A	N/A	RecName: Full=Elongation factor P; Short=EF-P	TRUE	17.2703	6.5964e-05	1.49368e+06	570833	1.46418e+06	571754	72954	56953.7	922845	2.61666	0.417748
325	325	gi|7531091	N/A	N/A	RecName: Full=4-hydroxy-tetrahydrodipicolinate reductase; Short=HTPA reductase	TRUE	9.63761	0.00065	630665	304069	604584	303607	51449.1	28250.9	326596	2.07409	0.316827
326	326	gi|4155613	N/A	N/A	RIBONUCLEOSIDE-DIPHOSPHATE REDUCTASE 1 BETA CHAIN [Helicobacter pylori J99]	TRUE	1.16935	0.30719	364341	184110	240222	185403	266399	17295.9	180231	1.97894	0.296432
327	327	gi|7387552	N/A	N/A	RecName: Full=Putative peroxiredoxin bcp; AltName: Full=Bacterioferritin comigratory protein homolog; AltName: Full=Thioredoxin reductase	TRUE	4.52758	0.0106	1.00272e+06	752966	997518	788720	49622.9	81650.1	249759	1.3317	0.124406
328	328	gi|8928361	N/A	N/A	RecName: Full=6,7-dimethyl-8-ribityllumazine synthase; Short=DMRL synthase; Short=LS; Short=Lumazine synthase	TRUE	9.20867	0.00077	938617	455327	944161	461426	53496.8	73492.6	483289	2.06141	0.314164
329	329	gi|7388289	N/A	N/A	RecName: Full=Transaldolase	TRUE	1.35616	0.24655	173222	153797	166512	163469	16773.5	18279.3	19425	1.1263	0.051655
330	330	gi|4155796	N/A	N/A	putative NADH oxidoreductase I [Helicobacter pylori J99]	TRUE	2.99896	0.03998	236513	116383	238846	84075.5	39365.2	57132.3	120130	2.03219	0.307965
331	331	gi|7674180	N/A	N/A	RecName: Full=50S ribosomal protein L10	TRUE	15.5963	9.8686e-05	827783	565918	822454	575262	12245.1	26377.9	261865	1.46273	0.165163
332	332	gi|4154935	N/A	N/A	putative TRANSCRIPTIONAL REGULATOR [Helicobacter pylori J99]	TRUE	3.46779	0.02564	934933	849872	950521	840323	33769.2	25781.3	85061.8	1.10009	0.0414274
333	333	gi|4154917	N/A	N/A	putative [Helicobacter pylori J99]	TRUE	-2.92584	0.04299	123944	229341	108807	221998	57345.2	24585.3	-105397	0.540436	-0.267256
334	334	gi|8134435	N/A	N/A	RecName: Full=GTPase Der; AltName: Full=GTP-binding protein EngA	TRUE	1.24753	0.28025	434036	348756	436653	405099	4885.74	118301	85280.6	1.24453	0.0950048
335	335	gi|4155330	N/A	N/A	putative lipopolysaccharide biosynthesis protein [Helicobacter pylori J99]	TRUE	-11.8621	0.00029	194986	274443	191036	271061	7963.21	8437.6	-79457.1	0.710479	-0.148449
336	336	gi|7994695	N/A	N/A	RecName: Full=Tryptophan--tRNA ligase; AltName: Full=Tryptophanyl-tRNA synthetase; Short=TrpRS	TRUE	12.7376	0.00022	495777	262631	485753	267523	25232.5	19193.8	233146	1.88773	0.275941
337	337	gi|4155689	N/A	N/A	putative [Helicobacter pylori J99]	TRUE	12.1579	0.00026	1.06668e+06	552530	1.04765e+06	560613	34150.6	64798.7	514147	1.93053	0.285677
338	338	gi|4155167	N/A	N/A	putative Outer membrane protein [Helicobacter pylori J99]	TRUE	-0.0567268	0.95748	161832	163412	165578	147126	11502.9	46869.8	-1580.6	0.990328	-0.00422114
339	339	gi|4155459	N/A	N/A	GLYCYL-TRNA SYNTHETASE ALPHA CHAIN [Helicobacter pylori J99]	TRUE	8.47618	0.00106	154643	105432	155353	106829	4925.59	8767.07	49211.2	1.46676	0.166358
340	340	gi|4154634	N/A	N/A	putative [Helicobacter pylori J99]	TRUE	0.182873	0.86379	283171	262665	185683	272003	185248	58350.5	20506.2	1.07807	0.0326469
341	341	gi|7674264	N/A	N/A	RecName: Full=50S ribosomal protein L2	TRUE	12.557	0.00023	1.49312e+06	589069	1.50966e+06	568906	111496	55846.7	904048	2.53471	0.403928
342	342	gi|4155557	N/A	N/A	CYCLOPOCYCLOPROPANE FATTY ACID SYNTHASE [Helicobacter pylori J99]	TRUE	0.154487	0.88471	293752	291993	289761	286800	9352.52	17355.6	1758.46	1.00602	0.00260759
343	343	gi|7387930	N/A	N/A	RecName: Full=UDP-N-acetylmuramate--L-alanine ligase; AltName: Full=UDP-N-acetylmuramoyl-L-alanine synthetase	TRUE	0.902642	0.41776	388335	262784	261811	258198	240380	16071.1	125551	1.47778	0.169608
344	344	gi|4155895	N/A	N/A	REPLICATIVE DNA HELICASE [Helicobacter pylori J99]	TRUE	3.40664	0.02711	342516	162430	314415	160978	88272.1	24322.7	180086	2.1087	0.324015
345	345	gi|4154615	N/A	N/A	2',3'-CYCLIC-NUCLEOTIDE 2'-PHOSPHODIESTERASE [Helicobacter pylori J99]	TRUE	2.00431	0.11555	321747	128587	256783	135117	163581	33228.7	193159	2.50217	0.398316
346	346	gi|54037216	N/A	N/A	RecName: Full=Transcription elongation factor GreA; AltName: Full=Transcript cleavage factor GreA	TRUE	14.4079	0.00013	1.44587e+06	896571	1.43044e+06	921199	28265.7	59678.6	549298	1.61267	0.207544
347	347	gi|7674193	N/A	N/A	RecName: Full=50S ribosomal protein L13	TRUE	-4.24216	0.01324	745924	872006	751573	861783	34085.4	38577.7	-126082	0.855411	-0.067825
348	348	gi|7388139	N/A	N/A	RecName: Full=30S ribosomal protein S13	TRUE	37.7993	2.9255e-06	1.43314e+06	494698	1.43584e+06	492391	38514.6	19124.7	938440	2.897	0.461948
349	349	gi|4154548	N/A	N/A	putative SUGAR NUCLEOTIDE BIOSYNTHESIS [Helicobacter pylori J99]	TRUE	-1.45205	0.22013	385932	405758	388056	405941	5921.41	22896.6	-19826.7	0.951137	-0.021757
350	350	gi|4155991	N/A	N/A	putative [Helicobacter pylori J99]	TRUE	-8.03148	0.0013	270724	335028	265850	341065	8544.19	10922.8	-64303.9	0.808064	-0.0925541
351	351	gi|7674309	N/A	N/A	RecName: Full=50S ribosomal protein L3	TRUE	6.66633	0.00263	1.26284e+06	850709	1.21708e+06	837176	88277.3	60609.4	412135	1.48446	0.171569
352	352	gi|7388226	N/A	N/A	RecName: Full=30S ribosomal protein S6	TRUE	12.6746	0.00022	1.18974e+06	866041	1.19197e+06	859195	16647.9	40982.7	323697	1.37377	0.137913
353	353	gi|4155006	N/A	N/A	cag island protein [Helicobacter pylori J99]	TRUE	-1.37127	0.24219	337955	378233	365305	381295	48946.5	13874.1	-40277.8	0.89351	-0.0489004
354	354	gi|54039726	N/A	N/A	RecName: Full=Thioredoxin; Short=Trx	TRUE	37.9022	2.8939e-06	2.51061e+06	1.31169e+06	2.50123e+06	1.29754e+06	18761.4	51475.8	1.19892e+06	1.91403	0.281949
355	355	gi|4154597	N/A	N/A	putative [Helicobacter pylori J99]	TRUE	3.04557	0.03819	381725	224490	380556	219310	69638.1	56095.7	157235	1.70041	0.230554
356	356	gi|4154928	N/A	N/A	putative FLAGELLAR BIOSYNTHESIS PROTEIN [Helicobacter pylori J99]	TRUE	1.79183	0.14764	179154	143007	161102	138682	33983.4	8125.92	36147.4	1.25277	0.0978705
357	357	gi|4154663	N/A	N/A	DELTA-AMINOLEVULINIC ACID DEHYDRATASE [Helicobacter pylori J99]	TRUE	3.74016	0.02012	384130	149490	422770	142425	104873	28441	234641	2.56961	0.409867
358	358	gi|4155019	N/A	N/A	cag island protein [Helicobacter pylori J99]	TRUE	-2.18528	0.09419	193183	215372	198991	211178	13715.3	11009.2	-22189.3	0.896972	-0.047221
359	359	gi|6685217	N/A	N/A	RecName: Full=Acetate kinase; AltName: Full=Acetokinase	TRUE	14.5237	0.00013	432462	182168	426951	187030	28221.7	9721.63	250294	2.37397	0.375475
360	360	gi|4156036	N/A	N/A	EXODEOXYRIBONUCLEASE [Helicobacter pylori J99]	TRUE	1.44484	0.22201	362000	298921	370679	275807	59557.5	46594.4	63079.1	1.21102	0.0831523
361	361	gi|81555114	N/A	N/A	RecName: Full=NADH-quinone oxidoreductase subunit I; AltName: Full=NADH dehydrogenase I subunit I; AltName: Full=NDH-1 subunit I	TRUE	21.1316	2.9646e-05	538841	207942	528745	213772	24063.1	12513.1	330899	2.5913	0.413519
362	362	gi|9789775	N/A	N/A	RecName: Full=Protein GrpE; AltName: Full=HSP-70 cofactor	TRUE	11.7306	0.0003	740635	309181	712889	319523	59045.5	23916.9	431454	2.39547	0.379392
363	363	gi|4155107	N/A	N/A	AMINOTRANSFERASE [Helicobacter pylori J99]	TRUE	9.42985	0.00071	256928	115683	257347	105647	13161.4	22357.1	141245	2.22096	0.346541
364	364	gi|7387626	N/A	N/A	RecName: Full=Orotidine 5'-phosphate decarboxylase; AltName: Full=OMP decarboxylase; Short=OMPDCase; Short=OMPdecase	TRUE	4.64632	0.00969	228272	178473	229613	178961	11878.1	14266.8	49799.5	1.27903	0.106881
365	365	gi|4154579	N/A	N/A	phosphoglucosamine mutase [Helicobacter pylori J99]	TRUE	0.152623	0.88608	232907	228318	227587	229599	51443.6	8114.47	4589.1	1.0201	0.00864258
366	366	gi|4155615	N/A	N/A	putative Outer membrane protein [Helicobacter pylori J99]	TRUE	-0.929917	0.40505	252355	307360	259560	285858	40806.2	93973.5	-55004.6	0.821042	-0.0856348
367	367	gi|4154938	N/A	N/A	putative co-chaperone with DnaK [Helicobacter pylori J99]	TRUE	13.492	0.00017	351458	98790.7	344020	94206.1	26111.4	19243.8	252667	3.5576	0.551158
368	368	gi|4155955	N/A	N/A	putative Inner membrane protein [Helicobacter pylori J99]	TRUE	-8.04133	0.0013	216148	461935	218794	451982	49511	18745.8	-245787	0.467918	-0.32983
369	369	gi|4155027	N/A	N/A	cag island protein [Helicobacter pylori J99]	TRUE	2.6992	0.05414	460904	371466	463037	372781	53028.7	21948.5	89437.9	1.24077	0.0936913
370	370	gi|9789750	N/A	N/A	RecName: Full=Aspartate-semialdehyde dehydrogenase; Short=ASA dehydrogenase; Short=ASADH; AltName: Full=Aspartate-beta-semialdehyde dehydrogenase	TRUE	3.64856	0.0218	354319	258318	348774	252118	9619.39	44546.9	96000.8	1.37164	0.137239
371	371	gi|4155565	N/A	N/A	PHENYLALANYL-TRNA SYNTHETASE ALPHA CHAIN [Helicobacter pylori J99]	TRUE	11.3601	0.00034	673637	183680	707030	187560	74204.2	8615.43	489958	3.66746	0.564365
372	372	gi|4154593	N/A	N/A	MALONYL COA-ACYL CARRIER PROTEIN TRANSACYLASE [Helicobacter pylori J99]	TRUE	11.205	0.00036	573311	314236	576303	301911	32330.6	23632.9	259074	1.82446	0.261134
373	373	gi|6685779	N/A	N/A	RecName: Full=Phosphate acetyltransferase; AltName: Full=Phosphotransacetylase	TRUE	4.80211	0.00863	237755	68910.9	228447	70109.2	60707.3	4836.77	168844	3.45018	0.537842
374	374	gi|81555602	N/A	N/A	RecName: Full=Succinyl-diaminopimelate desuccinylase; Short=SDAP desuccinylase; AltName: Full=N-succinyl-LL-2,6-diaminoheptanedioate amidohydrolase	TRUE	14.5091	0.00013	509188	221598	499825	218485	30113.3	16487.9	287590	2.2978	0.361313
375	375	gi|4155016	N/A	N/A	cag island protein, DNA transfer protein [Helicobacter pylori J99]	TRUE	0.270698	0.80002	203313	177807	188669	106652	38679.3	158544	25505.2	1.14344	0.0582145
376	376	gi|4154629	N/A	N/A	PHOSPHO-2-DEHYDRO-3-DEOXYHEPTONATE ALDOLASE [Helicobacter pylori J99]	TRUE	20.5264	3.327e-05	331639	109941	340738	108405	16113	9504.26	221698	3.01652	0.479506
377	377	gi|7388209	N/A	N/A	RecName: Full=30S ribosomal protein S3	TRUE	7.65625	0.00156	856941	693604	852800	682614	31193.2	19808.7	163337	1.23549	0.0918396
378	378	gi|4155962	N/A	N/A	putative [Helicobacter pylori J99]	TRUE	8.87987	0.00089	382380	206686	382172	200411	32297.4	11458	175693	1.85005	0.267183
379	379	gi|81625904	N/A	N/A	RecName: Full=Ribosomal protein S12 methylthiotransferase RimO; Short=S12 MTTase; Short=S12 methylthiotransferase; AltName: Full=Ribosome maturation factor RimO	TRUE	4.19933	0.0137	682288	283900	672274	206978	30633.6	161438	398388	2.40327	0.380802
380	380	gi|4155515	N/A	N/A	putative [Helicobacter pylori J99]	TRUE	2.52836	0.06478	147225	100616	155670	101110	21025.2	24030.1	46609.3	1.46324	0.165316
381	381	gi|4154881	N/A	N/A	putative RIBOSOMAL PROTEIN L11 METHYLTRANSFERASE [Helicobacter pylori J99]	TRUE	-2.7016	0.054	153336	218173	150919	222255	11526.7	39938.6	-64837.7	0.702816	-0.153159
382	382	gi|4155134	N/A	N/A	UTP--GLUCOSE-1-PHOSPHATE URIDYLYLTRANSFERASE [Helicobacter pylori J99]	TRUE	14.607	0.00013	742368	320208	719489	325023	46521	18483.5	422160	2.31839	0.365187
383	383	gi|4155076	N/A	N/A	putative [Helicobacter pylori J99]	TRUE	-0.981484	0.38192	173222	291940	167556	178737	14683.1	208990	-118718	0.593347	-0.226691
384	384	gi|4154687	N/A	N/A	putative [Helicobacter pylori J99]	TRUE	12.2044	0.00026	824454	369600	805592	338300	34173.2	54765.6	454853	2.23066	0.348434
385	385	gi|4154786	N/A	N/A	putative LIPID A BIOSYNTHESIS ACYLTRANSFERASE [Helicobacter pylori J99]	TRUE	2.70284	0.05394	152541	127106	160704	128723	14331.9	7763.27	25435	1.20011	0.0792209
386	386	gi|4154960	N/A	N/A	putative Outer membrane protein [Helicobacter pylori J99]	TRUE	6.81994	0.00242	268015	167465	275101	178514	13593.3	21618	100550	1.60042	0.204235
387	387	gi|7674311	N/A	N/A	RecName: Full=50S ribosomal protein L5	TRUE	8.75518	0.00094	2.23181e+06	1.54887e+06	2.28286e+06	1.50415e+06	94491	96568.9	682944	1.44093	0.158643
388	388	gi|4154784	N/A	N/A	GUANOSINE-5'-TRIPHOSPHATE,3'-DIPHOSPHATE PYROPHOSPHATASE [Helicobacter pylori J99]	TRUE	-1.85878	0.13659	197252	239468	216132	234375	35829.4	16240	-42216.3	0.823708	-0.0842268
389	389	gi|4154874	N/A	N/A	putative Outer membrane protein [Helicobacter pylori J99]	TRUE	2.80743	0.04844	209196	173028	202175	173928	15601.5	15953.2	36167.9	1.20903	0.0824369
390	390	gi|4155207	N/A	N/A	DNA POLYMERASE III SUBUNITS GAMMA AND TAU [Helicobacter pylori J99]	TRUE	14.9641	0.00012	225464	90585.8	221384	94318.7	10939.7	11137.9	134879	2.48896	0.396018
391	391	gi|7388058	N/A	N/A	RecName: Full=Peptide chain release factor 2; Short=RF-2	TRUE	2.09135	0.10467	254684	225518	261130	215943	14924.7	18993.2	29166.4	1.12933	0.0528211
392	392	gi|4155748	N/A	N/A	putative ABC transporter, ATP-binding protein [Helicobacter pylori J99]	TRUE	2.94155	0.04232	227413	201936	219672	202959	13724.5	6057.26	25477.6	1.12617	0.0516027
393	393	gi|4154920	N/A	N/A	FERRIC UPTAKE REGULATION PROTEIN [Helicobacter pylori J99]	TRUE	23.9206	1.8114e-05	841903	350844	835072	348324	27823.7	22138.7	491059	2.39965	0.380148
394	394	gi|4155983	N/A	N/A	putative [Helicobacter pylori J99]	TRUE	-5.28561	0.00615	224857	341187	213176	340538	29327	24353.8	-116331	0.659041	-0.181087
395	395	gi|4154794	N/A	N/A	putative [Helicobacter pylori J99]	TRUE	2.58657	0.0609	198919	152986	215299	155592	28449.7	11691.3	45933.1	1.30024	0.114025
396	396	gi|4154836	N/A	N/A	putative [Helicobacter pylori J99]	TRUE	13.0298	0.0002	335306	88590.1	320274	90307.9	31180.3	10166.4	246716	3.78492	0.578056
397	397	gi|45476993	N/A	N/A	RecName: Full=GMP reductase; AltName: Full=Guanosine 5'-monophosphate oxidoreductase; Short=Guanosine monophosphate reductase	TRUE	3.92626	0.01716	407478	265897	411855	275057	8214.86	61915.1	141581	1.53246	0.18539
398	398	gi|4154546	N/A	N/A	phosphomannose isomerase/GDP-mannose pyrophosphorylase [Helicobacter pylori J99]	TRUE	7.1223	0.00205	237471	156765	243915	156691	17641.6	8601.07	80706	1.51482	0.180361
399	399	gi|4155014	N/A	N/A	cag island protein [Helicobacter pylori J99]	TRUE	4.60845	0.00997	144108	125250	141650	126934	5529.22	4434.04	18857.7	1.15056	0.0609094
400	400	gi|4155581	N/A	N/A	GLUTAMATE DEHYDROGENASE [Helicobacter pylori J99]	TRUE	10.458	0.00047	318165	141717	315784	154540	17127	23678.6	176448	2.24507	0.351231
401	401	gi|4155605	N/A	N/A	2-KETO-3-DEOXY-6-PHOSPHOGLUCONATE ALDOLASE [Helicobacter pylori J99]	TRUE	22.1096	2.477e-05	684110	197238	669113	200410	32027.5	20712.2	486873	3.46846	0.540136
402	402	gi|4155875	N/A	N/A	QUINOLINATE SYNTHETASE [Helicobacter pylori J99]	TRUE	-20.2928	3.4816e-05	393544	753540	385877	752566	16522.1	25906.6	-359996	0.52226	-0.282113
403	403	gi|4156048	N/A	N/A	putative IRON(III) DICITRATE TRANSPORT PROTEIN [Helicobacter pylori J99]	TRUE	1.96818	0.12042	127445	92488.1	141028	91146.1	27254.1	14268.7	34957.1	1.37796	0.139238
404	404	gi|4154613	N/A	N/A	putative [Helicobacter pylori J99]	TRUE	8.58484	0.00101	589525	155552	597826	173536	46346.4	74285	433974	3.7899	0.578627
405	405	gi|4155230	N/A	N/A	putative [Helicobacter pylori J99]	TRUE	2.78263	0.04968	238447	149454	238378	126114	6643.68	54994.4	88993.6	1.59546	0.202886
406	406	gi|6685996	N/A	N/A	RecName: Full=Glutamate--tRNA ligase 1; AltName: Full=Glutamyl-tRNA synthetase 1; Short=GluRS 1	TRUE	7.871	0.00141	306340	185720	306807	183467	3450.79	26317.8	120620	1.64947	0.217345
407	407	gi|7531242	N/A	N/A	RecName: Full=Bifunctional enzyme IspD/IspF; Includes: RecName: Full=2-C-methyl-D-erythritol 4-phosphate cytidylyltransferase; AltName: Full=4-diphosphocytidyl-2C-methyl-D-erythritol synthase; AltName: Full=MEP cytidylyltransferase; Short=MCT; Includes: RecName: Full=2-C-methyl-D-erythritol 2,4-cyclodiphosphate synthase; Short=MECDP-synthase; Short=MECPP-synthase; Short=MECPS	TRUE	1.73088	0.15852	131359	108291	135254	107502	23018	1732.53	23067.5	1.21301	0.0838659
408	408	gi|7674199	N/A	N/A	RecName: Full=50S ribosomal protein L1	TRUE	-0.69006	0.52811	470579	1.26789e+06	479647	131794	29858	2.00104e+06	-797316	0.37115	-0.430451
409	409	gi|6685452	N/A	N/A	RecName: Full=Enoyl-[acyl-carrier-protein] reductase [NADH] FabI; Short=ENR; AltName: Full=NADH-dependent enoyl-ACP reductase	TRUE	-0.382627	0.72146	324671	356202	323495	437868	2977.33	142701	-31531	0.91148	-0.0402528
410	410	gi|4154514	N/A	N/A	putative [Helicobacter pylori J99]	TRUE	34.7315	4.1007e-06	1.33398e+06	611695	1.32867e+06	607976	20379.4	29701	722289	2.1808	0.338616
411	411	gi|9910635	N/A	N/A	RecName: Full=ATP synthase subunit b; AltName: Full=ATP synthase F(0) sector subunit b; AltName: Full=ATPase subunit I; AltName: Full=F-type ATPase subunit b; Short=F-ATPase subunit b	TRUE	21.1869	2.934e-05	452520	234917	449769	241606	9725.58	14895.3	217602	1.92629	0.284722
412	412	gi|4154812	N/A	N/A	putative [Helicobacter pylori J99]	TRUE	0.527256	0.62591	221927	198330	187324	194484	76240.7	13997.7	23596.4	1.11898	0.0488206
413	413	gi|8134316	N/A	N/A	RecName: Full=3-dehydroquinate dehydratase; Short=3-dehydroquinase; AltName: Full=Type II DHQase	TRUE	16.2385	8.4152e-05	2.2188e+06	713538	2.15494e+06	728140	150642	55544.1	1.50526e+06	3.10957	0.4927
414	414	gi|4155126	N/A	N/A	Hydrogenase, small subunit [Helicobacter pylori J99]	TRUE	3.84797	0.01833	322130	251555	318631	253851	28546.7	13936.9	70574.7	1.28055	0.107398
415	415	gi|4155790	N/A	N/A	putative [Helicobacter pylori J99]	TRUE	1.21305	0.29185	406628	363678	413344	346245	23795.6	56522	42950.5	1.1181	0.0484808
416	416	gi|8134520	N/A	N/A	RecName: Full=Inorganic pyrophosphatase; AltName: Full=Pyrophosphate phospho-hydrolase; Short=PPase	TRUE	17.4188	6.3768e-05	536418	332051	531094	330423	11091	17027.9	204367	1.61547	0.208298
417	417	gi|7387798	N/A	N/A	RecName: Full=Translation initiation factor IF-3	TRUE	13.7502	0.00016	655984	282076	651243	285908	26970	38613.3	373908	2.32556	0.366527
418	418	gi|54037819	N/A	N/A	RecName: Full=Motility protein A; AltName: Full=Chemotaxis protein MotA	TRUE	13.5891	0.00017	1.09219e+06	501879	1.09211e+06	514325	60658.6	44514.9	590309	2.1762	0.337698
419	419	gi|4156042	N/A	N/A	putative [Helicobacter pylori J99]	TRUE	5.33303	0.00595	334171	197910	331809	189577	12403.5	42480.6	136260	1.6885	0.2275
420	420	gi|4155810	N/A	N/A	putative [Helicobacter pylori J99]	TRUE	8.788	0.00092	415526	297017	416966	289993	11778.3	20170	118509	1.399	0.145816
421	421	gi|4155344	N/A	N/A	putative Outer membrane protein [Helicobacter pylori J99]	TRUE	4.43493	0.01138	98032.7	73450.6	101043	71373.2	6646.51	6927.75	24582.2	1.33468	0.125376
422	422	gi|60416207	N/A	N/A	RecName: Full=Protein VdlD	TRUE	2.4718	0.06881	265455	186988	282745	183941	46927	28654.4	78466.9	1.41964	0.152177
423	423	gi|54039870	N/A	N/A	RecName: Full=Universal stress protein Jhp_0027; Short=USP Jhp_0027	TRUE	-5.14884	0.00675	794558	1.04227e+06	780064	1.03697e+06	44847.2	70230.1	-247708	0.762337	-0.117853
424	424	gi|6648012	N/A	N/A	RecName: Full=Ribosome maturation factor RimP	TRUE	-6.27712	0.00329	114990	187831	121870	184740	16761.2	11092.2	-72841.1	0.612199	-0.213108
425	425	gi|6685230	N/A	N/A	RecName: Full=Probable L-asparaginase; Short=L-ASNase; AltName: Full=L-asparagine amidohydrolase	TRUE	3.48074	0.02533	170773	119842	182214	119760	21719.5	13060	50930.7	1.42498	0.153809
426	426	gi|4155756	N/A	N/A	putative [Helicobacter pylori J99]	TRUE	3.40661	0.02711	473222	242989	528275	242106	116294	13364.2	230233	1.9475	0.289478
427	427	gi|4154837	N/A	N/A	putative ENDONUCLEASE [Helicobacter pylori J99]	TRUE	-4.60769	0.00997	331753	369925	335871	368005	7198.83	12412.5	-38171.9	0.896812	-0.0472987
428	428	gi|9973201	N/A	N/A	RecName: Full=Flagellum-specific ATP synthase	TRUE	1.17993	0.30341	210253	138410	221408	146240	102964	22810.7	71842.7	1.51906	0.181574
429	429	gi|4155184	N/A	N/A	putative [Helicobacter pylori J99]	TRUE	14.8344	0.00012	508025	194592	497700	191199	23958	27664	313433	2.61072	0.416761
430	430	gi|6685667	N/A	N/A	RecName: Full=Nucleoside diphosphate kinase; Short=NDK; Short=NDP kinase; AltName: Full=Nucleoside-2-P kinase	TRUE	6.18384	0.00348	468007	299346	474302	292191	29816.9	36642	168661	1.56343	0.194079
431	431	gi|4156101	N/A	N/A	putative [Helicobacter pylori J99]	TRUE	18.0348	5.5572e-05	256102	150628	250980	151656	9763.12	2700.31	105474	1.70023	0.230507
432	432	gi|4156104	N/A	N/A	putative Outer membrane protein [Helicobacter pylori J99]	TRUE	6.90338	0.00231	223955	118942	233988	112746	20653.1	16359.9	105013	1.88289	0.274825
433	433	gi|4154847	N/A	N/A	FLAGELLAR MOTOR SWITCH PROTEIN [Helicobacter pylori J99]	TRUE	4.11698	0.01465	265158	153779	264955	171452	2597.35	46786.2	111379	1.72428	0.236607
434	434	gi|4154817	N/A	N/A	putative [Helicobacter pylori J99]	TRUE	0.600279	0.58067	558286	452703	417080	481421	275062	130966	105583	1.23323	0.0910431
435	435	gi|4155592	N/A	N/A	BIOTIN CARBOXYL CARRIER PROTEIN [Helicobacter pylori J99]	TRUE	12.5902	0.00023	494890	166937	484978	172124	41327	18100.3	327953	2.96454	0.471957
436	436	gi|4154541	N/A	N/A	putative [Helicobacter pylori J99]	TRUE	-2.91877	0.0433	15404.6	26752.1	14498.6	26140.7	4289.38	5190.9	-11347.5	0.575828	-0.239707
437	437	gi|4155081	N/A	N/A	putative [Helicobacter pylori J99]	TRUE	1.82592	0.1419	115597	95615.4	121077	97741.5	9604.78	16340.8	19981.7	1.20898	0.0824193
438	438	gi|4155008	N/A	N/A	cag island protein [Helicobacter pylori J99]	TRUE	4.18696	0.01384	161048	64589.4	167762	52011.1	32141.7	23646.1	96458.6	2.49341	0.396794
439	439	gi|4154860	N/A	N/A	KETOL-ACID REDUCTOISOMERASE [Helicobacter pylori J99]	TRUE	2.64402	0.05734	457727	242788	401770	248620	140183	13199.7	214939	1.8853	0.27538
440	440	gi|54039085	N/A	N/A	RecName: Full=50S ribosomal protein L11	TRUE	29.7095	7.6436e-06	981222	320029	988913	314871	32492.1	20740.3	661194	3.06605	0.486579
441	441	gi|4154681	N/A	N/A	sialic acid synthase [Helicobacter pylori J99]	TRUE	2.3563	0.07798	412528	109408	539813	99581.2	221961	19487.5	303120	3.77053	0.576403
442	442	gi|4155556	N/A	N/A	putative [Helicobacter pylori J99]	TRUE	0.176766	0.86828	101716	100144	98104.2	95469.8	8258.94	12992.9	1571.22	1.01569	0.00676099
443	443	gi|4155463	N/A	N/A	putative [Helicobacter pylori J99]	TRUE	4.31413	0.01251	225132	120060	235712	117526	41802.6	5664.87	105072	1.87516	0.273039
444	444	gi|6685960	N/A	N/A	RecName: Full=Holliday junction ATP-dependent DNA helicase RuvB	TRUE	7.11454	0.00206	244899	124289	241998	125552	28935.3	4992.48	120610	1.9704	0.294555
445	445	gi|4155041	N/A	N/A	putative [Helicobacter pylori J99]	TRUE	4.2722	0.01293	353827	283172	345573	278059	24446.1	14931	70655.1	1.24951	0.0967407
446	446	gi|4154924	N/A	N/A	FLAGELLAR MOTOR SWITCH PROTEIN [Helicobacter pylori J99]	TRUE	6.33539	0.00318	170037	130335	169091	135528	3051.57	10416.3	39701.4	1.30461	0.115481
447	447	gi|4155068	N/A	N/A	SIGNAL PEPTIDASE I [Helicobacter pylori J99]	TRUE	-1.70835	0.16276	397307	451874	407885	446322	47272.2	28742.9	-54567.4	0.879242	-0.0558916
448	448	gi|6685432	N/A	N/A	RecName: Full=Methionyl-tRNA formyltransferase	TRUE	2.1005	0.10359	397924	188449	301007	177676	171717	18682	209475	2.11157	0.324605
449	449	gi|4155198	N/A	N/A	Outer membrane protein/porin [Helicobacter pylori J99]	TRUE	8.09337	0.00127	444310	265288	462570	268711	37727.9	6666.14	179022	1.67482	0.223968
450	450	gi|9789720	N/A	N/A	RecName: Full=DNA-binding protein HU	TRUE	5.75012	0.00454	1.55468e+06	818316	1.65497e+06	859235	207914	77262.9	736359	1.89985	0.278719
451	451	gi|609412503	N/A	N/A	Chain B, Crystal Structure Of Putative Nucleotidyltransferase From H. Pylori	TRUE	0.71843	0.51222	1.01097e+06	803536	1.14464e+06	776558	495314	69000.4	207433	1.25815	0.0997325
452	452	gi|4155094	N/A	N/A	putative [Helicobacter pylori J99]	TRUE	-5.9168	0.00409	70269	131528	72355.9	140987	5772.12	16978.3	-61259	0.534251	-0.272255
453	453	gi|4155774	N/A	N/A	SINGLE-STRAND BINDING PROTEIN [Helicobacter pylori J99]	TRUE	14.6787	0.00013	320344	228934	316706	233718	6594.32	8535.59	91410	1.39929	0.145906
454	454	gi|8928319	N/A	N/A	RecName: Full=3,4-dihydroxy-2-butanone 4-phosphate synthase; Short=DHBP synthase	TRUE	7.41039	0.00177	436454	205415	457926	199187	52363.9	13197.2	231039	2.12474	0.327306
455	455	gi|4154941	N/A	N/A	DIHYDRODIPICOLINATE SYNTHASE [Helicobacter pylori J99]	TRUE	5.1768	0.00662	213123	75919.5	195815	76326.4	44627.7	10755.1	137203	2.80722	0.448277
456	456	gi|8928056	N/A	N/A	RecName: Full=Deoxycytidine triphosphate deaminase; Short=dCTP deaminase	TRUE	33.91	4.5115e-06	548244	187511	555240	185101	17929.5	4246.31	360733	2.92379	0.465946
457	457	gi|4155861	N/A	N/A	SIDEROPHORE-MEDIATED IRON TRANSPORT PROTEIN [Helicobacter pylori J99]	TRUE	5.0178	0.0074	230245	134063	219012	142887	24515.4	22388.9	96182.7	1.71745	0.234883
458	458	gi|4155671	N/A	N/A	putative [Helicobacter pylori J99]	TRUE	-2.56341	0.06241	222772	301053	226022	312713	43801	29650.8	-78281.3	0.739975	-0.130783
459	459	gi|4155187	N/A	N/A	3-OXOACID COA-TRANSFERASE, SUBUNIT B [Helicobacter pylori J99]	TRUE	17.5114	6.2442e-05	182187	62771.7	179856	58390.1	8545.24	8153.92	119415	2.90238	0.462754
460	460	gi|4155146	N/A	N/A	putative Oxidoreductase [Helicobacter pylori J99]	TRUE	10.3152	0.0005	520696	296929	533528	304179	32517	18825.2	223767	1.7536	0.243931
461	461	gi|8134750	N/A	N/A	RecName: Full=Triosephosphate isomerase; Short=TIM; AltName: Full=Triose-phosphate isomerase	TRUE	10.9162	0.0004	299583	217143	300092	211624	8305.22	10105.8	82440.5	1.37966	0.139772
462	462	gi|4155614	N/A	N/A	putative oxidoreductase [Helicobacter pylori J99]	TRUE	-2.13109	0.10008	129547	144797	125003	143232	8953.98	8569.91	-15249.7	0.894682	-0.0483314
463	463	gi|4154793	N/A	N/A	putative [Helicobacter pylori J99]	TRUE	-1.15761	0.31144	92037.3	112124	87191.1	121163	16869.1	24874.5	-20087.1	0.82085	-0.0857363
464	464	gi|4155383	N/A	N/A	putative lipopolysaccharide biosynthesis protein [Helicobacter pylori J99]	TRUE	-17.6309	6.0784e-05	140430	520875	147094	507991	17816.3	32854.8	-380445	0.269604	-0.569274
465	465	gi|4155362	N/A	N/A	putative [Helicobacter pylori J99]	TRUE	2.0555	0.10901	2.13891e+06	210347	3.00365e+06	213206	1.62509e+06	4997.1	1.92857e+06	10.1685	1.00726
466	466	gi|4154748	N/A	N/A	PORPHOBILINOGEN DEAMINASE [Helicobacter pylori J99]	TRUE	16.0378	8.8389e-05	328820	98045.2	328689	94852.1	23158	9212.61	230775	3.35376	0.525532
467	467	gi|4156116	N/A	N/A	RIBOFLAVIN SYNTHASE ALPHA CHAIN [Helicobacter pylori J99]	TRUE	3.67989	0.02121	477576	304394	449245	288999	69229.9	43030.6	173182	1.56894	0.195606
468	468	gi|4154774	N/A	N/A	EXODEOXYRIBONUCLEASE LARGE SUBUNIT [Helicobacter pylori J99]	TRUE	1.26446	0.27472	177932	147198	195026	155330	33886.7	24979.4	30733.4	1.20879	0.0823503
469	469	gi|7674257	N/A	N/A	RecName: Full=50S ribosomal protein L21	TRUE	6.67352	0.00262	1.25338e+06	958808	1.26638e+06	932498	44068.2	62473.6	294568	1.30722	0.11635
470	470	gi|4155927	N/A	N/A	putative [Helicobacter pylori J99]	TRUE	2.36328	0.07739	134891	88505.1	127550	87278.7	31113.3	13699.8	46385.5	1.5241	0.183013
471	471	gi|4155970	N/A	N/A	putative amino acid abc transporter, ATP-binding protein [Helicobacter pylori J99]	TRUE	-2.62762	0.05833	123565	148508	131511	145866	14772	7220.37	-24943.8	0.832038	-0.079857
472	472	gi|81555155	N/A	N/A	RecName: Full=Flagellar assembly factor FliW 1	TRUE	-0.520367	0.63028	293292	360576	259816	324898	82809.5	208083	-67283.8	0.813399	-0.0896963
473	473	gi|4155625	N/A	N/A	Pyruvate ferrodoxin oxidoreductase [Helicobacter pylori J99]	TRUE	8.17375	0.00122	849200	398354	853551	407962	89282.2	33998.1	450847	2.13177	0.328741
474	474	gi|7387753	N/A	N/A	RecName: Full=Glutamyl-tRNA reductase; Short=GluTR	TRUE	-7.17758	0.002	138869	227360	137660	232825	16676.1	13338.1	-88491	0.610789	-0.214109
475	475	gi|4154736	N/A	N/A	putative OCTAPRENYL-DIPHOSPHATE SYNTHASE [Helicobacter pylori J99]	TRUE	4.62655	0.00983	149041	92023	149850	91725.2	16800.1	13168.7	57018.4	1.61961	0.209411
476	476	gi|4155682	N/A	N/A	putative PYRROLINE-5-CARBOXYLATE REDUCTASE [Helicobacter pylori J99]	TRUE	3.3388	0.02887	466964	106463	559386	98162.6	186365	15570.4	360501	4.38615	0.642084
477	477	gi|81555267	N/A	N/A	RecName: Full=Oxygen-insensitive NADPH nitroreductase	TRUE	0.290153	0.78612	109942	103561	104312	107851	12912.1	35834	6380.73	1.06161	0.0259663
478	478	gi|4154636	N/A	N/A	putative Outer membrane protein [Helicobacter pylori J99]	TRUE	-11.0627	0.00038	131108	322302	125295	315954	25100.6	16310.7	-191194	0.406785	-0.390635
479	479	gi|4155340	N/A	N/A	TYPE I RESTRICTION ENZYME (RESTRICTION SUBUNIT) [Helicobacter pylori J99]	TRUE	2.078	0.10626	130548	96704.3	121894	99609.4	15396.7	23637.1	33843.9	1.34997	0.130325
480	480	gi|4155907	N/A	N/A	BIOTIN SYNTHETASE [Helicobacter pylori J99]	TRUE	4.33085	0.01234	195054	144755	200425	146660	16132.1	12017.3	50298.9	1.34748	0.129521
481	481	gi|4155985	N/A	N/A	UBIQUINONE/MENAQUINONE BIOSYNTHESIS METHLYTRANSFERASE [Helicobacter pylori J99]	TRUE	2.66665	0.056	449748	113434	572246	117108	218200	10308.4	336314	3.96485	0.598226
482	482	gi|81555093	N/A	N/A	RecName: Full=Magnesium transport protein CorA	TRUE	-1.36015	0.24539	194186	271271	178884	236402	49247	84914.9	-77085.1	0.715837	-0.145186
483	483	gi|4155165	N/A	N/A	putative [Helicobacter pylori J99]	TRUE	11.9267	0.00028	234047	100357	228054	93798.8	11140.6	15900.7	133690	2.33214	0.367755
484	484	gi|4154972	N/A	N/A	putative [Helicobacter pylori J99]	TRUE	7.01927	0.00217	303101	197605	310871	193556	21962.3	13975.4	105496	1.53387	0.185789
485	485	gi|4154781	N/A	N/A	putative [Helicobacter pylori J99]	TRUE	-2.92111	0.0432	135241	206065	114987	201250	38700.2	16304.4	-70823.9	0.656303	-0.182896
486	486	gi|4155040	N/A	N/A	putative [Helicobacter pylori J99]	TRUE	7.77476	0.00148	296026	184816	306017	181243	22683.6	9963.06	111210	1.60173	0.204589
487	487	gi|4154605	N/A	N/A	putative CYSTATHIONINE GAMMA-SYNTHASE [Helicobacter pylori J99]	TRUE	6.91817	0.00229	345792	163493	354697	162893	44447.4	10368.6	182299	2.11502	0.325315
488	488	gi|4155108	N/A	N/A	putative [Helicobacter pylori J99]	TRUE	16.6234	7.6712e-05	396329	92659.4	400718	76264.9	12618.3	29015.4	303669	4.27727	0.631166
489	489	gi|8134397	N/A	N/A	RecName: Full=Diaminopimelate epimerase; Short=DAP epimerase	TRUE	1.2615	0.27568	144135	85540.9	113509	74186.6	76208	25777.2	58593.7	1.68498	0.226594
490	490	gi|7388361	N/A	N/A	RecName: Full=Urease accessory protein UreH	TRUE	3.47829	0.02539	259191	139704	227963	138284	59231.9	5640.87	119487	1.85529	0.268412
491	491	gi|4154637	N/A	N/A	putative [Helicobacter pylori J99]	TRUE	3.90886	0.01741	384892	280299	374181	266318	29623.4	35643.2	104594	1.37315	0.137718
492	492	gi|4154885	N/A	N/A	COPPER-TRANSPORTING P-TYPE ATPASE [Helicobacter pylori J99]	TRUE	3.96719	0.01658	129154	92506.5	135356	92563.4	15890.9	1866.66	36647.8	1.39616	0.144937
493	493	gi|4155465	N/A	N/A	ACETYL-COENZYME A CARBOXYLASE SUBUNIT B [Helicobacter pylori J99]	TRUE	11.5737	0.00032	295059	136878	300836	136699	12262.4	20248.9	158181	2.15563	0.333574
494	494	gi|4155681	N/A	N/A	putative Outer membrane protein [Helicobacter pylori J99]	TRUE	1.47221	0.21495	133021	103255	115474	101017	33237.7	11032	29766.9	1.28829	0.110012
495	495	gi|4155421	N/A	N/A	putative Outer membrane protein [Helicobacter pylori J99]	TRUE	-2.10776	0.10275	72115.3	169523	69444	202816	10070.8	79409	-97408	0.4254	-0.371202
496	496	gi|7674191	N/A	N/A	RecName: Full=50S ribosomal protein L14	TRUE	19.1774	4.3568e-05	976477	554656	987874	563775	24943.1	28797.3	421821	1.76051	0.245639
497	497	gi|4155705	N/A	N/A	putative [Helicobacter pylori J99]	TRUE	1.5979	0.18531	441191	275239	379357	286805	159577	83028.6	165952	1.60294	0.204917
498	498	gi|4154645	N/A	N/A	Cytochrome oxidase (CBB3-TYPE) [Helicobacter pylori J99]	TRUE	1.29491	0.26504	581440	506687	629837	510461	98860.2	14977.2	74752.7	1.14753	0.0597649
499	499	gi|4155475	N/A	N/A	putative cation efflux system protein [Helicobacter pylori J99]	TRUE	-1.60345	0.1841	120154	159682	124215	163329	15636.3	39731.9	-39527.8	0.752459	-0.123517
500	500	gi|4154896	N/A	N/A	response regulator [Helicobacter pylori J99]	TRUE	52.9927	7.5903e-07	737259	183064	742873	185271	16670.2	7085.98	554194	4.02732	0.605016
501	501	gi|4155829	N/A	N/A	METHIONINE AMINOPEPTIDASE [Helicobacter pylori J99]	TRUE	15.7716	9.4427e-05	781489	277952	799362	289369	49456.3	24739.3	503537	2.81159	0.448953
502	502	gi|54039317	N/A	N/A	RecName: Full=30S ribosomal protein S10	TRUE	9.54751	0.00067	1.56015e+06	389274	1.48015e+06	387353	211099	23587.3	1.17087e+06	4.00784	0.60291
503	503	gi|4155083	N/A	N/A	SUBUNIT OF 2-OXOGLUTARATE OXIDOREDUCTASE [Helicobacter pylori J99]	TRUE	24.8472	1.5573e-05	592866	135975	576985	137313	28937.1	13304.3	456891	4.36012	0.639498
504	504	gi|4154966	N/A	N/A	putative Outer membrane protein [Helicobacter pylori J99]	TRUE	10.0989	0.00054	222899	121652	224037	115345	7438.38	15690.9	101247	1.83227	0.262989
505	505	gi|4155588	N/A	N/A	putative [Helicobacter pylori J99]	TRUE	6.2559	0.00333	193838	154090	193581	156795	5187.73	9705.39	39747.9	1.25795	0.0996643
506	506	gi|4155409	N/A	N/A	putative [Helicobacter pylori J99]	TRUE	8.94593	0.00086	373097	189155	374869	178411	30167.8	18927.1	183942	1.97244	0.295004
507	507	gi|4155125	N/A	N/A	putative [Helicobacter pylori J99]	TRUE	0.938091	0.40131	628469	580682	671468	575812	85551.5	21582.7	47787	1.08229	0.0343455
508	508	gi|4154782	N/A	N/A	putative [Helicobacter pylori J99]	TRUE	11.4598	0.00033	239455	168905	240791	167983	5299.27	9252.94	70549.8	1.41769	0.151581
509	509	gi|7388502	N/A	N/A	RecName: Full=Uncharacterized protein jhp_1324	TRUE	3.54319	0.02394	123699	88568.9	126824	89174.6	9103.65	14561.5	35130.3	1.39664	0.145086
510	510	gi|4155554	N/A	N/A	putative PARALOG OF HpaA [Helicobacter pylori J99]	TRUE	-3.26978	0.0308	133963	188506	122149	186600	27395.9	9177.29	-54542.8	0.710657	-0.14834
511	511	gi|4155119	N/A	N/A	putative [Helicobacter pylori J99]	TRUE	1.11467	0.32745	176187	166599	180033	168541	10124.2	10931.2	9588.51	1.05755	0.0243028
512	512	gi|4154870	N/A	N/A	putative [Helicobacter pylori J99]	TRUE	14.7435	0.00012	203629	103263	199639	106514	10066.3	6139.69	100366	1.97194	0.294895
513	513	gi|4154903	N/A	N/A	UDP-3-O-[3-HYDROXYMYRISTOYL [Helicobacter pylori J99]	TRUE	4.06958	0.01523	197741	87675.5	180626	87131.2	44476.6	14706.4	110065	2.25537	0.353218
514	514	gi|4154995	N/A	N/A	putative [Helicobacter pylori J99]	TRUE	-4.36334	0.01203	112559	282646	97759	299666	44645	50648.9	-170086	0.398235	-0.399861
515	515	gi|4155609	N/A	N/A	UDP-GLUCOSE 4-EPIMERASE [Helicobacter pylori J99]	TRUE	0.974185	0.38513	93662.6	74098.3	88321.4	92072.1	14242.9	31734.6	19564.3	1.26403	0.101758
516	516	gi|4155878	N/A	N/A	putative [Helicobacter pylori J99]	TRUE	-0.957014	0.39275	89530.2	111271	72614.4	119308	36454.7	14808.7	-21740.9	0.804613	-0.0944129
517	517	gi|4156019	N/A	N/A	L-SERYL-TRNA(SER) SELENIUM TRANSFERASE [Helicobacter pylori J99]	TRUE	5.0095	0.00744	344079	210032	335377	208389	31548.7	33952.3	134047	1.63822	0.214373
518	518	gi|4154590	N/A	N/A	putative [Helicobacter pylori J99]	TRUE	5.77244	0.00447	469040	233271	506114	234459	68737.1	16730.2	235769	2.01071	0.30335
519	519	gi|7387521	N/A	N/A	RecName: Full=6-phosphogluconolactonase; Short=6PGL	TRUE	5.57731	0.00507	196726	81414.6	187963	93024.4	18790.3	30484.5	115311	2.41635	0.383159
520	520	gi|4154600	N/A	N/A	putative [Helicobacter pylori J99]	TRUE	4.93751	0.00783	139722	107605	142811	106092	7574.86	8339.99	32117.1	1.29847	0.113433
521	521	gi|4155586	N/A	N/A	putative [Helicobacter pylori J99]	TRUE	14.687	0.00013	271255	139753	267307	136651	10124.9	11746.8	131502	1.94096	0.288016
522	522	gi|4155468	N/A	N/A	putative [Helicobacter pylori J99]	TRUE	-0.774307	0.48197	247121	481517	152036	219318	186138	490169	-234396	0.513214	-0.289702
523	523	gi|4156076	N/A	N/A	putative [Helicobacter pylori J99]	TRUE	-16.2136	8.4665e-05	495110	1.25021e+06	491667	1.21503e+06	28489.1	75467.2	-755102	0.396021	-0.402282
524	524	gi|4155966	N/A	N/A	putative CYTOCHROME C PEROXIDASE [Helicobacter pylori J99]	TRUE	-1.90242	0.12988	260093	383139	265091	445453	14088.1	111136	-123045	0.678849	-0.168227
525	525	gi|81555414	N/A	N/A	RecName: Full=7-cyano-7-deazaguanine synthase; AltName: Full=7-cyano-7-carbaguanine synthase; AltName: Full=PreQ(0) synthase; AltName: Full=Queuosine biosynthesis protein QueC	TRUE	1.61471	0.18167	194968	177393	198494	176501	16179	9677.73	17575.4	1.09908	0.0410278
526	526	gi|81625887	N/A	N/A	RecName: Full=tRNA (mo5U34)-methyltransferase	TRUE	13.7618	0.00016	167462	99351.5	170363	97243.6	6335.97	5774.14	68110.4	1.68555	0.226742
527	527	gi|4155935	N/A	N/A	DIMETHYLADENOSINE TRANSFERASE [Helicobacter pylori J99]	TRUE	5.64558	0.00485	220509	109255	223673	109015	6381.57	33530.5	111254	2.0183	0.304985
528	528	gi|4155932	N/A	N/A	putative [Helicobacter pylori J99]	TRUE	-0.400746	0.70909	137605	156678	134260	176710	62516.6	53732.3	-19073	0.878266	-0.0563739
529	529	gi|4155770	N/A	N/A	putative [Helicobacter pylori J99]	TRUE	2.82043	0.04781	265706	95069.9	323273	96935.5	103233	17991.3	170636	2.79485	0.446358
530	530	gi|7227944	N/A	N/A	RecName: Full=Tryptophan biosynthesis protein TrpCF; Includes: RecName: Full=Indole-3-glycerol phosphate synthase; Short=IGPS; Includes: RecName: Full=N-(5'-phospho-ribosyl)anthranilate isomerase; Short=PRAI	TRUE	-3.1872	0.03331	102752	148017	108633	153293	12496.7	21188.3	-45265.4	0.694188	-0.158523
531	531	gi|4155894	N/A	N/A	HYDROXYMYRISTOYL-ACYL CARRIER PROTEIN DEHYDRATASE [Helicobacter pylori J99]	TRUE	-0.269685	0.80074	182501	194711	183730	193531	78131.4	6723.49	-12210.2	0.937291	-0.0281258
532	532	gi|4155969	N/A	N/A	putative [Helicobacter pylori J99]	TRUE	4.52923	0.01058	141990	75417.6	143975	66382.3	5547.53	24846.7	66572.6	1.88272	0.274786
533	533	gi|7387821	N/A	N/A	RecName: Full=3-deoxy-manno-octulosonate cytidylyltransferase; AltName: Full=CMP-2-keto-3-deoxyoctulosonic acid synthase; Short=CKS; Short=CMP-KDO synthase	TRUE	11.013	0.00039	63246.4	18898.8	63668.5	17162.5	5376.62	4442.77	44347.7	3.34659	0.524602
534	534	gi|4155901	N/A	N/A	PREPHENATE DEHYDROGENASE [Helicobacter pylori J99]	TRUE	2.8622	0.04583	100214	77498.2	99576.8	73820.7	2153.68	13576.4	22715.5	1.29311	0.111635
535	535	gi|4155446	N/A	N/A	putative [Helicobacter pylori J99]	TRUE	3.38848	0.02757	501002	375611	517686	363875	56004.4	31170.9	125391	1.33383	0.125101
536	536	gi|4154602	N/A	N/A	putative [Helicobacter pylori J99]	TRUE	-0.906555	0.41591	152809	173074	132652	174177	38668.6	1942.43	-20264.7	0.882913	-0.0540821
537	537	gi|4155504	N/A	N/A	putative [Helicobacter pylori J99]	TRUE	1.02656	0.36265	221054	194916	211448	199814	40048.8	18463.8	26137.4	1.1341	0.0546496
538	538	gi|6831624	N/A	N/A	RecName: Full=50S ribosomal protein L18	TRUE	5.62371	0.00492	513500	233288	544671	238292	85759.6	9667.82	280213	2.20115	0.342649
539	539	gi|54039407	N/A	N/A	RecName: Full=30S ribosomal protein S17	TRUE	-5.96599	0.00396	574340	782401	568025	800851	44120.9	41255.9	-208061	0.734073	-0.13426
540	540	gi|4154716	N/A	N/A	putative [Helicobacter pylori J99]	TRUE	9.13385	0.0008	582829	280027	571454	269781	35277.1	45305.6	302801	2.08133	0.31834
541	541	gi|8928281	N/A	N/A	RecName: Full=3-methyl-2-oxobutanoate hydroxymethyltransferase; AltName: Full=Ketopantoate hydroxymethyltransferase; Short=KPHMT	TRUE	5.4379	0.00555	96656.7	36723.2	92642.6	34251.3	18272.8	5524.56	59933.5	2.63203	0.420291
542	542	gi|4155436	N/A	N/A	putative [Helicobacter pylori J99]	TRUE	4.05392	0.01543	503876	459521	505945	456800	3593.93	18607	44355.1	1.09652	0.0400185
543	543	gi|7674216	N/A	N/A	RecName: Full=50S ribosomal protein L16	TRUE	36.0827	3.5216e-06	1.5045e+06	492927	1.48982e+06	494900	28994	38951.3	1.01157e+06	3.05217	0.484609
544	544	gi|4155234	N/A	N/A	XANTHINE-GUANINE PHOSPHORIBOSYLTRANSFERASE [Helicobacter pylori J99]	TRUE	0.181104	0.86509	179153	175372	172258	190107	20400.9	29855.1	3780.86	1.02156	0.0092635
545	545	gi|4155312	N/A	N/A	putative TYPE II DNA MODIFICATION ENZYME (METHYLTRANSFERASE) [Helicobacter pylori J99]	TRUE	0.579413	0.59338	215562	197192	191313	194158	46663.5	28951	18370.4	1.09316	0.0386837
546	546	gi|4155670	N/A	N/A	putative [Helicobacter pylori J99]	TRUE	-9.17707	0.00078	254352	365770	252696	359609	6163.85	20105.1	-111418	0.695387	-0.157773
547	547	gi|4155030	N/A	N/A	cag island protein [Helicobacter pylori J99]	TRUE	-33.1714	4.9257e-06	106410	210662	105083	209194	3798.95	3898.71	-104252	0.505124	-0.296602
548	548	gi|4155331	N/A	N/A	putative [Helicobacter pylori J99]	TRUE	3.99938	0.01614	800671	475074	802796	473697	136463	35518.6	325597	1.68536	0.226693
549	549	gi|60392430	N/A	N/A	RecName: Full=Hydrogenase/urease nickel incorporation protein HypA	TRUE	3.96763	0.01657	183693	148511	182357	154747	10590.1	11123.1	35181.3	1.23689	0.0923322
550	550	gi|7674192	N/A	N/A	RecName: Full=50S ribosomal protein L15	TRUE	186.178	4.9929e-09	580839	88117.3	580122	88151.6	4330.26	1503.62	492722	6.59165	0.818994
551	551	gi|7674218	N/A	N/A	RecName: Full=50S ribosomal protein L19	TRUE	5.24218	0.00633	806439	628926	775307	622787	55030.2	20289.6	177513	1.28225	0.107972
552	552	gi|4155644	N/A	N/A	putative [Helicobacter pylori J99]	TRUE	8.8091	0.00092	139317	70621.7	143426	69194.5	13163.6	3026.18	68695.5	1.97273	0.295067
553	553	gi|4154730	N/A	N/A	DNA REPAIR PROTEIN [Helicobacter pylori J99]	TRUE	1.73256	0.15821	64947.7	53676.6	60412.7	54189.8	11224.7	984.504	11271.1	1.20998	0.0827791
554	554	gi|4155192	N/A	N/A	putative [Helicobacter pylori J99]	TRUE	0.351031	0.74327	122845	116972	134805	121116	27065.3	10365.3	5873.78	1.05022	0.0212784
555	555	gi|8928450	N/A	N/A	RecName: Full=Queuine tRNA-ribosyltransferase; AltName: Full=Guanine insertion enzyme; AltName: Full=tRNA-guanine transglycosylase	TRUE	2.4369	0.07145	86817.8	48241.2	86855.5	34268.4	2658.45	27289.5	38576.6	1.79966	0.255191
556	556	gi|4155335	N/A	N/A	putative [Helicobacter pylori J99]	TRUE	0.3664	0.73262	100403	88678.9	73669	100187	49091.2	25723.9	11724.2	1.13221	0.0539267
557	557	gi|4154996	N/A	N/A	putative Outer membrane protein [Helicobacter pylori J99]	TRUE	-0.241953	0.82071	53202.1	56424.7	62880.4	51743.7	16922.3	15678.5	-3222.55	0.942888	-0.0255401
558	558	gi|4155956	N/A	N/A	putative [Helicobacter pylori J99]	TRUE	6.24398	0.00335	434746	344126	428998	343929	17840.7	17708.9	90619.9	1.26333	0.101518
559	559	gi|54039541	N/A	N/A	RecName: Full=30S ribosomal protein S7	TRUE	42.9787	1.7521e-06	822700	294105	822844	301755	2694.95	21131.3	528595	2.7973	0.446739
560	560	gi|4156006	N/A	N/A	putative [Helicobacter pylori J99]	TRUE	-1.92462	0.1266	48806.8	71379.9	50502.3	70192.1	19973.5	3706.17	-22573	0.683762	-0.165095
561	561	gi|4154627	N/A	N/A	L-SERINE/L-THREONINEDEAMINASE [Helicobacter pylori J99]	TRUE	4.01194	0.01597	53474.9	22732.2	56641.1	23160	11781.3	6111.91	30742.7	2.35238	0.371508
562	562	gi|4154802	N/A	N/A	putative [Helicobacter pylori J99]	TRUE	-0.374129	0.7273	110111	129244	112580	80873.7	11574.1	87818	-19133.1	0.851962	-0.06958
563	563	gi|4155343	N/A	N/A	putative [Helicobacter pylori J99]	TRUE	1.31477	0.2589	66195.6	57047.4	69958.3	57061.2	9997.58	6729.95	9148.22	1.16036	0.0645935
564	564	gi|7674254	N/A	N/A	RecName: Full=50S ribosomal protein L22	TRUE	1.78544	0.14874	783193	487670	642847	522368	260197	120359	295523	1.60599	0.205743
565	565	gi|605604501	N/A	N/A	Chain A, Crystal Structure Of The Helicobacter Pylori Mtan-d198n Mutant With 5'-methylthioadenosine In The Active Site.	TRUE	49.7556	9.7637e-07	246072	94623.8	245527	96416.6	3267.11	4137.73	151448	2.60053	0.415061
566	566	gi|4154674	N/A	N/A	MOLYBDOPTERIN BIOSYNTHESIS PROTEIN [Helicobacter pylori J99]	TRUE	3.87128	0.01797	202133	45741.3	197007	49748.9	62521.2	31417.6	156391	4.41904	0.645328
567	567	gi|7388027	N/A	N/A	RecName: Full=Peptidyl-tRNA hydrolase; Short=PTH	TRUE	9.22285	0.00077	74621.8	22262.3	75322.3	21779.8	3306.9	9260.37	52359.5	3.35194	0.525296
568	568	gi|4155305	N/A	N/A	MOLYBDOPTERIN BIOSYNTHESIS PROTEIN [Helicobacter pylori J99]	TRUE	6.09293	0.00367	263967	145337	277717	157940	24509.8	23162.9	118630	1.81624	0.259173
569	569	gi|8134817	N/A	N/A	RecName: Full=Uncharacterized aminotransferase jhp_0673	TRUE	6.64268	0.00267	120802	25191.1	133032	22654.5	24360.3	5299.27	95610.7	4.79542	0.680826
570	570	gi|7674400	N/A	N/A	RecName: Full=Tryptophan synthase alpha chain	TRUE	6.42996	0.00301	111331	62875.5	110000	65630.3	10952	7100.98	48455.6	1.77066	0.248135
571	571	gi|9789719	N/A	N/A	RecName: Full=Alanine racemase	TRUE	32.6724	5.2326e-06	78500.8	28393.8	78735.1	27305	1233.71	2352.43	50107	2.76472	0.44165
572	572	gi|4155733	N/A	N/A	putative [Helicobacter pylori J99]	TRUE	13.6323	0.00017	103167	76661.4	101719	75579.5	2748.16	1946.41	26505.4	1.34575	0.128963
573	573	gi|7674337	N/A	N/A	RecName: Full=Ribonuclease R; Short=RNase R; AltName: Full=VacB protein homolog	TRUE	-9.19134	0.00078	46465.7	121260	45599	128604	5761.56	12863.1	-74794.1	0.383191	-0.416584
574	574	gi|4155342	N/A	N/A	putative [Helicobacter pylori J99]	TRUE	0.899771	0.41911	115185	85823.1	141546	91999.4	52347.8	21317.8	29362.2	1.34213	0.127793
575	575	gi|4155325	N/A	N/A	putative [Helicobacter pylori J99]	TRUE	0.467074	0.66475	107125	92932.4	111634	74701.9	23976.8	46850.7	14192.4	1.15272	0.0617228
576	576	gi|8134402	N/A	N/A	RecName: Full=Peptide deformylase; Short=PDF; AltName: Full=Polypeptide deformylase	TRUE	6.92902	0.00228	137360	55692	130733	53481.4	19197.6	6942.9	81667.6	2.46641	0.392066
577	577	gi|4155788	N/A	N/A	OROTATE PHOSPHORIBOSYLTRANSFERASE [Helicobacter pylori J99]	TRUE	11.7231	0.0003	342719	209396	337273	205997	13544.9	14301.9	133323	1.6367	0.213969
578	578	gi|7387845	N/A	N/A	RecName: Full=Phosphoheptose isomerase; AltName: Full=Sedoheptulose 7-phosphate isomerase	TRUE	24.7152	1.5906e-05	591435	167454	594939	170146	28532.3	8292.02	423981	3.53193	0.548012
579	579	gi|6686376	N/A	N/A	RecName: Full=Adenine phosphoribosyltransferase; Short=APRT	TRUE	13.276	0.00019	632019	355991	624257	358538	34868.4	9003.73	276028	1.77538	0.249292
580	580	gi|4154801	N/A	N/A	DIPEPTIDE TRANSPORT SYSTEM ATP-BINDING PROTEIN [Helicobacter pylori J99]	TRUE	1.85295	0.13752	220559	186816	224573	173749	12519.8	28950.4	33743.2	1.18062	0.072111
581	581	gi|4154625	N/A	N/A	putative [Helicobacter pylori J99]	TRUE	-0.311204	0.77119	84138.1	87322.1	77255.9	92927.4	12792.9	12262.6	-3183.99	0.963537	-0.0161314
582	582	gi|81555314	N/A	N/A	RecName: Full=Type III pantothenate kinase; AltName: Full=PanK-III; AltName: Full=Pantothenic acid kinase	TRUE	19.8459	3.8033e-05	202953	66609.4	199333	68580.9	7331.42	9372.65	136344	3.04691	0.48386
583	583	gi|4155181	N/A	N/A	putative TYPE II RESTRICTION ENZYME [Helicobacter pylori J99]	TRUE	-2.70026	0.05408	119446	170884	135776	165789	29631.7	14512.7	-51438.8	0.698985	-0.155532
584	584	gi|4155025	N/A	N/A	cag island protein [Helicobacter pylori J99]	TRUE	-5.37143	0.0058	220377	480525	216091	441741	16056.2	82335.4	-260148	0.458617	-0.33855
585	585	gi|4155800	N/A	N/A	putative TRANSCRIPTIONAL REGULATOR [Helicobacter pylori J99]	TRUE	-7.54301	0.00165	115794	200246	119635	190216	6699.17	18198.3	-84452	0.578259	-0.237877
586	586	gi|7673961	N/A	N/A	RecName: Full=3-dehydroquinate synthase	TRUE	18.4107	5.1213e-05	183667	68941.9	186950	68481.1	7026.65	8192.58	114725	2.66408	0.425548
587	587	gi|6647498	N/A	N/A	RecName: Full=Purine nucleoside phosphorylase DeoD-type; Short=PNP	TRUE	10.9215	0.0004	113280	52423.4	113378	55301.6	2942	9191.97	60856.4	2.16086	0.334627
588	588	gi|4154632	N/A	N/A	putative [Helicobacter pylori J99]	TRUE	1.3943	0.23568	65155.2	51918.7	57860.1	51652.6	15682.1	4943.72	13236.5	1.25495	0.0986251
589	589	gi|4155567	N/A	N/A	putative AMINOTRANSFERASE [Helicobacter pylori J99]	TRUE	5.62237	0.00492	95876.9	35170.8	98822.4	34855.2	17999.1	5076.76	60706.1	2.72604	0.435532
590	590	gi|4155488	N/A	N/A	putative [Helicobacter pylori J99]	TRUE	2.06468	0.10788	61841.2	29727.7	69506.2	27914.3	26143.4	6502.55	32113.6	2.08026	0.318117
591	591	gi|54039172	N/A	N/A	RecName: Full=50S ribosomal protein L31	TRUE	5.87856	0.00418	319084	246289	318473	251373	18098.5	11509.8	72795.4	1.29557	0.112461
592	592	gi|8134585	N/A	N/A	RecName: Full=UDP-N-acetylmuramoyl-L-alanyl-D-glutamate--2,6-diaminopimelate ligase; AltName: Full=Meso-A2pm-adding enzyme; AltName: Full=Meso-diaminopimelate-adding enzyme; AltName: Full=UDP-MurNAc-L-Ala-D-Glu:meso-diaminopimelate ligase; AltName: Full=UDP-MurNAc-tripeptide synthetase; AltName: Full=UDP-N-acetylmuramyl-tripeptide synthetase	TRUE	0.600687	0.58043	38980.5	34225.9	43295.3	34312.5	13706.8	284.41	4754.62	1.13892	0.0564928
593	593	gi|6685622	N/A	N/A	RecName: Full=UDP-3-O-acylglucosamine N-acyltransferase	TRUE	-1.78688	0.14849	313262	352990	313144	352549	27699.9	26751.1	-39727.4	0.887454	-0.051854
594	594	gi|4155205	N/A	N/A	putative abc transporter, ATP-binding protein [Helicobacter pylori J99]	TRUE	0.828691	0.45386	135596	97797.3	92145.6	99790.8	78230.5	11027.4	37799	1.3865	0.141921
595	595	gi|4155951	N/A	N/A	putative PROTEASE IV [Helicobacter pylori J99]	TRUE	7.25498	0.00192	271895	180765	270507	177649	17908.6	12354.2	91130.5	1.50414	0.177288
596	596	gi|4155222	N/A	N/A	D-ALANYL-D-ALANINE-ADDING ENZYME [Helicobacter pylori J99]	TRUE	9.97446	0.00057	122924	73326.7	123127	68890.2	3038.95	8058.53	49597.3	1.67639	0.224374
597	597	gi|60393888	N/A	N/A	RecName: Full=30S ribosomal protein S12	TRUE	5.24852	0.0063	570650	447427	574115	457845	11139.6	39108.8	123223	1.2754	0.105647
598	598	gi|4155896	N/A	N/A	putative [Helicobacter pylori J99]	TRUE	5.06651	0.00715	160172	71707.7	167944	68147.4	28889.1	8946.44	88464.4	2.23368	0.349021
599	599	gi|4154977	N/A	N/A	PUTATIVE POTASSIUM CHANNEL PROTEIN [Helicobacter pylori J99]	TRUE	7.50493	0.00169	59334	28183.9	60948.3	28121.2	7075.64	1272.02	31150.1	2.10524	0.323302
600	600	gi|7388359	N/A	N/A	RecName: Full=Urease accessory protein UreF	TRUE	9.99113	0.00056	220635	83635.9	220191	81054.2	23055.2	5702.66	136999	2.63804	0.421282
601	601	gi|9910903	N/A	N/A	RecName: Full=Hydroxyethylthiazole kinase; AltName: Full=4-methyl-5-beta-hydroxyethylthiazole kinase; Short=TH kinase; Short=Thz kinase	TRUE	6.2116	0.00342	148044	76158.4	147016	80545.1	15120.2	13159.3	71885.4	1.94389	0.288672
602	602	gi|4156005	N/A	N/A	putative [Helicobacter pylori J99]	TRUE	-0.558507	0.60628	167731	172418	163082	171196	14322.9	2476.64	-4687.02	0.972816	-0.0119693
603	603	gi|4154540	N/A	N/A	putative TRANSCRIPTIONAL REGULATOR [Helicobacter pylori J99]	TRUE	-0.734684	0.50328	62838	123537	68486.1	42794.1	10869.3	142686	-60698.6	0.508659	-0.293573
604	604	gi|4155004	N/A	N/A	HEAT SHOCK PROTEIN [Helicobacter pylori J99]	TRUE	8.55043	0.00103	82482.6	48142.7	81090.4	48347.5	3919.55	5746.82	34340	1.7133	0.233832
605	605	gi|4155696	N/A	N/A	AMINO ACID ABC TRANSPORTER, ATP-BINDING PROTEIN [Helicobacter pylori J99]	TRUE	1.45677	0.2189	71013.7	43094.4	63635.2	44809.9	32697	5729.26	27919.3	1.64786	0.216921
606	606	gi|4154757	N/A	N/A	FLAGELLAR P-RING PROTEIN [Helicobacter pylori J99]	TRUE	0.243303	0.81974	333100	255608	116277	71262	445252	325693	77491.9	1.30317	0.115
607	607	gi|4155871	N/A	N/A	putative [Helicobacter pylori J99]	TRUE	-0.95096	0.39547	392146	418621	392614	407507	10685.5	47022.2	-26475.1	0.936756	-0.0283734
608	608	gi|9789743	N/A	N/A	RecName: Full=COP-associated protein; AltName: Full=Copper ion-binding protein	TRUE	21.6433	2.6959e-05	393979	219736	394105	217285	12456.8	6266.37	174243	1.79297	0.253572
609	609	gi|8928082	N/A	N/A	RecName: Full=Carbon storage regulator homolog	TRUE	12.8773	0.00021	243577	128110	246310	123238	7249.61	13735.1	115468	1.90132	0.279055
610	610	gi|54039134	N/A	N/A	RecName: Full=50S ribosomal protein L23	TRUE	10.9334	0.0004	784233	224589	797311	230329	77483.4	43087.3	559644	3.49185	0.543056
611	611	gi|4155286	N/A	N/A	putative TYPE I RESTRICTION ENZYME (SPECIFICITY SUBUNIT) [Helicobacter pylori J99]	TRUE	5.45246	0.0055	71163.7	43628.8	72058.4	44085.3	5578.03	6737.42	27534.9	1.63112	0.212485
612	612	gi|4155183	N/A	N/A	putative [Helicobacter pylori J99]	TRUE	6.34745	0.00316	205900	61736.6	191515	55733.8	32593.2	22027.2	144164	3.33514	0.523114
613	613	gi|7531094	N/A	N/A	RecName: Full=Deoxyuridine 5'-triphosphate nucleotidohydrolase; Short=dUTPase; AltName: Full=dUTP pyrophosphatase	TRUE	24.8781	1.5496e-05	153900	70609.8	154684	70445.9	2767.64	5095.67	83289.8	2.17958	0.338373
614	614	gi|4155301	N/A	N/A	putative FLAGELLAR BIOSYNTHESIS PROTEIN [Helicobacter pylori J99]	TRUE	1.91771	0.12761	129303	95068.8	142711	95427.8	30818.9	2497.49	34234.3	1.3601	0.133571
615	615	gi|4155438	N/A	N/A	putative [Helicobacter pylori J99]	TRUE	2.86981	0.04548	79411.3	59934.9	77260.3	61495.5	11296.5	3250.29	19476.4	1.32496	0.122203
616	616	gi|4154835	N/A	N/A	GUANYLATE KINASE [Helicobacter pylori J99]	TRUE	-0.517014	0.63242	89490	95310	99943	93666.2	19274.2	2941.69	-5819.94	0.938937	-0.0273637
617	617	gi|4154551	N/A	N/A	putative TYPE II restriction enzyme [Helicobacter pylori J99]	TRUE	-2.61385	0.05918	63963.6	87594.5	63924.7	94697	5375.73	14707.3	-23631	0.730223	-0.136544
618	618	gi|4155103	N/A	N/A	putative lipopolysaccharide biosynthesis protein [Helicobacter pylori J99]	TRUE	3.56366	0.02351	87830.3	52534.2	92087.9	45662.6	11097.4	13082.2	35296.1	1.67187	0.223202
619	619	gi|4155589	N/A	N/A	putative CYTOCHROME C-TYPE BIOGENESIS PROTEIN [Helicobacter pylori J99]	TRUE	-0.46144	0.66846	112891	126124	92649.7	127024	49500.5	4091.31	-13232.5	0.895083	-0.0481366
620	620	gi|4154791	N/A	N/A	putative [Helicobacter pylori J99]	TRUE	0.62698	0.56468	68898.7	59038.7	72387.8	55328.7	23670.4	13477.6	9859.98	1.16701	0.0670741
621	621	gi|4155921	N/A	N/A	DNA transfer protein [Helicobacter pylori J99]	TRUE	1.00779	0.37057	140085	118067	123569	113872	29344.6	23891	22017.4	1.18648	0.0742611
622	622	gi|6648010	N/A	N/A	RecName: Full=UPF0092 membrane protein jhp_1448	TRUE	-8.26608	0.00117	139460	303275	133167	292833	27442	20619.3	-163815	0.459848	-0.337386
623	623	gi|9789721	N/A	N/A	RecName: Full=Acyl carrier protein; Short=ACP	TRUE	-7.85311	0.00142	244852	339049	244888	334211	1790.43	20698.4	-94196.9	0.722173	-0.141359
624	624	gi|4155967	N/A	N/A	putative motility protein [Helicobacter pylori J99]	TRUE	0.773088	0.48262	90200.2	80045	100276	73764.6	19949.8	10939.1	10155.2	1.12687	0.0518735
625	625	gi|4155877	N/A	N/A	putative [Helicobacter pylori J99]	TRUE	35.8253	3.6236e-06	120767	52492.9	121385	51999.1	2994.21	1389.45	68274.5	2.30064	0.361849
626	626	gi|4155604	N/A	N/A	putative [Helicobacter pylori J99]	TRUE	6.37689	0.0031	91765.9	35115.6	92417.4	37483	14818.2	4145.04	56650.2	2.61325	0.417181
627	627	gi|4155218	N/A	N/A	putative Outer membrane protein [Helicobacter pylori J99]	TRUE	4.04695	0.01551	40901.8	10171.6	34989.9	8888.48	12818.9	2942.23	30730.2	4.02116	0.604352
628	628	gi|4154862	N/A	N/A	septum formation protein [Helicobacter pylori J99]	TRUE	2.63858	0.05767	74598.8	40888.3	85444.2	39465.6	20831.5	7464.88	33710.4	1.82445	0.261132
629	629	gi|7388015	N/A	N/A	RecName: Full=Protein-L-isoaspartate O-methyltransferase; AltName: Full=L-isoaspartyl protein carboxyl methyltransferase; AltName: Full=Protein L-isoaspartyl methyltransferase; AltName: Full=Protein-beta-aspartate methyltransferase; Short=PIMT	TRUE	-0.783657	0.47704	94834.8	102711	85203.9	102489	17039	3563.78	-7876.03	0.923318	-0.0346485
630	630	gi|7674219	N/A	N/A	RecName: Full=50S ribosomal protein L20	TRUE	2.09169	0.10463	463033	347011	458056	308988	14099.7	95033	116022	1.33435	0.125268
631	631	gi|4155642	N/A	N/A	ATP synthase B' [Helicobacter pylori J99]	TRUE	2.16257	0.09661	145730	84443.8	156742	63119.9	19348.3	45111.1	61286	1.72576	0.236981
632	632	gi|9087190	N/A	N/A	RecName: Full=Dihydroorotase; Short=DHOase	TRUE	8.82593	0.00091	76000.7	31105.9	76317.1	30056.9	7741.23	4206.75	44894.8	2.44329	0.387975
633	633	gi|4155751	N/A	N/A	putative [Helicobacter pylori J99]	TRUE	13.6471	0.00017	348169	130877	340224	120421	18403.4	20539.3	217292	2.66028	0.424928
634	634	gi|4155537	N/A	N/A	putative [Helicobacter pylori J99]	TRUE	1.913	0.1283	53115.2	36021	57005	34486	14674.3	4920.56	17094.2	1.47456	0.168663
635	635	gi|4155476	N/A	N/A	putative [Helicobacter pylori J99]	TRUE	1.58228	0.18875	44970.1	28687.1	40037.2	22239.3	10244.6	14586.1	16283	1.56761	0.195237
636	636	gi|4154582	N/A	N/A	putative Outer membrane protein [Helicobacter pylori J99]	TRUE	0.591465	0.58602	124113	118011	118233	115526	10349.7	14568.1	6102.37	1.05171	0.0218961
637	637	gi|4155568	N/A	N/A	putative [Helicobacter pylori J99]	TRUE	5.62811	0.0049	139289	68142.3	136970	72519.7	6368.54	20948.8	71146.8	2.04409	0.3105
638	638	gi|4155012	N/A	N/A	putative cag island protein [Helicobacter pylori J99]	TRUE	4.78778	0.00873	55631.4	32034.6	58205	31385.6	5089.61	6853.26	23596.8	1.7366	0.2397
639	639	gi|4155201	N/A	N/A	putative Outer membrane protein [Helicobacter pylori J99]	TRUE	0.654256	0.54866	81821.8	61405.5	83514.3	31110.4	3798.94	53915.7	20416.4	1.33248	0.124662
640	640	gi|4155775	N/A	N/A	outer membrane protein - adhesin [Helicobacter pylori J99]	TRUE	-1.39293	0.23607	13347.9	52260.1	13201.7	34808.5	8717.3	47594.1	-38912.2	0.255413	-0.592757
641	641	gi|4155422	N/A	N/A	putative IRON-REGULATED OUTER MEMBRANE PROTEIN [Helicobacter pylori J99]	TRUE	0.518865	0.63124	106299	80009.2	88838.6	35474.3	32058.9	81694.1	26289.8	1.32858	0.123389
642	642	gi|4155391	N/A	N/A	IRON(III) DICITRATE TRANSPORT SYSTEM ATP-BINDING PROTEIN [Helicobacter pylori J99]	TRUE	3.33682	0.02892	51486.6	18971.4	45060.9	21746.6	15881.9	5711.72	32515.2	2.71391	0.433595
643	643	gi|7674141	N/A	N/A	RecName: Full=UDP-N-acetylglucosamine 1-carboxyvinyltransferase; AltName: Full=Enoylpyruvate transferase; AltName: Full=UDP-N-acetylglucosamine enolpyruvyl transferase; Short=EPT	TRUE	3.42059	0.02677	74416.9	40868.4	72375.4	40889.9	16811.2	2442.31	33548.5	1.82089	0.260284
644	644	gi|4155460	N/A	N/A	GLYCEROL-3-PHOSPHATE DEHYDROGENASE (NAD+) [Helicobacter pylori J99]	TRUE	5.89101	0.00415	77461.8	26965.5	76283.3	22573.2	8383.14	12253.5	50496.3	2.87263	0.458279
645	645	gi|4154846	N/A	N/A	FLAGELLAR M-RING PROTEIN [Helicobacter pylori J99]	TRUE	1.72156	0.16026	247252	73375.2	339296	74206	174928	1657.86	173877	3.36969	0.52759
646	646	gi|4155882	N/A	N/A	putative [Helicobacter pylori J99]	TRUE	-2.01455	0.11421	84891.6	120915	90098.7	120332	30391.3	5967.35	-36023	0.702079	-0.153614
647	647	gi|54039412	N/A	N/A	RecName: Full=30S ribosomal protein S18	TRUE	14.4999	0.00013	511616	168437	516028	175843	30488.2	27403.6	343179	3.03743	0.482506
648	648	gi|8134632	N/A	N/A	RecName: Full=Pantothenate synthetase; Short=PS; AltName: Full=Pantoate--beta-alanine ligase; AltName: Full=Pantoate-activating enzyme	TRUE	6.19739	0.00345	113723	47612.5	120937	50068.3	17827.6	4853.56	66110.1	2.3885	0.378125
649	649	gi|4154647	N/A	N/A	putative [Helicobacter pylori J99]	TRUE	-2.70422	0.05386	158908	183781	166564	184458	15182.2	4827.89	-24873.4	0.864658	-0.0631558
650	650	gi|4155442	N/A	N/A	GERANYLTRANSTRANSFERASE [Helicobacter pylori J99]	TRUE	3.82695	0.01867	147259	93226.8	140252	92295.4	23645	6239.44	54031.8	1.57957	0.19854
651	651	gi|7674217	N/A	N/A	RecName: Full=50S ribosomal protein L17	TRUE	14.168	0.00014	350643	157656	349944	156083	14473.4	18631.9	192988	2.22411	0.347156
652	652	gi|4154848	N/A	N/A	putative FLAGELLAR EXPORT APPARATUS [Helicobacter pylori J99]	TRUE	4.4925	0.01088	228370	114255	221037	116017	42506.9	11350	114115	1.99877	0.300763
653	653	gi|54037073	N/A	N/A	RecName: Full=Putative biopolymer transport protein ExbD-like 2	TRUE	-0.369406	0.73055	217376	222701	223376	233370	13224.7	21176.3	-5324.79	0.97609	-0.0105102
654	654	gi|4154805	N/A	N/A	putative FLAGELLAR-HOOK ASSOCIATED PROTEIN 3 (HAP3) [Helicobacter pylori J99]	TRUE	1.29705	0.26437	24989.9	12938.8	16741.7	13996.4	15055.7	5683.57	12051.1	1.93139	0.28587
655	655	gi|9297062	N/A	N/A	RecName: Full=Dihydroorotate dehydrogenase (quinone); AltName: Full=DHOdehase; Short=DHOD; Short=DHODase; AltName: Full=Dihydroorotate oxidase	TRUE	0.632154	0.56162	94641.5	78527.8	95461.9	70403.9	5015.35	43864.5	16113.7	1.2052	0.0810582
656	656	gi|4156094	N/A	N/A	Ubiquinol cytochrome c oxidoreductase, 2Fe-2S subunit [Helicobacter pylori J99]	TRUE	2.88069	0.04498	137868	103153	136756	101899	11826.9	17198.9	34715.2	1.33654	0.125982
657	657	gi|4155998	N/A	N/A	putative ATP-DEPENDENT DNA HELICASE [Helicobacter pylori J99]	TRUE	1.2383	0.28331	63085.8	51169.6	59504.8	48306.1	13887.7	9216.38	11916.2	1.23288	0.0909194
658	658	gi|4155140	N/A	N/A	PHOSPHOSERINE PHOSPHATASE [Helicobacter pylori J99]	TRUE	16.7838	7.3855e-05	529765	328674	537249	329417	15614.5	13669	201091	1.61183	0.207318
659	659	gi|4155156	N/A	N/A	putative [Helicobacter pylori J99]	TRUE	3.42105	0.02675	104611	57267.1	117669	55365.9	23538.6	4527.34	47344.3	1.82673	0.261674
660	660	gi|4155280	N/A	N/A	putative [Helicobacter pylori J99]	TRUE	-1.65137	0.17401	105494	116299	105189	120276	4439.65	10427.1	-10805	0.907093	-0.0423484
661	661	gi|4155292	N/A	N/A	putative [Helicobacter pylori J99]	TRUE	5.7047	0.00467	62296.1	25083.8	65971.6	25196.9	11273.2	752.762	37212.3	2.48352	0.395068
662	662	gi|8928121	N/A	N/A	RecName: Full=GTP cyclohydrolase-2; AltName: Full=GTP cyclohydrolase II	TRUE	31.3033	6.2065e-06	210603	128744	211404	129232	4318.32	1366.52	81859.3	1.63583	0.213738
663	663	gi|4154648	N/A	N/A	putative [Helicobacter pylori J99]	TRUE	6.76844	0.00249	258745	203292	261982	202117	13920.3	2756.34	55453.3	1.27278	0.104752
664	664	gi|4155511	N/A	N/A	putative [Helicobacter pylori J99]	TRUE	-6.22971	0.00338	45676.3	65387.2	46298.9	64720.9	5247.73	1579.26	-19710.8	0.698552	-0.155801
665	665	gi|54039557	N/A	N/A	RecName: Full=30S ribosomal protein S9	TRUE	4.19663	0.01373	808387	266859	932087	281783	220684	35379.6	541529	3.02927	0.481338
666	666	gi|4155028	N/A	N/A	cag island protein [Helicobacter pylori J99]	TRUE	-1.94916	0.12308	19661.1	166345	20627.1	208829	1799.08	130332	-146684	0.118195	-0.927401
667	667	gi|6685664	N/A	N/A	RecName: Full=UDP-N-acetylglucosamine--N-acetylmuramyl-(pentapeptide) pyrophosphoryl-undecaprenol N-acetylglucosamine transferase; AltName: Full=Undecaprenyl-PP-MurNAc-pentapeptide-UDPGlcNAc GlcNAc transferase	TRUE	0.904594	0.41684	129063	50133.8	46240.9	35552.6	147483	32994	78929.4	2.57437	0.410671
668	668	gi|4155050	N/A	N/A	putative [Helicobacter pylori J99]	TRUE	13.8185	0.00016	224581	99934.1	231048	95719.6	13711.3	7489.85	124647	2.24729	0.351659
669	669	gi|4154787	N/A	N/A	putative [Helicobacter pylori J99]	TRUE	6.38074	0.0031	176003	125938	181050	128335	12856	4405.92	50064.7	1.39754	0.145363
670	670	gi|81555083	N/A	N/A	RecName: Full=Flagellar assembly factor FliW 2	TRUE	-2.0203	0.11346	78215.9	94259.3	74787.9	95397.3	11865.3	6956.84	-16043.4	0.829795	-0.0810291
671	671	gi|4155251	N/A	N/A	putative [Helicobacter pylori J99]	TRUE	3.2626	0.031	177398	91073.2	183183	99596.9	11579.3	44341.3	86325.2	1.94787	0.289559
672	672	gi|8134789	N/A	N/A	RecName: Full=UvrABC system protein B; Short=Protein UvrB; AltName: Full=Excinuclease ABC subunit B	TRUE	0.916608	0.41121	112052	89004.9	124143	84818.8	37383.9	22341.6	23047.4	1.25895	0.100007
673	673	gi|7531198	N/A	N/A	RecName: Full=Ribonuclease 3; AltName: Full=Ribonuclease III; Short=RNase III	TRUE	12.486	0.00024	114953	45575.9	118871	45132.2	6949.02	6658.22	69377	2.52223	0.401785
674	674	gi|562814892	N/A	N/A	Type I specificity subunit [Helicobacter pylori J99]	TRUE	5.68002	0.00474	137449	107740	139352	105881	4424.48	7905.32	29708.6	1.27574	0.105763
675	675	gi|4155079	N/A	N/A	putative [Helicobacter pylori J99]	TRUE	1.27137	0.2725	69997.8	33150.3	45111	23667.7	46065.3	19948.9	36847.5	2.11153	0.324597
676	676	gi|81625872	N/A	N/A	RecName: Full=NADH-quinone oxidoreductase subunit B; AltName: Full=NADH dehydrogenase I subunit B; AltName: Full=NDH-1 subunit B	TRUE	18.5664	4.9532e-05	227043	49426.8	229665	52690.9	13187.2	10032.5	177616	4.59352	0.662145
677	677	gi|6647858	N/A	N/A	RecName: Full=Protein translocase subunit SecF	TRUE	8.7951	0.00092	95952.1	41462.2	96137.3	36436.5	2381.65	10463.3	54489.9	2.31421	0.364402
678	678	gi|4155583	N/A	N/A	putative ZINC-METALLO PROTEASE [Helicobacter pylori J99]	TRUE	-6.64871	0.00266	78282.2	110086	80039	108357	6070.02	5638.91	-31803.4	0.711103	-0.148067
679	679	gi|4155874	N/A	N/A	NICOTINATE-NUCLEOTIDE PYROPHOSPHORYLASE [Helicobacter pylori J99]	TRUE	4.03063	0.01573	115122	56606.7	120633	47787.3	9649.39	23220	58514.9	2.03371	0.308289
680	680	gi|6831645	N/A	N/A	RecName: Full=Ribosome-recycling factor; Short=RRF; AltName: Full=Ribosome-releasing factor	TRUE	24.1185	1.753e-05	225751	46644.1	231095	49624	11272.4	6194.86	179107	4.83986	0.684833
681	681	gi|4154524	N/A	N/A	putative [Helicobacter pylori J99]	TRUE	-1.60295	0.18421	23757.1	40534.1	22866	43392.8	17392.6	5111.68	-16777	0.586102	-0.232027
682	682	gi|8469205	N/A	N/A	RecName: Full=Phosphopantetheine adenylyltransferase; AltName: Full=Dephospho-CoA pyrophosphorylase; AltName: Full=Pantetheine-phosphate adenylyltransferase; Short=PPAT	TRUE	13.6447	0.00017	121505	43688.6	125006	41945.1	8755.9	4572.4	77816	2.78115	0.444224
683	683	gi|4154854	N/A	N/A	putative [Helicobacter pylori J99]	TRUE	10.8018	0.00042	51787.1	15706.2	48652.6	14812.8	5531.84	1694.41	36080.9	3.29724	0.518151
684	684	gi|4155239	N/A	N/A	putative abc transporter, ATP-binding protein [Helicobacter pylori J99]	TRUE	-2.9524	0.04187	129563	173819	125619	172082	24135.9	9568.49	-44256.3	0.745389	-0.127617
685	685	gi|4155968	N/A	N/A	putative [Helicobacter pylori J99]	TRUE	1.6253	0.17942	92754.8	85651.7	91219.3	85743.9	7452.53	1326.15	7103.07	1.08293	0.0346003
686	686	gi|7388124	N/A	N/A	RecName: Full=30S ribosomal protein S11	TRUE	8.45937	0.00107	825380	667729	836634	663864	22692.1	22956.5	157651	1.2361	0.0920538
687	687	gi|7388358	N/A	N/A	RecName: Full=Urease accessory protein UreE	TRUE	0.645614	0.5537	59483	52602.1	62600.7	52386.9	10935.4	14872.6	6880.94	1.13081	0.0533901
688	688	gi|6707717	N/A	N/A	RecName: Full=UDP-N-acetylenolpyruvoylglucosamine reductase; AltName: Full=UDP-N-acetylmuramate dehydrogenase	TRUE	-2.20911	0.09172	115347	207227	95305	224439	37299.2	61630.2	-91879.9	0.556622	-0.25444
689	689	gi|4156054	N/A	N/A	putative OUTER MEMBRANE PROTEIN [Helicobacter pylori J99]	TRUE	0.540911	0.61728	159848	146586	177334	141825	39888.2	14569.7	13261.9	1.09047	0.0376143
690	690	gi|228312327	N/A	N/A	Chain B, Crystal Structure Of The Beta-Beta-Alpha-Me Type Ii Restriction Endonuclease Hpy99i In The Absence Of Edta	TRUE	3.72876	0.02032	150733	73159.2	161996	76352.8	23349.8	27445.2	77574.1	2.06035	0.31394
691	691	gi|4154827	N/A	N/A	putative Outer membrane protein [Helicobacter pylori J99]	TRUE	-3.01713	0.03927	46296.6	101511	29780.7	101664	31588.8	2615.35	-55214.2	0.456075	-0.340963
692	692	gi|4155346	N/A	N/A	PANTOTHENATE METABOLISM FLAVOPROTEIN [Helicobacter pylori J99]	TRUE	1.36819	0.24307	84758.4	70449.2	77339.4	71024.6	16299.1	7904.44	14309.2	1.20311	0.0803066
693	693	gi|4154798	N/A	N/A	putative vacuolating cytotoxin (VacA) paralog [Helicobacter pylori J99]	TRUE	0.0492991	0.96304	42138.3	41143.1	53134.1	50117.7	20892.1	28039.6	995.263	1.02419	0.0103807
694	694	gi|284055601	N/A	N/A	Chain A, Agmatine Deiminase From Helicobacter Pylori	TRUE	-0.949578	0.3961	217877	360224	97530.9	413983	223991	131314	-142347	0.604837	-0.218362
695	695	gi|4156079	N/A	N/A	FOLYLPOLYGLUTAMATE SYNTHASE [Helicobacter pylori J99]	TRUE	-2.33021	0.08023	50919.5	69043.2	45939.6	68083.3	12310.6	5470.64	-18123.7	0.737502	-0.132237
696	696	gi|4155213	N/A	N/A	putative [Helicobacter pylori J99]	TRUE	12.4395	0.00024	1.21758e+06	191485	1.21951e+06	110851	4389.1	142805	1.0261e+06	6.35866	0.803365
697	697	gi|4155345	N/A	N/A	putative SUGAR NUCLEOTIDE BIOSYNTHESIS PROTEIN [Helicobacter pylori J99]	TRUE	1.38308	0.23883	172440	135975	185686	136673	40824.3	20462.3	36464.7	1.26817	0.103178
698	698	gi|7387981	N/A	N/A	RecName: Full=N utilization substance protein B homolog; Short=Protein NusB	TRUE	1.14705	0.31531	101926	83872.9	105752	90042	11723.1	24610.4	18052.9	1.21524	0.0846625
699	699	gi|4155618	N/A	N/A	putative lipopolysaccharide biosynthesis protein [Helicobacter pylori J99]	TRUE	-0.307334	0.77393	41051.6	46624.2	23932.5	51318.7	29952.8	9442.13	-5572.62	0.880478	-0.0552814
700	700	gi|4155066	N/A	N/A	RIBOSE 5-PHOSPHATE ISOMERASE [Helicobacter pylori J99]	TRUE	7.65921	0.00156	336349	247056	334948	239274	2804.47	19997.1	89293.4	1.36143	0.133995
701	701	gi|7388164	N/A	N/A	RecName: Full=30S ribosomal protein S19	TRUE	14.2445	0.00014	144723	28973	141360	28706.1	12706.4	6052.95	115750	4.99509	0.698544
702	702	gi|4156062	N/A	N/A	putative [Helicobacter pylori J99]	TRUE	1.0885	0.33756	67780.9	29173.2	39939.7	26135.5	61147.9	5917.36	38607.8	2.3234	0.366124
703	703	gi|4155290	N/A	N/A	putative Outer membrane protein [Helicobacter pylori J99]	TRUE	-0.27491	0.797	49533.3	50930.9	45378.8	53055.9	7554.79	4523.95	-1397.64	0.972558	-0.0120844
704	704	gi|4154665	N/A	N/A	putative [Helicobacter pylori J99]	TRUE	-2.41678	0.07302	35232.5	42921.2	35556.1	40578.2	1376.86	5335.53	-7688.71	0.820865	-0.0857285
705	705	gi|4155430	N/A	N/A	GLYCERALDEHYDE 3-PHOSPHATE DEHYDROGENASE [Helicobacter pylori J99]	TRUE	1.82831	0.14151	38205.5	21108.9	39938.7	21545.9	10311.2	12490.2	17096.6	1.80992	0.257661
706	706	gi|7387931	N/A	N/A	RecName: Full=Endonuclease MutS2	TRUE	2.02771	0.11251	63588.8	47937	71175.3	48231.1	13344.4	821.372	15651.8	1.32651	0.12271
707	707	gi|4155474	N/A	N/A	putative cation efflux system protein [Helicobacter pylori J99]	TRUE	9.14702	0.00079	89216.6	39329.8	87053	39849	5922.06	7359.62	49886.9	2.26843	0.355725
708	708	gi|4154997	N/A	N/A	putative [Helicobacter pylori J99]	TRUE	9.93149	0.00058	79423.4	34233.2	81331.2	35597.5	5976.27	5137.8	45190.2	2.32007	0.365501
709	709	gi|4154922	N/A	N/A	putative [Helicobacter pylori J99]	TRUE	0.367366	0.73196	94020.2	65941.1	55563.8	27833.5	102757	83470.7	28079.2	1.42582	0.154065
710	710	gi|4156091	N/A	N/A	PENICILLIN-BINDING PROTEIN [Helicobacter pylori J99]	TRUE	-0.894573	0.42158	95472.3	123546	75595.8	124456	51296.7	17976.7	-28073.6	0.772768	-0.111951
711	711	gi|4155885	N/A	N/A	TYPE II DNA MODIFICATION ENZYME (METHYLTRANSFERASE) [Helicobacter pylori J99]	TRUE	1.62125	0.18028	60217.2	20637.4	71090.5	19744.5	42136.3	3538.81	39579.8	2.91787	0.465065
712	712	gi|4155600	N/A	N/A	putative [Helicobacter pylori J99]	TRUE	-0.323913	0.76223	71960.8	76885.7	62548.3	85409.8	21751.8	14845.2	-4924.9	0.935945	-0.0287496
713	713	gi|8928475	N/A	N/A	RecName: Full=Ribosomal RNA small subunit methyltransferase E; AltName: Full=16S rRNA m3U1498 methyltransferase	TRUE	2.51955	0.06539	52427.1	26324.7	48601.9	30136.1	16658.7	6668.76	26102.4	1.99155	0.299192
714	714	gi|562814888	N/A	N/A	Type IIG R-M system [Helicobacter pylori J99]	TRUE	-0.453226	0.67388	41313.3	49045.1	44674.6	64440.3	9743.52	27895.2	-7731.79	0.842353	-0.0745057
715	715	gi|4155320	N/A	N/A	osmoprotection ATP-binding protein [Helicobacter pylori J99]	TRUE	1.64112	0.17612	51511.7	21589.5	33799.3	19628.2	31390.5	3454.27	29922.2	2.38596	0.377663
716	716	gi|54040349	N/A	N/A	RecName: Full=Uncharacterized HIT-like protein jhp_0977	TRUE	18.3435	5.196e-05	401831	161450	403924	151938	7316.84	21485.9	240382	2.48889	0.396006
717	717	gi|4154755	N/A	N/A	putative histidine kinase sensor protein [Helicobacter pylori J99]	TRUE	2.5834	0.06111	49823.9	36858.1	51130	37952.7	7083.81	5038.65	12965.8	1.35178	0.130905
718	718	gi|4155732	N/A	N/A	abc transporter, ATP-binding protein [Helicobacter pylori J99]	TRUE	3.20863	0.03263	73276.3	55036.2	73261	54370.2	8325.69	5256.45	18240.1	1.33142	0.124315
719	719	gi|4156022	N/A	N/A	putative ferredoxin-like protein [Helicobacter pylori J99]	TRUE	0.925716	0.40699	41120.7	31711.3	39661	40458.6	6467.56	16374.3	9409.4	1.29672	0.112846
720	720	gi|8134530	N/A	N/A	RecName: Full=Thymidylate kinase; AltName: Full=dTMP kinase	TRUE	6.42554	0.00302	73159.4	30190.1	79390.8	31474.7	11270.3	2671.69	42969.3	2.42329	0.384405
721	721	gi|4155669	N/A	N/A	TRNA (GUANINE-N1)-METHYLTRANSFERASE [Helicobacter pylori J99]	TRUE	10.8974	0.0004	58152.8	23490.6	58729.1	22344	3987.33	3801.76	34662.2	2.47558	0.393676
722	722	gi|4155569	N/A	N/A	histidine kinase - MCP coupling protein [Helicobacter pylori J99]	TRUE	14.1308	0.00015	75637.2	52482.8	75566.5	51499.3	1694.43	2276.76	23154.4	1.44118	0.158718
723	723	gi|6647760	N/A	N/A	RecName: Full=Ribulose-phosphate 3-epimerase; AltName: Full=Pentose-5-phosphate 3-epimerase; Short=PPE; AltName: Full=R5P3E	TRUE	22.1853	2.4436e-05	69545.1	20216.3	70435.3	20940.8	2914.07	2517.93	49328.8	3.44005	0.536565
724	724	gi|9910669	N/A	N/A	RecName: Full=Biopolymer transport protein ExbD	TRUE	6.44708	0.00298	297204	168602	286753	170711	33622.8	7950.35	128603	1.76276	0.246193
725	725	gi|4154606	N/A	N/A	CYSTEINE SYNTHASE [Helicobacter pylori J99]	TRUE	7.55248	0.00165	64022	20547.1	62773.8	19816.7	3521.8	9327.62	43474.9	3.11586	0.493578
726	726	gi|4154536	N/A	N/A	putative [Helicobacter pylori J99]	TRUE	6.97633	0.00222	55476	24476.1	55783.6	27753.1	5098.01	5766.01	30999.9	2.26654	0.355364
727	727	gi|4155743	N/A	N/A	putative DGTP PYROPHOSPHOHYDROLASE [Helicobacter pylori J99]	TRUE	1.66809	0.17062	33792.6	24784.7	34487.8	25391.1	8255.71	4396.23	9007.88	1.36345	0.134638
728	728	gi|4155065	N/A	N/A	putative [Helicobacter pylori J99]	TRUE	1.03336	0.35982	45309.2	33522.9	45700.2	29892.5	3842	19378.3	11786.4	1.35159	0.130845
729	729	gi|4155007	N/A	N/A	cag island protein [Helicobacter pylori J99]	TRUE	1.51734	0.20378	85671.5	69449.3	78630.5	76482.4	12703.5	13473.2	16222.2	1.23358	0.0911688
730	730	gi|4155160	N/A	N/A	CHORISMATE SYNTHASE [Helicobacter pylori J99]	TRUE	3.96442	0.01662	158272	58818.7	135468	58567.8	42229.7	10229.3	99453.2	2.69084	0.429888
731	731	gi|4155654	N/A	N/A	TYPE II DNA MODIFICATION ENZYME (METHYLTRANSFERASE) [Helicobacter pylori J99]	TRUE	6.38804	0.00308	107324	53620.2	107993	55198.3	4316.43	13906.8	53704.1	2.00156	0.301369
732	732	gi|81625861	N/A	N/A	RecName: Full=NADPH-dependent 7-cyano-7-deazaguanine reductase; AltName: Full=7-cyano-7-carbaguanine reductase; AltName: Full=NADPH-dependent nitrile oxidoreductase; AltName: Full=PreQ(0) reductase	TRUE	3.25281	0.03129	74354.1	37442.3	77846.3	28815.3	10172.5	16817.5	36911.8	1.98583	0.297942
733	733	gi|54037364	N/A	N/A	RecName: Full=Translation initiation factor IF-1	TRUE	9.2082	0.00077	253833	168157	253567	161265	9760.49	12823.4	85675.2	1.50949	0.178831
734	734	gi|4154550	N/A	N/A	putative TYPE II DNA MODIFICATION ENZYME (METHYLTRANSFERASE) [Helicobacter pylori J99]	TRUE	6.87772	0.00234	35465.3	16927.7	36822.9	17008.5	2620.59	3863.5	18537.6	2.0951	0.321205
735	735	gi|7388501	N/A	N/A	RecName: Full=Putative phosphate permease jhp_1384	TRUE	13.051	0.0002	125847	31378.5	127654	32948.7	12103.2	3270.47	94468.2	4.0106	0.60321
736	736	gi|4155519	N/A	N/A	INTEGRASE/RECOMBINASE (XERCD FAMILY) [Helicobacter pylori J99]	TRUE	1.73443	0.15786	90229.6	66944.3	90884.3	65268.3	16881.7	15991.5	23285.4	1.34783	0.129636
737	737	gi|4155229	N/A	N/A	putative [Helicobacter pylori J99]	TRUE	2.82501	0.04759	74248.4	46938.4	74125.4	44378.1	2058.26	16617.1	27310	1.58183	0.199159
738	738	gi|7387858	N/A	N/A	RecName: Full=S-ribosylhomocysteine lyase; AltName: Full=AI-2 synthesis protein; AltName: Full=Autoinducer-2 production protein LuxS	TRUE	4.27082	0.01294	49976.6	15774.3	44041.9	17038.5	12523.8	5962.9	34202.3	3.16823	0.500816
739	739	gi|4155992	N/A	N/A	putative [Helicobacter pylori J99]	TRUE	6.51859	0.00286	61578.7	28641.6	59474.3	28964.3	5097.57	7113.87	32937.1	2.14997	0.332433
740	740	gi|7674428	N/A	N/A	RecName: Full=Protein jhp_1168	TRUE	5.22032	0.00643	58709.2	33318.5	58792.4	32491.5	1566.84	8277.42	25390.7	1.76206	0.246021
741	741	gi|4156107	N/A	N/A	putative [Helicobacter pylori J99]	TRUE	2.66403	0.05615	55714	25626.1	54301.6	20996.7	2969.91	19335.2	30087.9	2.17411	0.337281
742	742	gi|4154921	N/A	N/A	putative [Helicobacter pylori J99]	TRUE	-0.524252	0.62781	68104.5	79264.1	52858.3	80516.4	36645.7	4057.87	-11159.6	0.85921	-0.0659009
743	743	gi|54040148	N/A	N/A	RecName: Full=Uncharacterized protein jhp_1419	TRUE	-4.38444	0.01183	111313	299325	149980	292703	71504.4	20090.2	-188012	0.371879	-0.429598
744	744	gi|4155458	N/A	N/A	putative [Helicobacter pylori J99]	TRUE	-1.85889	0.13658	73467	347076	71569.1	487428	7164.62	254840	-273609	0.211674	-0.674333
745	745	gi|81555015	N/A	N/A	RecName: Full=Na(+)/H(+) antiporter NhaA; AltName: Full=Sodium/proton antiporter NhaA	TRUE	2.33049	0.08021	160215	42439.7	131296	42753.1	87512.2	1857.22	117775	3.77512	0.57693
746	746	gi|4155282	N/A	N/A	putative [Helicobacter pylori J99]	TRUE	3.43509	0.02641	36687.3	17175.8	36297.4	16795.9	9786.73	1004.5	19511.5	2.13599	0.329599
747	747	gi|4154795	N/A	N/A	ATP-DEPENDENT ZINC METALLOPEPTIDASE [Helicobacter pylori J99]	TRUE	1.14637	0.31556	55468.9	34572.8	44288.9	41798.7	22731.4	21910.7	20896.1	1.60441	0.205315
748	748	gi|4155061	N/A	N/A	putative FLAGELLAR MOTOR SWITCH PROTEIN [Helicobacter pylori J99]	TRUE	5.94011	0.00403	54275.1	27975.6	56137.9	26001.2	5952.61	4834.59	26299.5	1.94009	0.287822
749	749	gi|4155543	N/A	N/A	putative [Helicobacter pylori J99]	TRUE	1.48001	0.21297	60869.4	9635.78	27885.6	8476.17	59909.3	2422.72	51233.6	6.31702	0.800512
750	750	gi|4155747	N/A	N/A	DIHYDROPTEROATE SYNTHASE [Helicobacter pylori J99]	TRUE	7.27411	0.0019	53877.6	15191.6	53325.2	18918.3	1690.21	9055.19	38686	3.54653	0.549804
751	751	gi|4155490	N/A	N/A	GLU-TRNA AMIDOTRANSFERASE, SUBUNIT C [Helicobacter pylori J99]	TRUE	2.8157	0.04804	142351	72786.8	141611	93036.3	2719.49	42705.5	69564.5	1.95573	0.291309
752	752	gi|4155128	N/A	N/A	putative 3-HYDROXYACID DEHYDROGENASE [Helicobacter pylori J99]	TRUE	2.06587	0.10773	60241.7	14989.5	49985.9	13894.1	37826.9	2926.93	45252.3	4.01894	0.604111
753	753	gi|4155904	N/A	N/A	putative [Helicobacter pylori J99]	TRUE	-13.494	0.00017	44315.9	71842.5	45479.5	71562.2	2655.59	2330.57	-27526.6	0.616848	-0.209822
754	754	gi|6919918	N/A	N/A	RecName: Full=4-diphosphocytidyl-2-C-methyl-D-erythritol kinase; Short=CMK; AltName: Full=4-(cytidine-5'-diphospho)-2-C-methyl-D-erythritol kinase	TRUE	4.17252	0.014	60488.3	32152.4	61026	32496.2	10224.7	5814.8	28335.9	1.8813	0.274458
755	755	gi|4155984	N/A	N/A	putative [Helicobacter pylori J99]	TRUE	1.14842	0.3148	25726.9	23586.9	26044.4	23520.4	3200.11	419.595	2139.97	1.09073	0.0377161
756	756	gi|4154974	N/A	N/A	putative Outer membrane protein [Helicobacter pylori J99]	TRUE	2.5151	0.0657	2500.75	1103.87	2804.2	1189.4	715.565	642.937	1396.88	2.26544	0.355153
757	757	gi|4155623	N/A	N/A	putative Outer membrane protein [Helicobacter pylori J99]	TRUE	-0.769821	0.48435	63291.2	79855	51118.5	68216.2	28776.1	23681.5	-16563.8	0.792576	-0.100959
758	758	gi|4156093	N/A	N/A	Ubiquinol cytochrome c oxidoreductase, cytochrome b subunit [Helicobacter pylori J99]	TRUE	21.8008	2.6193e-05	180224	74347.3	178471	74614.8	8316.86	1260.15	105877	2.42408	0.384547
759	759	gi|4155973	N/A	N/A	putative [Helicobacter pylori J99]	TRUE	1.73349	0.15804	64597.9	18060.2	84899.3	20833	46132.5	5827.71	46537.7	3.57681	0.553496
760	760	gi|4155095	N/A	N/A	PENICILLIN-BINDING PROTEIN [Helicobacter pylori J99]	TRUE	0.841459	0.44746	56870.8	33485.4	33130	31739.8	47246.4	9213.02	23385.4	1.69838	0.230034
761	761	gi|4155150	N/A	N/A	glycerol-3-phosphate dehydrogenase [Helicobacter pylori J99]	TRUE	3.53548	0.02411	62176.5	33909.6	64641.3	39831.4	4808.74	12986.4	28266.9	1.8336	0.263304
762	762	gi|4154777	N/A	N/A	putative [Helicobacter pylori J99]	TRUE	1.38162	0.23924	71182.8	54508.9	73182.8	59228.5	15843.3	13635.4	16673.9	1.30589	0.115908
763	763	gi|4154642	N/A	N/A	Cytochrome oxidase (CBB3-TYPE) [Helicobacter pylori J99]	TRUE	-4.16672	0.01407	17406.1	32235.9	18545.5	32957.9	5959.53	1576.54	-14829.8	0.539961	-0.267638
764	764	gi|4155881	N/A	N/A	1-ACYL-SN-GLYCEROL-3-PHOSPHATE ACYLTRANSFERASE [Helicobacter pylori J99]	TRUE	1.35263	0.24758	32320.4	24914.1	35256.4	28253.6	6270.59	7114.92	7406.26	1.29727	0.113031
765	765	gi|81859457	N/A	N/A	RecName: Full=tRNA (cmo5U34)-methyltransferase	TRUE	2.6948	0.05439	16671.1	9152.52	15791.8	10357.5	3185.18	3634.19	7518.56	1.82147	0.260423
766	766	gi|4155180	N/A	N/A	putative TYPE II DNA MODIFICATION ENZYME (METHYLTRANSFERASE) [Helicobacter pylori J99]	TRUE	-0.677971	0.53498	53557.2	87051	56120.7	37957.5	5643.45	85382.1	-33493.8	0.61524	-0.210956
767	767	gi|4156063	N/A	N/A	DNA REPAIR PROTEIN(RECOMBINATION PROTEIN N) [Helicobacter pylori J99]	TRUE	16.0013	8.9188e-05	44927.6	15915.8	44808.6	17072.2	583.157	3085.75	29011.8	2.82283	0.450685
768	768	gi|4155473	N/A	N/A	putative [Helicobacter pylori J99]	TRUE	4.94223	0.0078	30630.8	25255.4	30064.4	25035.3	1769.79	645.587	5375.43	1.21284	0.0838044
769	769	gi|9087141	N/A	N/A	RecName: Full=Shikimate dehydrogenase	TRUE	6.50355	0.00288	297909	230490	299558	232675	16203.8	7734.69	67418.7	1.2925	0.111431
770	770	gi|4154983	N/A	N/A	putative [Helicobacter pylori J99]	TRUE	1.93004	0.12581	203792	55279.5	270325	68743	130827	25444.4	148513	3.68658	0.566623
771	771	gi|4154709	N/A	N/A	putative [Helicobacter pylori J99]	TRUE	-1.11405	0.32768	21297.8	25809.3	19416	24300.2	6482.86	2678.15	-4511.57	0.825196	-0.0834426
772	772	gi|4154819	N/A	N/A	putative [Helicobacter pylori J99]	TRUE	0.0733437	0.94505	140627	131214	32002.7	184130	199194	98686.6	9413.29	1.07174	0.0300895
773	773	gi|7388503	N/A	N/A	RecName: Full=Uncharacterized protein jhp_1318	TRUE	25.0593	1.5055e-05	61855.8	19036.6	62620.2	18192.4	2517.88	1555.44	42819.2	3.2493	0.51179
774	774	gi|4155958	N/A	N/A	putative Outer membrane protein [Helicobacter pylori J99]	TRUE	4.65494	0.00963	24184	6448.39	26637.7	6100.36	6055.96	2622.08	17735.7	3.7504	0.574078
775	775	gi|4155039	N/A	N/A	putative [Helicobacter pylori J99]	TRUE	5.68277	0.00473	60538.7	19430.2	59222.9	17927	6604.68	10647.3	41108.5	3.1157	0.493556
776	776	gi|7674181	N/A	N/A	RecName: Full=S-adenosylmethionine:tRNA ribosyltransferase-isomerase; AltName: Full=Queuosine biosynthesis protein QueA	TRUE	2.68128	0.05516	25646.2	19151.7	27004.6	17455.3	2669.71	3236.25	6494.51	1.33911	0.126816
777	777	gi|6685330	N/A	N/A	RecName: Full=ATP-dependent Clp protease proteolytic subunit; AltName: Full=Endopeptidase Clp	TRUE	20.6919	3.2227e-05	151357	20457.2	149753	20103	8318.55	7131.69	130899	7.39867	0.869154
778	778	gi|8134805	N/A	N/A	RecName: Full=UvrABC system protein C; Short=Protein UvrC; AltName: Full=Excinuclease ABC subunit C	TRUE	1.75717	0.15372	30574.3	19999.2	29268	19935.9	8497.07	6038.1	10575.1	1.52878	0.184344
779	779	gi|4154901	N/A	N/A	HOMOSERINE KINASE [Helicobacter pylori J99]	TRUE	1.05632	0.3504	18316.7	14347.3	20350.9	14518.2	5321.38	3747.84	3969.45	1.27667	0.106078
780	780	gi|6647976	N/A	N/A	RecName: Full=Acyl-CoA thioesterase YbgC	TRUE	3.31815	0.02943	35429.5	29432.7	34307.1	29446.2	1970.54	2432.25	5996.87	1.20375	0.0805358
781	781	gi|4155244	N/A	N/A	putative FLAGELLAR PROTEIN [Helicobacter pylori J99]	TRUE	0.065416	0.95098	25873.6	24596.2	33315.5	11304.1	19558.2	27592.8	1277.36	1.05193	0.0219883
782	782	gi|4155219	N/A	N/A	putative [Helicobacter pylori J99]	TRUE	5.73884	0.00457	175264	56646.3	158669	62036	29638.1	20080.7	118617	3.094	0.490521
783	783	gi|4155598	N/A	N/A	putative SUGAR NUCLEOTIDE BIOSYNTHESIS [Helicobacter pylori J99]	TRUE	0.069052	0.94826	7321.82	6953.3	3419.98	8459.95	8283.02	4103.61	368.525	1.053	0.0224284
784	784	gi|8134767	N/A	N/A	RecName: Full=Anthranilate synthase component 1; Short=AS; Short=ASI	TRUE	13.6808	0.00017	35108.7	9095.1	34715.6	8905.72	2986.33	1388.74	26013.6	3.86017	0.586607
785	785	gi|4155455	N/A	N/A	putative [Helicobacter pylori J99]	TRUE	2.33707	0.07963	98831.7	66631.2	102050	64749.5	20809.2	11683	32200.5	1.48326	0.171219
786	786	gi|4155573	N/A	N/A	putative [Helicobacter pylori J99]	TRUE	4.01123	0.01598	18921.8	8654.06	18696.1	8229.12	3903.34	2102.56	10267.7	2.18646	0.339742
787	787	gi|4155548	N/A	N/A	putative [Helicobacter pylori J99]	TRUE	1.02832	0.36191	32772.2	24859.6	36090.3	27101	7770.27	10828.2	7912.62	1.31829	0.120012
788	788	gi|4155451	N/A	N/A	putative AMINO ACID ABC TRANSPORTER, BINDING PROTEIN PRECURSOR [Helicobacter pylori J99]	TRUE	1.72618	0.15939	48252.7	37714.8	48869.4	40778.1	1253.86	10499.2	10537.9	1.27941	0.10701
789	789	gi|4155692	N/A	N/A	putative Outer membrane protein [Helicobacter pylori J99]	TRUE	4.85456	0.00831	19681.8	5439.31	20109.7	6176.89	2827.26	4222.43	14242.5	3.61845	0.558522
790	790	gi|4155884	N/A	N/A	putative [Helicobacter pylori J99]	TRUE	0.546384	0.61385	11683.7	9523.85	11716.2	12399.4	828.88	6796.4	2159.84	1.22678	0.0887676
791	791	gi|4155142	N/A	N/A	putative Outer membrane protein [Helicobacter pylori J99]	TRUE	-6.20446	0.00343	86345.2	130408	84683.8	127030	5635.45	10933.7	-44062.4	0.662118	-0.179065
792	792	gi|4154738	N/A	N/A	putative [Helicobacter pylori J99]	TRUE	5.32343	0.00599	40080.5	14615.8	42518.1	12835.9	6528.25	5101.8	25464.8	2.74228	0.438112
793	793	gi|4155075	N/A	N/A	putative [Helicobacter pylori J99]	TRUE	1.12979	0.32172	19614.5	13369.4	16365	12313	7840.2	5495.18	6245.11	1.46712	0.166466
794	794	gi|4156047	N/A	N/A	arginase [Helicobacter pylori J99]	TRUE	6.23316	0.00337	18864.4	6031.51	18271	5865.5	2437.45	2602.87	12832.9	3.12765	0.495218
795	795	gi|4155059	N/A	N/A	putative SIDEROPHORE-MEDIATED IRON TRANSPORT PROTEIN [Helicobacter pylori J99]	TRUE	0.781883	0.47798	39734.1	31878.2	36196.6	34610.7	16399	5824.77	7855.93	1.24644	0.0956701
796	796	gi|4154957	N/A	N/A	putative [Helicobacter pylori J99]	TRUE	-0.437847	0.6841	76430.8	81360.3	78584.7	89445.2	6088.85	18525.5	-4929.56	0.939411	-0.0271445
797	797	gi|4154898	N/A	N/A	putative RIBOSOME-BINDING FACTOR A [Helicobacter pylori J99]	TRUE	7.39347	0.00178	137619	39078.6	132582	29099.5	12447.5	19441.4	98540.4	3.52159	0.546739
798	798	gi|6685958	N/A	N/A	RecName: Full=Holliday junction ATP-dependent DNA helicase RuvA	TRUE	-1.19365	0.29857	36049.8	39807.8	34074.8	41081.5	3987.05	3720.18	-3758.02	0.905596	-0.0430656
799	799	gi|4154692	N/A	N/A	putative [Helicobacter pylori J99]	TRUE	-2.62223	0.05866	176931	224328	177738	210761	11303	29195.7	-47397.6	0.788714	-0.103081
800	800	gi|4156039	N/A	N/A	putative [Helicobacter pylori J99]	TRUE	20.0614	3.6437e-05	197728	58074.8	192723	58787.7	9670.7	7201.11	139653	3.40472	0.532081
801	801	gi|4155735	N/A	N/A	O-SERINE ACETYLTRANSFERASE [Helicobacter pylori J99]	TRUE	11.7909	0.0003	46895	12602.6	46538.2	14642.1	2918.64	4105.78	34292.3	3.72105	0.570665
802	802	gi|4155405	N/A	N/A	Hydrogenase expression/formation protein [Helicobacter pylori J99]	TRUE	5.77357	0.00447	79251	34991.5	82165.4	36878.3	9017.43	9745.95	44259.5	2.26487	0.355042
803	803	gi|4155988	N/A	N/A	putative [Helicobacter pylori J99]	TRUE	0.718471	0.5122	32908.7	21618.1	31457.2	12623.3	9329.92	25569.9	11290.6	1.52228	0.182494
804	804	gi|4155433	N/A	N/A	putative [Helicobacter pylori J99]	TRUE	2.00332	0.11568	26342.2	12311.2	27529.6	13290.1	11781.9	2889.71	14031	2.1397	0.330352
805	805	gi|4155806	N/A	N/A	ANTHRANILATE SYNTHASE COMPONENT II [Helicobacter pylori J99]	TRUE	1.45657	0.21895	74793.8	44934.3	57518.4	44913	35475.1	1502.07	29859.6	1.66452	0.221288
806	806	gi|4154529	N/A	N/A	putative [Helicobacter pylori J99]	TRUE	-3.86441	0.01808	149625	161690	150405	163763	4002.26	3636.54	-12065.1	0.925382	-0.0336791
807	807	gi|4154646	N/A	N/A	putative [Helicobacter pylori J99]	TRUE	-5.55449	0.00514	5450.42	38669.9	6291.31	41288.5	2783.73	9977.77	-33219.5	0.140947	-0.850943
808	808	gi|7388140	N/A	N/A	RecName: Full=30S ribosomal protein S15	TRUE	2.01723	0.11386	127148	112972	127495	110213	901.471	12138.5	14176	1.12548	0.0513384
809	809	gi|4154611	N/A	N/A	putative [Helicobacter pylori J99]	TRUE	3.07681	0.03705	50924.7	26228.9	52070.8	33850.8	3380.13	13485	24695.8	1.94155	0.288148
810	810	gi|4154698	N/A	N/A	Fumarate reductase [Helicobacter pylori J99]	TRUE	1.55239	0.19552	42270.9	31886.7	45073.9	30731.7	7349.63	8956.5	10384.3	1.32566	0.122433
811	811	gi|50401715	N/A	N/A	RecName: Full=UPF0323 lipoprotein jhp_0217; Flags: Precursor	TRUE	5.25338	0.00628	19417.6	8353.58	20811.5	7536.29	2887.07	2229.71	11064.1	2.32447	0.366324
812	812	gi|4154785	N/A	N/A	LIPOPOLYSACCHARIDE HEPTOSYLTRANSFERASE-1 [Helicobacter pylori J99]	TRUE	0.787341	0.47511	98340.1	89163.8	98658.3	87497.7	19905.7	3355.8	9176.23	1.10291	0.0425417
813	813	gi|4155228	N/A	N/A	putative [Helicobacter pylori J99]	TRUE	0.791861	0.47275	1693.62	771.513	646.518	804.213	1995.01	296.626	922.107	2.19519	0.341473
814	814	gi|4154618	N/A	N/A	putative [Helicobacter pylori J99]	TRUE	0.884851	0.42622	91561.8	77959.3	91035.5	74459.8	12892.5	23296.8	13602.5	1.17448	0.0698464
815	815	gi|7674399	N/A	N/A	RecName: Full=Tryptophan synthase beta chain	TRUE	2.41075	0.0735	60178.7	24136.7	70339.3	24157.4	25016.7	6687.41	36042	2.49324	0.396764
816	816	gi|4155189	N/A	N/A	putative Outer membrane protein [Helicobacter pylori J99]	TRUE	4.19135	0.01379	45532.2	27244.4	46490.5	31113.3	3414.59	6741.93	18287.8	1.67125	0.223041
817	817	gi|4155594	N/A	N/A	putative outer membrane protein [Helicobacter pylori J99]	TRUE	10.497	0.00047	44674.8	10689.9	44310.2	8024.11	893.667	5535.97	33984.9	4.17916	0.621089
818	818	gi|4155634	N/A	N/A	putative [Helicobacter pylori J99]	TRUE	-12.4085	0.00024	48356.9	87809.9	50334.8	86228.5	4498.66	3176.49	-39453	0.5507	-0.259085
819	819	gi|4154776	N/A	N/A	putative [Helicobacter pylori J99]	TRUE	2.60175	0.05994	12700.5	7188.68	12661.7	7334.7	3639.33	468.535	5511.82	1.76674	0.247172
820	820	gi|4154925	N/A	N/A	RNA POLYMERASE SIGMA FACTOR (sigma 28) [Helicobacter pylori J99]	TRUE	0.848993	0.44371	89531.5	66503.1	74539.5	61614.8	39943.7	24732.4	23028.4	1.34628	0.129134
821	821	gi|8928280	N/A	N/A	RecName: Full=Primosomal protein N'; AltName: Full=ATP-dependent helicase PriA	TRUE	2.67394	0.05558	77757.9	40757.9	74249.5	40489.1	16619.3	17268.7	37000	1.9078	0.280533
822	822	gi|4155582	N/A	N/A	PROTOPORPHYRINOGEN OXIDASE [Helicobacter pylori J99]	TRUE	0.0835531	0.93743	114333	113481	113767	107470	7074.65	16190.9	852.344	1.00751	0.00324976
823	823	gi|4154906	N/A	N/A	putative [Helicobacter pylori J99]	TRUE	1.43801	0.22381	11144	5800.21	13244.5	7734.29	5398.03	3505.64	5343.78	1.92131	0.283597
824	824	gi|4155031	N/A	N/A	cag island protein [Helicobacter pylori J99]	TRUE	6.42343	0.00302	32693.3	10682.5	34240.6	10767.9	5799.73	1260.45	22010.8	3.06046	0.485787
825	825	gi|4154828	N/A	N/A	FLAGELLAR L-RING PROTEIN PRECURSOR (BASAL BODY L-RING PROTEIN) [Helicobacter pylori J99]	TRUE	-0.388527	0.71742	16131.3	17546.7	15974.8	15590.9	1229.09	6189.03	-1415.41	0.919335	-0.0365264
826	826	gi|4154908	N/A	N/A	putative [Helicobacter pylori J99]	TRUE	0.935627	0.40243	18473.3	14726.2	20901.7	13642.9	4976.13	4832.78	3747.09	1.25445	0.0984534
827	827	gi|4155759	N/A	N/A	putative [Helicobacter pylori J99]	TRUE	3.53153	0.0242	30876.9	10991.7	25836.9	12804.3	9019.52	3710.07	19885.2	2.80911	0.448568
828	828	gi|8928241	N/A	N/A	RecName: Full=NH(3)-dependent NAD(+) synthetase	TRUE	-2.77204	0.05023	74775	129145	78264.8	126383	32434.1	10104.7	-54369.7	0.579002	-0.23732
829	829	gi|4155202	N/A	N/A	putative [Helicobacter pylori J99]	TRUE	11.0362	0.00038	32723.3	9997.34	33131.2	11350.5	836.06	3467.3	22725.9	3.2732	0.514972
830	830	gi|4155647	N/A	N/A	putative [Helicobacter pylori J99]	TRUE	-0.449589	0.67629	37482.1	45306.3	21195.2	45206.8	30127	984.236	-7824.25	0.827303	-0.0823352
831	831	gi|4154535	N/A	N/A	ASPARTATE 1-DECARBOXYLASE [Helicobacter pylori J99]	TRUE	-0.636592	0.559	49390.2	68046.8	61588	62253.4	29268.9	41473.4	-18656.7	0.725826	-0.139167
832	832	gi|7388186	N/A	N/A	RecName: Full=30S ribosomal protein S21	TRUE	-0.0920293	0.9311	47856.1	50057.1	39072.7	51144.6	41166.2	4611.53	-2200.97	0.956031	-0.0195281
833	833	gi|4155376	N/A	N/A	CDP-DIACYLGLYCEROL PYROPHOSPHATASE [Helicobacter pylori J99]	TRUE	8.68382	0.00097	35108	9554.75	35034.5	7516.32	2868.62	4212.87	25553.3	3.6744	0.565187
834	834	gi|4155166	N/A	N/A	putative [Helicobacter pylori J99]	TRUE	4.87855	0.00817	42799.5	18651.2	43982.3	14146.2	2603.4	8168.6	24148.2	2.29472	0.36073
835	835	gi|4154729	N/A	N/A	putative [Helicobacter pylori J99]	TRUE	4.12334	0.01457	27847.4	14710.6	30229.2	14365.8	5388.95	1187.49	13136.8	1.89301	0.277154
836	836	gi|4155684	N/A	N/A	putative [Helicobacter pylori J99]	TRUE	17.0315	6.9699e-05	250949	126553	247000	128015	10409.4	7189.16	124396	1.98296	0.297314
837	837	gi|4155453	N/A	N/A	putative SODIUM/ALANINE SYMPORTER [Helicobacter pylori J99]	TRUE	-7.88366	0.0014	39777.8	52452.3	39877.7	51868.8	2359.85	1478.2	-12674.4	0.758362	-0.120123
838	838	gi|4154991	N/A	N/A	putative paralog of HpaA [Helicobacter pylori J99]	TRUE	-5.03032	0.00733	9812.27	18637.6	9481.11	17669.1	962.323	2882.34	-8825.28	0.526478	-0.278619
839	839	gi|4155950	N/A	N/A	FORMYLTETRAHYDROFOLATE HYDROLASE [Helicobacter pylori J99]	TRUE	-0.832782	0.4518	35534.1	50880.4	30639.2	46166.4	15221.2	28054.6	-15346.3	0.698385	-0.155905
840	840	gi|4155746	N/A	N/A	putative DNA poymerase III subunit delta' [Helicobacter pylori J99]	TRUE	-0.00191726	0.99856	39132.2	39203.5	26363.1	12490.5	41186.8	49514	-71.2919	0.998181	-0.000790488
841	841	gi|4154679	N/A	N/A	putative restriction enzyme [Helicobacter pylori J99]	TRUE	0.53723	0.6196	21368.2	17985.2	17993.9	17711.3	10079.8	4166.46	3383.01	1.1881	0.0748529
842	842	gi|4154718	N/A	N/A	putative [Helicobacter pylori J99]	TRUE	18.3277	5.2137e-05	57654.8	15607.8	58158.4	14402.4	1988.24	3440.43	42047	3.69397	0.567494
843	843	gi|4156077	N/A	N/A	putative [Helicobacter pylori J99]	TRUE	4.40155	0.01168	14298.2	10800.9	14345.5	10387.6	840.027	1090.06	3497.2	1.32379	0.121818
844	844	gi|7674294	N/A	N/A	RecName: Full=50S ribosomal protein L29	TRUE	4.70454	0.00928	34194	6610.41	38191.8	4699.14	9161.6	4381.29	27583.6	5.17275	0.713721
845	845	gi|562814883	N/A	N/A	BcgI-like R-M system [Helicobacter pylori J99]	TRUE	2.35978	0.07768	49826.8	39835.3	52323.8	39450.4	6845.08	2631.83	9991.44	1.25082	0.0971943
846	846	gi|4154907	N/A	N/A	putative [Helicobacter pylori J99]	TRUE	0.778503	0.47976	18011.7	12639.9	12613.8	10087.9	10990.2	4695.77	5371.75	1.42498	0.153809
847	847	gi|4155246	N/A	N/A	putative [Helicobacter pylori J99]	TRUE	-0.251389	0.8139	64198.2	65380.2	66499.8	65708.6	4531.48	6766.26	-1181.94	0.981922	-0.007923
848	848	gi|4155385	N/A	N/A	putative [Helicobacter pylori J99]	TRUE	-0.426282	0.69184	35348.8	37425.1	35681.1	35939.7	6163.74	5759.98	-2076.26	0.944522	-0.0247879
849	849	gi|4154751	N/A	N/A	ABC transporter, ATP-binding protein [Helicobacter pylori J99]	TRUE	1.16914	0.30727	12631.3	7455.33	16020.6	7957.65	7600.52	1015.03	5175.93	1.69426	0.22898
850	850	gi|4155284	N/A	N/A	putative Outer membrane protein [Helicobacter pylori J99]	TRUE	1.02903	0.36162	115960	9255.61	15415.6	9218.41	179541	4771.42	106705	12.5287	1.0979
851	851	gi|9789742	N/A	N/A	RecName: Full=8-amino-7-oxononanoate synthase; Short=AONS; AltName: Full=7-keto-8-amino-pelargonic acid synthase; Short=7-KAP synthase; Short=KAPA synthase; AltName: Full=8-amino-7-ketopelargonate synthase; AltName: Full=Alpha-oxoamine synthase	TRUE	-1.26873	0.27334	7512.19	13801.2	7324.5	17709.6	2729.2	8140.36	-6289.06	0.544313	-0.264152
852	852	gi|4154873	N/A	N/A	multi-drug resistance protein [Helicobacter pylori J99]	TRUE	1.69628	0.16507	82298.6	30419.1	93958.1	28914.5	52809.1	4170.2	51879.5	2.70549	0.432247
853	853	gi|4155118	N/A	N/A	Hydrogenase expression/formation protein [Helicobacter pylori J99]	TRUE	-6.45907	0.00296	8120.55	38962.6	9318.99	36284.1	3989.6	7244.65	-30842.1	0.208419	-0.681063
854	854	gi|4156080	N/A	N/A	putative [Helicobacter pylori J99]	TRUE	2.05725	0.10879	38289.9	23958.8	36541.4	29202.5	6998.06	9829.01	14331.1	1.59816	0.20362
855	855	gi|4155157	N/A	N/A	putative [Helicobacter pylori J99]	TRUE	0.315761	0.76797	37133.2	27352.6	8937.7	33469.8	52103	12789.4	9780.59	1.35757	0.132764
856	856	gi|4155060	N/A	N/A	putative [Helicobacter pylori J99]	TRUE	-13.1735	0.00019	7872.77	23353.4	8087.64	23006.2	656.181	1926.72	-15480.6	0.337115	-0.472222
857	857	gi|4154684	N/A	N/A	putative [Helicobacter pylori J99]	TRUE	7.24853	0.00192	110521	47006.2	110750	46202.6	11152.9	10293.4	63514.8	2.3512	0.37129
858	858	gi|4154585	N/A	N/A	putative ALPHA(1,2)FUCOSYLTRANSFERASE [Helicobacter pylori J99]	TRUE	2.95261	0.04186	38077.3	24728.3	38701	21673.3	4725.94	6243.88	13349	1.53983	0.187472
859	859	gi|4155663	N/A	N/A	putative [Helicobacter pylori J99]	TRUE	0.328091	0.7593	7315.2	5841.81	9482.23	7295.92	6256.68	4621.17	1473.38	1.25221	0.0976783
860	860	gi|4155742	N/A	N/A	PERIPLASMIC CYTOCHROME C-553 [Helicobacter pylori J99]	TRUE	28.9405	8.4855e-06	120780	55756.9	120392	55587.5	862.373	3794.81	65023.4	2.1662	0.335698
861	861	gi|4154904	N/A	N/A	putative [Helicobacter pylori J99]	TRUE	0.495402	0.6463	46365.5	42418.1	45785.2	37074.1	2534.32	13566.4	3947.4	1.09306	0.0386437
862	862	gi|4155661	N/A	N/A	putative BIOTIN ACTIVATION PROTEIN [Helicobacter pylori J99]	TRUE	12.367	0.00025	39625	27428	39366.1	28276.5	448.854	1648.21	12197	1.44469	0.159775
863	863	gi|4154914	N/A	N/A	putative [Helicobacter pylori J99]	TRUE	0.267385	0.80239	30819.2	28316.9	30718.7	25927.3	1824.55	16106.1	2502.28	1.08837	0.0367753
864	864	gi|4155135	N/A	N/A	putative [Helicobacter pylori J99]	TRUE	4.24527	0.01321	8318.51	1676.42	8256.66	783.11	1979.03	1851.27	6642.09	4.96206	0.695662
865	865	gi|52782850	N/A	N/A	RecName: Full=D-glycero-beta-D-manno-heptose-1,7-bisphosphate 7-phosphatase; AltName: Full=D,D-heptose 1,7-bisphosphate phosphatase; Short=HBP phosphatase	TRUE	1.08093	0.34055	61056.9	25845.9	40136.9	14590.7	50980.1	24174	35211	2.36235	0.373343
866	866	gi|4155223	N/A	N/A	HIT FAMILY PROTEIN [Helicobacter pylori J99]	TRUE	0.235775	0.82519	13808.6	12566.3	17591.1	13145.7	8916.61	1944.65	1242.3	1.09886	0.0409423
867	867	gi|4156053	N/A	N/A	putative [Helicobacter pylori J99]	TRUE	1.73225	0.15827	1832.42	552.408	2441.8	491.814	1190.71	469.312	1280.01	3.31715	0.520765
868	868	gi|7674256	N/A	N/A	RecName: Full=50S ribosomal protein L27	TRUE	-3.15249	0.03443	4653.79	6794.82	4344.15	6830.3	598.548	1012.67	-2141.03	0.684902	-0.164371
869	869	gi|4155113	N/A	N/A	putative lipopolysaccharide biosynthesis protein [Helicobacter pylori J99]	TRUE	4.46623	0.01111	6133.96	1390.65	6287.59	1379.27	1360.79	1237.75	4743.31	4.41087	0.644524
870	870	gi|4155711	N/A	N/A	CARBONIC ANHYDRASE [Helicobacter pylori J99]	TRUE	0.616048	0.57119	45564.4	37174.8	42093.5	43979.7	19886.6	12684.8	8389.56	1.22568	0.0883766
871	871	gi|7531157	N/A	N/A	RecName: Full=Transcription-repair-coupling factor; Short=TRCF	TRUE	0.397247	0.71147	15761.6	11453.3	21773.9	5306.18	12588.7	13942.5	4308.31	1.37616	0.13867
872	872	gi|4155221	N/A	N/A	putative [Helicobacter pylori J99]	TRUE	-12.2987	0.00025	9482.1	14928.2	9302.73	15259.5	439.499	628.574	-5446.11	0.63518	-0.197103
873	873	gi|6685994	N/A	N/A	RecName: Full=SsrA-binding protein	TRUE	1.26801	0.27358	8684.05	2633.82	6665.56	2471.73	8248.97	504.372	6050.23	3.29713	0.518136
874	874	gi|9910672	N/A	N/A	RecName: Full=Putative biopolymer transport protein ExbD-like 1	TRUE	1.6642	0.1714	39767.9	38750.4	39569.1	38679.5	508.771	928.754	1017.49	1.02626	0.0112564
875	875	gi|4154682	N/A	N/A	abc transporter, ATP-binding protein [Helicobacter pylori J99]	TRUE	1.5301	0.20073	49705.4	19371.8	66333.4	11699.9	30201.1	16338	30333.6	2.56586	0.409234
876	876	gi|4154510	N/A	N/A	putative Outer membrane protein [Helicobacter pylori J99]	TRUE	-2.85884	0.04598	35392.2	70440.2	44716.6	69456	21143.9	1955.52	-35048	0.502443	-0.298913
877	877	gi|4154853	N/A	N/A	putative cell division topological specificity factor [Helicobacter pylori J99]	TRUE	45.6352	1.379e-06	57812.3	27978.4	58159.3	27996.9	1105.06	246.966	29833.9	2.06632	0.315197
878	878	gi|4156115	N/A	N/A	FLAGELLAR BASAL-BODY ROD PROTEIN (DISTAL ROD PROTEIN) [Helicobacter pylori J99]	TRUE	2.52315	0.06514	6766.73	1268.92	6699.63	1128.78	3691.73	783.94	5497.81	5.33268	0.726946
879	879	gi|4155051	N/A	N/A	putative [Helicobacter pylori J99]	TRUE	22.101	2.4808e-05	59438.7	3004.8	58848.1	2953.98	4393.69	505.816	56433.9	19.7813	1.29625
880	880	gi|76364189	N/A	N/A	RecName: Full=Ferrous iron transport protein B	TRUE	8.87011	0.00089	34260.8	21978.6	34345.1	22266.4	2079.09	1195.53	12282.2	1.55882	0.192797
881	881	gi|4155531	N/A	N/A	putative [Helicobacter pylori J99]	TRUE	11.9517	0.00028	29065.6	7891.6	27688.1	8321.88	2936.73	889.771	21174	3.6831	0.566214
882	882	gi|4154811	N/A	N/A	putative [Helicobacter pylori J99]	TRUE	0.424628	0.69295	4660.29	3658.74	6181.89	4752.16	3295.55	2414.35	1001.55	1.27374	0.105081
883	883	gi|9910670	N/A	N/A	RecName: Full=Biopolymer transport protein ExbB	TRUE	-9.73542	0.00062	10779.9	37251.6	9312.32	38409.2	3757.78	2839	-26471.8	0.28938	-0.538532
884	884	gi|45593804	N/A	N/A	RecName: Full=Probable tautomerase jhp_0858	TRUE	14.0453	0.00015	67123.9	17540.2	65632.6	16239.9	2854.96	5407.17	49583.6	3.82685	0.582841
885	885	gi|4156031	N/A	N/A	ATP-DEPENDENT DNA HELICASE [Helicobacter pylori J99]	TRUE	1.66076	0.1721	23700.8	19421.4	23957.5	18578.5	678.752	4411.12	4279.34	1.22034	0.0864812
886	886	gi|8928203	N/A	N/A	RecName: Full=tRNA dimethylallyltransferase; AltName: Full=Dimethylallyl diphosphate:tRNA dimethylallyltransferase; Short=DMAPP:tRNA dimethylallyltransferase; Short=DMATase; AltName: Full=Isopentenyl-diphosphate:tRNA isopentenyltransferase; Short=IPP transferase; Short=IPPT; Short=IPTase	TRUE	1.81621	0.14351	43625.7	17022.8	48785.7	14569.3	23593.5	9327.04	26602.9	2.56278	0.408712
887	887	gi|4154584	N/A	N/A	TYPE II DNA MODIFICATION ENZYME (METHYLTRANSFERASE) [Helicobacter pylori J99]	TRUE	1.62418	0.17966	12179.3	4147.25	13996.6	4228.88	8094.08	2802.35	8032.03	2.93671	0.467862
888	888	gi|4155352	N/A	N/A	putative [Helicobacter pylori J99]	TRUE	1.85746	0.1368	39513.1	22852.4	45224.9	28734.8	11230.3	10735.1	16660.7	1.72906	0.237809
889	889	gi|9789774	N/A	N/A	RecName: Full=2-amino-4-hydroxy-6-hydroxymethyldihydropteridine pyrophosphokinase; AltName: Full=6-hydroxymethyl-7,8-dihydropterin pyrophosphokinase; Short=PPPK; AltName: Full=7,8-dihydro-6-hydroxymethylpterin-pyrophosphokinase; Short=HPPK	TRUE	8.60489	0.001	28892	4315.84	28435.6	6170.7	3460.44	3535.08	24576.2	6.6944	0.825712
890	890	gi|4154963	N/A	N/A	TYPE II DNA MODIFICATION ENZYME (METHYLTRANSFERASE) [Helicobacter pylori J99]	TRUE	1.67379	0.16949	13153.4	7422.76	12910.6	8802.25	1438.7	5752.93	5730.64	1.77204	0.248473
891	891	gi|4155464	N/A	N/A	putative [Helicobacter pylori J99]	TRUE	0.443615	0.68026	56908.2	32516.6	8991.83	7898.14	83975.4	44919.4	24391.6	1.75013	0.24307
892	892	gi|4155456	N/A	N/A	3-DEOXY-D-MANNO-OCTULOSONIC-ACID TRANSFERASE [Helicobacter pylori J99]	TRUE	-0.119794	0.91042	7760.63	8185.39	5625.35	9327.58	4423.85	4259.91	-424.76	0.948108	-0.0231424
893	893	gi|4155412	N/A	N/A	putative [Helicobacter pylori J99]	TRUE	-0.455807	0.67218	31314.9	41851.8	42767.1	58549	27103.7	29471.9	-10536.9	0.748232	-0.125964
894	894	gi|4154705	N/A	N/A	putative Outer membrane protein [Helicobacter pylori J99]	TRUE	0.610327	0.57462	3329.2	2026.19	1846.42	2439.1	3590.1	886.043	1303.01	1.64309	0.21566
895	895	gi|9789771	N/A	N/A	RecName: Full=Lipid-A-disaccharide synthase	TRUE	0.451459	0.67505	11651.9	8956.6	16466.7	11038.1	9382.78	4346.52	2695.29	1.30093	0.114253
896	896	gi|4155283	N/A	N/A	putative [Helicobacter pylori J99]	TRUE	1.06849	0.34549	4608.33	2304.87	6024.97	2679.04	3655.61	760.978	2303.46	1.99939	0.300897
897	897	gi|7388165	N/A	N/A	RecName: Full=30S ribosomal protein S16	TRUE	1.58721	0.18766	41782.4	11575.6	57273.1	13270.7	32738.1	3846.04	30206.7	3.60951	0.557448
898	898	gi|4154962	N/A	N/A	putative [Helicobacter pylori J99]	TRUE	3.3929	0.02746	5224.17	2515.48	4739.38	2222.81	1250.46	590.237	2708.68	2.0768	0.317396
899	899	gi|7388318	N/A	N/A	RecName: Full=Thiamine-phosphate synthase; Short=TP synthase; Short=TPS; AltName: Full=Thiamine-phosphate pyrophosphorylase; Short=TMP pyrophosphorylase; Short=TMP-PPase	TRUE	0.220041	0.83661	21352.2	19667.9	20573.9	19231.7	10124.6	8558.66	1684.23	1.08563	0.0356831
900	900	gi|4155772	N/A	N/A	putative [Helicobacter pylori J99]	TRUE	15.3581	0.0001	17342	780.494	17643.5	365.496	1665.43	845.526	16561.6	22.2193	1.34673
901	901	gi|4155087	N/A	N/A	ENDONUCLEASE III [Helicobacter pylori J99]	TRUE	4.80361	0.00863	10228.6	3549.31	10676	3646.51	1422.69	1943.25	6679.31	2.88186	0.459673
902	902	gi|4155749	N/A	N/A	putative [Helicobacter pylori J99]	TRUE	24.4035	1.673e-05	65678.7	21399.2	66960.6	21369.4	2736.46	1545.56	44279.5	3.06921	0.487027
903	903	gi|4155798	N/A	N/A	PROTEIN-EXPORT MEMBRANE PROTEIN [Helicobacter pylori J99]	TRUE	-0.160173	0.88051	10808.2	11482.6	14780	10857.3	7206.74	1113.77	-674.361	0.941271	-0.0262854
904	904	gi|4155212	N/A	N/A	putative TRANSCRIPTIONAL REGULATOR [Helicobacter pylori J99]	TRUE	1.86638	0.1354	15950.4	7576.91	13782.2	10072.4	5627.28	5359.03	8373.48	2.10513	0.323279
905	905	gi|4154660	N/A	N/A	putative lipopolysaccharide biosynthesis protein [Helicobacter pylori J99]	TRUE	-1.60927	0.18284	3073.41	7054.44	2639.71	8705.49	2023.01	3777.14	-3981.03	0.43567	-0.360842
906	906	gi|4156060	N/A	N/A	DNA POLYMERASE III [Helicobacter pylori J99]	TRUE	0.836552	0.44991	50725.8	13893.3	8715.4	9620.74	75793.3	8428.2	36832.6	3.65111	0.562424
907	907	gi|4155467	N/A	N/A	putative [Helicobacter pylori J99]	TRUE	-0.615093	0.57176	14745.6	18208.6	14916.3	23700.9	1452.97	9642.49	-3462.94	0.809818	-0.0916125
908	908	gi|4155203	N/A	N/A	putative [Helicobacter pylori J99]	TRUE	8.43369	0.00108	11661.5	911.2	11477.5	919.677	2189	287.68	10750.3	12.798	1.10714
909	909	gi|4154640	N/A	N/A	A/G-SPECIFIC ADENINE GLYCOSYLASE [Helicobacter pylori J99]	TRUE	0.484796	0.65317	9498.41	6983.02	11946.8	7077.85	8102.85	3886.8	2515.39	1.36022	0.133608
910	910	gi|6685855	N/A	N/A	RecName: Full=Recombination protein RecR	TRUE	4.5855	0.01014	28042.1	8338.73	28620.6	8488.08	6798.64	3027.9	19703.4	3.36288	0.526711
911	911	gi|4155808	N/A	N/A	putative [Helicobacter pylori J99]	TRUE	0.905755	0.41629	3414.79	1115.29	1281.24	1612.16	4297.42	931.793	2299.5	3.0618	0.485977
912	912	gi|4155960	N/A	N/A	putative [Helicobacter pylori J99]	TRUE	-0.0114727	0.9914	20194.6	20368.2	23496.5	7519.27	5721.16	25577	-173.602	0.991477	-0.00371744
913	913	gi|4156099	N/A	N/A	putative Outer membrane protein [Helicobacter pylori J99]	TRUE	-2.78309	0.04966	2766.5	4969.19	3139.93	5331.51	896.457	1037.1	-2202.69	0.55673	-0.254355
914	914	gi|4155314	N/A	N/A	MOLYBDOPTERIN-SYNTHASE SULFURYLASE [Helicobacter pylori J99]	TRUE	0.523832	0.62808	10254.6	7595.53	14357.9	8438.3	8193.86	3187.67	2659.03	1.35008	0.130359
915	915	gi|9789739	N/A	N/A	RecName: Full=Carbon starvation protein A homolog	TRUE	-3.68694	0.02108	12889.3	28395.3	13892.6	30802	2554.41	6821.86	-15506	0.453923	-0.343018
916	916	RRRRRgi|4155881	N/A	N/A	REVERSED 1-ACYL-SN-GLYCEROL-3-PHOSPHATE ACYLTRANSFERASE [Helicobacter pylori J99]	TRUE	0.379793	0.7234	13218.9	11225.1	15088.4	9433.43	4458.64	7924.32	1993.76	1.17762	0.0710035
917	917	gi|41692294	N/A	N/A	RecName: Full=DNA-directed RNA polymerase subunit omega; Short=RNAP omega subunit; AltName: Full=RNA polymerase omega subunit; AltName: Full=Transcriptase subunit omega	TRUE	7.83965	0.00143	45753.7	9911.96	45217.6	6419.83	3476.46	7114.75	35841.7	4.61601	0.664267
918	918	gi|4155365	N/A	N/A	TYPE I RESTRICTIONENZYME (SPECIFICITY SUBUNIT) [Helicobacter pylori J99]	TRUE	0.903686	0.41726	6340.84	4967.86	7593.07	4679.17	2569.13	569.599	1372.98	1.27637	0.105977
919	919	gi|4155313	N/A	N/A	putative [Helicobacter pylori J99]	TRUE	2.42396	0.07245	69181.7	28792.7	77237.6	35234.6	21647.1	19086.9	40389	2.40275	0.380709
920	920	gi|8134777	N/A	N/A	RecName: Full=Uracil-DNA glycosylase; Short=UDG	TRUE	-1.20365	0.29509	3475.45	9359.63	2595.5	12292.6	2705.1	8023.63	-5884.18	0.371323	-0.430248
921	921	gi|7674255	N/A	N/A	RecName: Full=50S ribosomal protein L24	TRUE	3.15378	0.03439	2864.73	962.195	3266.81	735.385	782.466	692.46	1902.53	2.97729	0.473821
922	922	gi|8928164	N/A	N/A	RecName: Full=Protease HtpX homolog	TRUE	-3.29008	0.03021	3277.75	13036.1	2125.15	12552.8	3035.61	4144.44	-9758.34	0.251436	-0.599572
923	923	gi|54039182	N/A	N/A	RecName: Full=50S ribosomal protein L33	TRUE	-2.1081	0.10271	4259.33	7955.66	4162.07	8156.56	2716.31	1358.26	-3696.33	0.535383	-0.271335
924	924	gi|4155036	N/A	N/A	GLUTAMATE RACEMASE [Helicobacter pylori J99]	TRUE	0.16277	0.87859	9325.4	8584.87	8362.61	9563.08	7660.05	1849.19	740.534	1.08626	0.0359339
925	925	gi|4154745	N/A	N/A	putative [Helicobacter pylori J99]	TRUE	0.864272	0.43619	20297.5	17622.2	19753.9	17488.1	4189.66	3345.37	2675.28	1.15181	0.061382
926	926	gi|9910671	N/A	N/A	RecName: Full=Putative biopolymer transport protein ExbB-like 1	TRUE	-0.0073029	0.99452	10754.1	10812.3	10450.6	5161.24	9583.63	9926.77	-58.1773	0.994619	-0.00234309
927	927	gi|4156098	N/A	N/A	putative [Helicobacter pylori J99]	TRUE	6.02402	0.00383	28505.2	14854.1	28752.7	16864.9	555.141	3885.56	13651.1	1.91901	0.283077
928	928	gi|4156023	N/A	N/A	putative [Helicobacter pylori J99]	TRUE	-13.8397	0.00016	7470.17	20099.6	7779.26	20449.9	736.034	1398.74	-12629.4	0.371658	-0.429856
929	929	gi|4154644	N/A	N/A	putative Cytochrome oxidase (CBB3-TYPE) [Helicobacter pylori J99]	TRUE	2.86549	0.04568	51012.1	30621.4	49137	31136.3	11898.7	3214.27	20390.7	1.6659	0.221648
930	930	gi|4155783	N/A	N/A	NADH oxidoreductase I [Helicobacter pylori J99]	TRUE	9.40557	0.00071	183290	97602.5	186555	96360.4	13568.9	8054.63	85687.3	1.87792	0.273677
931	931	gi|54039891	N/A	N/A	RecName: Full=Uncharacterized protein jhp_0123; Flags: Precursor	TRUE	-3.69571	0.02091	380.445	1386.94	341.544	1387.87	278.248	380.907	-1006.5	0.274304	-0.561767
932	932	gi|4154797	N/A	N/A	putative [Helicobacter pylori J99]	TRUE	3.9964	0.01618	42901.9	36937.9	43430.7	36750.3	1997.98	1639.91	5963.98	1.16146	0.0650041
933	933	gi|4155240	N/A	N/A	putative [Helicobacter pylori J99]	TRUE	0.373106	0.728	11297.9	10143.5	10757.5	9947.26	5283.99	893.085	1154.38	1.11381	0.0468093
934	934	gi|4155242	N/A	N/A	putative FLAGELLIN PROTEIN [Helicobacter pylori J99]	TRUE	0.537503	0.61943	4828.14	3485.36	6364.25	2354.79	3688.15	2262.76	1342.77	1.38526	0.141532
935	935	gi|4155145	N/A	N/A	putative [Helicobacter pylori J99]	TRUE	-0.184021	0.86295	4764.59	5170.97	3519.53	5131.91	3806.04	379.961	-406.382	0.921411	-0.0355467
936	936	gi|54039961	N/A	N/A	RecName: Full=UPF0763 protein jhp_0609	TRUE	0.141512	0.89431	6577.51	5857.41	5516.34	2105.87	3640.48	8026.73	720.099	1.12294	0.0503558
937	937	gi|4155597	N/A	N/A	FERROCHELATASE [Helicobacter pylori J99]	TRUE	-1.75546	0.15403	4663.57	9993.76	4914.13	12476.2	1266.29	5104.39	-5330.19	0.466649	-0.33101
938	938	gi|4154970	N/A	N/A	putative TYPE II DNA MODIFICATION ENZYME (METHYLTRANSFERASE) [Helicobacter pylori J99]	TRUE	5.76766	0.00449	5318.19	270.642	5904.19	304.819	1505.62	175.318	5047.55	19.6503	1.29337
939	939	gi|4155009	N/A	N/A	cag island protein [Helicobacter pylori J99]	TRUE	-0.831592	0.4524	5201.09	14798.1	6281.08	6116.82	2629.42	19815.1	-9597.03	0.35147	-0.454112
940	940	gi|4154894	N/A	N/A	putative [Helicobacter pylori J99]	TRUE	1.34663	0.24934	21725.3	9479.9	29832.5	9840.78	15639.8	1860.96	12245.4	2.29172	0.360162
941	941	gi|9979051	N/A	N/A	RecName: Full=Sec-independent protein translocase protein TatB	TRUE	2.97274	0.04103	16419.3	5370.46	19453.4	3693.14	5438.8	3444.05	11048.8	3.05733	0.485343
942	942	gi|4154661	N/A	N/A	putative [Helicobacter pylori J99]	TRUE	11.3632	0.00034	28197.7	12044	28227.5	12496.9	1396.3	2028.05	16153.6	2.34121	0.369441
943	943	gi|4155727	N/A	N/A	putative role in outermembrane permeability [Helicobacter pylori J99]	TRUE	0.543763	0.61549	21187.4	15914.5	16130.7	15367.6	16529.3	2979.66	5272.88	1.33133	0.124284
944	944	gi|7674140	N/A	N/A	RecName: Full=Cyclic pyranopterin monophosphate synthase; AltName: Full=Molybdenum cofactor biosynthesis protein A	TRUE	0.205908	0.84692	3089.21	2700.3	3975.06	3020.57	2405.32	2217.34	388.91	1.14402	0.0584354
945	945	gi|4155876	N/A	N/A	PHOSPHATIDYLSERINE DECARBOXYLASE [Helicobacter pylori J99]	TRUE	25.5456	1.3946e-05	53182.7	2704.91	54162.2	1638.15	2137.03	2673.32	50477.8	19.6615	1.29362
946	946	gi|4155551	N/A	N/A	putative S/N-oxide reductase [Helicobacter pylori J99]	TRUE	2.99471	0.04015	94928.2	39755.2	103870	41930.6	19859.1	24977.8	55173	2.38782	0.378001
947	947	gi|4155254	N/A	N/A	putative [Helicobacter pylori J99]	TRUE	-4.48778	0.01092	4834.74	18820.3	2749.37	20452.8	4457.65	3043.77	-13985.6	0.256889	-0.590254
948	948	gi|4155795	N/A	N/A	putative NADH oxidoreductase I [Helicobacter pylori J99]	TRUE	3.45362	0.02597	31803.4	18874.6	31637.4	20862.2	2306.51	6059.92	12928.8	1.68499	0.226596
949	949	gi|4155117	N/A	N/A	Hydrogenase, cytochrome subunit [Helicobacter pylori J99]	TRUE	-11.6373	0.00031	15294.9	54931.9	15570.6	56565	952.879	5821.98	-39637	0.278433	-0.555279
950	950	gi|4156034	N/A	N/A	putative [Helicobacter pylori J99]	TRUE	-0.383164	0.72109	1679.04	2065.09	1306.43	1489.48	837.696	1530.93	-386.058	0.813056	-0.0898798
951	951	gi|4155506	N/A	N/A	putative [Helicobacter pylori J99]	TRUE	4.39023	0.01178	15360.7	8457.67	14752.1	7247.14	1298.55	2393.92	6903.08	1.81619	0.259162
952	952	gi|54039984	N/A	N/A	RecName: Full=Uncharacterized protein jhp_0995	TRUE	0.0219377	0.98355	14906	14735.8	10488.1	17892.2	10889.9	7880.3	170.254	1.01155	0.00498898
953	953	gi|7531039	N/A	N/A	RecName: Full=Holo-[acyl-carrier-protein] synthase; Short=Holo-ACP synthase; AltName: Full=4'-phosphopantetheinyl transferase AcpS	TRUE	0.0524461	0.96069	17023.7	16659	22962.3	16714.9	11904.1	1823.28	364.657	1.02189	0.0094039
954	954	gi|4154796	N/A	N/A	putative [Helicobacter pylori J99]	TRUE	2.55127	0.06322	32594.1	24294.3	34736.7	23881.6	4287.14	3656.65	8299.88	1.34164	0.127636
955	955	gi|4155741	N/A	N/A	OXYGEN-INDEPENDENT COPROPORPHYRINOGEN III OXIDASE [Helicobacter pylori J99]	TRUE	1.23215	0.28537	20208	17565.1	18400	16968	3416.09	1460.39	2642.9	1.15046	0.0608726
956	956	gi|4154829	N/A	N/A	putative FLAGELLAR BIOSYNTHESIS PROTEIN [Helicobacter pylori J99]	TRUE	-2.56278	0.06245	17982.2	22263.4	19156.6	22373	2436.67	1560.41	-4281.25	0.8077	-0.0927498
957	957	gi|4154746	N/A	N/A	putative [Helicobacter pylori J99]	TRUE	-0.167681	0.87497	8100.96	8731.98	7324.13	7484.42	5558.74	3403.9	-631.023	0.927734	-0.0325764
958	958	gi|7673962	N/A	N/A	RecName: Full=Shikimate kinase; Short=SK	TRUE	1.98757	0.11778	7769.32	4233.96	7369.02	4812.71	747.86	2988.71	3535.35	1.835	0.263636
959	959	gi|4155712	N/A	N/A	putative [Helicobacter pylori J99]	TRUE	0.576802	0.59498	2736.56	1768.08	2746.32	1043.72	2238.78	1856.18	968.473	1.54775	0.189702
960	960	gi|4155726	N/A	N/A	putative [Helicobacter pylori J99]	TRUE	-0.385968	0.71917	1836.11	2326.15	1391.75	2415.21	1384.61	1708.42	-490.035	0.789336	-0.102738
961	961	gi|4155890	N/A	N/A	putative [Helicobacter pylori J99]	TRUE	-3.26544	0.03092	17879.1	100881	21321.4	119996	11340.5	42539.9	-83001.5	0.177231	-0.751461
962	962	gi|6685895	N/A	N/A	RecName: Full=Ribonuclease HI; Short=RNase HI	TRUE	1.851	0.13783	7685.4	3880.13	7951.95	2905.01	475.406	3528.85	3805.27	1.98071	0.29682
963	963	gi|4155915	N/A	N/A	putative [Helicobacter pylori J99]	TRUE	-16.3646	8.1621e-05	17633.3	91118.2	15832.4	90717	6740.5	3880.61	-73484.9	0.193521	-0.713271
964	964	gi|4155676	N/A	N/A	putative component of cation transport for cbb3-type oxidase [Helicobacter pylori J99]	TRUE	3.95317	0.01677	16694.9	5604.91	16961.4	4812.1	1779.67	4521.36	11090	2.97862	0.474016
965	965	gi|4155042	N/A	N/A	putative [Helicobacter pylori J99]	TRUE	0.562968	0.60351	18489.7	11245.6	6801.69	10277.1	20281.6	9240.18	7244.03	1.64416	0.215945
966	966	gi|4154857	N/A	N/A	putative [Helicobacter pylori J99]	TRUE	5.19625	0.00653	200945	112420	199585	128748	4152.73	29214.3	88525.6	1.78746	0.252235
967	967	gi|4154940	N/A	N/A	TYPE I RESTRICTION ENZYME (SPECIFICITY SUBUNIT) [Helicobacter pylori J99]	TRUE	0.884474	0.4264	134333	27076	28415.1	25047.2	208205	27698.9	107257	4.96132	0.695598
968	968	gi|4156015	N/A	N/A	putative [Helicobacter pylori J99]	TRUE	-5.04438	0.00726	30590.9	37045.5	30400.3	37014.1	2099.88	708.735	-6454.58	0.825766	-0.0831429
969	969	gi|4155307	N/A	N/A	putative MOLYBDOPTERIN CONVERTING FACTOR, SUBUNIT 1 [Helicobacter pylori J99]	TRUE	-0.555958	0.60787	9968.35	12516.1	9383.11	12091.1	7881.64	938.093	-2547.72	0.796444	-0.0988448
970	970	gi|4155584	N/A	N/A	putative [Helicobacter pylori J99]	TRUE	1.31541	0.25871	8867.71	2527.2	6499.77	2692.56	8331.48	537.503	6340.5	3.5089	0.545171
971	971	gi|4154982	N/A	N/A	UDP-N-ACETYLMURAMOYLALANINE--D-GLUTAMATE LIGASE [Helicobacter pylori J99]	TRUE	-0.660336	0.54513	19584.6	26833.9	20519.5	33377.5	14765.5	11981.2	-7249.37	0.729843	-0.13677
972	972	gi|4154902	N/A	N/A	putative [Helicobacter pylori J99]	TRUE	9.97652	0.00057	5182.69	925.592	4888.96	820.078	619.693	402.778	4257.1	5.59933	0.748136
973	973	gi|81790372	N/A	N/A	RecName: Full=NADH-quinone oxidoreductase subunit H; AltName: Full=NADH dehydrogenase I subunit H; AltName: Full=NDH-1 subunit H	TRUE	-0.591286	0.58613	2372.16	3242.84	2609.35	2445.04	604.489	2477.8	-870.676	0.731508	-0.135781
974	974	gi|4155204	N/A	N/A	RNA POLYMERASE SIGMA-54 FACTOR [Helicobacter pylori J99]	TRUE	1.51747	0.20375	725.774	328.845	729.822	337.94	451.961	31.5197	396.929	2.20704	0.343811
975	975	gi|54039203	N/A	N/A	RecName: Full=50S ribosomal protein L35	TRUE	0.615336	0.57162	28387.4	13169	6494.03	1798.81	37974.5	19822.2	15218.3	2.15561	0.333571
976	976	gi|54039147	N/A	N/A	RecName: Full=50S ribosomal protein L28	TRUE	-3.8008	0.01909	4533.51	11358.9	4305.11	10372.7	2476.78	1881.5	-6825.41	0.399114	-0.398903
977	977	gi|4155271	N/A	N/A	putative [Helicobacter pylori J99]	TRUE	2.14626	0.09839	6337.1	1515.16	8313.61	1427.81	3676.28	1275.76	4821.94	4.18247	0.621433
978	978	RRRRRgi|4156043	N/A	N/A	REVERSED TYPE I RESTRICTION ENZYME (MODIFICATION SUBUNIT) [Helicobacter pylori J99]	TRUE	3.65467	0.02168	31652.7	2733.15	35787.3	2444.08	13621.8	1515.27	28919.5	11.581	1.06375
979	979	gi|4154930	N/A	N/A	putative TRANSCRIPTIONAL REGULATOR [Helicobacter pylori J99]	TRUE	2.01124	0.11464	5240.3	2495.36	5934.54	3455.32	1437.86	1876.33	2744.94	2.10002	0.322224
980	980	gi|4154517	N/A	N/A	DNA transfer protein [Helicobacter pylori J99]	TRUE	-0.168911	0.87406	2713.17	3065.35	1896.26	3892.93	2689.22	2410.32	-352.178	0.88511	-0.0530027
981	981	gi|4154750	N/A	N/A	putative [Helicobacter pylori J99]	TRUE	1.54322	0.19765	10629.8	5255.08	12016.4	5265.33	4215.24	4315.29	5374.74	2.02277	0.305947
