# Supplementary material for: Understanding the dimorphic lifestyles of human gastric pathogen Helicobacter pylori using the SWATH-based proteomics approach
Source: Sci Rep. 2016 May 25;6:26784. doi: 10.1038/srep26784 (PMC4879699; doi:10.1038/srep26784)
Supplement: Supplementary Information [file srep26784-s5.xls]

## Sheet: 120824_UM_Loke_JC-JS_SWATH prot
Sample Name	J99 Spiral 1	J99 Spiral 2	J99 Spiral 3	J99 Coccoid 1	J99 Coccoid 2	J99 Coccoid 3
Sample ID
Group
gi|4155718	3074900	3102300	3080600	2203600	2245100	2311300
gi|4154502	20743000	20991000	19789000	15925000	16063000	16102000
gi|7674029	19591000	19557000	19029000	26233000	27086000	26500000
gi|9789751	7319700	7303800	7513800	5458500	5519800	5688200
gi|57014163	6508900	6791200	6789300	4780200	4724500	4672100
gi|6919881	5564600	5346300	5427800	3182900	3195300	3176400
gi|9910636	6748100	6879000	6863600	15321000	15197000	15208000
gi|4154555	1869500	1880700	1888000	1618900	1589000	1635800
gi|9789741	3315600	3351700	3324200	832830	876750	826730
gi|4154717	1330600	1333900	1306000	2338600	2295100	2417200
gi|4155400	5326400	5296700	5492800	4963800	4879400	4931800
gi|7387493	44146000	37782000	43435000	37860000	39851000	35827000
gi|4155279	1549300	1528100	1479500	1712800	1727400	1868300
gi|4155777	893850	791760	809010	764080	800940	770820
gi|60392282	75749	92258	81197	77585	54328	60406
gi|8928003	6732300	6663100	6737900	6197100	6235100	6450800
gi|4155561	1399000	1362600	1354100	3105000	3140700	3237600
gi|4156123	6923500	6871600	6839400	4315000	4368200	4429400
gi|4154766	1025900	973130	1002800	665840	498420	694100
gi|9910638	9157200	9103000	8984200	6197800	6210100	6126300
gi|4155035	228250	260750	318360	470930	481860	404430
gi|4154528	8460600	8598600	8292100	2778100	2822600	2775100
gi|4154933	2599400	2886900	2851800	2072900	2146900	2183000
gi|4154697	1307300	1299100	1309700	1122000	1139000	1153500
gi|8928388	1290900	1310700	1333200	762860	745140	768010
gi|4155700	1864500	1869800	1860900	1566000	1561200	1570600
gi|4155570	703780	711850	665320	647490	656050	683530
gi|4154958	1598000	1619400	1580900	1519200	1621400	1664700
gi|6685766	1693400	1682600	1649600	813350	849420	815830
gi|6919983	805390	813880	789050	507530	503850	486750
gi|4154728	2086900	2121500	2056900	4785900	4887200	4968400
gi|4155419	5100500	5347600	4996900	1264900	1281600	1290000
gi|4155380	5838000	5927200	5780000	3821200	3763200	3723400
gi|7388069	544210	546020	548250	453950	474890	499320
gi|4155905	1593700	1569200	1553200	1325600	1291900	1354000
gi|4155750	681180	721350	689170	711150	693990	727050
gi|4155001	1170100	1119800	1230700	792490	795520	803140
gi|6685665	2319300	2371200	2335700	2296000	2376100	2347200
gi|4155097	1280400	1293100	1285000	678130	685330	700690
gi|4155424	847550	851600	852380	548800	565020	541600
gi|4156026	2249300	2296100	2232900	2175500	2179400	2257600
gi|4154740	3498500	2858500	3435200	3607400	3662000	3831500
gi|4154988	1163000	1192600	1171900	1127500	1161300	1176600
gi|7531149	787340	740850	706860	850100	850030	812170
gi|8472792	1769200	1829100	1550800	1922000	1935200	1989400
gi|9789773	812420	834200	838550	1312300	1373600	1301400
gi|4155559	1622300	1606100	1607500	726440	688270	734990
gi|4154912	1832800	1839700	2024400	2543400	2210200	2040800
gi|6919975	1081600	1097200	1061100	1210900	1197200	1252200
gi|7388343	1083600	1105300	1100600	2019900	2013100	2059100
gi|4155934	735210	736850	700670	868280	887070	869890
gi|4154727	1123000	1132000	1124000	852680	839790	867270
gi|4154804	2480000	2533900	2464900	1595600	1585900	1590800
gi|7388357	7901000	7653600	7633400	5475100	5538200	5490100
gi|6647533	567830	568400	542640	785500	785780	822900
gi|6919889	2874900	2877700	2990900	2467900	2471700	2534200
gi|4155369	646620	573100	658960	2974200	899590	906990
gi|8134612	1964200	1990000	1964200	2103500	2174700	2242000
gi|7388104	1281900	1708100	1693100	2119800	2119900	2191700
gi|4155965	168530	160440	160560	191780	202000	210580
gi|4155073	1133400	1158200	1082200	1306600	1304000	1310900
gi|8134781	2641000	2687300	2630600	1347200	1347900	1359000
gi|4155116	1477700	1763700	1771500	1624300	1692200	2176300
gi|4155152	594220	596480	581070	1043300	1072800	1071200
gi|254839256	5018900	5038500	4986200	4685700	4890200	4356600
gi|6707753	348770	368930	364940	323950	356530	367450
gi|4154685	1064500	1110700	1096500	1354400	1412800	1423300
gi|6647534	1111300	1108100	1093000	2066000	2123600	2172700
gi|4155287	2693400	2681800	2613500	2491700	2494700	2561700
gi|4156043	460060	558230	419800	433510	452010	427880
gi|4154599	52657	141160	122710	36651	81189	29450
gi|9789722	2525400	2634300	2619000	846130	872910	826310
gi|4154832	7548400	7644400	7539700	4137600	4189200	4212100
gi|4155564	681540	676150	673460	432870	444980	483070
gi|4155190	973810	1031500	1017600	372430	379390	397360
gi|8928389	384630	393050	354660	503450	488300	507280
gi|4154744	741850	707690	723490	615820	558240	680780
gi|7674417	682570	679400	650290	1062100	1084800	1070200
gi|60391895	3171500	3091700	3168600	5120700	5130800	5220400
gi|4154753	713350	990210	891820	1224600	1268000	1258500
gi|4155092	475890	471310	571670	566570	569020	562890
gi|4155381	179000	165430	213380	354100	356230	322210
gi|4154734	560980	539640	527060	346270	351030	386750
gi|4155182	815120	794920	920970	326240	325550	371060
gi|81555135	496020	390190	495140	410460	405080	429630
gi|4155333	1095600	1034300	1041900	559920	657220	646830
gi|4154603	57374	37287	37508	41222	17035	25686
gi|4155137	1078800	1101100	1087900	573910	659590	591800
gi|4154973	1162800	1174000	1198400	1659000	1656200	1642100
gi|7388283	665800	671280	779820	674830	588740	731610
gi|7388169	1408600	1494500	1426700	1588400	1525000	1562200
gi|4155620	1564700	1519300	1413700	1691000	1734700	1764400
gi|4154947	583210	554260	619170	690350	644790	711400
gi|4155084	2005200	2032700	1998300	1127200	1069400	1074000
gi|4154527	2229800	2269700	2197800	1723000	1749700	1781700
gi|4155635	617140	665240	660670	282500	238420	305270
gi|7994673	517900	491630	472550	974120	978500	1004800
gi|4155243	194570	100140	607440	39545	686110	564500
gi|4155487	799370	817930	841980	779550	777830	779130
gi|4155553	548880	544810	678100	648910	654120	676020
gi|7674358	721370	736520	743580	830190	878460	867390
gi|4155091	1426500	1508200	1415900	3424600	3447600	3497500
gi|4154575	339930	447350	386530	356900	349420	362400
gi|4155677	1369300	1412500	1449200	2625100	2660100	2657300
gi|4154731	1866400	1875300	1908400	1877400	1798300	1932600
gi|7674049	606530	597850	531850	356580	342860	394240
gi|4155674	552590	571230	574300	592000	592850	610220
gi|7674020	390740	386260	405900	261490	233390	255440
gi|4154956	369290	379860	436420	624470	598440	598270
gi|4155626	2050000	2067200	2028000	2912800	2884500	2961700
gi|4154758	673530	654570	677530	333910	291640	341570
gi|4155868	330130	378190	306030	799510	863260	883520
gi|4154993	706440	735710	765620	642690	704330	912290
gi|9910637	486880	486590	597250	900350	559820	567080
gi|4154526	328070	336550	329220	116380	149120	151340
gi|4155891	1592600	1581600	1586700	2797300	2837000	2969500
gi|4156090	787620	788200	831920	631450	645400	643400
gi|4155486	874440	913720	912000	1024200	983300	980770
gi|4155154	509930	527980	525230	734390	756870	775710
gi|4155406	2827400	2927300	2835800	2675400	2645500	2721500
gi|7388356	206150	198670	159670	265060	218570	216830
gi|4154653	1231400	1220400	1206700	2015100	2005000	2125200
gi|4155171	372080	325740	375680	521980	452760	444270
gi|81625871	647820	662580	682700	491910	496610	491420
gi|6685832	428160	482990	346480	439610	457950	458810
gi|8134369	797790	812760	819050	926480	907030	940520
gi|8928204	1402000	1377800	1304700	1846500	1755200	1860300
gi|4155646	377150	369990	362260	653730	680090	653070
gi|7388074	3612100	3305400	3375100	3785600	3800300	3705000
gi|9789748	164820	169040	160500	143840	155990	142030
gi|4154633	343590	343920	351540	239360	241240	255300
gi|4155037	872960	874310	837330	920790	937440	956710
gi|6831687	418000	423580	438090	448730	469950	507670
gi|4156021	1191000	1209300	1201400	1012100	1015700	1071700
gi|7388360	1967700	1935000	1964800	2794000	2635700	2676300
gi|7674359	393090	409770	366790	388150	368690	394630
gi|4155266	534950	542500	533050	239260	279210	345610
gi|4154654	1433500	1462100	1531100	1779100	1767300	1777800
gi|4155624	833050	836170	876610	360580	352680	342960
gi|9973363	409670	425820	426280	332680	524740	502230
gi|4155883	342510	344700	332190	772640	721360	761360
gi|4155090	579220	538020	527530	513880	503950	532360
gi|7387671	123030	142540	132900	414300	51072	206540
gi|4155680	656150	629810	625630	755930	758280	765080
gi|9910702	888270	888820	875160	855220	911160	920270
gi|4155267	424190	423690	429890	451010	466710	464250
gi|4155289	1211200	1324400	1256800	1146500	1219500	1218100
gi|4155186	688400	712640	706610	910360	885270	905280
gi|4155862	1842100	1901100	1862800	721040	718800	750770
gi|4155366	233990	251180	236740	330000	328100	328590
gi|4155044	639760	683480	668060	814020	824570	265450
gi|4155149	742260	683430	712640	578120	504750	546780
gi|4154759	581300	594980	613030	664520	669600	692850
gi|4155056	827120	798510	805970	706840	727490	736740
gi|4155485	411560	426980	402320	642250	675710	628120
gi|6647818	709310	707970	739550	565870	588980	649310
gi|6685765	1000800	994280	980010	1266700	1217200	1309500
gi|4155627	977350	960900	970660	335130	333250	330820
gi|4156112	1743800	1701400	1720500	1474800	1499400	1432100
gi|7674056	199070	198500	203860	208740	205120	198000
gi|4155151	646600	640890	625290	628380	629190	659700
gi|4154547	421460	413040	413480	528320	564450	541660
gi|4155744	459200	484790	478820	768050	764740	793750
gi|4154918	684560	686930	703680	729450	701470	772650
gi|4155356	226410	242380	222810	376210	392690	380280
gi|4155857	986260	990640	1001800	306010	284170	329030
gi|4155069	250570	249260	258020	278670	275990	273670
gi|4156028	285610	215410	266880	176060	230490	266300
gi|6685995	1271200	1222900	1263300	2696500	2668900	2839800
gi|4155591	981270	1144100	947890	529130	511030	504970
gi|4155477	345360	217180	180120	210850	245940	230060
gi|57013017	496510	561360	560490	432910	427720	538920
gi|4154769	787550	788210	771280	469070	465400	469890
gi|4154739	3023500	3800400	2900000	2050200	1764100	1781200
gi|4154742	747710	865080	794160	623370	672150	648630
gi|8134462	4449700	4275700	3699100	4844500	4883200	4835600
gi|4155657	319350	314720	307650	306950	200350	216430
gi|7388210	1575300	1611100	1519000	721690	730280	754540
gi|4155420	811710	784690	846020	370760	386660	395760
gi|4154844	825490	714220	842070	635110	635960	646020
gi|7674329	1381500	1396300	1380100	1867400	1913100	1862900
gi|4154808	528920	450250	444740	440660	434350	446340
gi|4155757	504320	504200	503860	624230	599850	658630
gi|4155110	154420	230470	198120	565960	520390	602160
gi|4155793	294370	312220	311490	400310	655570	400940
gi|4156072	148730	140470	152660	124710	106860	156190
gi|4154867	455610	451750	441940	429430	448650	454440
gi|45477347	224030	235940	204630	244370	472060	351150
gi|4155489	217490	201170	245870	242420	251620	221380
gi|4155168	743680	779920	740600	492610	492100	496840
gi|4155017	360490	211700	179840	257900	214720	248130
gi|7387815	893720	931590	908840	421740	407660	407370
gi|7388059	346810	323230	382730	561140	562150	572320
gi|4156058	749690	574430	596200	380210	358740	300650
gi|4155122	897390	929500	900890	929070	806750	774350
gi|4155659	713750	690980	724980	508520	520030	550940
gi|4155673	547770	493010	516890	288560	277730	278910
gi|4155432	62206	42409	49075	30818	37415	26642
gi|4154945	167360	160990	220740	272650	435180	260460
gi|4155457	1251400	1268000	1245200	1064500	1045300	1085000
gi|81859439	265680	270770	260790	637830	653010	665090
gi|4155354	97723	53391	87873	75460	121860	60488
gi|4155723	1634100	1671900	1623200	2065500	2109400	2066800
gi|4155224	326500	332850	390880	278700	297340	272210
gi|4155323	322890	328300	314820	317190	338460	318540
gi|4155571	277830	250950	259500	437960	399790	434850
gi|4154591	382670	403670	473690	210760	307150	205460
gi|4154923	668900	655450	670220	1151800	1137100	1153200
gi|4155893	1395600	1503100	1528300	1223900	1135700	1172700
gi|4154999	302590	336400	247770	439500	449140	448200
gi|4155390	191510	204430	171460	102940	101940	133170
gi|4155268	306710	288970	273850	398460	407110	452960
gi|4154849	235410	247370	223100	238140	248970	257250
gi|4155263	377640	367000	378790	312380	300350	363000
gi|4154534	179490	189980	165510	247600	272220	214330
gi|4155866	575840	602330	591110	561150	563660	583950
gi|4155185	298140	306170	296300	93706	78829	89078
gi|4155990	264640	528170	301730	468420	404840	457970
gi|4155809	432320	391380	293860	364220	392250	387150
gi|4156014	694760	687070	681250	1038600	1046000	1064900
gi|4156046	105430	158070	141090	63434	114540	80907
gi|4155173	789160	771800	749420	761560	821380	776410
gi|4155387	408030	402300	414850	448240	601400	606770
gi|4155544	341820	356900	390050	444100	463230	446580
gi|4155645	963010	968200	926190	1297700	1292400	1335400
gi|9296935	438800	458490	446560	426240	430200	305270
gi|4155085	685940	711060	727660	380650	409360	514540
gi|4154800	173460	201140	204830	459570	458180	547610
gi|4155679	287120	180720	273630	494830	453490	278350
gi|4155652	178350	163400	32362	120030	148260	122250
gi|4155026	252390	243540	249610	442570	469570	441260
gi|9789752	432440	509170	442100	278050	297770	242120
gi|6647577	142170	178210	164000	217100	205660	205420
gi|4155758	315590	303920	302700	365670	349500	311920
gi|6686112	156900	156020	142230	174860	241480	253230
gi|4154688	239050	239130	271970	306100	319950	319990
gi|4155832	612110	635110	662000	1112600	1074100	1569100
gi|4155688	691430	674590	693230	1135800	1014200	1072600
gi|7674253	1923200	1979300	2009300	2129900	2086400	2155000
gi|4155139	433220	455060	435110	353060	335830	361090
gi|4154513	389750	382050	374130	269060	339110	286890
gi|8928083	946170	931550	846480	401560	980100	350700
gi|60392646	2348400	2348800	2401400	2049000	2261900	2301600
gi|4154696	1199100	1217700	1204900	523010	511170	572160
gi|4155579	1193000	1146100	1168000	1528200	1593000	1585500
gi|4154868	316600	311640	299920	264580	288560	290020
gi|4154942	1202500	1248200	1244900	699570	662320	706290
gi|4155047	715650	638780	735460	1041800	1049300	1008900
gi|4154596	218770	264970	256870	287430	305520	283260
gi|4154519	463590	469460	423790	782800	788840	798520
gi|8928320	320140	270090	318140	256190	301310	284300
gi|9789808	541100	523320	539800	399250	402610	410690
gi|8928387	449470	456930	452700	126260	206460	200990
gi|4154712	394970	417060	393360	369280	406050	386930
gi|8134479	311040	298580	263980	365680	341580	356470
gi|4155375	398740	397460	389610	837960	921030	923390
gi|4154788	378930	514070	496110	267730	327450	348220
gi|4155077	501210	478900	490620	710920	715520	743380
gi|4155196	544980	554030	550100	806290	809140	800740
gi|6919861	654990	653080	605060	702310	677280	680950
gi|54039548	754340	1328800	1042600	1567100	1623700	1646400
gi|7674048	412100	431610	435590	194800	207730	203650
gi|4154671	335070	327520	342120	343950	313690	357790
gi|4155603	377900	371380	360540	189940	202300	186340
gi|9789738	308290	253090	307880	184580	174510	169440
gi|4156020	495810	504430	519400	558940	593980	563780
gi|4155514	434670	431550	419870	497170	480280	477220
gi|8928165	355130	309130	325300	223960	300540	222640
gi|4155640	226900	879530	275370	631580	595050	597380
gi|4155250	173960	165250	153260	242040	210270	279590
gi|4155944	1081200	1066900	1069100	853430	814900	850170
gi|4156092	524300	523840	543790	806050	800290	857680
gi|57013016	89719	95000	114670	853950	864190	858430
gi|8928478	234500	255950	337240	196650	229940	160930
gi|4155786	228360	241930	302430	289160	263760	289800
gi|8134509	2475500	2566600	2531000	1707000	1911200	1928900
gi|4154520	235910	244050	230190	368160	336590	377390
gi|4155607	204890	309840	330300	273950	262090	232120
gi|4154754	377940	366990	411090	878930	876980	914200
gi|4155248	220910	215040	207400	96502	93455	118090
gi|4154816	291550	255540	255840	275830	335980	334250
gi|4155643	854680	848150	859440	1148300	1048000	1058600
gi|7388276	430650	293490	323070	275400	287540	279410
gi|4155357	205020	243270	233450	400200	364030	365690
gi|4156038	139490	115510	106540	144820	146490	143520
gi|6685394	515010	506760	467280	155530	232080	162670
gi|4156102	393150	397190	410090	388700	340430	320780
gi|4155153	516010	515780	495750	270620	241180	273110
gi|9910639	1575000	1544000	1564700	3192600	3242300	3158500
gi|6685830	190190	254650	254940	109330	134840	145050
gi|81555228	162640	184950	166590	284170	313550	291390
gi|4154677	309890	370230	312350	492210	597760	615890
gi|4155959	394560	419400	418030	330140	358320	342200
gi|4154927	204190	212960	221910	317210	371900	373260
gi|6919902	388090	421230	435620	194200	196310	187270
gi|4155200	293230	284230	310700	272660	306180	336400
gi|9789749	246010	240670	224820	218120	218110	223410
gi|7674310	1480700	1484800	1475800	715130	669460	685030
gi|4154672	300110	316410	339840	206060	235030	210370
gi|9087191	314760	311750	307520	314480	360810	358680
gi|8134398	173190	185130	187060	192670	201560	239050
gi|4156050	123610	82603	111170	123280	58172	90355
gi|9789770	365190	367720	341780	469100	487080	486640
gi|6685831	122860	98129	99585	140020	147560	194150
gi|4155255	572850	466870	481590	519850	596540	497130
gi|6831638	1789400	1755800	1765700	1442400	1489100	1516600
gi|4156113	168360	170330	180840	256560	256340	248350
gi|4154638	445740	464750	485800	377540	407980	399430
gi|4155957	245470	314210	248640	134550	132390	225290
gi|4155660	396340	403620	403080	442440	421570	439000
gi|81625910	259250	252080	241430	263170	273530	292150
gi|4155980	1247300	1255000	1223300	4254500	4395500	4225000
gi|4154662	279710	291070	262170	225590	247850	231770
gi|4154643	1426800	1430300	1387600	1233100	1220600	1225800
gi|4155972	1998800	2075400	2030500	1644700	1527400	1633000
gi|4155545	295240	272910	286450	203600	150640	164650
gi|4154822	1280500	1249900	1193600	3192200	3297800	3237500
gi|8469113	166490	164910	169340	173410	170680	193800
gi|4154539	253940	235460	209980	142850	145480	136990
gi|54037480	352940	345740	367440	606600	612630	605570
gi|7531219	145100	127860	115960	149240	329050	124290
gi|4155010	186880	199940	176040	1344300	1354000	1370200
gi|4154954	228300	232110	226390	395330	379530	387390
gi|7993927	1146200	1186300	1272400	691040	763040	807230
gi|7531091	473280	568360	482130	408640	368410	427920
gi|4155613	188050	150470	540780	249540	221810	258290
gi|7387552	825670	787470	804940	1061600	880190	1043100
gi|8928361	774300	727050	761890	621050	505760	676310
gi|7388289	130350	158430	129790	178620	218160	212590
gi|4155796	186970	161490	221640	111340	243350	108190
gi|7674180	658970	674770	663680	721610	782520	740240
gi|4154935	744080	738270	773130	1117400	1121500	1131200
gi|4154917	146650	62349	87801	281660	296270	330400
gi|8134435	341820	360040	345700	576540	284010	521270
gi|4155330	159810	157370	153130	364830	357960	365510
gi|7994695	410570	393030	391980	324990	372210	344240
gi|4155689	865880	863040	844290	651530	748170	788680
gi|4155167	116580	136400	137980	198020	288600	163240
gi|4155459	121610	123080	128450	152650	142570	123600
gi|4154634	130750	409260	149840	269470	421430	350010
gi|7674264	1248900	1132100	1218200	735020	759240	839240
gi|4155557	238320	238700	231640	386010	415520	357500
gi|7387930	521000	215680	191770	377740	332980	332250
gi|4155895	345550	223840	253720	186900	214830	241200
gi|4154615	397540	211540	161900	212750	180320	119130
gi|54037216	1157400	1176900	1154300	1115100	1254500	1185400
gi|7674193	555300	619140	626860	1159900	1120500	1177000
gi|7388139	1124000	1211200	1124400	662730	687120	613580
gi|4154548	303780	321690	306030	515180	541750	551470
gi|4155991	219650	219000	214430	433960	455880	438880
gi|7674309	1068200	994190	982120	1074100	1117300	1179900
gi|7388226	917530	992800	961850	1156400	1106200	1171000
gi|4155006	220320	300940	296240	513200	520900	467210
gi|54039726	1982300	2058100	2018400	1707700	1731600	1761300
gi|4154597	297910	372300	252310	230380	377670	282200
gi|4154928	126110	130160	176200	186660	184110	196080
gi|4154663	330950	218650	374590	191700	167150	232650
gi|4155019	158940	146240	160570	284230	304090	266460
gi|6685217	362470	335620	344530	253710	249600	220010
gi|4156036	233730	343310	299120	371220	470500	345370
gi|81555114	443320	429580	426670	260540	288900	275080
gi|9789775	632860	587270	565330	439030	376120	411160
gi|4155107	201460	200640	217770	134730	140990	181820
gi|7387626	179750	197230	174120	220690	238830	247690
gi|4154579	144300	236270	183650	295620	306410	303310
gi|4155615	203190	238140	168190	384750	301610	527860
gi|4154938	297850	271750	277610	110710	160030	121220
gi|4155955	171280	217710	133440	606030	603190	622230
gi|4155027	362470	422470	328300	501740	465610	505360
gi|9789750	273010	287320	294880	292330	407890	324420
gi|4155565	567760	582450	474970	233930	253130	241350
gi|4154593	472850	444510	465050	402860	402920	439420
gi|6685779	178830	249260	147060	94362	84861	93981
gi|81555602	424970	411750	391260	278460	291580	308080
gi|4155016	147690	203620	140480	483810	142330	86609
gi|4154629	267050	280700	252600	145910	135190	154570
gi|7388209	696710	682120	688160	917560	910990	921940
gi|4155962	324700	288480	308390	295990	266560	257890
gi|81625904	526270	541980	578320	631800	233960	266340
gi|4155515	121860	101570	131300	102750	134940	160070
gi|4154881	129850	124330	115560	299140	235350	329310
gi|4155134	623040	586310	580590	403500	433760	432110
gi|4155076	148650	138030	130900	717530	218830	230000
gi|4154687	676280	663640	648680	454470	451480	556970
gi|4154786	125980	112030	129680	180270	171790	152690
gi|4154960	216530	226630	203630	244050	190250	229710
gi|7674311	1661700	1880600	1847700	1995700	2007400	2135700
gi|4154784	169190	128450	177280	304700	312790	331530
gi|4154874	177760	163390	163140	210830	232120	242570
gi|4155207	186200	178890	178650	105060	132620	121370
gi|7388058	207680	215120	191750	286980	288190	318340
gi|4155748	190430	180960	176970	263040	276810	261160
gi|4154920	683010	673970	673860	503560	440500	448220
gi|4155983	166880	212720	163950	426880	454470	470780
gi|4154794	168610	136810	173730	209420	187120	209940
gi|4154836	250720	305750	253780	104540	120520	125830
gi|45476993	322970	339280	321170	269070	367080	415270
gi|4154546	196480	179190	196830	199470	209110	212840
gi|4155014	109780	123930	114300	173080	169400	154700
gi|4155581	263310	249080	254820	153970	206240	201020
gi|4155605	564320	551210	534470	235700	288500	257880
gi|4155875	322920	314890	311380	1012900	971730	1003600
gi|4156048	113700	79141	113800	106250	143300	117290
gi|4154613	467990	519950	435420	99499	231590	282050
gi|4155230	186610	190990	197800	285700	146770	162280
gi|6685996	242310	252750	244250	286810	214330	236080
gi|7531242	119130	87850	109140	144690	147170	137810
gi|7674199	342280	395130	399320	4816300	124780	169590
gi|6685452	256810	265640	261040	591280	255470	563440
gi|4154514	1061900	1084800	1072200	786060	811380	827500
gi|9910635	362700	366150	362940	293210	327360	310890
gi|4154812	146640	139320	249610	287830	249100	250260
gi|8134316	1871600	1775200	1703100	1023300	971740	839180
gi|4155126	275760	243430	257120	341670	315770	339970
gi|4155790	323570	313200	344040	427910	462080	549280
gi|8134520	414100	437510	443150	425180	440970	450160
gi|7387798	536240	520390	525520	325300	381560	410010
gi|54037819	854920	949740	832420	608990	686390	693380
gi|4156042	259750	266180	280480	328330	213810	243940
gi|4155810	315550	343490	344180	390310	375410	411460
gi|4155344	79099	84555	72959	91253	108340	91842
gi|60416207	235850	174920	228160	247570	213500	279290
gi|54039870	661370	625050	629470	1312100	1383900	1434800
gi|6648012	75059	104800	98343	240400	246550	257540
gi|6685230	144340	120050	147040	178930	159830	137460
gi|4155756	431930	279780	426290	325860	307060	330410
gi|4154837	262990	276690	261000	495310	478550	493080
gi|9973201	240470	84163	178660	151710	208560	188180
gi|4155184	419130	410000	396180	227170	255170	287980
gi|6685667	386850	390730	351460	359110	452460	375990
gi|4156101	209290	205920	202530	205480	196930	195150
gi|4156104	183170	195800	161550	143460	150470	176930
gi|4154847	205620	218270	216140	135580	228810	243400
gi|4154817	685180	343590	308660	763050	413390	619480
gi|4155592	422930	378470	391350	197600	229710	234040
gi|4154541	15715	9589.5	11700	29468	43001	33637
gi|4155081	94883	86092	97703	105410	130440	142560
gi|4155008	148190	138200	101740	70003	122600	64199
gi|4154860	314510	508480	285790	306440	331800	324350
gi|54039085	790000	814660	763030	406950	420210	441190
gi|4154681	422570	128700	436990	134030	175960	124550
gi|4155556	75054	80818	89704	128500	120290	147760
gi|4155463	140170	194180	210310	158180	168890	149400
gi|6685960	215410	179190	195280	172990	158530	161560
gi|4155041	270520	275620	307710	374250	362290	386020
gi|4154924	131180	142890	136450	184570	180870	152280
gi|4155068	343180	284740	329140	573790	595640	621500
gi|6685432	232160	491140	242900	239140	280280	228600
gi|4155198	362110	386720	323530	346720	359730	345770
gi|9789720	1029900	1363400	1366500	1166300	1146700	938320
gi|609412503	896040	381040	1150500	1187000	1036400	967790
gi|4155094	58482	59606	51438	189760	149370	182300
gi|4155774	256730	260620	255560	314570	292370	301110
gi|8928319	294940	377240	383030	296880	262220	256310
gi|4154941	140710	161310	212880	87441	115390	98216
gi|8928056	413230	457400	453200	249020	256790	238190
gi|4155861	202250	180420	172170	146180	190690	193910
gi|4155671	176930	146170	213730	359830	417330	415760
gi|4155187	137030	148160	154660	97149	77064	75135
gi|4155146	417650	448830	390340	370880	415110	391410
gi|8134750	234920	239750	248230	283990	305350	272310
gi|4155614	97855	101970	112860	184550	191150	198220
gi|4154793	68255	91275	63040	176610	112090	155910
gi|4155383	115150	126830	97029	668140	677940	718310
gi|4155362	206900	2474400	2540900	286960	284600	263250
gi|4154748	257300	290010	246710	127660	144700	116910
gi|4156116	435620	351760	362520	388970	471100	348950
gi|4154774	108740	160660	161280	224900	159030	199880
gi|7674257	991340	992070	1040500	1386500	1219500	1199900
gi|4155927	99848	139240	87234	101560	116480	132250
gi|4155970	103850	87750	106120	210880	194670	183990
gi|81555155	203390	319300	187580	232360	779630	418070
gi|4155625	668170	771260	611520	574060	481220	524960
gi|7387753	122210	113400	99118	313370	283140	305090
gi|4154736	103220	123450	133490	123460	105440	135550
gi|4155682	461120	207970	451390	132120	129190	160110
gi|81555267	81657	102740	81341	184470	87781	138780
gi|4154636	124160	90142	101110	417400	421660	438580
gi|4155340	116110	100030	98362	159840	132930	92325
gi|4155907	162680	145750	161730	197400	207800	169720
gi|4155985	154860	471410	467360	157620	162020	130980
gi|81555093	195130	127200	144350	281760	315490	473630
gi|4155165	178520	203400	183330	119500	125180	152470
gi|4154972	243350	229270	258320	250480	284470	249060
gi|4154781	86792	94725	145140	270870	257180	288540
gi|4155040	244240	222470	246940	243940	236390	252300
gi|4154605	301470	245130	286220	206520	217390	224090
gi|4155108	299120	334600	323360	101690	101780	162340
gi|8134397	180750	72497	91595	90703	99006	148040
gi|7388361	173870	187790	264280	186120	194740	173600
gi|4154637	327520	298310	301940	358450	338660	412820
gi|4154885	105960	91521	113790	126980	123530	116600
gi|4155465	237480	247830	226730	211600	155770	175900
gi|4155681	87860	95126	138270	135960	153790	120330
gi|4155421	65171	52434	56038	305350	270670	101510
gi|7674191	742010	813800	801850	703120	752390	743490
gi|4155705	251900	512750	306120	251740	382760	452790
gi|4154645	506310	518850	377410	659760	681240	668380
gi|4155475	104400	84759	100230	219830	157810	254090
gi|4154896	581530	618170	579800	235720	247250	242920
gi|4155829	641540	597730	645040	389470	333060	379500
gi|54039317	1158700	1153900	1452100	493560	516940	532420
gi|4155083	451670	473970	505360	184810	162880	191160
gi|4154966	175380	177080	185360	187780	153930	141670
gi|4155588	155900	155520	156210	211040	191270	208660
gi|4155409	293450	281800	324670	239640	281600	229580
gi|4155125	535440	553150	427640	756350	768450	777580
gi|4154782	190970	192450	194310	226090	213730	229800
gi|7388502	102420	93455	102340	99214	119010	132300
gi|4155554	89598	136160	98568	242850	249030	255410
gi|4155119	143900	148310	132910	208390	224930	227030
gi|4154870	168370	161600	161100	129450	142920	137060
gi|4154903	194320	148800	132630	98588	116280	132080
gi|4154995	60429	134050	78886	403330	430520	290400
gi|4155609	85956	72758	66865	124860	122880	48198
gi|4155878	102840	59819	52134	161950	125690	153520
gi|4156019	296740	276280	256440	280480	236120	314970
gi|4154590	400240	321050	408410	290690	312900	320890
gi|7387521	143970	154840	176150	63031	139310	119700
gi|4154600	111790	119670	105780	142790	133620	150040
gi|4155586	221350	217230	215700	205580	182370	167110
gi|4155468	99990	380260	122680	1409200	237840	282210
gi|4156076	411110	385950	396750	1613500	1621500	1720200
gi|4155966	212140	201160	213910	342980	594480	577940
gi|81555414	163680	163520	143090	226380	250210	227120
gi|81625887	133360	131970	138660	142510	126690	125130
gi|4155935	175100	185100	172010	102080	190710	140280
gi|4155932	105100	63290	162780	128950	263600	227390
gi|4155770	256230	266310	118240	150820	129370	98077
gi|7227944	85040	72823	89750	223520	166400	197260
gi|4155894	143830	85479	209810	253920	258280	259860
gi|4155969	106250	118610	118030	89346	75206	133200
gi|7387821	53544	52450	46538	20978	31959	22084
gi|4155901	80328	81103	80353	89019	98518	119070
gi|4155446	428020	426470	353890	473780	485610	528800
gi|4154602	154520	105760	107040	229930	232450	224170
gi|4155504	165520	153790	213870	268940	232880	270790
gi|6831624	426380	477240	336100	298990	319530	306630
gi|54039407	444660	511800	430680	989450	1082600	1030500
gi|4154716	434180	512720	461130	363110	439840	309760
gi|8928281	63193	96056	74758	57945	43862	44074
gi|4155436	391190	416800	408270	595470	609620	616800
gi|7674216	1203900	1224000	1202200	609750	660470	683100
gi|4155234	127670	166490	139000	189800	253710	250920
gi|4155312	149760	221890	150100	306250	259110	218590
gi|4155670	195070	215150	203910	470360	479920	499570
gi|4155030	82260	91190	83482	279570	287040	269190
gi|4155331	732760	661340	535130	637570	587560	657880
gi|60392430	136080	160550	147150	208780	181060	199130
gi|7674192	458330	477900	465540	120600	115570	113430
gi|7674218	606920	716680	624600	824270	831140	838440
gi|4155644	97531	118150	120990	93131	98887	88239
gi|4154730	47292	64034	45754	72936	72464	67610
gi|4155192	105530	75674	114480	141560	166320	155850
gi|8928450	65867	73694	70088	41411	106350	44096
gi|4155335	57669	58062	126740	143530	79019	128920
gi|4154996	26351	51951	50741	58710	69055	95107
gi|4155956	329170	353400	366960	439470	458990	465730
gi|54039541	646080	675460	663990	363690	414170	388290
gi|4156006	21950	41603	54774	94474	91301	97196
gi|4154627	49591	33309	45706	38519	30908	21126
gi|4154802	94134	80321	90846	102620	307760	104070
gi|4155343	42947	57631	59525	76801	67142	82059
gi|7674254	848130	513470	518740	703070	783210	455230
gi|605604501	192200	200270	201400	120990	130200	124070
gi|4154674	154220	117250	215500	66959	16698	96461
gi|7388027	55596	62050	62556	17837	29066	40861
gi|4155305	217400	194140	224750	214630	158290	203230
gi|8134817	106950	109590	74844	42103	30234	27842
gi|7674400	96199	83290	88764	73771	90998	84452
gi|9789719	61635	65574	62269	36048	41496	35136
gi|4155733	83242	83570	82081	101610	105310	97254
gi|7674337	41185	33929	36796	173090	142010	165700
gi|4155342	42975	122840	114220	83581	122780	133020
gi|4155325	63575	105880	90082	100540	77320	188070
gi|8134402	102340	130980	98733	71982	84706	64498
gi|4155788	264020	274110	289000	277260	263040	289640
gi|7387845	465730	462400	498740	212860	227070	223980
gi|6686376	524580	495660	503740	465680	485040	461360
gi|4154801	180500	185000	166650	224370	231880	283090
gi|4154625	77420	63643	61537	98601	127820	119580
gi|81555314	165480	164210	159890	92305	75279	96302
gi|4155181	107500	111850	68785	214820	221250	240960
gi|4155025	169160	196180	166960	594550	566840	740020
gi|4155800	93653	98599	87198	254740	253850	284700
gi|7673961	147520	144660	150860	82088	103230	88120
gi|6647498	90941	90856	91490	56713	79849	71161
gi|4154632	45294	68503	43938	69521	62875	73334
gi|4155567	87849	63092	79744	46913	53913	38937
gi|4155488	25615	68618	56088	37571	49304	31300
gi|54039172	264190	248210	256990	313750	335470	327330
gi|8134585	18502	41198	34937	46377	45252	44153
gi|6685622	266960	257970	230480	439400	470500	488920
gi|4155205	176840	75909	71605	144950	133180	110550
gi|4155951	227380	209840	218280	229170	237080	250120
gi|4155222	98522	98681	99357	111210	91938	88095
gi|60393888	436960	477510	463280	543980	611020	618010
gi|4155896	100350	138350	148780	87606	90946	105370
gi|4154977	47711	53928	41631	37849	39351	34672
gi|7388359	190940	162950	177680	121370	108170	102530
gi|9910903	104480	121110	132060	82595	115520	103640
gi|4156005	127660	151410	126130	229870	228470	225530
gi|4154540	53612	57435	40595	57598	52755	370960
gi|4155004	63479	65450	70130	72390	64522	54426
gi|4155696	49815	87956	34405	49400	63752	57661
gi|4154757	91024	31131	682060	86005	842990	91699
gi|4155871	307350	331650	307630	548480	504660	605050
gi|9789743	308510	314240	327920	289460	289980	291920
gi|8928082	194970	202910	189920	165870	156780	184800
gi|54039134	668800	577510	643390	240810	353020	296380
gi|4155286	51034	62806	58147	49362	66896	56728
gi|4155183	143240	200360	154540	58323	74380	110850
gi|7531094	122270	127430	121710	88291	94014	97519
gi|4155301	118320	77479	115160	131050	123330	122790
gi|4155438	71729	63646	55958	82769	75000	79923
gi|4154835	79283	55398	80649	126070	124860	127010
gi|4154551	54295	52661	47293	131100	126380	90955
gi|4155103	58895	79223	74310	59651	60939	87013
gi|4155589	132530	63201	74763	163740	169520	166880
gi|4154791	70947	35981	58413	99576	73839	61514
gi|4155921	136180	101100	99714	129950	191880	146530
gi|6648010	104250	95322	136780	394130	386970	420810
gi|9789721	191700	203170	196120	432310	446020	465480
gi|4155967	80710	82607	54245	124740	98349	94919
gi|4155877	95022	96806	99581	69205	69396	69566
gi|4155604	83172	63129	74576	40821	50023	48299
gi|4155218	27391	45811	25908	10887	18067	11438
gi|4154862	39597	70388	70826	46081	52669	63004
gi|7388015	66699	69851	92402	143180	132470	131880
gi|7674219	353910	377340	386480	372660	412360	585700
gi|4155642	122700	129380	99568	72610	181850	81222
gi|9087190	65427	56105	61584	48101	36731	38677
gi|4155751	289020	276030	274540	162080	157030	198860
gi|4155537	51238	30388	46000	55891	46023	41243
gi|4155476	29845	46748	32308	61086	24604	28617
gi|4154582	92407	97399	109800	141120	154180	171990
gi|4155568	114680	112840	108460	97607	60523	111380
gi|4155012	45564	40999	47545	34360	41886	50428
gi|4155201	60645	69594	67392	41873	165020	37898
gi|4155775	17330	10875	3796.4	142830	21160	44791
gi|4155422	69544	71473	115630	40728	47342	224280
gi|4155391	35274	57315	32136	30641	29022	15959
gi|7674141	72141	48373	58403	51705	57786	52616
gi|4155460	67613	57443	61557	23572	30125	52513
gi|4154846	265610	294040	36732	99876	99362	91962
gi|4155882	70531	43029	90655	155130	160590	163620
gi|54039412	403960	394730	435470	236670	184290	246260
gi|8134632	99271	99627	75384	56559	67725	64427
gi|4154647	130390	116500	136160	240450	246170	242220
gi|4155442	135910	105370	113180	134430	123170	112600
gi|7674217	273940	277230	294900	188240	208300	227790
gi|4154848	214540	182090	153320	137460	154830	160360
gi|54037073	174860	166580	182800	266910	315510	300300
gi|4154805	12416	34902	13510	9153.4	24048	18010
gi|9297062	69879	78641	80046	52886	168000	90595
gi|4156094	99134	112660	121210	162780	115590	131120
gi|4155998	61383	49020	41428	65017	82046	56265
gi|4155140	422900	421630	433530	423500	439620	440020
gi|4155156	92114	63793	95806	74519	72067	80340
gi|4155280	86171	83379	84882	140610	160510	159760
gi|4155292	38862	54347	57513	34690	32404	32423
gi|8928121	161210	176670	170590	174700	169760	166290
gi|4154648	211960	215820	196480	270960	269740	265640
gi|4155511	39599	33071	37361	90434	86374	82676
gi|54039557	735440	767850	446720	379260	302230	376170
gi|4155028	13766	17111	16645	281070	26786	347600
gi|6685664	234330	38093	33576	118320	47447	34669
gi|4155050	163480	192650	186440	146140	127740	122890
gi|4154787	145270	149150	130230	172730	161280	165510
gi|81555083	71563	56382	60350	116830	127310	129420
gi|4155251	128430	150900	149240	57995	174200	128160
gi|8134789	54891	102270	114500	114160	92154	145590
gi|7531198	93054	88088	96074	70587	52249	58075
gi|562814892	109090	115830	106830	135850	141300	149790
gi|4155079	32666	101450	36402	26530	74831	30455
gi|81625872	179790	175250	192640	70918	50938	73888
gi|6647858	75258	80926	75436	71994	48626	44343
gi|4155583	65193	65936	57719	142010	144610	149760
gi|4155874	94433	85658	97441	52611	63775	106730
gi|6831645	182680	175300	186480	68355	66226	50857
gi|4154524	17900	5624.1	33551	46613	57910	56074
gi|8469205	100180	102980	90007	65784	55978	51786
gi|4154854	38086	39982	46944	19712	23569	19061
gi|4155239	98337	128040	86861	222400	229650	236940
gi|4155968	78951	71002	73609	113440	116010	110330
gi|7388124	654930	658420	678030	893520	863390	890930
gi|7388358	49005	38988	55293	50928	69913	86962
gi|6707717	123980	78512	74524	302080	185260	332530
gi|4156054	147180	94080	143100	181690	189270	209670
gi|228312327	130200	102060	130720	133070	59063	98250
gi|4154827	64754	21739	24031	140040	131880	130820
gi|4155346	60543	85219	59301	83815	104160	91393
gi|4154798	43240	43771	14561	67455	12965	81835
gi|284055601	372870	65725	78702	557190	608730	270950
gi|4156079	32784	37845	52403	100850	90861	82503
gi|4155213	955570	1004600	978470	149200	143110	458570
gi|4155345	145360	104320	165420	210070	182400	148200
gi|7387981	87095	87117	71631	76402	120170	134870
gi|4155618	18735	62310	19032	71064	68487	46009
gi|4155066	261870	279740	270280	312420	319320	347140
gi|7388164	104930	130800	114070	38636	30772	45237
gi|4156062	107950	21013	32229	35177	48034	32673
gi|4155290	35523	37044	47007	61557	70806	69488
gi|4154665	28509	27780	28692	52704	65430	52215
gi|4155430	37215	22356	32228	44920	28754	10817
gi|7387931	37717	58827	57435	64916	62736	62500
gi|4155474	68147	69759	77399	62473	53181	40822
gi|4154997	65923	59911	65630	38428	47507	49607
gi|4154922	164750	45773	12942	217590	37145	10713
gi|4156091	59178	126640	46067	189840	166090	135280
gi|4155885	55651	78961	11063	26575	32746	22687
gi|4155600	44230	79771	50473	80412	114110	109900
gi|8928475	38046	31315	57023	25067	40322	38779
gi|562814888	38304	24989	36050	88630	22480	82921
gi|4155320	26459	27169	70814	34426	26195	25172
gi|54040349	319290	324320	325950	250410	202770	188340
gi|4154755	43966	34746	41259	51082	41854	53092
gi|4155732	63885	60352	52418	67491	72560	77971
gi|4156022	27796	32672	38889	56333	17110	52061
gi|8134530	62148	65852	48537	42363	42675	34896
gi|4155669	45974	50927	43501	27449	37012	28752
gi|4155569	60563	60944	60978	69315	67880	70884
gi|6647760	55138	54609	58028	30004	23242	26946
gi|9910669	262100	222460	231390	235920	213270	219670
gi|4154606	49140	56016	49461	15621	40328	25500
gi|4154536	47293	45954	40534	23982	37038	35846
gi|4155743	32627	20769	27830	34175	26847	37119
gi|4155065	35775	34012	39493	73299	21642	38465
gi|4155007	61553	64295	80966	72566	102070	100310
gi|4155160	103600	111600	167040	93100	65016	75364
gi|4155654	84539	84614	89787	52480	73665	85791
gi|81625861	60939	51813	66428	38784	75833	34343
gi|54037364	198500	217250	197060	246240	215220	206210
gi|4154550	28826	26728	29961	17530	22699	26701
gi|7388501	99930	112810	91138	37173	43972	43194
gi|4155519	57169	74870	86161	112670	69206	83986
gi|4155229	58027	62909	58305	59730	42372	83238
gi|7387858	32505	36281	51939	12491	28031	21925
gi|4155992	46557	47673	54381	28765	38654	45795
gi|7674428	47151	48433	46079	34302	56022	41809
gi|4156107	42048	44733	47712	12148	28021	60293
gi|4154921	41378	90545	33523	100580	107450	106220
gi|54040148	121460	123550	23241	381410	390630	414200
gi|4155458	56026	55559	65677	71221	650500	644530
gi|81555015	102780	74818	208620	57543	58881	52045
gi|4155282	28414	22326	37655	22096	24442	21613
gi|4154795	31698	67242	35739	69932	55783	12819
gi|4155061	43946	39224	47669	32895	34700	43088
gi|4155543	19336	22972	104920	11408	16576	10308
gi|4155747	43662	43929	42391	29326	25247	6263.8
gi|4155490	110860	115400	117300	125220	135590	30527
gi|4155128	39130	84141	23079	18701	24430	16430
gi|4155904	35602	34004	37274	96318	92971	95609
gi|6919918	47772	41194	56836	43738	50430	33679
gi|4155984	17519	23689	21016	31232	32077	30266
gi|4154974	2195.2	1386.8	2432.6	2287.8	563.77	1530.5
gi|4155623	75270	42111	34377	91815	85739	137820
gi|4156093	148170	142450	144020	100430	97389	97091
gi|4155973	66461	9717.7	78353	28040	29339	14623
gi|4155095	25935	21586	89796	34012	42359	55906
gi|4155150	50602	46656	52656	25597	53157	55177
gi|4154777	67268	44843	59055	87698	52235	76214
gi|4154642	14518	18711	8843.4	44849	40607	42410
gi|4155881	27599	20694	29522	40035	37706	21546
gi|81859457	12362	16644	11312	16193	13823	6522.6
gi|4155180	44984	38790	45286	249860	50118	48843
gi|4156063	35666	36587	36158	16715	22784	23492
gi|4155473	25531	24066	24260	34970	33028	32215
gi|9087141	234500	231440	252760	313170	296130	304840
gi|4154983	41545	222690	232380	34903	91741	91572
gi|4154709	22321	13151	15668	32607	32430	37190
gi|4154819	290050	26364	15621	23358	245730	247260
gi|7388503	49020	52643	47646	24486	24136	26806
gi|4155958	20852	23584	13949	8210.7	12314	5169.9
gi|4155039	42813	48787	54632	24129	12831	39568
gi|7674181	17669	22246	22081	23037	23295	29446
gi|6685330	125530	123370	116170	27057	37046	17383
gi|8134805	17853	32662	23618	18834	26606	33545
gi|4154901	15931	18388	9907.9	24236	14035	18682
gi|6647976	29516	28237	27684	36332	39298	40995
gi|4155244	2886.1	27445	32777	15215	8227.8	72471
gi|4155219	163990	129860	128040	46328	98066	79827
gi|4155598	2677.2	13869	1380.1	13581	3081.9	10886
gi|8134767	29960	26640	28014	14225	10424	11460
gi|4155455	79886	63103	95094	75377	105620	83319
gi|4155573	17952	15402	12214	11076	9070.2	14073
gi|4155548	30007	19683	29123	36476	17464	44255
gi|4155451	38420	38562	39435	35027	54421	59632
gi|4155692	17434	16566	13448	8313.7	1196.7	11895
gi|4155884	8485	10294	9454.3	2372	16548	18542
gi|4155142	72508	69762	65949	163610	169530	183540
gi|4154738	33284	26925	36344	17276	14203	26211
gi|4155075	10898	23525	13206	25998	16432	10911
gi|4156047	13134	17748	14744	4731.8	11629	7547.6
gi|4155059	28335	20918	46491	46584	33617	46111
gi|4154957	54451	64737	65484	80980	126070	115100
gi|4154898	103790	105840	122490	82752	35570	37445
gi|6685958	31813	27544	27497	57503	54825	45833
gi|4154692	139140	136130	151550	275090	281270	331780
gi|4156039	163510	158760	154600	68029	78455	83503
gi|4155735	34578	38338	40328	20579	19541	10135
gi|4155405	67675	67687	55790	58758	32617	47454
gi|4155988	24625	35324	19681	16990	67355	2266.1
gi|4155433	10969	30880	22215	12193	17736	18767
gi|4155806	40132	95228	46414	58471	61986	57793
gi|4154529	117740	119690	123610	220490	218550	202660
gi|4154646	4924.9	6357	1890.8	37207	55102	60578
gi|7388140	99805	103900	103150	137890	147090	162460
gi|4154611	36887	44141	42018	46000	45176	13716
gi|4154698	37424	37132	27381	41363	55203	30321
gi|50401715	16708	13262	16794	10143	14515	8554.3
gi|4154785	77231	97277	63165	117050	116770	119710
gi|4155228	344.57	532.6	3223.1	1082.4	1401.9	591.78
gi|4154618	81968	65031	73461	76194	99371	132290
gi|7674399	24800	57945	63359	32514	23273	39651
gi|4155189	37861	34386	37515	26191	41585	40036
gi|4155594	34687	37642	35523	22954	9330.1	10325
gi|4155634	39403	42448	34867	115390	115080	117700
gi|4154776	7108.6	13477	10217	9872	8894.2	9736.9
gi|4154925	58351	48812	108780	82930	59494	120080
gi|8928280	75034	52041	59915	78279	31529	52101
gi|4155582	89059	88606	98184	136150	143420	169620
gi|4154906	3923	12502	10688	10650	10322	2256.4
gi|4155031	26804	30944	21204	16014	14370	12072
gi|4154828	13645	12347	12891	16921	32666	20062
gi|4154908	17041	17219	10288	18362	14049	25747
gi|4155759	19965	34014	20849	17234	8973.3	17303
gi|8928241	82449	64474	32873	162460	168660	180590
gi|4155202	24863	27293	26853	16937	8084.1	14606
gi|4155647	14877	17460	58299	59727	60331	59625
gi|4154535	48212	58149	12907	83789	39736	144260
gi|7388186	30587	76370	9514.3	60566	68255	69522
gi|4155376	25267	28861	30674	19380	10031	8684.3
gi|4155166	34430	36742	32128	18476	37475	18203
gi|4154729	23664	17858	25528	19335	21396	17672
gi|4155684	205690	203480	196160	159820	177360	164730
gi|4155453	29254	34670	32179	69812	72244	66083
gi|4154991	7422	7462.9	8792.8	22025	23580	28154
gi|4155950	41177	25240	18852	34296	61612	104220
gi|4155746	66689	4812.8	21274	129660	16669	11301
gi|4154679	10496	26940	14520	23838	29736	17967
gi|4154718	46455	47910	44756	19385	17259	25078
gi|4156077	10518	11818	12196	13430	16064	13367
gi|7674294	31843	19534	30819	6324.7	4683.5	14956
gi|562814883	40960	34668	44441	50361	52649	54866
gi|4154907	23999	10391	8686.2	13578	13042	23238
gi|4155246	46169	54782	54160	78678	96056	84553
gi|4155385	32361	29394	23422	48373	58430	41889
gi|4154751	12541	3234	14483	8462	10620	10450
gi|4155284	12068	266290	7440.1	18904	12302	5794.2
gi|9789742	8086.8	6033.9	3939.3	25910	5930.4	22788
gi|4154873	100440	20293	75819	36623	38588	45208
gi|4155118	7295.1	9369.5	2960.8	48836	62944	43028
gi|4156080	36007	30103	26090	39305	40109	16239
gi|4155157	6996.6	80120	4199.3	17031	47957	43068
gi|4155060	6331.1	5878.7	6774	34227	28858	29604
gi|4154684	77699	91235	98090	77631	61660	47789
gi|4154585	25888	31882	34263	42951	28924	26508
gi|4155663	9550.6	216.74	7651.6	899.73	12760	9388.3
gi|4155742	94245	99004	98261	70055	79584	71529
gi|4154904	35841	40481	35644	49899	43156	74431
gi|4155661	30816	32430	32393	38058	34069	36646
gi|4154914	22739	25306	26381	18223	34601	58529
gi|4155135	8084.7	6801.8	5141.2	1054	588.81	4896.2
gi|52782850	93288	33064	19257	12587	19472	68965
gi|4155223	15821	2985.7	14195	13995	18891	16916
gi|4156053	1911.5	2137.8	371.48	156.58	656.35	1349.9
gi|7674256	4183.2	3520.5	3505.5	7759.2	10395	8789.1
gi|4155113	4922	3874.2	5980.6	1856.4	3515.3	204.11
gi|4155711	52416	22771	33967	60574	30080	56592
gi|7531157	1013	19950	17570	2208.3	7081.4	35275
gi|4155221	7814.8	7546.5	7506.8	20538	20448	18277
gi|6685994	1277.3	5491	14327	3326.8	2976.6	4116.8
gi|9910672	30975	33237	31784	53450	50525	49772
gi|4154682	51927	12229	54822	51326	11052	15055
gi|4154510	35005	9217.3	40566	93483	97012	89010
gi|4154853	45528	46606	47369	37313	37363	36307
gi|4156115	5244.6	8642.9	2508.8	759.78	1506.4	2719.6
gi|4155051	50177	48479	44681	4756.7	3942.2	3250.8
gi|76364189	28413	26477	27715	30962	27579	28652
gi|4155531	25393	22809	21845	11419	9166.3	10708
gi|4154811	4839.3	5700.7	709.19	1199.4	6342	6862.3
gi|9910670	11781	6571.6	7514.5	45784	52487	49424
gi|45593804	51136	58008	52962	17365	31334	20897
gi|4156031	18955	18890	19332	20852	24794	31131
gi|8928203	50266	40189	14428	36786	19443	11797
gi|4154584	15038	11530	2687.9	5691.8	9218.9	1679.2
gi|4155352	36588	21892	36494	14081	38348	37781
gi|9789774	25487	21157	22946	8305.4	319.47	8412.3
gi|4154963	9277.6	12108	10418	11847	16496	1422.5
gi|4155464	6153.2	7407.4	124170	10630	112590	6805.2
gi|4155456	10057	3962	4539.4	12554	4632	15130
gi|4155412	39777	35231	294.36	78803	78984	10066
gi|4154705	1445.4	591.49	5990.1	3540.4	1346.6	3138.6
gi|9789771	12890	691.27	14242	15977	14731	5096.6
gi|4155283	357.29	4963.3	5925.9	3605.8	1907.4	3611.1
gi|7388165	50022	3438.4	46216	17862	9573.1	18379
gi|4154962	3710.1	3533	5361.7	2991.8	2841	4111.1
gi|7388318	9111.3	26232	16602	38274	15128	24747
gi|4155772	13812	12807	15200	2359.9	487.77	286.5
gi|4155087	6760.4	8794.8	9178.1	4908	7262.8	2006.5
gi|4155749	52871	55162	50464	26742	28519	29544
gi|4155798	11570	2050.8	12229	17186	14490	13925
gi|4155212	9182.2	11354	18027	1918.3	14991	12961
gi|4154660	4131.8	1072.9	2130.1	11717	12978	3516.6
gi|4156060	108200	7179.7	4229	12949	11286	30371
gi|4155467	12608	10886	12037	9522.1	31630	30690
gi|4155203	10910	9455.1	7722.7	1237.8	1594.2	797
gi|4154640	9352.2	373.76	12988	9526.3	14442	3924.3
gi|6685855	27033	17277	23095	11424	6991.6	14527
gi|4155808	470.98	6888.1	1033.9	54.334	2259.8	2074.5
gi|4155960	18395	11194	18960	5064.9	66490	9675.7
gi|4156099	1365	2814	2533.8	7774.8	7115.2	4889.2
gi|4155314	641.68	11828	12577	5479.5	11261	13224
gi|9789739	7816.8	12184	11211	27856	44958	39636
RRRRRgi|4155881	12868	6697.3	12176	12697	5805.4	25597
gi|41692294	38724	35074	36488	7023.1	24153	8260.9
gi|4155365	5944	6626.4	2732.1	6297.9	7505.5	5919.7
gi|4155313	34962	63628	69111	47424	9766.7	56393
gi|8134777	2031.8	1087.3	5254	20867	16405	363.09
gi|7674255	1536.7	2691.2	2714.9	2341.4	981.41	529.62
gi|8928164	1663.6	5536.6	796.64	12321	16752	22391
gi|54039182	5497.7	3428.7	1285.4	10978	8685.5	11841
gi|4155036	6546.4	1806	14058	12871	12998	8302.4
gi|4154745	12843	16273	19958	28309	19145	22503
gi|9910671	1037.9	16876	8433.1	6731.5	29726	6641.4
gi|4156098	22618	23686	22489	23315	22507	13351
gi|4156023	6089.7	6591.4	5350	28655	24768	26315
gi|4154644	49894	33085	39651	36584	44771	40066
gi|4155783	146040	138720	157300	121460	128600	136660
gi|54039891	267.37	556.96	99.815	1353.4	2358.7	1785.9
gi|4154797	33998	36727	32837	47646	49045	49752
gi|4155240	4935.5	8861.9	13582	14965	12498	12800
gi|4155242	4982	6178.4	500.47	3169.4	2683.4	7837.3
gi|4155145	2755.1	7444.8	1401.7	6476.7	6848.8	7166
gi|54039961	8321.9	2953.7	4451.4	529.45	2810.4	19396
gi|4155597	4529.3	2710.9	3965.4	5549.3	17859	16054
gi|4154970	5043.5	2972	4764.4	573.85	107.77	392.24
gi|4155009	1725.1	5864.2	5068.5	1083.9	8163.2	48219
gi|4154894	24774	24576	2982.8	13245	9962.4	14327
gi|9979051	15393	8353.5	15698	12560	4928.7	3971.5
gi|4154661	23155	23254	21615	13228	18427	16081
gi|4155727	6088	13288	31999	17828	25530	19775
gi|7674140	3856.1	302	3207.7	6379.9	4031.1	437.82
gi|4155876	42399	41792	44103	982.1	7669.6	2107.9
gi|4155551	81311	59453	87751	85567	55959	17707
gi|4155254	1410.6	8199.1	2218.6	27860	20430	26318
gi|4155795	23159	26063	27588	28079	16109	30485
gi|4155117	12189	11726	12975	65234	79757	72787
gi|4156034	2065.4	1076.2	881.42	5115.1	1987.8	1165.1
gi|4155506	13192	11927	11904	9754.2	9222.8	14431
gi|54039984	21379	5700.1	8463.3	24082	7695.8	26441
gi|7531039	19406	2733.8	18529	19931	24628	21508
gi|4154796	27702	28616	22319	32143	27841	36210
gi|4155741	18904	14891	14848	22205	25663	21834
gi|4154829	15350	12506	15458	30113	27560	30582
gi|4154746	10965	6033.6	2397.8	8247.7	9988.4	16192
gi|7673962	5768.6	6019.3	6965.7	1343.5	6422.8	8867.2
gi|4155712	385.86	2262.4	4010.9	5218.5	511.53	1343
gi|4155726	570.07	2791.3	1123.1	3250.7	5322.6	739.82
gi|4155890	16691	22324	4209.3	70172	160140	167940
gi|6685895	6224.9	5879	6429.5	3910	10402	1211.3
gi|4155915	19642	13043	9664.1	117710	121070	122480
gi|4155676	13278	12190	14788	14092	6422	1971.9
gi|4155042	5290.7	34524	5488.6	3402.4	27935	13224
gi|4154857	156240	162820	165910	173290	173250	101260
gi|4154940	298.91	308260	22929	33712	74379	575.61
gi|4156015	23798	27004	23073	50835	49397	46778
gi|4155307	7345.3	14932	1933.2	15970	16136	17489
gi|4155584	5088.1	14933	1594.9	3624	2570.9	3812.2
gi|4154982	16063	3603.2	27323	44924	45533	16736
gi|4154902	4614.4	4027.5	3844.7	1844.8	782.15	1055.3
gi|81790372	2209.2	2149.6	1359.7	3290.9	1684.5	7748.1
gi|4155204	212.77	601.22	948.72	454.85	392.06	456.57
gi|54039203	56548	5349.7	5189.9	2221.7	2400.6	46398
gi|54039147	1705.6	3546.5	5742.7	13961	13580	17408
gi|4155271	6734	6848.7	1690.9	3812.1	1905.5	367.13
RRRRRgi|4156043	28015	35199	13268	3289.6	1846	5626
gi|4154930	4852.9	4888.8	2894.6	4650.6	444.77	4757.8
gi|4154517	412.65	1562.1	4612.6	471.43	5195.3	6373.3
gi|4154750	9406.6	11514	4757.7	12874	7026.9	1202.7

## Sheet: Sheet1
Row	Index	Peak Name	m/z	Ret. Time	Group	Use	J99 Spiral 1	J99 Spiral 2	J99 Spiral 3	J99 Coccoid 1	J99 Coccoid 2	J99 Coccoid 3
1	1	gi|4155718	N/A	N/A	DNA-DIRECTED RNA POLYMERASE, BETA SUBUNIT [Helicobacter pylori J99]	TRUE	3.07488e+06	3.10229e+06	3.08063e+06	2.20363e+06	2.24514e+06	2.31128e+06
2	2	gi|4154502	N/A	N/A	60kDa chaperone [Helicobacter pylori J99]	TRUE	2.07433e+07	2.0991e+07	1.97895e+07	1.59246e+07	1.60626e+07	1.6102e+07
3	3	gi|7674029	N/A	N/A	RecName: Full=Elongation factor Tu; Short=EF-Tu	TRUE	1.95908e+07	1.95569e+07	1.90292e+07	2.62326e+07	2.70861e+07	2.64997e+07
4	4	gi|9789751	N/A	N/A	RecName: Full=Chaperone protein DnaK; AltName: Full=HSP70; AltName: Full=Heat shock 70 kDa protein; AltName: Full=Heat shock protein 70	TRUE	7.31965e+06	7.3038e+06	7.51382e+06	5.45849e+06	5.51981e+06	5.68818e+06
5	5	gi|57014163	N/A	N/A	RecName: Full=Urease subunit beta; AltName: Full=Urea amidohydrolase subunit beta	TRUE	6.50888e+06	6.79123e+06	6.78926e+06	4.78024e+06	4.72451e+06	4.67207e+06
6	6	gi|6919881	N/A	N/A	RecName: Full=Elongation factor G; Short=EF-G	TRUE	5.56457e+06	5.34627e+06	5.42778e+06	3.18287e+06	3.19527e+06	3.1764e+06
7	7	gi|9910636	N/A	N/A	RecName: Full=ATP synthase subunit alpha; AltName: Full=ATP synthase F1 sector subunit alpha; AltName: Full=F-ATPase subunit alpha	TRUE	6.74808e+06	6.87896e+06	6.86361e+06	1.53206e+07	1.51969e+07	1.52082e+07
8	8	gi|4154555	N/A	N/A	Proline/pyrroline-5-carboxylate dehydrogenase [Helicobacter pylori J99]	TRUE	1.86954e+06	1.88071e+06	1.88798e+06	1.61894e+06	1.58899e+06	1.6358e+06
9	9	gi|9789741	N/A	N/A	RecName: Full=Aconitate hydratase 2; Short=Aconitase 2; AltName: Full=2-methylisocitrate dehydratase; AltName: Full=Citrate hydro-lyase 2	TRUE	3.3156e+06	3.35167e+06	3.32421e+06	832832	876754	826732
10	10	gi|4154717	N/A	N/A	90kDa chaperone [Helicobacter pylori J99]	TRUE	1.33064e+06	1.33389e+06	1.30602e+06	2.33864e+06	2.29507e+06	2.41724e+06
11	11	gi|4155400	N/A	N/A	outer membrane protein - adhesin [Helicobacter pylori J99]	TRUE	5.32642e+06	5.29671e+06	5.49278e+06	4.96379e+06	4.87937e+06	4.93178e+06
12	12	gi|7387493	N/A	N/A	RecName: Full=Probable peroxiredoxin; AltName: Full=26 kDa antigen; AltName: Full=Thioredoxin reductase	TRUE	4.41465e+07	3.77822e+07	4.34349e+07	3.786e+07	3.98511e+07	3.58275e+07
13	13	gi|4155279	N/A	N/A	PREPROTEIN TRANSLOCASE SUBUNIT [Helicobacter pylori J99]	TRUE	1.54933e+06	1.52806e+06	1.47951e+06	1.7128e+06	1.72735e+06	1.86828e+06
14	14	gi|4155777	N/A	N/A	NADH oxidoreductase I [Helicobacter pylori J99]	TRUE	893849	791756	809009	764080	800938	770819
15	15	gi|60392282	N/A	N/A	RecName: Full=Flagellin A	TRUE	75749.3	92257.6	81196.9	77584.6	54327.8	60406.1
16	16	gi|8928003	N/A	N/A	RecName: Full=Cytosol aminopeptidase; AltName: Full=Leucine aminopeptidase; Short=LAP; AltName: Full=Leucyl aminopeptidase	TRUE	6.73228e+06	6.66309e+06	6.73794e+06	6.19705e+06	6.23507e+06	6.45079e+06
17	17	gi|4155561	N/A	N/A	30S RIBOSOMAL PROTEIN S1 [Helicobacter pylori J99]	TRUE	1.39901e+06	1.36259e+06	1.35408e+06	3.10501e+06	3.1407e+06	3.23764e+06
18	18	gi|4156123	N/A	N/A	putative [Helicobacter pylori J99]	TRUE	6.9235e+06	6.8716e+06	6.83943e+06	4.31505e+06	4.36824e+06	4.42944e+06
19	19	gi|4154766	N/A	N/A	HEAT SHOCK PROTEIN [Helicobacter pylori J99]	TRUE	1.02587e+06	973134	1.00279e+06	665836	498423	694098
20	20	gi|9910638	N/A	N/A	RecName: Full=ATP synthase subunit beta; AltName: Full=ATP synthase F1 sector subunit beta; AltName: Full=F-ATPase subunit beta	TRUE	9.15721e+06	9.10295e+06	8.9842e+06	6.19775e+06	6.21008e+06	6.12633e+06
21	21	gi|4155035	N/A	N/A	cag island protein, CYTOTOXICITY ASSOCIATED IMMUNODOMINANT ANTIGEN [Helicobacter pylori J99]	TRUE	228246	260748	318357	470934	481862	404434
22	22	gi|4154528	N/A	N/A	ISOCITRATE DEHYDROGENASE [Helicobacter pylori J99]	TRUE	8.46056e+06	8.59863e+06	8.29213e+06	2.77807e+06	2.82257e+06	2.77512e+06
23	23	gi|4154933	N/A	N/A	PROTEASE DO [Helicobacter pylori J99]	TRUE	2.59945e+06	2.88685e+06	2.85176e+06	2.07287e+06	2.14686e+06	2.18301e+06
24	24	gi|4154697	N/A	N/A	Fumarate reductase [Helicobacter pylori J99]	TRUE	1.30727e+06	1.29914e+06	1.30969e+06	1.12201e+06	1.13901e+06	1.15349e+06
25	25	gi|8928388	N/A	N/A	RecName: Full=Isoleucine--tRNA ligase; AltName: Full=Isoleucyl-tRNA synthetase; Short=IleRS	TRUE	1.29089e+06	1.31074e+06	1.33324e+06	762855	745144	768009
26	26	gi|4155700	N/A	N/A	putative Outer membrane function [Helicobacter pylori J99]	TRUE	1.86452e+06	1.86981e+06	1.86095e+06	1.56596e+06	1.5612e+06	1.57055e+06
27	27	gi|4155570	N/A	N/A	histidine kinase [Helicobacter pylori J99]	TRUE	703781	711852	665318	647493	656051	683528
28	28	gi|4154958	N/A	N/A	OLIGOPEPTIDASE [Helicobacter pylori J99]	TRUE	1.59801e+06	1.61937e+06	1.58093e+06	1.51919e+06	1.62144e+06	1.6647e+06
29	29	gi|6685766	N/A	N/A	RecName: Full=Phosphoenolpyruvate synthase; Short=PEP synthase; AltName: Full=Pyruvate, water dikinase	TRUE	1.69335e+06	1.68259e+06	1.64962e+06	813348	849424	815828
30	30	gi|6919983	N/A	N/A	RecName: Full=Leucine--tRNA ligase; AltName: Full=Leucyl-tRNA synthetase; Short=LeuRS	TRUE	805392	813876	789047	507531	503850	486750
31	31	gi|4154728	N/A	N/A	putative [Helicobacter pylori J99]	TRUE	2.08691e+06	2.12151e+06	2.0569e+06	4.78591e+06	4.88721e+06	4.96839e+06
32	32	gi|4155419	N/A	N/A	Outer membrane protein/porin [Helicobacter pylori J99]	TRUE	5.10046e+06	5.34762e+06	4.99692e+06	1.26489e+06	1.28162e+06	1.29001e+06
33	33	gi|4155380	N/A	N/A	catalase [Helicobacter pylori J99]	TRUE	5.83798e+06	5.92716e+06	5.77996e+06	3.82125e+06	3.76316e+06	3.72338e+06
34	34	gi|7388069	N/A	N/A	RecName: Full=Ribonucleoside-diphosphate reductase subunit alpha; AltName: Full=Ribonucleotide reductase	TRUE	544206	546023	548251	453949	474885	499318
35	35	gi|4155905	N/A	N/A	ATP-DEPENDENT PROTEASE LA [Helicobacter pylori J99]	TRUE	1.59375e+06	1.56922e+06	1.55323e+06	1.3256e+06	1.29191e+06	1.35397e+06
36	36	gi|4155750	N/A	N/A	D-LACTATE DEHYDROGENASE [Helicobacter pylori J99]	TRUE	681178	721348	689168	711154	693986	727054
37	37	gi|4155001	N/A	N/A	GLUTAMINE SYNTHETASE [Helicobacter pylori J99]	TRUE	1.17006e+06	1.11977e+06	1.23066e+06	792487	795517	803142
38	38	gi|6685665	N/A	N/A	RecName: Full=S-adenosylmethionine synthase; Short=AdoMet synthase; AltName: Full=MAT; AltName: Full=Methionine adenosyltransferase	TRUE	2.31926e+06	2.37117e+06	2.33575e+06	2.29597e+06	2.37606e+06	2.34721e+06
39	39	gi|4155097	N/A	N/A	methyl-accepting chemotaxis protein (MCP) [Helicobacter pylori J99]	TRUE	1.28039e+06	1.29306e+06	1.285e+06	678126	685332	700688
40	40	gi|4155424	N/A	N/A	CARBAMOYL-PHOSPHATE SYNTHASE LARGE CHAIN [Helicobacter pylori J99]	TRUE	847546	851602	852384	548797	565023	541602
41	41	gi|4156026	N/A	N/A	putative IRON-REGULATED OUTER MEMBRANE PROTEIN [Helicobacter pylori J99]	TRUE	2.24935e+06	2.2961e+06	2.23291e+06	2.1755e+06	2.17942e+06	2.25759e+06
42	42	gi|4154740	N/A	N/A	Outer membrane protein/porin [Helicobacter pylori J99]	TRUE	3.4985e+06	2.85847e+06	3.4352e+06	3.60742e+06	3.66198e+06	3.83153e+06
43	43	gi|4154988	N/A	N/A	DNA POLYMERASE III, BETA CHAIN [Helicobacter pylori J99]	TRUE	1.16302e+06	1.19259e+06	1.17189e+06	1.12749e+06	1.16131e+06	1.17664e+06
44	44	gi|7531149	N/A	N/A	RecName: Full=Translation initiation factor IF-2	TRUE	787339	740855	706859	850100	850034	812166
45	45	gi|8472792	N/A	N/A	RecName: Full=Malate:quinone oxidoreductase; AltName: Full=MQO; AltName: Full=Malate dehydrogenase [quinone]	TRUE	1.76922e+06	1.82907e+06	1.55082e+06	1.92201e+06	1.93518e+06	1.98938e+06
46	46	gi|9789773	N/A	N/A	RecName: Full=DNA gyrase subunit A	TRUE	812420	834198	838547	1.31234e+06	1.37363e+06	1.3014e+06
47	47	gi|4155559	N/A	N/A	D-3-PHOSPHOGLYCERATE DEHYDROGENASE [Helicobacter pylori J99]	TRUE	1.62226e+06	1.60613e+06	1.60748e+06	726439	688275	734987
48	48	gi|4154912	N/A	N/A	putative proline peptidase [Helicobacter pylori J99]	TRUE	1.8328e+06	1.83968e+06	2.02442e+06	2.54336e+06	2.21023e+06	2.04077e+06
49	49	gi|6919975	N/A	N/A	RecName: Full=Aspartate--tRNA(Asp/Asn) ligase; AltName: Full=Aspartyl-tRNA synthetase; Short=AspRS; AltName: Full=Non-discriminating aspartyl-tRNA synthetase; Short=ND-AspRS	TRUE	1.08161e+06	1.09721e+06	1.06113e+06	1.21092e+06	1.19715e+06	1.25218e+06
50	50	gi|7388343	N/A	N/A	RecName: Full=Thioredoxin reductase; Short=TRXR	TRUE	1.0836e+06	1.10534e+06	1.10062e+06	2.01988e+06	2.0131e+06	2.05912e+06
51	51	gi|4155934	N/A	N/A	putative [Helicobacter pylori J99]	TRUE	735214	736850	700670	868280	887069	869888
52	52	gi|4154727	N/A	N/A	putative AMINOTRANSFERASE [Helicobacter pylori J99]	TRUE	1.123e+06	1.13197e+06	1.12399e+06	852675	839794	867271
53	53	gi|4154804	N/A	N/A	ALIPHATIC AMIDASE [Helicobacter pylori J99]	TRUE	2.47996e+06	2.53386e+06	2.46485e+06	1.5956e+06	1.58592e+06	1.59078e+06
54	54	gi|7388357	N/A	N/A	RecName: Full=Urease subunit alpha; AltName: Full=Urea amidohydrolase subunit alpha	TRUE	7.90102e+06	7.65364e+06	7.63344e+06	5.47508e+06	5.53821e+06	5.49007e+06
55	55	gi|6647533	N/A	N/A	RecName: Full=DNA gyrase subunit B	TRUE	567826	568400	542643	785501	785782	822904
56	56	gi|6919889	N/A	N/A	RecName: Full=Elongation factor Ts; Short=EF-Ts	TRUE	2.8749e+06	2.87766e+06	2.99089e+06	2.46794e+06	2.47173e+06	2.53419e+06
57	57	gi|4155369	N/A	N/A	putative abc transporter, ATP-binding protein [Helicobacter pylori J99]	TRUE	646625	573095	658958	2.9742e+06	899591	906992
58	58	gi|8134612	N/A	N/A	RecName: Full=Phosphoglycerate kinase	TRUE	1.96415e+06	1.99e+06	1.96417e+06	2.10345e+06	2.17469e+06	2.24195e+06
59	59	gi|7388104	N/A	N/A	RecName: Full=DNA-directed RNA polymerase subunit alpha; Short=RNAP subunit alpha; AltName: Full=RNA polymerase subunit alpha; AltName: Full=Transcriptase subunit alpha	TRUE	1.28188e+06	1.70811e+06	1.69314e+06	2.11978e+06	2.11995e+06	2.19173e+06
60	60	gi|4155965	N/A	N/A	DNA POLYMERASE III, ALPHA CHAIN [Helicobacter pylori J99]	TRUE	168528	160442	160557	191775	202002	210581
61	61	gi|4155073	N/A	N/A	putative [Helicobacter pylori J99]	TRUE	1.13337e+06	1.15819e+06	1.08221e+06	1.30657e+06	1.30402e+06	1.31095e+06
62	62	gi|8134781	N/A	N/A	RecName: Full=GTP-binding protein TypA/BipA homolog	TRUE	2.64104e+06	2.68728e+06	2.63065e+06	1.34725e+06	1.34786e+06	1.35895e+06
63	63	gi|4155116	N/A	N/A	Hydrogenase, large subunit [Helicobacter pylori J99]	TRUE	1.47769e+06	1.76372e+06	1.77148e+06	1.62426e+06	1.69225e+06	2.17626e+06
64	64	gi|4155152	N/A	N/A	putative Outer membrane protein [Helicobacter pylori J99]	TRUE	594222	596481	581073	1.04333e+06	1.07277e+06	1.07121e+06
65	65	gi|254839256	N/A	N/A	Chain F, Structural Basis Of Iron Transport Gating In Helicobacter Pylori Ferritin	TRUE	5.01889e+06	5.03849e+06	4.98623e+06	4.68566e+06	4.89018e+06	4.35664e+06
66	66	gi|6707753	N/A	N/A	RecName: Full=Alanine--tRNA ligase; AltName: Full=Alanyl-tRNA synthetase; Short=AlaRS	TRUE	348770	368929	364942	323949	356528	367452
67	67	gi|4154685	N/A	N/A	LYSYL-TRNA SYNTHETASE [Helicobacter pylori J99]	TRUE	1.0645e+06	1.11071e+06	1.09648e+06	1.35443e+06	1.41281e+06	1.42333e+06
68	68	gi|6647534	N/A	N/A	RecName: Full=ATP-dependent zinc metalloprotease FtsH	TRUE	1.11134e+06	1.10807e+06	1.09304e+06	2.066e+06	2.12356e+06	2.17267e+06
69	69	gi|4155287	N/A	N/A	TRIGGER FACTOR [Helicobacter pylori J99]	TRUE	2.69339e+06	2.68183e+06	2.61346e+06	2.49166e+06	2.49473e+06	2.56174e+06
70	70	gi|4156043	N/A	N/A	TYPE I RESTRICTION ENZYME (MODIFICATION SUBUNIT) [Helicobacter pylori J99]	TRUE	460060	558232	419801	433514	452011	427880
71	71	gi|4154599	N/A	N/A	methyl-accepting chemotaxis protein (MCP) [Helicobacter pylori J99]	TRUE	52657.2	141161	122708	36650.9	81189.4	29450.3
72	72	gi|9789722	N/A	N/A	RecName: Full=Fructose-bisphosphate aldolase; Short=FBP aldolase; Short=FBPA; AltName: Full=Fructose-1,6-bisphosphate aldolase	TRUE	2.52535e+06	2.63433e+06	2.61897e+06	846126	872914	826308
73	73	gi|4154832	N/A	N/A	putative [Helicobacter pylori J99]	TRUE	7.54842e+06	7.64436e+06	7.53972e+06	4.1376e+06	4.18923e+06	4.21212e+06
74	74	gi|4155564	N/A	N/A	PHENYLALANYL-TRNA SYNTHETASE BETA CHAIN [Helicobacter pylori J99]	TRUE	681536	676152	673463	432871	444978	483068
75	75	gi|4155190	N/A	N/A	putative HYDANTOIN UTILIZATION [Helicobacter pylori J99]	TRUE	973809	1.03149e+06	1.01759e+06	372432	379392	397361
76	76	gi|8928389	N/A	N/A	RecName: Full=Threonine--tRNA ligase; AltName: Full=Threonyl-tRNA synthetase; Short=ThrRS	TRUE	384632	393049	354658	503452	488296	507277
77	77	gi|4154744	N/A	N/A	putative [Helicobacter pylori J99]	TRUE	741854	707686	723486	615817	558244	680784
78	78	gi|7674417	N/A	N/A	RecName: Full=Uncharacterized oxidoreductase jhp_0878	TRUE	682565	679403	650289	1.0621e+06	1.08477e+06	1.0702e+06
79	79	gi|60391895	N/A	N/A	RecName: Full=10 kDa chaperonin; AltName: Full=GroES protein; AltName: Full=Heat shock protein 10; AltName: Full=Protein Cpn10	TRUE	3.17151e+06	3.09168e+06	3.16857e+06	5.12069e+06	5.13083e+06	5.22044e+06
80	80	gi|4154753	N/A	N/A	putative Outer membrane protein [Helicobacter pylori J99]	TRUE	713347	990211	891817	1.22461e+06	1.26802e+06	1.25848e+06
81	81	gi|4155092	N/A	N/A	putative efflux transporter [Helicobacter pylori J99]	TRUE	475888	471312	571674	566565	569015	562893
82	82	gi|4155381	N/A	N/A	putative IRON-REGULATED OUTER MEMBRANE PROTEIN [Helicobacter pylori J99]	TRUE	179003	165433	213375	354095	356227	322209
83	83	gi|4154734	N/A	N/A	PROLYL-TRNA SYNTHETASE [Helicobacter pylori J99]	TRUE	560980	539635	527056	346269	351025	386748
84	84	gi|4155182	N/A	N/A	putative HYDANTOIN UTILIZATION [Helicobacter pylori J99]	TRUE	815120	794925	920968	326235	325549	371057
85	85	gi|81555135	N/A	N/A	RecName: Full=Polyribonucleotide nucleotidyltransferase; AltName: Full=Polynucleotide phosphorylase; Short=PNPase	TRUE	496023	390187	495145	410459	405077	429628
86	86	gi|4155333	N/A	N/A	INOSINE-5'-MONOPHOSPHATE DEHYDROGENASE [Helicobacter pylori J99]	TRUE	1.09557e+06	1.03435e+06	1.04192e+06	559920	657219	646828
87	87	gi|4154603	N/A	N/A	methyl-accepting chemotaxis protein (MCP) [Helicobacter pylori J99]	TRUE	57373.7	37287.1	37508.3	41222.3	17035.2	25686.1
88	88	gi|4155137	N/A	N/A	ASPARTATE AMMONIA-LYASE [Helicobacter pylori J99]	TRUE	1.07878e+06	1.10109e+06	1.0879e+06	573911	659585	591804
89	89	gi|4154973	N/A	N/A	Outer membrane protein [Helicobacter pylori J99]	TRUE	1.16277e+06	1.17398e+06	1.19844e+06	1.65904e+06	1.65618e+06	1.64211e+06
90	90	gi|7388283	N/A	N/A	RecName: Full=Methionine--tRNA ligase; AltName: Full=Methionyl-tRNA synthetase; Short=MetRS	TRUE	665797	671278	779824	674826	588737	731606
91	91	gi|7388169	N/A	N/A	RecName: Full=30S ribosomal protein S2	TRUE	1.40864e+06	1.49454e+06	1.42666e+06	1.58838e+06	1.52505e+06	1.5622e+06
92	92	gi|4155620	N/A	N/A	ZINC-DEPENDENT ALCOHOL DEHYDROGENASE [Helicobacter pylori J99]	TRUE	1.56467e+06	1.51926e+06	1.41369e+06	1.69105e+06	1.73466e+06	1.7644e+06
93	93	gi|4154947	N/A	N/A	putative ZINC PROTEASE [Helicobacter pylori J99]	TRUE	583210	554260	619169	690347	644787	711404
94	94	gi|4155084	N/A	N/A	SUBUNIT OF 2-OXOGLUTARATE OXIDOREDUCTASE [Helicobacter pylori J99]	TRUE	2.0052e+06	2.03269e+06	1.99828e+06	1.12717e+06	1.06939e+06	1.07403e+06
95	95	gi|4154527	N/A	N/A	CITRATE SYNTHASE [Helicobacter pylori J99]	TRUE	2.22976e+06	2.26972e+06	2.19783e+06	1.72303e+06	1.74974e+06	1.78167e+06
96	96	gi|4155635	N/A	N/A	GAMMA-GLUTAMYLTRANSPEPTIDASE [Helicobacter pylori J99]	TRUE	617138	665236	660668	282496	238415	305271
97	97	gi|7994673	N/A	N/A	RecName: Full=Phosphoribosylamine--glycine ligase; AltName: Full=GARS; AltName: Full=Glycinamide ribonucleotide synthetase; AltName: Full=Phosphoribosylglycinamide synthetase	TRUE	517903	491628	472547	974122	978504	1.00485e+06
98	98	gi|4155243	N/A	N/A	putative FLAGELLAR HOOK-ASSOCIATED PROTEIN 2 (HAP2) [Helicobacter pylori J99]	TRUE	194566	100136	607445	39545.1	686108	564504
99	99	gi|4155487	N/A	N/A	GTPase in circumferential ring formation [Helicobacter pylori J99]	TRUE	799367	817930	841980	779547	777835	779129
100	100	gi|4155553	N/A	N/A	GMP SYNTHETASE [Helicobacter pylori J99]	TRUE	548876	544811	678099	648912	654123	676015
101	101	gi|7674358	N/A	N/A	RecName: Full=Histidine--tRNA ligase; AltName: Full=Histidyl-tRNA synthetase; Short=HisRS	TRUE	721374	736520	743582	830193	878459	867394
102	102	gi|4155091	N/A	N/A	putative efflux transporter [Helicobacter pylori J99]	TRUE	1.42649e+06	1.50823e+06	1.41588e+06	3.42465e+06	3.44759e+06	3.49747e+06
103	103	gi|4154575	N/A	N/A	methyl-accepting chemotaxis protein (MCP) [Helicobacter pylori J99]	TRUE	339933	447346	386525	356904	349416	362400
104	104	gi|4155677	N/A	N/A	putative THIOREDOXIN REDUCTASE [Helicobacter pylori J99]	TRUE	1.3693e+06	1.41251e+06	1.44915e+06	2.62506e+06	2.66008e+06	2.65726e+06
105	105	gi|4154731	N/A	N/A	putative PEPTIDE METHIONINE SULFOXIDE REDUCTASE [Helicobacter pylori J99]	TRUE	1.86637e+06	1.87527e+06	1.90843e+06	1.87744e+06	1.79833e+06	1.93265e+06
106	106	gi|7674049	N/A	N/A	RecName: Full=Aspartyl/glutamyl-tRNA(Asn/Gln) amidotransferase subunit B; Short=Asp/Glu-ADT subunit B	TRUE	606529	597850	531851	356578	342859	394236
107	107	gi|4155674	N/A	N/A	VALYL-TRNA SYNTHETASE [Helicobacter pylori J99]	TRUE	552595	571231	574295	591998	592851	610216
108	108	gi|7674020	N/A	N/A	RecName: Full=DNA ligase; AltName: Full=Polydeoxyribonucleotide synthase [NAD(+)]	TRUE	390740	386260	405899	261485	233385	255443
109	109	gi|4154956	N/A	N/A	putative [Helicobacter pylori J99]	TRUE	369290	379856	436419	624465	598444	598272
110	110	gi|4155626	N/A	N/A	Pyruvate ferrodoxin oxidoreductase [Helicobacter pylori J99]	TRUE	2.05003e+06	2.06716e+06	2.02796e+06	2.91275e+06	2.88451e+06	2.96167e+06
111	111	gi|4154758	N/A	N/A	ATP-DEPENDENT RNA HELICASE DEAD [Helicobacter pylori J99]	TRUE	673530	654565	677533	333906	291641	341573
112	112	gi|4155868	N/A	N/A	putative TRNA (5-METHYLAMINOMETHYL-2-THIOURIDYLATE)-METHYLTRANSFERASE [Helicobacter pylori J99]	TRUE	330130	378188	306026	799509	863263	883524
113	113	gi|4154993	N/A	N/A	HEAT SHOCK PROTEIN [Helicobacter pylori J99]	TRUE	706445	735711	765622	642689	704331	912287
114	114	gi|9910637	N/A	N/A	RecName: Full=ATP synthase gamma chain; AltName: Full=ATP synthase F1 sector gamma subunit; AltName: Full=F-ATPase gamma subunit	TRUE	486877	486594	597254	900350	559820	567075
115	115	gi|4154526	N/A	N/A	putative Outer membrane protein [Helicobacter pylori J99]	TRUE	328072	336551	329219	116381	149122	151343
116	116	gi|4155891	N/A	N/A	ROD SHAPE-DETERMINING PROTEIN [Helicobacter pylori J99]	TRUE	1.59256e+06	1.58161e+06	1.58668e+06	2.79732e+06	2.83696e+06	2.96953e+06
117	117	gi|4156090	N/A	N/A	putative [Helicobacter pylori J99]	TRUE	787615	788203	831920	631452	645402	643404
118	118	gi|4155486	N/A	N/A	septum formation protein [Helicobacter pylori J99]	TRUE	874441	913722	912003	1.02419e+06	983304	980766
119	119	gi|4155154	N/A	N/A	putative PROCESSING PROTEASE [Helicobacter pylori J99]	TRUE	509931	527977	525233	734387	756866	775705
120	120	gi|4155406	N/A	N/A	Hydrogenase expression/formation protein [Helicobacter pylori J99]	TRUE	2.82742e+06	2.92727e+06	2.83584e+06	2.67541e+06	2.64546e+06	2.72146e+06
121	121	gi|7388356	N/A	N/A	RecName: Full=UvrABC system protein A; Short=UvrA protein; AltName: Full=Excinuclease ABC subunit A	TRUE	206155	198671	159666	265060	218575	216835
122	122	gi|4154653	N/A	N/A	putative TRANSCRIPTIONAL REGULATOR [Helicobacter pylori J99]	TRUE	1.23139e+06	1.22039e+06	1.20667e+06	2.01513e+06	2.005e+06	2.12516e+06
123	123	gi|4155171	N/A	N/A	IRON(III) DICITRATE TRANSPORT PROTEIN [Helicobacter pylori J99]	TRUE	372080	325741	375676	521981	452759	444269
124	124	gi|81625871	N/A	N/A	RecName: Full=NADH-quinone oxidoreductase subunit D; AltName: Full=NADH dehydrogenase I subunit D; AltName: Full=NDH-1 subunit D	TRUE	647824	662578	682697	491908	496606	491419
125	125	gi|6685832	N/A	N/A	RecName: Full=Adenylosuccinate synthetase; Short=AMPSase; Short=AdSS; AltName: Full=IMP--aspartate ligase	TRUE	428156	482990	346478	439613	457955	458806
126	126	gi|8134369	N/A	N/A	RecName: Full=ATP-dependent Clp protease ATP-binding subunit ClpX	TRUE	797795	812759	819045	926482	907031	940515
127	127	gi|8928204	N/A	N/A	RecName: Full=Septum site-determining protein MinD; AltName: Full=Cell division inhibitor MinD	TRUE	1.40204e+06	1.37779e+06	1.30473e+06	1.84652e+06	1.75521e+06	1.86029e+06
128	128	gi|4155646	N/A	N/A	putative TONB-INDEPENDENT PROTEIN-UPTAKE PROTEIN [Helicobacter pylori J99]	TRUE	377146	369986	362260	653728	680095	653066
129	129	gi|7388074	N/A	N/A	RecName: Full=50S ribosomal protein L7/L12	TRUE	3.61215e+06	3.30544e+06	3.37514e+06	3.78557e+06	3.80032e+06	3.70502e+06
130	130	gi|9789748	N/A	N/A	RecName: Full=DNA polymerase I; Short=POL I	TRUE	164820	169037	160498	143837	155995	142028
131	131	gi|4154633	N/A	N/A	putative [Helicobacter pylori J99]	TRUE	343593	343918	351544	239356	241242	255301
132	132	gi|4155037	N/A	N/A	TRANSCRIPTION TERMINATION FACTOR [Helicobacter pylori J99]	TRUE	872959	874309	837328	920786	937440	956713
133	133	gi|6831687	N/A	N/A	RecName: Full=Cysteine--tRNA ligase; AltName: Full=Cysteinyl-tRNA synthetase; Short=CysRS	TRUE	418001	423575	438093	448729	469952	507671
134	134	gi|4156021	N/A	N/A	putative [Helicobacter pylori J99]	TRUE	1.19098e+06	1.20927e+06	1.2014e+06	1.01208e+06	1.01567e+06	1.07172e+06
135	135	gi|7388360	N/A	N/A	RecName: Full=Urease accessory protein UreG	TRUE	1.96772e+06	1.93501e+06	1.96484e+06	2.79397e+06	2.63573e+06	2.67635e+06
136	136	gi|7674359	N/A	N/A	RecName: Full=Arginine--tRNA ligase; AltName: Full=Arginyl-tRNA synthetase; Short=ArgRS	TRUE	393091	409772	366790	388151	368689	394634
137	137	gi|4155266	N/A	N/A	putative [Helicobacter pylori J99]	TRUE	534953	542504	533050	239264	279208	345610
138	138	gi|4154654	N/A	N/A	RECA PROTEIN [Helicobacter pylori J99]	TRUE	1.43354e+06	1.46208e+06	1.53108e+06	1.77915e+06	1.76726e+06	1.7778e+06
139	139	gi|4155624	N/A	N/A	Pyruvate ferrodoxin oxidoreductase [Helicobacter pylori J99]	TRUE	833053	836171	876612	360584	352676	342957
140	140	gi|9973363	N/A	N/A	RecName: Full=Cadmium, zinc and cobalt-transporting ATPase	TRUE	409675	425824	426278	332682	524742	502230
141	141	gi|4155883	N/A	N/A	CARBOXYL-TERMINAL PROTEASE [Helicobacter pylori J99]	TRUE	342510	344700	332187	772642	721358	761358
142	142	gi|4155090	N/A	N/A	putative [Helicobacter pylori J99]	TRUE	579225	538020	527535	513876	503954	532363
143	143	gi|7387671	N/A	N/A	RecName: Full=Flagellin B; AltName: Full=Flagellin N	TRUE	123027	142542	132903	414304	51072.1	206545
144	144	gi|4155680	N/A	N/A	putative Outer membrane protein [Helicobacter pylori J99]	TRUE	656148	629812	625635	755932	758281	765081
145	145	gi|9910702	N/A	N/A	RecName: Full=3-oxoacyl-[acyl-carrier-protein] synthase 3; AltName: Full=3-oxoacyl-[acyl-carrier-protein] synthase III; AltName: Full=Beta-ketoacyl-ACP synthase III; Short=KAS III	TRUE	888268	888820	875160	855221	911161	920271
146	146	gi|4155267	N/A	N/A	TYROSYL-TRNA SYNTHETASE [Helicobacter pylori J99]	TRUE	424193	423687	429892	451011	466711	464249
147	147	gi|4155289	N/A	N/A	NEURAMINYLLACTOSE-BINDING HEMAGGLUTININ PRECURSOR [Helicobacter pylori J99]	TRUE	1.21121e+06	1.32436e+06	1.25684e+06	1.14653e+06	1.21947e+06	1.21811e+06
148	148	gi|4155186	N/A	N/A	3-OXOACID COA-TRANSFERASE, SUBUNIT A [Helicobacter pylori J99]	TRUE	688402	712644	706607	910358	885271	905276
149	149	gi|4155862	N/A	N/A	putative Outer membrane protein [Helicobacter pylori J99]	TRUE	1.84206e+06	1.90114e+06	1.86279e+06	721041	718803	750771
150	150	gi|4155366	N/A	N/A	TYPE I RESTRICTION ENZYME (MODIFICATION SUBUNIT) [Helicobacter pylori J99]	TRUE	233985	251176	236741	329997	328103	328585
151	151	gi|4155044	N/A	N/A	BETA-KETOACYL-ACP SYNTHASE I [Helicobacter pylori J99]	TRUE	639764	683477	668062	814022	824570	265448
152	152	gi|4155149	N/A	N/A	OXYGEN-INDEPENDENT COPROPORPHYRINOGEN III OXIDASE [Helicobacter pylori J99]	TRUE	742261	683430	712644	578125	504750	546778
153	153	gi|4154759	N/A	N/A	putative [Helicobacter pylori J99]	TRUE	581299	594982	613026	664524	669600	692845
154	154	gi|4155056	N/A	N/A	ACETYL-COENZYME A CARBOXYLASE SUBUNIT A [Helicobacter pylori J99]	TRUE	827119	798511	805969	706840	727489	736743
155	155	gi|4155485	N/A	N/A	putative [Helicobacter pylori J99]	TRUE	411562	426978	402322	642246	675708	628124
156	156	gi|6647818	N/A	N/A	RecName: Full=Protein translocase subunit SecD	TRUE	709308	707968	739554	565873	588983	649314
157	157	gi|6685765	N/A	N/A	RecName: Full=Phosphate acyltransferase; AltName: Full=Acyl-ACP phosphotransacylase; AltName: Full=Acyl-[acyl-carrier-protein]--phosphate acyltransferase; AltName: Full=Phosphate-acyl-ACP acyltransferase	TRUE	1.00077e+06	994282	980009	1.2667e+06	1.2172e+06	1.30949e+06
158	158	gi|4155627	N/A	N/A	Pyruvate ferrodoxin oxidoreductase [Helicobacter pylori J99]	TRUE	977353	960896	970665	335125	333247	330817
159	159	gi|4156112	N/A	N/A	PYRIDOXAL PHOSPHATE SYNTHETASE [Helicobacter pylori J99]	TRUE	1.7438e+06	1.70145e+06	1.72055e+06	1.47476e+06	1.49938e+06	1.43209e+06
160	160	gi|7674056	N/A	N/A	RecName: Full=tRNA uridine 5-carboxymethylaminomethyl modification enzyme MnmG; AltName: Full=Glucose-inhibited division protein A	TRUE	199066	198499	203860	208735	205116	197997
161	161	gi|4155151	N/A	N/A	putative [Helicobacter pylori J99]	TRUE	646599	640892	625290	628379	629188	659703
162	162	gi|4154547	N/A	N/A	GDP-D-mannose dehydratase [Helicobacter pylori J99]	TRUE	421464	413035	413484	528321	564454	541661
163	163	gi|4155744	N/A	N/A	ASPARTOKINASE 2 ALPHA AND BETA SUBUNITS [Helicobacter pylori J99]	TRUE	459200	484793	478822	768046	764738	793747
164	164	gi|4154918	N/A	N/A	putative TRANSCRIPTIONAL REGULATOR [Helicobacter pylori J99]	TRUE	684565	686926	703681	729448	701467	772650
165	165	gi|4155356	N/A	N/A	putative ADP-D-glycero-D-mannoheptose synthase [Helicobacter pylori J99]	TRUE	226413	242376	222808	376210	392694	380284
166	166	gi|4155857	N/A	N/A	FUMARASE [Helicobacter pylori J99]	TRUE	986259	990639	1.00185e+06	306013	284172	329033
167	167	gi|4155069	N/A	N/A	METHYLENETETRAHYDROFOLATE DEHYDROGENASE/METHENYLTETRAHYDROFOLATE CYCLOHYDROLASE [Helicobacter pylori J99]	TRUE	250568	249262	258023	278674	275991	273668
168	168	gi|4156028	N/A	N/A	putative TYPE II DNA MODIFICATION ENZYME (METHYLTRANSFERASE) [Helicobacter pylori J99]	TRUE	285610	215414	266878	176059	230491	266302
169	169	gi|6685995	N/A	N/A	RecName: Full=GlutamylGlutaminyl-tRNA synthetase; Short=GluGlnRS; AltName: Full=Glutamate--tRNA ligase 2; Short=GluRS 2; AltName: Full=Glutamyl-tRNA synthetase 2	TRUE	1.27116e+06	1.22293e+06	1.26333e+06	2.69647e+06	2.66891e+06	2.83985e+06
170	170	gi|4155591	N/A	N/A	BIOTIN CARBOXYLASE [Helicobacter pylori J99]	TRUE	981266	1.14412e+06	947885	529125	511027	504966
171	171	gi|4155477	N/A	N/A	GLYCYL-TRNA SYNTHETASE BETA CHAIN [Helicobacter pylori J99]	TRUE	345364	217185	180117	210849	245941	230064
172	172	gi|57013017	N/A	N/A	RecName: Full=Plasminogen-binding protein PgbA	TRUE	496513	561364	560489	432914	427722	538917
173	173	gi|4154769	N/A	N/A	putative [Helicobacter pylori J99]	TRUE	787551	788207	771280	469073	465400	469886
174	174	gi|4154739	N/A	N/A	NEUTROPHIL-ACTIVATING PROTEIN A [Helicobacter pylori J99]	TRUE	3.02353e+06	3.80044e+06	2.90001e+06	2.05024e+06	1.76415e+06	1.7812e+06
175	175	gi|4154742	N/A	N/A	putative [Helicobacter pylori J99]	TRUE	747713	865080	794159	623374	672147	648626
176	176	gi|8134462	N/A	N/A	RecName: Full=Flavodoxin	TRUE	4.44974e+06	4.27567e+06	3.69911e+06	4.84454e+06	4.88321e+06	4.83563e+06
177	177	gi|4155657	N/A	N/A	putative [Helicobacter pylori J99]	TRUE	319346	314720	307651	306949	200354	216433
178	178	gi|7388210	N/A	N/A	RecName: Full=30S ribosomal protein S4	TRUE	1.57534e+06	1.61115e+06	1.51904e+06	721694	730280	754543
179	179	gi|4155420	N/A	N/A	Outer membrane protein/porin [Helicobacter pylori J99]	TRUE	811705	784689	846024	370756	386660	395756
180	180	gi|4154844	N/A	N/A	CTP SYNTHASE [Helicobacter pylori J99]	TRUE	825487	714224	842074	635112	635957	646018
181	181	gi|7674329	N/A	N/A	RecName: Full=50S ribosomal protein L9	TRUE	1.38152e+06	1.39634e+06	1.38007e+06	1.8674e+06	1.91308e+06	1.86292e+06
182	182	gi|4154808	N/A	N/A	PERIPLASMIC DIPEPTIDE TRANSPORT SUBSTRATE-BINDING PROTEIN [Helicobacter pylori J99]	TRUE	528921	450253	444743	440664	434348	446340
183	183	gi|4155757	N/A	N/A	CARBAMOYL-PHOSPHATE SYNTHASE SMALL CHAIN [Helicobacter pylori J99]	TRUE	504316	504203	503864	624230	599849	658632
184	184	gi|4155110	N/A	N/A	putative chemotaxis protein [Helicobacter pylori J99]	TRUE	154420	230471	198118	565959	520395	602165
185	185	gi|4155793	N/A	N/A	NADH oxidoreductase I [Helicobacter pylori J99]	TRUE	294372	312223	311488	400308	655569	400940
186	186	gi|4156072	N/A	N/A	putative ATP-DEPENDENT HELICASE [Helicobacter pylori J99]	TRUE	148730	140470	152656	124709	106865	156188
187	187	gi|4154867	N/A	N/A	transketolase [Helicobacter pylori J99]	TRUE	455613	451748	441945	429429	448653	454445
188	188	gi|45477347	N/A	N/A	RecName: Full=Spermidine synthase; AltName: Full=Putrescine aminopropyltransferase; Short=PAPT; AltName: Full=SPDSY	TRUE	224029	235944	204626	244370	472056	351149
189	189	gi|4155489	N/A	N/A	2,3-BISPHOSPHOGLYCERATE-INDEPENDENT PHOSPHOGLYCERATE MUTASE [Helicobacter pylori J99]	TRUE	217494	201165	245868	242419	251622	221384
190	190	gi|4155168	N/A	N/A	ASPARTATE AMINOTRANSFERASE [Helicobacter pylori J99]	TRUE	743678	779921	740597	492612	492102	496838
191	191	gi|4155017	N/A	N/A	cag island protein, DNA transfer protein [Helicobacter pylori J99]	TRUE	360494	211696	179845	257904	214721	248129
192	192	gi|7387815	N/A	N/A	RecName: Full=2-dehydro-3-deoxyphosphooctonate aldolase; AltName: Full=3-deoxy-D-manno-octulosonic acid 8-phosphate synthase; AltName: Full=KDO-8-phosphate synthase; Short=KDO 8-P synthase; Short=KDOPS; AltName: Full=Phospho-2-dehydro-3-deoxyoctonate aldolase	TRUE	893722	931592	908835	421744	407661	407373
193	193	gi|7388059	N/A	N/A	RecName: Full=Peptide chain release factor 1; Short=RF-1	TRUE	346814	323226	382732	561141	562149	572320
194	194	gi|4156058	N/A	N/A	FRUCTOSE-1,6-BISPHOSPHATASE [Helicobacter pylori J99]	TRUE	749693	574430	596197	380215	358744	300653
195	195	gi|4155122	N/A	N/A	putative 2,3,4,5-TETRAHYDROPYRIDINE-2-CARBOXYLATE N-SUCCINYLTRANSFERASE [Helicobacter pylori J99]	TRUE	897394	929502	900885	929070	806754	774347
196	196	gi|4155659	N/A	N/A	putative [Helicobacter pylori J99]	TRUE	713745	690977	724977	508522	520034	550938
197	197	gi|4155673	N/A	N/A	putative SIGNAL RECOGNITION PARTICLE PROTEIN [Helicobacter pylori J99]	TRUE	547772	493009	516889	288564	277732	278911
198	198	gi|4155432	N/A	N/A	putative outer membrane protein [Helicobacter pylori J99]	TRUE	62205.5	42408.5	49075.4	30818.3	37415.3	26641.8
199	199	gi|4154945	N/A	N/A	polyphosphate kinase [Helicobacter pylori J99]	TRUE	167363	160985	220738	272645	435185	260460
200	200	gi|4155457	N/A	N/A	putative [Helicobacter pylori J99]	TRUE	1.25142e+06	1.26799e+06	1.24524e+06	1.06453e+06	1.04535e+06	1.08496e+06
201	201	gi|81859439	N/A	N/A	RecName: Full=Methionine import ATP-binding protein MetN	TRUE	265684	270775	260795	637833	653013	665095
202	202	gi|4155354	N/A	N/A	FLAGELLAR HOOK PROTEIN [Helicobacter pylori J99]	TRUE	97722.5	53390.8	87873.1	75460.5	121858	60488.1
203	203	gi|4155723	N/A	N/A	TRANSCRIPTION ANTITERMINATION PROTEIN [Helicobacter pylori J99]	TRUE	1.63411e+06	1.67194e+06	1.62319e+06	2.06554e+06	2.10942e+06	2.06681e+06
204	204	gi|4155224	N/A	N/A	PHOSPHORIBOSYL PYROPHOSPHATE SYNTHETASE [Helicobacter pylori J99]	TRUE	326497	332847	390882	278697	297339	272213
205	205	gi|4155323	N/A	N/A	HOMOSERINE DEHYDROGENASE [Helicobacter pylori J99]	TRUE	322891	328297	314824	317190	338455	318537
206	206	gi|4155571	N/A	N/A	putative chemotaxis protein [Helicobacter pylori J99]	TRUE	277828	250949	259502	437955	399786	434853
207	207	gi|4154591	N/A	N/A	RNA POLYMERASE SIGMA FACTOR (SIGMA-70) [Helicobacter pylori J99]	TRUE	382673	403666	473690	210759	307149	205459
208	208	gi|4154923	N/A	N/A	FLAGELLAR MOTOR SWITCH PROTEIN [Helicobacter pylori J99]	TRUE	668898	655448	670221	1.15183e+06	1.1371e+06	1.15316e+06
209	209	gi|4155893	N/A	N/A	UDP-N-ACETYLGLUCOSAMINE ACYLTRANSFERASE [Helicobacter pylori J99]	TRUE	1.39562e+06	1.50314e+06	1.52832e+06	1.22393e+06	1.1357e+06	1.1727e+06
210	210	gi|4154999	N/A	N/A	putative Glycolate oxidase [Helicobacter pylori J99]	TRUE	302588	336395	247773	439502	449141	448204
211	211	gi|4155390	N/A	N/A	vacuolating cytotoxin [Helicobacter pylori J99]	TRUE	191515	204426	171461	102936	101943	133168
212	212	gi|4155268	N/A	N/A	GUANOSINE-3',5'-BIS(DIPHOSPHATE) 3'-PYROPHOSPHOHYDROLASE [Helicobacter pylori J99]	TRUE	306713	288970	273854	398465	407112	452956
213	213	gi|4154849	N/A	N/A	1-DEOXYXYLULOSE-5-PHOSPHATE SYNTHASE [Helicobacter pylori J99]	TRUE	235411	247370	223098	238136	248974	257255
214	214	gi|4155263	N/A	N/A	putative [Helicobacter pylori J99]	TRUE	377642	367002	378788	312375	300353	362998
215	215	gi|4154534	N/A	N/A	ATP-DEPENDENT PROTEASE,ATP-BINDING SUBUNIT [Helicobacter pylori J99]	TRUE	179487	189982	165513	247604	272221	214329
216	216	gi|4155866	N/A	N/A	GLYCERALDEHYDE 3-PHOSPHATE DEHYDROGENASE [Helicobacter pylori J99]	TRUE	575839	602332	591105	561148	563662	583951
217	217	gi|4155185	N/A	N/A	ACETYL-COA ACETYLTRANSFERASE [Helicobacter pylori J99]	TRUE	298139	306175	296299	93706.4	78828.9	89078.4
218	218	gi|4155990	N/A	N/A	putative [Helicobacter pylori J99]	TRUE	264644	528170	301732	468415	404844	457971
219	219	gi|4155809	N/A	N/A	putative [Helicobacter pylori J99]	TRUE	432323	391382	293857	364225	392246	387147
220	220	gi|4156014	N/A	N/A	putative Outer membrane protein [Helicobacter pylori J99]	TRUE	694757	687070	681255	1.03863e+06	1.04604e+06	1.06489e+06
221	221	gi|4156046	N/A	N/A	L-ALANINE DEHYDROGENASE [Helicobacter pylori J99]	TRUE	105427	158066	141088	63433.9	114542	80907.5
222	222	gi|4155173	N/A	N/A	putative LIPOPOLYSACCHARIDE BIOSYNTHESIS PROTEIN [Helicobacter pylori J99]	TRUE	789163	771800	749423	761557	821383	776410
223	223	gi|4155387	N/A	N/A	putative [Helicobacter pylori J99]	TRUE	408029	402297	414854	448240	601402	606767
224	224	gi|4155544	N/A	N/A	putative POLYSACCHARIDE BIOSYNTHESIS PROTEIN [Helicobacter pylori J99]	TRUE	341822	356899	390050	444104	463232	446585
225	225	gi|4155645	N/A	N/A	putative Outer membrane protein [Helicobacter pylori J99]	TRUE	963014	968203	926195	1.29765e+06	1.29242e+06	1.33537e+06
226	226	gi|9296935	N/A	N/A	RecName: Full=Enolase; AltName: Full=2-phospho-D-glycerate hydro-lyase; AltName: Full=2-phosphoglycerate dehydratase	TRUE	438798	458491	446557	426235	430203	305269
227	227	gi|4155085	N/A	N/A	SUBUNIT OF 2-OXOGLUTARATE OXIDOREDUCTASE [Helicobacter pylori J99]	TRUE	685938	711063	727659	380650	409359	514542
228	228	gi|4154800	N/A	N/A	DIPEPTIDE TRANSPORT SYSTEM DIPEPTIDE TRANSPORT SYSTEM ATP-BINDING PROTEIN [Helicobacter pylori J99]	TRUE	173465	201142	204833	459570	458181	547613
229	229	gi|4155679	N/A	N/A	glucose-6-phosphate isomerase [Helicobacter pylori J99]	TRUE	287118	180721	273633	494829	453487	278355
230	230	gi|4155652	N/A	N/A	FLAGELLAR HOOK-ASSOCIATED PROTEIN 1 (HAP1) [Helicobacter pylori J99]	TRUE	178349	163401	32361.7	120026	148260	122249
231	231	gi|4155026	N/A	N/A	DNA transfer protein (Agrobacterium VirB4 homolog) [Helicobacter pylori J99]	TRUE	252385	243538	249614	442573	469568	441259
232	232	gi|9789752	N/A	N/A	RecName: Full=Glutamate-1-semialdehyde 2,1-aminomutase; Short=GSA; AltName: Full=Glutamate-1-semialdehyde aminotransferase; Short=GSA-AT	TRUE	432438	509172	442099	278048	297771	242122
233	233	gi|6647577	N/A	N/A	RecName: Full=Elongation factor 4; Short=EF-4; AltName: Full=Ribosomal back-translocase LepA	TRUE	142168	178206	163995	217105	205656	205422
234	234	gi|4155758	N/A	N/A	ALIPHATIC AMIDASE [Helicobacter pylori J99]	TRUE	315586	303915	302705	365671	349499	311920
235	235	gi|6686112	N/A	N/A	RecName: Full=Uncharacterized protein jhp_0985	TRUE	156903	156020	142230	174864	241482	253233
236	236	gi|4154688	N/A	N/A	putative [Helicobacter pylori J99]	TRUE	239053	239125	271971	306100	319950	319988
237	237	gi|4155832	N/A	N/A	30S RIBOSOMAL PROTEIN S5 [Helicobacter pylori J99]	TRUE	612111	635107	662005	1.11255e+06	1.0741e+06	1.56911e+06
238	238	gi|4155688	N/A	N/A	AMINO ACID ABC TRANSPORTER, BINDING PROTEIN PRECURSOR [Helicobacter pylori J99]	TRUE	691432	674594	693235	1.1358e+06	1.01416e+06	1.07256e+06
239	239	gi|7674253	N/A	N/A	RecName: Full=50S ribosomal protein L25; AltName: Full=General stress protein CTC	TRUE	1.92317e+06	1.97927e+06	2.00927e+06	2.12989e+06	2.08643e+06	2.15499e+06
240	240	gi|4155139	N/A	N/A	ALPHA (1,3)-FUCOSYLTRANSFERASE [Helicobacter pylori J99]	TRUE	433219	455059	435108	353063	335832	361093
241	241	gi|4154513	N/A	N/A	putative [Helicobacter pylori J99]	TRUE	389748	382046	374133	269063	339108	286893
242	242	gi|8928083	N/A	N/A	RecName: Full=Uroporphyrinogen decarboxylase; Short=UPD; Short=URO-D	TRUE	946172	931555	846484	401556	980104	350697
243	243	gi|60392646	N/A	N/A	RecName: Full=LPP20 lipoprotein; Flags: Precursor	TRUE	2.34838e+06	2.34876e+06	2.40142e+06	2.049e+06	2.26194e+06	2.30156e+06
244	244	gi|4154696	N/A	N/A	Fumarate reductase [Helicobacter pylori J99]	TRUE	1.1991e+06	1.21772e+06	1.2049e+06	523008	511170	572165
245	245	gi|4155579	N/A	N/A	THIOL PEROXIDASE [Helicobacter pylori J99]	TRUE	1.19299e+06	1.14608e+06	1.16801e+06	1.52817e+06	1.593e+06	1.58555e+06
246	246	gi|4154868	N/A	N/A	putative [Helicobacter pylori J99]	TRUE	316601	311636	299925	264576	288561	290022
247	247	gi|4154942	N/A	N/A	putative Short chain dehydrogenase [Helicobacter pylori J99]	TRUE	1.20246e+06	1.24817e+06	1.24488e+06	699567	662322	706292
248	248	gi|4155047	N/A	N/A	ACETYL-COENZYME A CARBOXYLASE SUBUNIT A [Helicobacter pylori J99]	TRUE	715647	638783	735464	1.04182e+06	1.04926e+06	1.00888e+06
249	249	gi|4154596	N/A	N/A	putative keto-acid dehydrogenase [Helicobacter pylori J99]	TRUE	218767	264972	256874	287432	305515	283257
250	250	gi|4154519	N/A	N/A	putative chemotaxis protein [Helicobacter pylori J99]	TRUE	463591	469459	423787	782796	788837	798518
251	251	gi|8928320	N/A	N/A	RecName: Full=Uridylate kinase; Short=UK; AltName: Full=Uridine monophosphate kinase; Short=UMP kinase; Short=UMPK	TRUE	320135	270091	318138	256194	301310	284300
252	252	gi|9789808	N/A	N/A	RecName: Full=Superoxide dismutase [Fe]	TRUE	541095	523318	539801	399249	402605	410691
253	253	gi|8928387	N/A	N/A	RecName: Full=Serine--tRNA ligase; AltName: Full=Seryl-tRNA synthetase; Short=SerRS; AltName: Full=Seryl-tRNA(Ser/Sec) synthetase	TRUE	449468	456931	452697	126257	206456	200988
254	254	gi|4154712	N/A	N/A	putative [Helicobacter pylori J99]	TRUE	394965	417057	393365	369283	406052	386935
255	255	gi|8134479	N/A	N/A	RecName: Full=Glutamine--fructose-6-phosphate aminotransferase [isomerizing]; AltName: Full=D-fructose-6-phosphate amidotransferase; AltName: Full=GFAT; AltName: Full=Glucosamine-6-phosphate synthase; AltName: Full=Hexosephosphate aminotransferase; AltName: Full=L-glutamine--D-fructose-6-phosphate amidotransferase	TRUE	311037	298579	263979	365679	341580	356466
256	256	gi|4155375	N/A	N/A	putative [Helicobacter pylori J99]	TRUE	398742	397465	389613	837956	921030	923387
257	257	gi|4154788	N/A	N/A	putative [Helicobacter pylori J99]	TRUE	378929	514069	496108	267733	327446	348215
258	258	gi|4155077	N/A	N/A	SUBUNIT OF 2-OXOGLUTARATE OXIDOREDUCTASE [Helicobacter pylori J99]	TRUE	501209	478905	490625	710918	715518	743378
259	259	gi|4155196	N/A	N/A	putative TRANSCRIPTIONAL REGULATOR [Helicobacter pylori J99]	TRUE	544977	554026	550103	806292	809144	800742
260	260	gi|6919861	N/A	N/A	RecName: Full=D-alanine--D-alanine ligase; AltName: Full=D-Ala-D-Ala ligase; AltName: Full=D-alanylalanine synthetase	TRUE	654989	653082	605056	702314	677277	680953
261	261	gi|54039548	N/A	N/A	RecName: Full=30S ribosomal protein S8	TRUE	754345	1.32885e+06	1.04255e+06	1.56708e+06	1.62372e+06	1.64643e+06
262	262	gi|7674048	N/A	N/A	RecName: Full=Glutamyl-tRNA(Gln) amidotransferase subunit A; Short=Glu-ADT subunit A	TRUE	412097	431607	435586	194796	207727	203649
263	263	gi|4154671	N/A	N/A	putative PROTEASE [Helicobacter pylori J99]	TRUE	335068	327521	342125	343946	313694	357795
264	264	gi|4155603	N/A	N/A	GLUCOKINASE [Helicobacter pylori J99]	TRUE	377904	371383	360544	189936	202304	186336
265	265	gi|9789738	N/A	N/A	RecName: Full=Phosphopentomutase; AltName: Full=Phosphodeoxyribomutase	TRUE	308295	253092	307877	184581	174506	169443
266	266	gi|4156020	N/A	N/A	N-UTILIZATION SUBSTANCE PROTEIN A [Helicobacter pylori J99]	TRUE	495808	504432	519404	558943	593980	563783
267	267	gi|4155514	N/A	N/A	putative [Helicobacter pylori J99]	TRUE	434674	431550	419874	497173	480279	477225
268	268	gi|8928165	N/A	N/A	RecName: Full=4-hydroxy-3-methylbut-2-en-1-yl diphosphate synthase; AltName: Full=1-hydroxy-2-methyl-2-(E)-butenyl 4-diphosphate synthase	TRUE	355134	309129	325296	223957	300544	222642
269	269	gi|4155640	N/A	N/A	putative ATP synthase F1, subunit delta [Helicobacter pylori J99]	TRUE	226903	879525	275369	631577	595048	597378
270	270	gi|4155250	N/A	N/A	putative [Helicobacter pylori J99]	TRUE	173961	165251	153259	242043	210271	279587
271	271	gi|4155944	N/A	N/A	PEPTIDYL-PROLYL CIS-TRANS ISOMERASE [Helicobacter pylori J99]	TRUE	1.08118e+06	1.06694e+06	1.06909e+06	853431	814898	850174
272	272	gi|4156092	N/A	N/A	Ubiquinol cytochrome c oxidoreductase, cytochrome c1 subunit [Helicobacter pylori J99]	TRUE	524296	523841	543785	806053	800294	857676
273	273	gi|57013016	N/A	N/A	RecName: Full=Plasminogen-binding protein PgbB	TRUE	89719.4	94999.8	114667	853953	864191	858431
274	274	gi|8928478	N/A	N/A	RecName: Full=Threonine synthase; Short=TS	TRUE	234499	255951	337243	196654	229944	160933
275	275	gi|4155786	N/A	N/A	phosphohexosemutase [Helicobacter pylori J99]	TRUE	228361	241933	302432	289156	263758	289795
276	276	gi|8134509	N/A	N/A	RecName: Full=Adenylate kinase; Short=AK; AltName: Full=ATP-AMP transphosphorylase; AltName: Full=ATP:AMP phosphotransferase; AltName: Full=Adenylate monophosphate kinase	TRUE	2.47547e+06	2.56656e+06	2.53095e+06	1.70703e+06	1.91115e+06	1.92888e+06
277	277	gi|4154520	N/A	N/A	putative carboxynorspermidine decarboxylase [Helicobacter pylori J99]	TRUE	235909	244055	230192	368164	336589	377387
278	278	gi|4155607	N/A	N/A	GLUCOSE-6-PHOSPHATE 1-DEHYDROGENASE [Helicobacter pylori J99]	TRUE	204894	309836	330298	273947	262088	232119
279	279	gi|4154754	N/A	N/A	putative Outer membrane protein [Helicobacter pylori J99]	TRUE	377941	366988	411091	878933	876981	914202
280	280	gi|4155248	N/A	N/A	putative [Helicobacter pylori J99]	TRUE	220915	215044	207398	96502.4	93455.2	118094
281	281	gi|4154816	N/A	N/A	putative [Helicobacter pylori J99]	TRUE	291553	255538	255840	275828	335976	334248
282	282	gi|4155643	N/A	N/A	FKBP-TYPE PEPTIDYL-PROLYL CIS-TRANS ISOMERASE [Helicobacter pylori J99]	TRUE	854684	848149	859439	1.14829e+06	1.048e+06	1.05859e+06
283	283	gi|7388276	N/A	N/A	RecName: Full=5'-nucleotidase SurE; AltName: Full=Nucleoside 5'-monophosphate phosphohydrolase	TRUE	430653	293493	323074	275404	287538	279415
284	284	gi|4155357	N/A	N/A	ADP-L-GLYCERO-D-MANNOHEPTOSE-6-EPIMERASE [Helicobacter pylori J99]	TRUE	205017	243268	233455	400202	364027	365694
285	285	gi|4156038	N/A	N/A	CHROMOSOMAL REPLICATION INITIATOR PROTEIN [Helicobacter pylori J99]	TRUE	139493	115510	106539	144825	146491	143515
286	286	gi|6685394	N/A	N/A	RecName: Full=Phosphogluconate dehydratase; AltName: Full=6-phosphogluconate dehydratase	TRUE	515013	506761	467285	155535	232082	162666
287	287	gi|4156102	N/A	N/A	putative [Helicobacter pylori J99]	TRUE	393151	397195	410089	388702	340426	320777
288	288	gi|4155153	N/A	N/A	putative [Helicobacter pylori J99]	TRUE	516006	515781	495753	270622	241182	273108
289	289	gi|9910639	N/A	N/A	RecName: Full=ATP synthase epsilon chain; AltName: Full=ATP synthase F1 sector epsilon subunit; AltName: Full=F-ATPase epsilon subunit	TRUE	1.57504e+06	1.54399e+06	1.56468e+06	3.19263e+06	3.24234e+06	3.15847e+06
290	290	gi|6685830	N/A	N/A	RecName: Full=Adenylosuccinate lyase; Short=ASL; AltName: Full=Adenylosuccinase; Short=ASase	TRUE	190191	254651	254939	109330	134844	145052
291	291	gi|81555228	N/A	N/A	RecName: Full=Serine/threonine-protein kinase CtkA; Short=Ser/Thr-protein kinase CtkA; AltName: Full=Cell-translocating kinase A	TRUE	162639	184950	166595	284167	313546	291387
292	292	gi|4154677	N/A	N/A	putative PEPTIDYL-PROLYL CIS-TRANS ISOMERASE [Helicobacter pylori J99]	TRUE	309890	370234	312346	492212	597764	615890
293	293	gi|4155959	N/A	N/A	putative [Helicobacter pylori J99]	TRUE	394561	419398	418029	330143	358323	342196
294	294	gi|4154927	N/A	N/A	putative [Helicobacter pylori J99]	TRUE	204185	212959	221910	317209	371900	373264
295	295	gi|6919902	N/A	N/A	RecName: Full=Serine hydroxymethyltransferase; Short=SHMT; Short=Serine methylase	TRUE	388094	421234	435623	194199	196315	187274
296	296	gi|4155200	N/A	N/A	putative [Helicobacter pylori J99]	TRUE	293235	284231	310701	272656	306183	336402
297	297	gi|9789749	N/A	N/A	RecName: Full=Chaperone protein DnaJ	TRUE	246014	240673	224825	218121	218115	223410
298	298	gi|7674310	N/A	N/A	RecName: Full=50S ribosomal protein L4	TRUE	1.48073e+06	1.48476e+06	1.47577e+06	715127	669462	685034
299	299	gi|4154672	N/A	N/A	putative [Helicobacter pylori J99]	TRUE	300110	316415	339838	206063	235032	210372
300	300	gi|9087191	N/A	N/A	RecName: Full=Probable dihydroorotase-like protein; AltName: Full=Aspartate carbamoyltransferase 42 kDa non-catalytic chain	TRUE	314757	311750	307518	314477	360810	358683
301	301	gi|8134398	N/A	N/A	RecName: Full=Diaminopimelate decarboxylase; Short=DAP decarboxylase; Short=DAPDC	TRUE	173187	185128	187058	192668	201556	239048
302	302	gi|4156050	N/A	N/A	TYPE I RESTRICTION ENZYME (RESTRICTION SUBUNIT) [Helicobacter pylori J99]	TRUE	123615	82602.8	111173	123275	58171.9	90354.6
303	303	gi|9789770	N/A	N/A	RecName: Full=Branched-chain-amino-acid aminotransferase; Short=BCAT	TRUE	365192	367718	341785	469105	487082	486636
304	304	gi|6685831	N/A	N/A	RecName: Full=Aspartate carbamoyltransferase; AltName: Full=Aspartate transcarbamylase; Short=ATCase	TRUE	122864	98129	99585.1	140022	147564	194148
305	305	gi|4155255	N/A	N/A	FUNCTIONAL HOMOLOG OF SRP RECEPTOR [Helicobacter pylori J99]	TRUE	572848	466875	481593	519849	596539	497135
306	306	gi|6831638	N/A	N/A	RecName: Full=50S ribosomal protein L6	TRUE	1.78936e+06	1.75577e+06	1.76571e+06	1.44244e+06	1.48915e+06	1.51661e+06
307	307	gi|4156113	N/A	N/A	PYRIDOXAL PHOSPHATE BIOSYNTHETIC PROTEIN A [Helicobacter pylori J99]	TRUE	168359	170326	180838	256558	256337	248348
308	308	gi|4154638	N/A	N/A	putative [Helicobacter pylori J99]	TRUE	445741	464753	485804	377537	407977	399432
309	309	gi|4155957	N/A	N/A	putative thiophene/furan oxidation protein [Helicobacter pylori J99]	TRUE	245473	314206	248636	134550	132389	225290
310	310	gi|4155660	N/A	N/A	putative [Helicobacter pylori J99]	TRUE	396341	403622	403085	442444	421568	438997
311	311	gi|81625910	N/A	N/A	RecName: Full=Bifunctional protein GlmU; Includes: RecName: Full=UDP-N-acetylglucosamine pyrophosphorylase; AltName: Full=N-acetylglucosamine-1-phosphate uridyltransferase; Includes: RecName: Full=Glucosamine-1-phosphate N-acetyltransferase	TRUE	259251	252079	241429	263168	273534	292155
312	312	gi|4155980	N/A	N/A	putative Outer membrane protein [Helicobacter pylori J99]	TRUE	1.24728e+06	1.25501e+06	1.22327e+06	4.25447e+06	4.39546e+06	4.22495e+06
313	313	gi|4154662	N/A	N/A	putative [Helicobacter pylori J99]	TRUE	279709	291074	262175	225591	247850	231768
314	314	gi|4154643	N/A	N/A	Cytochrome oxidase (CBB3-TYPE) [Helicobacter pylori J99]	TRUE	1.42677e+06	1.43032e+06	1.38758e+06	1.23306e+06	1.22064e+06	1.22581e+06
315	315	gi|4155972	N/A	N/A	putative THIOREDOXIN [Helicobacter pylori J99]	TRUE	1.99884e+06	2.07539e+06	2.0305e+06	1.64471e+06	1.52743e+06	1.63297e+06
316	316	gi|4155545	N/A	N/A	arginine decarboxylase [Helicobacter pylori J99]	TRUE	295237	272908	286455	203602	150637	164645
317	317	gi|4154822	N/A	N/A	putative [Helicobacter pylori J99]	TRUE	1.28054e+06	1.24993e+06	1.19355e+06	3.19221e+06	3.29781e+06	3.23749e+06
318	318	gi|8469113	N/A	N/A	RecName: Full=3-phosphoshikimate 1-carboxyvinyltransferase; AltName: Full=5-enolpyruvylshikimate-3-phosphate synthase; Short=EPSP synthase; Short=EPSPS	TRUE	166485	164911	169341	173405	170677	193795
319	319	gi|4154539	N/A	N/A	HYDROGENASE EXPRESSION/FORMATION PROTEIN [Helicobacter pylori J99]	TRUE	253942	235456	209982	142854	145485	136986
320	320	gi|54037480	N/A	N/A	RecName: Full=4-hydroxy-3-methylbut-2-enyl diphosphate reductase	TRUE	352937	345743	367437	606598	612633	605570
321	321	gi|7531219	N/A	N/A	RecName: Full=DNA topoisomerase 1; AltName: Full=DNA topoisomerase I; AltName: Full=Omega-protein; AltName: Full=Relaxing enzyme; AltName: Full=Swivelase; AltName: Full=Untwisting enzyme	TRUE	145104	127857	115962	149244	329050	124294
322	322	gi|4155010	N/A	N/A	cag island protein [Helicobacter pylori J99]	TRUE	186884	199944	176043	1.34433e+06	1.35401e+06	1.37022e+06
323	323	gi|4154954	N/A	N/A	putative [Helicobacter pylori J99]	TRUE	228302	232107	226388	395335	379525	387393
324	324	gi|7993927	N/A	N/A	RecName: Full=Elongation factor P; Short=EF-P	TRUE	1.14618e+06	1.18634e+06	1.27236e+06	691037	763036	807227
325	325	gi|7531091	N/A	N/A	RecName: Full=4-hydroxy-tetrahydrodipicolinate reductase; Short=HTPA reductase	TRUE	473279	568360	482134	408635	368405	427917
326	326	gi|4155613	N/A	N/A	RIBONUCLEOSIDE-DIPHOSPHATE REDUCTASE 1 BETA CHAIN [Helicobacter pylori J99]	TRUE	188050	150466	540776	249541	221807	258286
327	327	gi|7387552	N/A	N/A	RecName: Full=Putative peroxiredoxin bcp; AltName: Full=Bacterioferritin comigratory protein homolog; AltName: Full=Thioredoxin reductase	TRUE	825673	787471	804943	1.06157e+06	880188	1.04312e+06
328	328	gi|8928361	N/A	N/A	RecName: Full=6,7-dimethyl-8-ribityllumazine synthase; Short=DMRL synthase; Short=LS; Short=Lumazine synthase	TRUE	774304	727049	761887	621050	505763	676308
329	329	gi|7388289	N/A	N/A	RecName: Full=Transaldolase	TRUE	130348	158425	129791	178624	218158	212588
330	330	gi|4155796	N/A	N/A	putative NADH oxidoreductase I [Helicobacter pylori J99]	TRUE	186973	161490	221635	111342	243355	108187
331	331	gi|7674180	N/A	N/A	RecName: Full=50S ribosomal protein L10	TRUE	658967	674773	663676	721610	782519	740238
332	332	gi|4154935	N/A	N/A	putative TRANSCRIPTIONAL REGULATOR [Helicobacter pylori J99]	TRUE	744084	738271	773130	1.11743e+06	1.12146e+06	1.13117e+06
333	333	gi|4154917	N/A	N/A	putative [Helicobacter pylori J99]	TRUE	146652	62349.4	87801.5	281655	296268	330395
334	334	gi|8134435	N/A	N/A	RecName: Full=GTPase Der; AltName: Full=GTP-binding protein EngA	TRUE	341819	360044	345695	576536	284012	521274
335	335	gi|4155330	N/A	N/A	putative lipopolysaccharide biosynthesis protein [Helicobacter pylori J99]	TRUE	159814	157374	153135	364830	357956	365507
336	336	gi|7994695	N/A	N/A	RecName: Full=Tryptophan--tRNA ligase; AltName: Full=Tryptophanyl-tRNA synthetase; Short=TrpRS	TRUE	410573	393029	391976	324995	372213	344244
337	337	gi|4155689	N/A	N/A	putative [Helicobacter pylori J99]	TRUE	865877	863043	844293	651526	748168	788680
338	338	gi|4155167	N/A	N/A	putative Outer membrane protein [Helicobacter pylori J99]	TRUE	116579	136402	137983	198023	288601	163238
339	339	gi|4155459	N/A	N/A	GLYCYL-TRNA SYNTHETASE ALPHA CHAIN [Helicobacter pylori J99]	TRUE	121613	123076	128446	152652	142569	123596
340	340	gi|4154634	N/A	N/A	putative [Helicobacter pylori J99]	TRUE	130749	409265	149836	269467	421429	350009
341	341	gi|7674264	N/A	N/A	RecName: Full=50S ribosomal protein L2	TRUE	1.24892e+06	1.13212e+06	1.21821e+06	735020	759235	839236
342	342	gi|4155557	N/A	N/A	CYCLOPOCYCLOPROPANE FATTY ACID SYNTHASE [Helicobacter pylori J99]	TRUE	238319	238703	231639	386014	415516	357503
343	343	gi|7387930	N/A	N/A	RecName: Full=UDP-N-acetylmuramate--L-alanine ligase; AltName: Full=UDP-N-acetylmuramoyl-L-alanine synthetase	TRUE	521005	215678	191765	377735	332976	332245
344	344	gi|4155895	N/A	N/A	REPLICATIVE DNA HELICASE [Helicobacter pylori J99]	TRUE	345549	223837	253716	186904	214834	241202
345	345	gi|4154615	N/A	N/A	2',3'-CYCLIC-NUCLEOTIDE 2'-PHOSPHODIESTERASE [Helicobacter pylori J99]	TRUE	397538	211536	161895	212747	180321	119128
346	346	gi|54037216	N/A	N/A	RecName: Full=Transcription elongation factor GreA; AltName: Full=Transcript cleavage factor GreA	TRUE	1.15739e+06	1.17694e+06	1.15428e+06	1.11513e+06	1.25447e+06	1.18538e+06
347	347	gi|7674193	N/A	N/A	RecName: Full=50S ribosomal protein L13	TRUE	555305	619140	626862	1.1599e+06	1.12045e+06	1.17698e+06
348	348	gi|7388139	N/A	N/A	RecName: Full=30S ribosomal protein S13	TRUE	1.124e+06	1.21116e+06	1.12435e+06	662726	687123	613578
349	349	gi|4154548	N/A	N/A	putative SUGAR NUCLEOTIDE BIOSYNTHESIS [Helicobacter pylori J99]	TRUE	303777	321689	306027	515185	541750	551468
350	350	gi|4155991	N/A	N/A	putative [Helicobacter pylori J99]	TRUE	219651	219005	214433	433956	455884	438877
351	351	gi|7674309	N/A	N/A	RecName: Full=50S ribosomal protein L3	TRUE	1.06824e+06	994191	982117	1.07407e+06	1.11726e+06	1.1799e+06
352	352	gi|7388226	N/A	N/A	RecName: Full=30S ribosomal protein S6	TRUE	917530	992800	961855	1.15642e+06	1.10623e+06	1.17099e+06
353	353	gi|4155006	N/A	N/A	cag island protein [Helicobacter pylori J99]	TRUE	220321	300935	296241	513199	520902	467209
354	354	gi|54039726	N/A	N/A	RecName: Full=Thioredoxin; Short=Trx	TRUE	1.98226e+06	2.05815e+06	2.01836e+06	1.70768e+06	1.73164e+06	1.76129e+06
355	355	gi|4154597	N/A	N/A	putative [Helicobacter pylori J99]	TRUE	297906	372305	252315	230376	377674	282204
356	356	gi|4154928	N/A	N/A	putative FLAGELLAR BIOSYNTHESIS PROTEIN [Helicobacter pylori J99]	TRUE	126114	130164	176200	186657	184112	196080
357	357	gi|4154663	N/A	N/A	DELTA-AMINOLEVULINIC ACID DEHYDRATASE [Helicobacter pylori J99]	TRUE	330951	218651	374586	191695	167149	232647
358	358	gi|4155019	N/A	N/A	cag island protein [Helicobacter pylori J99]	TRUE	158942	146239	160575	284232	304094	266462
359	359	gi|6685217	N/A	N/A	RecName: Full=Acetate kinase; AltName: Full=Acetokinase	TRUE	362470	335615	344526	253709	249602	220008
360	360	gi|4156036	N/A	N/A	EXODEOXYRIBONUCLEASE [Helicobacter pylori J99]	TRUE	233733	343308	299118	371219	470501	345375
361	361	gi|81555114	N/A	N/A	RecName: Full=NADH-quinone oxidoreductase subunit I; AltName: Full=NADH dehydrogenase I subunit I; AltName: Full=NDH-1 subunit I	TRUE	443316	429584	426669	260543	288899	275078
362	362	gi|9789775	N/A	N/A	RecName: Full=Protein GrpE; AltName: Full=HSP-70 cofactor	TRUE	632864	587272	565325	439026	376122	411157
363	363	gi|4155107	N/A	N/A	AMINOTRANSFERASE [Helicobacter pylori J99]	TRUE	201456	200644	217774	134731	140992	181822
364	364	gi|7387626	N/A	N/A	RecName: Full=Orotidine 5'-phosphate decarboxylase; AltName: Full=OMP decarboxylase; Short=OMPDCase; Short=OMPdecase	TRUE	179745	197235	174123	220690	238833	247692
365	365	gi|4154579	N/A	N/A	phosphoglucosamine mutase [Helicobacter pylori J99]	TRUE	144297	236267	183650	295620	306413	303315
366	366	gi|4155615	N/A	N/A	putative Outer membrane protein [Helicobacter pylori J99]	TRUE	203188	238141	168189	384747	301609	527865
367	367	gi|4154938	N/A	N/A	putative co-chaperone with DnaK [Helicobacter pylori J99]	TRUE	297848	271747	277605	110707	160030	121223
368	368	gi|4155955	N/A	N/A	putative Inner membrane protein [Helicobacter pylori J99]	TRUE	171276	217714	133442	606027	603195	622235
369	369	gi|4155027	N/A	N/A	cag island protein [Helicobacter pylori J99]	TRUE	362473	422469	328299	501739	465612	505356
370	370	gi|9789750	N/A	N/A	RecName: Full=Aspartate-semialdehyde dehydrogenase; Short=ASA dehydrogenase; Short=ASADH; AltName: Full=Aspartate-beta-semialdehyde dehydrogenase	TRUE	273013	287317	294879	292332	407894	324421
371	371	gi|4155565	N/A	N/A	PHENYLALANYL-TRNA SYNTHETASE ALPHA CHAIN [Helicobacter pylori J99]	TRUE	567760	582446	474971	233932	253127	241350
372	372	gi|4154593	N/A	N/A	MALONYL COA-ACYL CARRIER PROTEIN TRANSACYLASE [Helicobacter pylori J99]	TRUE	472854	444508	465046	402857	402916	439416
373	373	gi|6685779	N/A	N/A	RecName: Full=Phosphate acetyltransferase; AltName: Full=Phosphotransacetylase	TRUE	178833	249262	147057	94362.4	84861.1	93981.3
374	374	gi|81555602	N/A	N/A	RecName: Full=Succinyl-diaminopimelate desuccinylase; Short=SDAP desuccinylase; AltName: Full=N-succinyl-LL-2,6-diaminoheptanedioate amidohydrolase	TRUE	424968	411752	391263	278458	291580	308082
375	375	gi|4155016	N/A	N/A	cag island protein, DNA transfer protein [Helicobacter pylori J99]	TRUE	147693	203621	140484	483815	142333	86608.5
376	376	gi|4154629	N/A	N/A	PHOSPHO-2-DEHYDRO-3-DEOXYHEPTONATE ALDOLASE [Helicobacter pylori J99]	TRUE	267053	280698	252602	145906	135188	154568
377	377	gi|7388209	N/A	N/A	RecName: Full=30S ribosomal protein S3	TRUE	696706	682121	688163	917558	910985	921943
378	378	gi|4155962	N/A	N/A	putative [Helicobacter pylori J99]	TRUE	324697	288481	308392	295986	266560	257886
379	379	gi|81625904	N/A	N/A	RecName: Full=Ribosomal protein S12 methylthiotransferase RimO; Short=S12 MTTase; Short=S12 methylthiotransferase; AltName: Full=Ribosome maturation factor RimO	TRUE	526268	541985	578318	631800	233959	266336
380	380	gi|4155515	N/A	N/A	putative [Helicobacter pylori J99]	TRUE	121861	101566	131302	102752	134937	160069
381	381	gi|4154881	N/A	N/A	putative RIBOSOMAL PROTEIN L11 METHYLTRANSFERASE [Helicobacter pylori J99]	TRUE	129853	124326	115562	299141	235349	329306
382	382	gi|4155134	N/A	N/A	UTP--GLUCOSE-1-PHOSPHATE URIDYLYLTRANSFERASE [Helicobacter pylori J99]	TRUE	623043	586307	580589	403502	433761	432111
383	383	gi|4155076	N/A	N/A	putative [Helicobacter pylori J99]	TRUE	148652	138031	130899	717531	218830	229995
384	384	gi|4154687	N/A	N/A	putative [Helicobacter pylori J99]	TRUE	676277	663640	648679	454474	451480	556968
385	385	gi|4154786	N/A	N/A	putative LIPID A BIOSYNTHESIS ACYLTRANSFERASE [Helicobacter pylori J99]	TRUE	125975	112029	129680	180265	171787	152691
386	386	gi|4154960	N/A	N/A	putative Outer membrane protein [Helicobacter pylori J99]	TRUE	216529	226626	203627	244053	190249	229709
387	387	gi|7674311	N/A	N/A	RecName: Full=50S ribosomal protein L5	TRUE	1.66174e+06	1.88061e+06	1.84774e+06	1.9957e+06	2.00736e+06	2.13566e+06
388	388	gi|4154784	N/A	N/A	GUANOSINE-5'-TRIPHOSPHATE,3'-DIPHOSPHATE PYROPHOSPHATASE [Helicobacter pylori J99]	TRUE	169192	128454	177280	304699	312786	331532
389	389	gi|4154874	N/A	N/A	putative Outer membrane protein [Helicobacter pylori J99]	TRUE	177757	163389	163145	210832	232116	242574
390	390	gi|4155207	N/A	N/A	DNA POLYMERASE III SUBUNITS GAMMA AND TAU [Helicobacter pylori J99]	TRUE	186199	178887	178645	105065	132625	121368
391	391	gi|7388058	N/A	N/A	RecName: Full=Peptide chain release factor 2; Short=RF-2	TRUE	207683	215117	191746	286976	288188	318340
392	392	gi|4155748	N/A	N/A	putative ABC transporter, ATP-binding protein [Helicobacter pylori J99]	TRUE	190428	180964	176970	263039	276808	261164
393	393	gi|4154920	N/A	N/A	FERRIC UPTAKE REGULATION PROTEIN [Helicobacter pylori J99]	TRUE	683012	673970	673858	503560	440499	448218
394	394	gi|4155983	N/A	N/A	putative [Helicobacter pylori J99]	TRUE	166878	212723	163947	426883	454466	470782
395	395	gi|4154794	N/A	N/A	putative [Helicobacter pylori J99]	TRUE	168611	136806	173735	209417	187120	209945
396	396	gi|4154836	N/A	N/A	putative [Helicobacter pylori J99]	TRUE	250716	305755	253776	104544	120521	125832
397	397	gi|45476993	N/A	N/A	RecName: Full=GMP reductase; AltName: Full=Guanosine 5'-monophosphate oxidoreductase; Short=Guanosine monophosphate reductase	TRUE	322973	339283	321166	269069	367078	415274
398	398	gi|4154546	N/A	N/A	phosphomannose isomerase/GDP-mannose pyrophosphorylase [Helicobacter pylori J99]	TRUE	196475	179186	196826	199470	209112	212838
399	399	gi|4155014	N/A	N/A	cag island protein [Helicobacter pylori J99]	TRUE	109778	123931	114304	173082	169400	154698
400	400	gi|4155581	N/A	N/A	GLUTAMATE DEHYDROGENASE [Helicobacter pylori J99]	TRUE	263307	249077	254821	153965	206243	201019
401	401	gi|4155605	N/A	N/A	2-KETO-3-DEOXY-6-PHOSPHOGLUCONATE ALDOLASE [Helicobacter pylori J99]	TRUE	564321	551210	534467	235703	288505	257884
402	402	gi|4155875	N/A	N/A	QUINOLINATE SYNTHETASE [Helicobacter pylori J99]	TRUE	322917	314893	311382	1.0129e+06	971735	1.00359e+06
403	403	gi|4156048	N/A	N/A	putative IRON(III) DICITRATE TRANSPORT PROTEIN [Helicobacter pylori J99]	TRUE	113695	79140.9	113802	106245	143305	117285
404	404	gi|4154613	N/A	N/A	putative [Helicobacter pylori J99]	TRUE	467989	519945	435420	99499.3	231593	282055
405	405	gi|4155230	N/A	N/A	putative [Helicobacter pylori J99]	TRUE	186607	190987	197803	285700	146772	162281
406	406	gi|6685996	N/A	N/A	RecName: Full=Glutamate--tRNA ligase 1; AltName: Full=Glutamyl-tRNA synthetase 1; Short=GluRS 1	TRUE	242308	252745	244246	286807	214330	236083
407	407	gi|7531242	N/A	N/A	RecName: Full=Bifunctional enzyme IspD/IspF; Includes: RecName: Full=2-C-methyl-D-erythritol 4-phosphate cytidylyltransferase; AltName: Full=4-diphosphocytidyl-2C-methyl-D-erythritol synthase; AltName: Full=MEP cytidylyltransferase; Short=MCT; Includes: RecName: Full=2-C-methyl-D-erythritol 2,4-cyclodiphosphate synthase; Short=MECDP-synthase; Short=MECPP-synthase; Short=MECPS	TRUE	119129	87850.4	109142	144690	147171	137806
408	408	gi|7674199	N/A	N/A	RecName: Full=50S ribosomal protein L1	TRUE	342277	395129	399318	4.81628e+06	124779	169590
409	409	gi|6685452	N/A	N/A	RecName: Full=Enoyl-[acyl-carrier-protein] reductase [NADH] FabI; Short=ENR; AltName: Full=NADH-dependent enoyl-ACP reductase	TRUE	256809	265641	261043	591285	255470	563441
410	410	gi|4154514	N/A	N/A	putative [Helicobacter pylori J99]	TRUE	1.06189e+06	1.08476e+06	1.07216e+06	786063	811377	827504
411	411	gi|9910635	N/A	N/A	RecName: Full=ATP synthase subunit b; AltName: Full=ATP synthase F(0) sector subunit b; AltName: Full=ATPase subunit I; AltName: Full=F-type ATPase subunit b; Short=F-ATPase subunit b	TRUE	362699	366148	362939	293212	327360	310895
412	412	gi|4154812	N/A	N/A	putative [Helicobacter pylori J99]	TRUE	146640	139323	249615	287826	249104	250259
413	413	gi|8134316	N/A	N/A	RecName: Full=3-dehydroquinate dehydratase; Short=3-dehydroquinase; AltName: Full=Type II DHQase	TRUE	1.8716e+06	1.77523e+06	1.70314e+06	1.02334e+06	971742	839178
414	414	gi|4155126	N/A	N/A	Hydrogenase, small subunit [Helicobacter pylori J99]	TRUE	275759	243425	257118	341667	315772	339970
415	415	gi|4155790	N/A	N/A	putative [Helicobacter pylori J99]	TRUE	323573	313203	344037	427907	462082	549280
416	416	gi|8134520	N/A	N/A	RecName: Full=Inorganic pyrophosphatase; AltName: Full=Pyrophosphate phospho-hydrolase; Short=PPase	TRUE	414105	437511	443148	425176	440967	450162
417	417	gi|7387798	N/A	N/A	RecName: Full=Translation initiation factor IF-3	TRUE	536238	520389	525518	325298	381560	410008
418	418	gi|54037819	N/A	N/A	RecName: Full=Motility protein A; AltName: Full=Chemotaxis protein MotA	TRUE	854920	949740	832421	608990	686395	693379
419	419	gi|4156042	N/A	N/A	putative [Helicobacter pylori J99]	TRUE	259745	266182	280482	328327	213813	243945
420	420	gi|4155810	N/A	N/A	putative [Helicobacter pylori J99]	TRUE	315549	343494	344177	390311	375408	411462
421	421	gi|4155344	N/A	N/A	putative Outer membrane protein [Helicobacter pylori J99]	TRUE	79098.5	84555	72958.9	91253.2	108338	91841.9
422	422	gi|60416207	N/A	N/A	RecName: Full=Protein VdlD	TRUE	235850	174920	228160	247573	213500	279288
423	423	gi|54039870	N/A	N/A	RecName: Full=Universal stress protein Jhp_0027; Short=USP Jhp_0027	TRUE	661371	625052	629469	1.31206e+06	1.38389e+06	1.43476e+06
424	424	gi|6648012	N/A	N/A	RecName: Full=Ribosome maturation factor RimP	TRUE	75059.1	104799	98342.9	240400	246545	257538
425	425	gi|6685230	N/A	N/A	RecName: Full=Probable L-asparaginase; Short=L-ASNase; AltName: Full=L-asparagine amidohydrolase	TRUE	144336	120047	147037	178933	159827	137459
426	426	gi|4155756	N/A	N/A	putative [Helicobacter pylori J99]	TRUE	431932	279780	426289	325859	307065	330411
427	427	gi|4154837	N/A	N/A	putative ENDONUCLEASE [Helicobacter pylori J99]	TRUE	262986	276688	260999	495311	478550	493077
428	428	gi|9973201	N/A	N/A	RecName: Full=Flagellum-specific ATP synthase	TRUE	240469	84163.2	178665	151708	208557	188180
429	429	gi|4155184	N/A	N/A	putative [Helicobacter pylori J99]	TRUE	419131	410001	396178	227167	255166	287976
430	430	gi|6685667	N/A	N/A	RecName: Full=Nucleoside diphosphate kinase; Short=NDK; Short=NDP kinase; AltName: Full=Nucleoside-2-P kinase	TRUE	386847	390727	351461	359108	452464	375986
431	431	gi|4156101	N/A	N/A	putative [Helicobacter pylori J99]	TRUE	209295	205920	202527	205475	196933	195149
432	432	gi|4156104	N/A	N/A	putative Outer membrane protein [Helicobacter pylori J99]	TRUE	183170	195795	161553	143458	150465	176927
433	433	gi|4154847	N/A	N/A	FLAGELLAR MOTOR SWITCH PROTEIN [Helicobacter pylori J99]	TRUE	205622	218268	216142	135577	228812	243402
434	434	gi|4154817	N/A	N/A	putative [Helicobacter pylori J99]	TRUE	685179	343588	308661	763048	413393	619485
435	435	gi|4155592	N/A	N/A	BIOTIN CARBOXYL CARRIER PROTEIN [Helicobacter pylori J99]	TRUE	422934	378467	391351	197596	229708	234037
436	436	gi|4154541	N/A	N/A	putative [Helicobacter pylori J99]	TRUE	15714.8	9589.45	11699.6	29467.9	43001.5	33637.5
437	437	gi|4155081	N/A	N/A	putative [Helicobacter pylori J99]	TRUE	94883	86091.8	97702.9	105408	130441	142561
438	438	gi|4155008	N/A	N/A	cag island protein [Helicobacter pylori J99]	TRUE	148189	138201	101739	70003.5	122600	64198.8
439	439	gi|4154860	N/A	N/A	KETOL-ACID REDUCTOISOMERASE [Helicobacter pylori J99]	TRUE	314512	508482	285792	306437	331797	324355
440	440	gi|54039085	N/A	N/A	RecName: Full=50S ribosomal protein L11	TRUE	790003	814659	763028	406948	420212	441188
441	441	gi|4154681	N/A	N/A	sialic acid synthase [Helicobacter pylori J99]	TRUE	422575	128702	436994	134030	175965	124549
442	442	gi|4155556	N/A	N/A	putative [Helicobacter pylori J99]	TRUE	75054.4	80817.5	89704.2	128496	120291	147758
443	443	gi|4155463	N/A	N/A	putative [Helicobacter pylori J99]	TRUE	140168	194178	210313	158182	168887	149401
444	444	gi|6685960	N/A	N/A	RecName: Full=Holliday junction ATP-dependent DNA helicase RuvB	TRUE	215413	179195	195279	172991	158527	161559
445	445	gi|4155041	N/A	N/A	putative [Helicobacter pylori J99]	TRUE	270521	275622	307714	374249	362291	386020
446	446	gi|4154924	N/A	N/A	FLAGELLAR MOTOR SWITCH PROTEIN [Helicobacter pylori J99]	TRUE	131176	142886	136447	184574	180869	152282
447	447	gi|4155068	N/A	N/A	SIGNAL PEPTIDASE I [Helicobacter pylori J99]	TRUE	343182	284737	329141	573789	595640	621501
448	448	gi|6685432	N/A	N/A	RecName: Full=Methionyl-tRNA formyltransferase	TRUE	232164	491136	242896	239141	280285	228597
449	449	gi|4155198	N/A	N/A	Outer membrane protein/porin [Helicobacter pylori J99]	TRUE	362108	386717	323526	346721	359726	345772
450	450	gi|9789720	N/A	N/A	RecName: Full=DNA-binding protein HU	TRUE	1.02989e+06	1.36335e+06	1.36651e+06	1.16627e+06	1.1467e+06	938322
451	451	gi|609412503	N/A	N/A	Chain B, Crystal Structure Of Putative Nucleotidyltransferase From H. Pylori	TRUE	896041	381036	1.15049e+06	1.18705e+06	1.03636e+06	967791
452	452	gi|4155094	N/A	N/A	putative [Helicobacter pylori J99]	TRUE	58482.2	59606.2	51437.7	189759	149373	182299
453	453	gi|4155774	N/A	N/A	SINGLE-STRAND BINDING PROTEIN [Helicobacter pylori J99]	TRUE	256729	260623	255564	314569	292373	301113
454	454	gi|8928319	N/A	N/A	RecName: Full=3,4-dihydroxy-2-butanone 4-phosphate synthase; Short=DHBP synthase	TRUE	294940	377236	383032	296878	262219	256310
455	455	gi|4154941	N/A	N/A	DIHYDRODIPICOLINATE SYNTHASE [Helicobacter pylori J99]	TRUE	140705	161311	212882	87440.9	115393	98215.5
456	456	gi|8928056	N/A	N/A	RecName: Full=Deoxycytidine triphosphate deaminase; Short=dCTP deaminase	TRUE	413227	457403	453198	249023	256787	238185
457	457	gi|4155861	N/A	N/A	SIDEROPHORE-MEDIATED IRON TRANSPORT PROTEIN [Helicobacter pylori J99]	TRUE	202252	180420	172170	146177	190690	193912
458	458	gi|4155671	N/A	N/A	putative [Helicobacter pylori J99]	TRUE	176934	146171	213725	359828	417333	415761
459	459	gi|4155187	N/A	N/A	3-OXOACID COA-TRANSFERASE, SUBUNIT B [Helicobacter pylori J99]	TRUE	137032	148164	154656	97149.1	77064.2	75135.4
460	460	gi|4155146	N/A	N/A	putative Oxidoreductase [Helicobacter pylori J99]	TRUE	417655	448834	390336	370881	415115	391412
461	461	gi|8134750	N/A	N/A	RecName: Full=Triosephosphate isomerase; Short=TIM; AltName: Full=Triose-phosphate isomerase	TRUE	234917	239753	248234	283989	305354	272315
462	462	gi|4155614	N/A	N/A	putative oxidoreductase [Helicobacter pylori J99]	TRUE	97854.8	101965	112861	184550	191150	198217
463	463	gi|4154793	N/A	N/A	putative [Helicobacter pylori J99]	TRUE	68254.7	91275.4	63040	176608	112095	155911
464	464	gi|4155383	N/A	N/A	putative lipopolysaccharide biosynthesis protein [Helicobacter pylori J99]	TRUE	115148	126826	97028.9	668141	677942	718306
465	465	gi|4155362	N/A	N/A	putative [Helicobacter pylori J99]	TRUE	206896	2.47438e+06	2.5409e+06	286961	284604	263246
466	466	gi|4154748	N/A	N/A	PORPHOBILINOGEN DEAMINASE [Helicobacter pylori J99]	TRUE	257303	290010	246705	127665	144705	116909
467	467	gi|4156116	N/A	N/A	RIBOFLAVIN SYNTHASE ALPHA CHAIN [Helicobacter pylori J99]	TRUE	435620	351763	362517	388973	471104	348948
468	468	gi|4154774	N/A	N/A	EXODEOXYRIBONUCLEASE LARGE SUBUNIT [Helicobacter pylori J99]	TRUE	108735	160661	161282	224904	159034	199876
469	469	gi|7674257	N/A	N/A	RecName: Full=50S ribosomal protein L21	TRUE	991343	992068	1.04054e+06	1.38649e+06	1.21951e+06	1.19992e+06
470	470	gi|4155927	N/A	N/A	putative [Helicobacter pylori J99]	TRUE	99848.2	139236	87234.1	101564	116478	132251
471	471	gi|4155970	N/A	N/A	putative amino acid abc transporter, ATP-binding protein [Helicobacter pylori J99]	TRUE	103850	87750.5	106122	210878	194666	183986
472	472	gi|81555155	N/A	N/A	RecName: Full=Flagellar assembly factor FliW 1	TRUE	203389	319301	187584	232361	779635	418073
473	473	gi|4155625	N/A	N/A	Pyruvate ferrodoxin oxidoreductase [Helicobacter pylori J99]	TRUE	668174	771257	611522	574060	481221	524959
474	474	gi|7387753	N/A	N/A	RecName: Full=Glutamyl-tRNA reductase; Short=GluTR	TRUE	122211	113403	99117.5	313368	283136	305093
475	475	gi|4154736	N/A	N/A	putative OCTAPRENYL-DIPHOSPHATE SYNTHASE [Helicobacter pylori J99]	TRUE	103216	123445	133487	123456	105437	135547
476	476	gi|4155682	N/A	N/A	putative PYRROLINE-5-CARBOXYLATE REDUCTASE [Helicobacter pylori J99]	TRUE	461123	207967	451394	132120	129187	160108
477	477	gi|81555267	N/A	N/A	RecName: Full=Oxygen-insensitive NADPH nitroreductase	TRUE	81657.1	102738	81340.8	184470	87780.6	138781
478	478	gi|4154636	N/A	N/A	putative Outer membrane protein [Helicobacter pylori J99]	TRUE	124158	90141.6	101107	417401	421657	438577
479	479	gi|4155340	N/A	N/A	TYPE I RESTRICTION ENZYME (RESTRICTION SUBUNIT) [Helicobacter pylori J99]	TRUE	116111	100029	98362.2	159836	132934	92325.2
480	480	gi|4155907	N/A	N/A	BIOTIN SYNTHETASE [Helicobacter pylori J99]	TRUE	162681	145746	161732	197395	207797	169725
481	481	gi|4155985	N/A	N/A	UBIQUINONE/MENAQUINONE BIOSYNTHESIS METHLYTRANSFERASE [Helicobacter pylori J99]	TRUE	154860	471412	467362	157619	162018	130984
482	482	gi|81555093	N/A	N/A	RecName: Full=Magnesium transport protein CorA	TRUE	195131	127199	144349	281760	315492	473626
483	483	gi|4155165	N/A	N/A	putative [Helicobacter pylori J99]	TRUE	178525	203395	183326	119498	125180	152468
484	484	gi|4154972	N/A	N/A	putative [Helicobacter pylori J99]	TRUE	243355	229270	258321	250481	284471	249065
485	485	gi|4154781	N/A	N/A	putative [Helicobacter pylori J99]	TRUE	86791.6	94725.1	145141	270870	257181	288541
486	486	gi|4155040	N/A	N/A	putative [Helicobacter pylori J99]	TRUE	244238	222475	246939	243942	236393	252304
487	487	gi|4154605	N/A	N/A	putative CYSTATHIONINE GAMMA-SYNTHASE [Helicobacter pylori J99]	TRUE	301473	245133	286221	206517	217389	224092
488	488	gi|4155108	N/A	N/A	putative [Helicobacter pylori J99]	TRUE	299116	334596	323358	101689	101780	162342
489	489	gi|8134397	N/A	N/A	RecName: Full=Diaminopimelate epimerase; Short=DAP epimerase	TRUE	180746	72496.9	91595.4	90702.6	99005.9	148039
490	490	gi|7388361	N/A	N/A	RecName: Full=Urease accessory protein UreH	TRUE	173870	187794	264277	186122	194736	173598
491	491	gi|4154637	N/A	N/A	putative [Helicobacter pylori J99]	TRUE	327516	298307	301944	358446	338663	412816
492	492	gi|4154885	N/A	N/A	COPPER-TRANSPORTING P-TYPE ATPASE [Helicobacter pylori J99]	TRUE	105959	91521.3	113787	126981	123531	116598
493	493	gi|4155465	N/A	N/A	ACETYL-COENZYME A CARBOXYLASE SUBUNIT B [Helicobacter pylori J99]	TRUE	237480	247826	226732	211603	155768	175902
494	494	gi|4155681	N/A	N/A	putative Outer membrane protein [Helicobacter pylori J99]	TRUE	87859.7	95126.3	138275	135962	153786	120331
495	495	gi|4155421	N/A	N/A	putative Outer membrane protein [Helicobacter pylori J99]	TRUE	65171.4	52433.9	56037.5	305348	270669	101511
496	496	gi|7674191	N/A	N/A	RecName: Full=50S ribosomal protein L14	TRUE	742010	813803	801850	703120	752388	743489
497	497	gi|4155705	N/A	N/A	putative [Helicobacter pylori J99]	TRUE	251898	512754	306121	251735	382757	452791
498	498	gi|4154645	N/A	N/A	Cytochrome oxidase (CBB3-TYPE) [Helicobacter pylori J99]	TRUE	506308	518855	377413	659755	681237	668376
499	499	gi|4155475	N/A	N/A	putative cation efflux system protein [Helicobacter pylori J99]	TRUE	104396	84758.7	100235	219830	157815	254095
500	500	gi|4154896	N/A	N/A	response regulator [Helicobacter pylori J99]	TRUE	581534	618172	579796	235724	247254	242925
501	501	gi|4155829	N/A	N/A	METHIONINE AMINOPEPTIDASE [Helicobacter pylori J99]	TRUE	641538	597728	645042	389472	333060	379500
502	502	gi|54039317	N/A	N/A	RecName: Full=30S ribosomal protein S10	TRUE	1.15869e+06	1.15392e+06	1.45214e+06	493563	516943	532424
503	503	gi|4155083	N/A	N/A	SUBUNIT OF 2-OXOGLUTARATE OXIDOREDUCTASE [Helicobacter pylori J99]	TRUE	451674	473967	505363	184815	162885	191164
504	504	gi|4154966	N/A	N/A	putative Outer membrane protein [Helicobacter pylori J99]	TRUE	175380	177080	185358	187778	153934	141670
505	505	gi|4155588	N/A	N/A	putative [Helicobacter pylori J99]	TRUE	155897	155518	156210	211035	191267	208660
506	506	gi|4155409	N/A	N/A	putative [Helicobacter pylori J99]	TRUE	293454	281804	324666	239637	281603	229576
507	507	gi|4155125	N/A	N/A	putative [Helicobacter pylori J99]	TRUE	535440	553150	427639	756347	768453	777581
508	508	gi|4154782	N/A	N/A	putative [Helicobacter pylori J99]	TRUE	190975	192451	194306	226095	213726	229800
509	509	gi|7388502	N/A	N/A	RecName: Full=Uncharacterized protein jhp_1324	TRUE	102415	93454.9	102340	99214.3	119008	132305
510	510	gi|4155554	N/A	N/A	putative PARALOG OF HpaA [Helicobacter pylori J99]	TRUE	89597.9	136159	98568	242848	249028	255409
511	511	gi|4155119	N/A	N/A	putative [Helicobacter pylori J99]	TRUE	143901	148310	132907	208386	224926	227025
512	512	gi|4154870	N/A	N/A	putative [Helicobacter pylori J99]	TRUE	168367	161603	161098	129454	142922	137061
513	513	gi|4154903	N/A	N/A	UDP-3-O-[3-HYDROXYMYRISTOYL [Helicobacter pylori J99]	TRUE	194321	148799	132633	98588.2	116281	132084
514	514	gi|4154995	N/A	N/A	putative [Helicobacter pylori J99]	TRUE	60428.8	134052	78886.3	403331	430516	290400
515	515	gi|4155609	N/A	N/A	UDP-GLUCOSE 4-EPIMERASE [Helicobacter pylori J99]	TRUE	85956.5	72758.5	66865.4	124857	122875	48198.5
516	516	gi|4155878	N/A	N/A	putative [Helicobacter pylori J99]	TRUE	102839	59819.2	52133.8	161948	125690	153523
517	517	gi|4156019	N/A	N/A	L-SERYL-TRNA(SER) SELENIUM TRANSFERASE [Helicobacter pylori J99]	TRUE	296739	276281	256443	280478	236124	314974
518	518	gi|4154590	N/A	N/A	putative [Helicobacter pylori J99]	TRUE	400239	321053	408407	290692	312898	320891
519	519	gi|7387521	N/A	N/A	RecName: Full=6-phosphogluconolactonase; Short=6PGL	TRUE	143974	154843	176154	63031.4	139312	119702
520	520	gi|4154600	N/A	N/A	putative [Helicobacter pylori J99]	TRUE	111795	119668	105783	142792	133623	150036
521	521	gi|4155586	N/A	N/A	putative [Helicobacter pylori J99]	TRUE	221348	217232	215702	205577	182368	167112
522	522	gi|4155468	N/A	N/A	putative [Helicobacter pylori J99]	TRUE	99990.2	380259	122685	1.40922e+06	237838	282215
523	523	gi|4156076	N/A	N/A	putative [Helicobacter pylori J99]	TRUE	411107	385945	396749	1.61345e+06	1.62152e+06	1.72023e+06
524	524	gi|4155966	N/A	N/A	putative CYTOCHROME C PEROXIDASE [Helicobacter pylori J99]	TRUE	212145	201160	213914	342980	594481	577941
525	525	gi|81555414	N/A	N/A	RecName: Full=7-cyano-7-deazaguanine synthase; AltName: Full=7-cyano-7-carbaguanine synthase; AltName: Full=PreQ(0) synthase; AltName: Full=Queuosine biosynthesis protein QueC	TRUE	163682	163518	143085	226376	250210	227118
526	526	gi|81625887	N/A	N/A	RecName: Full=tRNA (mo5U34)-methyltransferase	TRUE	133363	131967	138656	142512	126686	125131
527	527	gi|4155935	N/A	N/A	DIMETHYLADENOSINE TRANSFERASE [Helicobacter pylori J99]	TRUE	175095	185097	172011	102082	190714	140279
528	528	gi|4155932	N/A	N/A	putative [Helicobacter pylori J99]	TRUE	105101	63290.1	162783	128950	263596	227388
529	529	gi|4155770	N/A	N/A	putative [Helicobacter pylori J99]	TRUE	256231	266309	118238	150820	129366	98076.7
530	530	gi|7227944	N/A	N/A	RecName: Full=Tryptophan biosynthesis protein TrpCF; Includes: RecName: Full=Indole-3-glycerol phosphate synthase; Short=IGPS; Includes: RecName: Full=N-(5'-phospho-ribosyl)anthranilate isomerase; Short=PRAI	TRUE	85040.1	72822.8	89750.4	223518	166404	197255
531	531	gi|4155894	N/A	N/A	HYDROXYMYRISTOYL-ACYL CARRIER PROTEIN DEHYDRATASE [Helicobacter pylori J99]	TRUE	143827	85478.6	209815	253918	258277	259861
532	532	gi|4155969	N/A	N/A	putative [Helicobacter pylori J99]	TRUE	106247	118605	118034	89346.3	75205.9	133205
533	533	gi|7387821	N/A	N/A	RecName: Full=3-deoxy-manno-octulosonate cytidylyltransferase; AltName: Full=CMP-2-keto-3-deoxyoctulosonic acid synthase; Short=CKS; Short=CMP-KDO synthase	TRUE	53544.4	52449.6	46537.5	20978.1	31959.2	22084.5
534	534	gi|4155901	N/A	N/A	PREPHENATE DEHYDROGENASE [Helicobacter pylori J99]	TRUE	80328	81102.6	80353.1	89019.3	98517.7	119072
535	535	gi|4155446	N/A	N/A	putative [Helicobacter pylori J99]	TRUE	428020	426466	353888	473785	485611	528799
536	536	gi|4154602	N/A	N/A	putative [Helicobacter pylori J99]	TRUE	154521	105761	107043	229927	232449	224174
537	537	gi|4155504	N/A	N/A	putative [Helicobacter pylori J99]	TRUE	165525	153786	213866	268937	232876	270787
538	538	gi|6831624	N/A	N/A	RecName: Full=50S ribosomal protein L18	TRUE	426378	477236	336105	298991	319529	306631
539	539	gi|54039407	N/A	N/A	RecName: Full=30S ribosomal protein S17	TRUE	444660	511804	430681	989450	1.08261e+06	1.03052e+06
540	540	gi|4154716	N/A	N/A	putative [Helicobacter pylori J99]	TRUE	434183	512720	461133	363108	439840	309757
541	541	gi|8928281	N/A	N/A	RecName: Full=3-methyl-2-oxobutanoate hydroxymethyltransferase; AltName: Full=Ketopantoate hydroxymethyltransferase; Short=KPHMT	TRUE	63192.6	96056.5	74757.6	57945.3	43861.8	44073.9
542	542	gi|4155436	N/A	N/A	putative [Helicobacter pylori J99]	TRUE	391194	416803	408270	595473	609625	616804
543	543	gi|7674216	N/A	N/A	RecName: Full=50S ribosomal protein L16	TRUE	1.20389e+06	1.22398e+06	1.2022e+06	609745	660470	683095
544	544	gi|4155234	N/A	N/A	XANTHINE-GUANINE PHOSPHORIBOSYLTRANSFERASE [Helicobacter pylori J99]	TRUE	127672	166495	139003	189795	253708	250915
545	545	gi|4155312	N/A	N/A	putative TYPE II DNA MODIFICATION ENZYME (METHYLTRANSFERASE) [Helicobacter pylori J99]	TRUE	149763	221895	150105	306254	259115	218595
546	546	gi|4155670	N/A	N/A	putative [Helicobacter pylori J99]	TRUE	195066	215154	203912	470359	479918	499574
547	547	gi|4155030	N/A	N/A	cag island protein [Helicobacter pylori J99]	TRUE	82260.5	91189.8	83481.5	279565	287038	269187
548	548	gi|4155331	N/A	N/A	putative [Helicobacter pylori J99]	TRUE	732763	661337	535133	637566	587556	657883
549	549	gi|60392430	N/A	N/A	RecName: Full=Hydrogenase/urease nickel incorporation protein HypA	TRUE	136080	160547	147152	208778	181058	199126
550	550	gi|7674192	N/A	N/A	RecName: Full=50S ribosomal protein L15	TRUE	458326	477900	465537	120601	115568	113432
551	551	gi|7674218	N/A	N/A	RecName: Full=50S ribosomal protein L19	TRUE	606923	716681	624602	824271	831143	838438
552	552	gi|4155644	N/A	N/A	putative [Helicobacter pylori J99]	TRUE	97530.5	118153	120990	93131.3	98887.1	88238.5
553	553	gi|4154730	N/A	N/A	DNA REPAIR PROTEIN [Helicobacter pylori J99]	TRUE	47292.1	64033.7	45753.8	72935.9	72464.2	67609.5
554	554	gi|4155192	N/A	N/A	putative [Helicobacter pylori J99]	TRUE	105527	75674	114482	141559	166317	155850
555	555	gi|8928450	N/A	N/A	RecName: Full=Queuine tRNA-ribosyltransferase; AltName: Full=Guanine insertion enzyme; AltName: Full=tRNA-guanine transglycosylase	TRUE	65866.8	73694.2	70087.7	41411.3	106347	44096
556	556	gi|4155335	N/A	N/A	putative [Helicobacter pylori J99]	TRUE	57669.4	58062	126738	143530	79018.9	128919
557	557	gi|4154996	N/A	N/A	putative Outer membrane protein [Helicobacter pylori J99]	TRUE	26351.4	51951.5	50741.1	58709.5	69054.7	95106.9
558	558	gi|4155956	N/A	N/A	putative [Helicobacter pylori J99]	TRUE	329165	353405	366960	439470	458992	465729
559	559	gi|54039541	N/A	N/A	RecName: Full=30S ribosomal protein S7	TRUE	646075	675457	663990	363691	414174	388293
560	560	gi|4156006	N/A	N/A	putative [Helicobacter pylori J99]	TRUE	21949.9	41603.4	54774.3	94474	91301.1	97196.3
561	561	gi|4154627	N/A	N/A	L-SERINE/L-THREONINEDEAMINASE [Helicobacter pylori J99]	TRUE	49591.2	33309.2	45706.3	38519.3	30908.3	21125.9
562	562	gi|4154802	N/A	N/A	putative [Helicobacter pylori J99]	TRUE	94134.4	80320.8	90846.3	102622	307764	104067
563	563	gi|4155343	N/A	N/A	putative [Helicobacter pylori J99]	TRUE	42947.4	57631.1	59525.1	76800.7	67142	82058.6
564	564	gi|7674254	N/A	N/A	RecName: Full=50S ribosomal protein L22	TRUE	848129	513471	518743	703073	783208	455229
565	565	gi|605604501	N/A	N/A	Chain A, Crystal Structure Of The Helicobacter Pylori Mtan-d198n Mutant With 5'-methylthioadenosine In The Active Site.	TRUE	192203	200273	201395	120989	130203	124067
566	566	gi|4154674	N/A	N/A	MOLYBDOPTERIN BIOSYNTHESIS PROTEIN [Helicobacter pylori J99]	TRUE	154220	117252	215502	66958.7	16698.2	96460.8
567	567	gi|7388027	N/A	N/A	RecName: Full=Peptidyl-tRNA hydrolase; Short=PTH	TRUE	55596.3	62049.9	62556.3	17837.1	29066.4	40861.1
568	568	gi|4155305	N/A	N/A	MOLYBDOPTERIN BIOSYNTHESIS PROTEIN [Helicobacter pylori J99]	TRUE	217401	194143	224747	214632	158286	203234
569	569	gi|8134817	N/A	N/A	RecName: Full=Uncharacterized aminotransferase jhp_0673	TRUE	106951	109591	74843.8	42103.4	30233.6	27842
570	570	gi|7674400	N/A	N/A	RecName: Full=Tryptophan synthase alpha chain	TRUE	96198.6	83289.9	88764	73770.5	90998.3	84452
571	571	gi|9789719	N/A	N/A	RecName: Full=Alanine racemase	TRUE	61635.2	65574.3	62269.3	36048.2	41495.8	35135.6
572	572	gi|4155733	N/A	N/A	putative [Helicobacter pylori J99]	TRUE	83241.8	83570	82081.5	101613	105308	97254.5
573	573	gi|7674337	N/A	N/A	RecName: Full=Ribonuclease R; Short=RNase R; AltName: Full=VacB protein homolog	TRUE	41185.2	33929.2	36795.9	173092	142006	165697
574	574	gi|4155342	N/A	N/A	putative [Helicobacter pylori J99]	TRUE	42974.6	122838	114220	83581.4	122778	133016
575	575	gi|4155325	N/A	N/A	putative [Helicobacter pylori J99]	TRUE	63575.5	105880	90082.2	100544	77320.5	188074
576	576	gi|8134402	N/A	N/A	RecName: Full=Peptide deformylase; Short=PDF; AltName: Full=Polypeptide deformylase	TRUE	102340	130977	98732.6	71982.5	84705.6	64498.2
577	577	gi|4155788	N/A	N/A	OROTATE PHOSPHORIBOSYLTRANSFERASE [Helicobacter pylori J99]	TRUE	264023	274112	288999	277259	263041	289644
578	578	gi|7387845	N/A	N/A	RecName: Full=Phosphoheptose isomerase; AltName: Full=Sedoheptulose 7-phosphate isomerase	TRUE	465728	462404	498735	212859	227070	223983
579	579	gi|6686376	N/A	N/A	RecName: Full=Adenine phosphoribosyltransferase; Short=APRT	TRUE	524577	495664	503741	465677	485038	461361
580	580	gi|4154801	N/A	N/A	DIPEPTIDE TRANSPORT SYSTEM ATP-BINDING PROTEIN [Helicobacter pylori J99]	TRUE	180502	185002	166654	224371	231878	283088
581	581	gi|4154625	N/A	N/A	putative [Helicobacter pylori J99]	TRUE	77419.8	63642.8	61537.3	98601.2	127824	119577
582	582	gi|81555314	N/A	N/A	RecName: Full=Type III pantothenate kinase; AltName: Full=PanK-III; AltName: Full=Pantothenic acid kinase	TRUE	165480	164209	159886	92305.4	75279.3	96302.3
583	583	gi|4155181	N/A	N/A	putative TYPE II RESTRICTION ENZYME [Helicobacter pylori J99]	TRUE	107496	111851	68785.2	214820	221255	240960
584	584	gi|4155025	N/A	N/A	cag island protein [Helicobacter pylori J99]	TRUE	169160	196179	166956	594554	566845	740016
585	585	gi|4155800	N/A	N/A	putative TRANSCRIPTIONAL REGULATOR [Helicobacter pylori J99]	TRUE	93652.7	98598.7	87197.7	254745	253854	284704
586	586	gi|7673961	N/A	N/A	RecName: Full=3-dehydroquinate synthase	TRUE	147523	144658	150859	82087.8	103235	88120.3
587	587	gi|6647498	N/A	N/A	RecName: Full=Purine nucleoside phosphorylase DeoD-type; Short=PNP	TRUE	90940.8	90855.8	91490.2	56713.3	79848.8	71161.1
588	588	gi|4154632	N/A	N/A	putative [Helicobacter pylori J99]	TRUE	45293.9	68503.2	43937.8	69521.1	62875.3	73333.8
589	589	gi|4155567	N/A	N/A	putative AMINOTRANSFERASE [Helicobacter pylori J99]	TRUE	87849.1	63091.6	79744.3	46912.8	53913.3	38937.1
590	590	gi|4155488	N/A	N/A	putative [Helicobacter pylori J99]	TRUE	25615.4	68618.1	56087.8	37570.8	49304.3	31300.1
591	591	gi|54039172	N/A	N/A	RecName: Full=50S ribosomal protein L31	TRUE	264186	248208	256990	313754	335471	327333
592	592	gi|8134585	N/A	N/A	RecName: Full=UDP-N-acetylmuramoyl-L-alanyl-D-glutamate--2,6-diaminopimelate ligase; AltName: Full=Meso-A2pm-adding enzyme; AltName: Full=Meso-diaminopimelate-adding enzyme; AltName: Full=UDP-MurNAc-L-Ala-D-Glu:meso-diaminopimelate ligase; AltName: Full=UDP-MurNAc-tripeptide synthetase; AltName: Full=UDP-N-acetylmuramyl-tripeptide synthetase	TRUE	18502.3	41198.4	34937	46376.7	45252.3	44152.8
593	593	gi|6685622	N/A	N/A	RecName: Full=UDP-3-O-acylglucosamine N-acyltransferase	TRUE	266957	257965	230481	439396	470495	488924
594	594	gi|4155205	N/A	N/A	putative abc transporter, ATP-binding protein [Helicobacter pylori J99]	TRUE	176844	75908.8	71605	144947	133176	110546
595	595	gi|4155951	N/A	N/A	putative PROTEASE IV [Helicobacter pylori J99]	TRUE	227375	209837	218285	229168	237083	250123
596	596	gi|4155222	N/A	N/A	D-ALANYL-D-ALANINE-ADDING ENZYME [Helicobacter pylori J99]	TRUE	98522.4	98680.8	99357.1	111213	91937.6	88094.9
597	597	gi|60393888	N/A	N/A	RecName: Full=30S ribosomal protein S12	TRUE	436960	477507	463280	543979	611018	618007
598	598	gi|4155896	N/A	N/A	putative [Helicobacter pylori J99]	TRUE	100351	138351	148785	87606.2	90946.4	105370
599	599	gi|4154977	N/A	N/A	PUTATIVE POTASSIUM CHANNEL PROTEIN [Helicobacter pylori J99]	TRUE	47711.4	53927.9	41630.9	37849.3	39350.8	34671.6
600	600	gi|7388359	N/A	N/A	RecName: Full=Urease accessory protein UreF	TRUE	190936	162950	177682	121367	108171	102532
601	601	gi|9910903	N/A	N/A	RecName: Full=Hydroxyethylthiazole kinase; AltName: Full=4-methyl-5-beta-hydroxyethylthiazole kinase; Short=TH kinase; Short=Thz kinase	TRUE	104478	121111	132058	82594.6	115524	103644
602	602	gi|4156005	N/A	N/A	putative [Helicobacter pylori J99]	TRUE	127663	151414	126134	229871	228471	225532
603	603	gi|4154540	N/A	N/A	putative TRANSCRIPTIONAL REGULATOR [Helicobacter pylori J99]	TRUE	53612.1	57435.2	40595.4	57598.1	52754.8	370961
604	604	gi|4155004	N/A	N/A	HEAT SHOCK PROTEIN [Helicobacter pylori J99]	TRUE	63479	65449.7	70130.3	72390.2	64522.3	54426
605	605	gi|4155696	N/A	N/A	AMINO ACID ABC TRANSPORTER, ATP-BINDING PROTEIN [Helicobacter pylori J99]	TRUE	49814.7	87955.9	34405.3	49400.4	63751.6	57660.6
606	606	gi|4154757	N/A	N/A	FLAGELLAR P-RING PROTEIN [Helicobacter pylori J99]	TRUE	91023.8	31131.5	682056	86005.1	842986	91698.8
607	607	gi|4155871	N/A	N/A	putative [Helicobacter pylori J99]	TRUE	307345	331650	307635	548478	504663	605051
608	608	gi|9789743	N/A	N/A	RecName: Full=COP-associated protein; AltName: Full=Copper ion-binding protein	TRUE	308513	314243	327920	289463	289979	291915
609	609	gi|8928082	N/A	N/A	RecName: Full=Carbon storage regulator homolog	TRUE	194971	202908	189922	165871	156776	184803
610	610	gi|54039134	N/A	N/A	RecName: Full=50S ribosomal protein L23	TRUE	668796	577514	643387	240815	353015	296383
611	611	gi|4155286	N/A	N/A	putative TYPE I RESTRICTION ENZYME (SPECIFICITY SUBUNIT) [Helicobacter pylori J99]	TRUE	51033.8	62806.2	58147.2	49361.9	66896.4	56728.2
612	612	gi|4155183	N/A	N/A	putative [Helicobacter pylori J99]	TRUE	143236	200355	154542	58323.4	74379.8	110847
613	613	gi|7531094	N/A	N/A	RecName: Full=Deoxyuridine 5'-triphosphate nucleotidohydrolase; Short=dUTPase; AltName: Full=dUTP pyrophosphatase	TRUE	122269	127427	121707	88290.6	94013.8	97519.4
614	614	gi|4155301	N/A	N/A	putative FLAGELLAR BIOSYNTHESIS PROTEIN [Helicobacter pylori J99]	TRUE	118321	77478.8	115160	131050	123328	122795
615	615	gi|4155438	N/A	N/A	putative [Helicobacter pylori J99]	TRUE	71728.5	63646.4	55957.6	82768.9	75000.1	79922.8
616	616	gi|4154835	N/A	N/A	GUANYLATE KINASE [Helicobacter pylori J99]	TRUE	79283.4	55398	80648.6	126069	124858	127013
617	617	gi|4154551	N/A	N/A	putative TYPE II restriction enzyme [Helicobacter pylori J99]	TRUE	54295.1	52660.7	47293	131097	126378	90955
618	618	gi|4155103	N/A	N/A	putative lipopolysaccharide biosynthesis protein [Helicobacter pylori J99]	TRUE	58895	79222.8	74310	59651.5	60939.1	87012.7
619	619	gi|4155589	N/A	N/A	putative CYTOCHROME C-TYPE BIOGENESIS PROTEIN [Helicobacter pylori J99]	TRUE	132535	63200.8	74763.3	163743	169520	166883
620	620	gi|4154791	N/A	N/A	putative [Helicobacter pylori J99]	TRUE	70947.4	35981	58413	99575.9	73839.1	61514.2
621	621	gi|4155921	N/A	N/A	DNA transfer protein [Helicobacter pylori J99]	TRUE	136183	101095	99713.6	129952	191879	146529
622	622	gi|6648010	N/A	N/A	RecName: Full=UPF0092 membrane protein jhp_1448	TRUE	104245	95322.2	136779	394134	386973	420812
623	623	gi|9789721	N/A	N/A	RecName: Full=Acyl carrier protein; Short=ACP	TRUE	191703	203167	196123	432311	446023	465478
624	624	gi|4155967	N/A	N/A	putative motility protein [Helicobacter pylori J99]	TRUE	80710.2	82606.9	54244.5	124736	98348.7	94919
625	625	gi|4155877	N/A	N/A	putative [Helicobacter pylori J99]	TRUE	95022.3	96805.9	99580.9	69204.9	69395.6	69565.8
626	626	gi|4155604	N/A	N/A	putative [Helicobacter pylori J99]	TRUE	83172.4	63129.4	74575.8	40821.4	50023	48298.7
627	627	gi|4155218	N/A	N/A	putative Outer membrane protein [Helicobacter pylori J99]	TRUE	27390.7	45810.9	25907.6	10887.1	18066.5	11437.5
628	628	gi|4154862	N/A	N/A	septum formation protein [Helicobacter pylori J99]	TRUE	39596.6	70388.2	70825.6	46081.1	52668.9	63003.7
629	629	gi|7388015	N/A	N/A	RecName: Full=Protein-L-isoaspartate O-methyltransferase; AltName: Full=L-isoaspartyl protein carboxyl methyltransferase; AltName: Full=Protein L-isoaspartyl methyltransferase; AltName: Full=Protein-beta-aspartate methyltransferase; Short=PIMT	TRUE	66699.1	69851.1	92402	143181	132472	131881
630	630	gi|7674219	N/A	N/A	RecName: Full=50S ribosomal protein L20	TRUE	353909	377343	386484	372659	412361	585704
631	631	gi|4155642	N/A	N/A	ATP synthase B' [Helicobacter pylori J99]	TRUE	122700	129384	99568.2	72610.1	181851	81221.6
632	632	gi|9087190	N/A	N/A	RecName: Full=Dihydroorotase; Short=DHOase	TRUE	65427	56105.3	61583.8	48100.9	36730.8	38676.8
633	633	gi|4155751	N/A	N/A	putative [Helicobacter pylori J99]	TRUE	289024	276030	274543	162079	157035	198860
634	634	gi|4155537	N/A	N/A	putative [Helicobacter pylori J99]	TRUE	51237.6	30388	45999.9	55891.4	46023.4	41242.6
635	635	gi|4155476	N/A	N/A	putative [Helicobacter pylori J99]	TRUE	29845	46748.5	32307.8	61086.5	24604	28617.2
636	636	gi|4154582	N/A	N/A	putative Outer membrane protein [Helicobacter pylori J99]	TRUE	92406.7	97399.1	109796	141115	154175	171994
637	637	gi|4155568	N/A	N/A	putative [Helicobacter pylori J99]	TRUE	114677	112835	108458	97606.7	60522.9	111380
638	638	gi|4155012	N/A	N/A	putative cag island protein [Helicobacter pylori J99]	TRUE	45563.9	40999.2	47545.4	34360.3	41885.8	50428.1
639	639	gi|4155201	N/A	N/A	putative Outer membrane protein [Helicobacter pylori J99]	TRUE	60645.5	69594.3	67391.5	41872.6	165024	37897.6
640	640	gi|4155775	N/A	N/A	outer membrane protein - adhesin [Helicobacter pylori J99]	TRUE	17329.5	10875.5	3796.38	142826	21159.6	44791
641	641	gi|4155422	N/A	N/A	putative IRON-REGULATED OUTER MEMBRANE PROTEIN [Helicobacter pylori J99]	TRUE	69544.4	71472.7	115634	40728	47342.3	224278
642	642	gi|4155391	N/A	N/A	IRON(III) DICITRATE TRANSPORT SYSTEM ATP-BINDING PROTEIN [Helicobacter pylori J99]	TRUE	35274.5	57315	32136.2	30640.5	29022.1	15959.1
643	643	gi|7674141	N/A	N/A	RecName: Full=UDP-N-acetylglucosamine 1-carboxyvinyltransferase; AltName: Full=Enoylpyruvate transferase; AltName: Full=UDP-N-acetylglucosamine enolpyruvyl transferase; Short=EPT	TRUE	72141	48372.9	58403	51704.6	57786	52616.4
644	644	gi|4155460	N/A	N/A	GLYCEROL-3-PHOSPHATE DEHYDROGENASE (NAD+) [Helicobacter pylori J99]	TRUE	67613.4	57443.3	61556.5	23572	30125.1	52513.3
645	645	gi|4154846	N/A	N/A	FLAGELLAR M-RING PROTEIN [Helicobacter pylori J99]	TRUE	265607	294044	36731.8	99876.5	99362	91961.5
646	646	gi|4155882	N/A	N/A	putative [Helicobacter pylori J99]	TRUE	70530.8	43029.3	90654.6	155133	160589	163617
647	647	gi|54039412	N/A	N/A	RecName: Full=30S ribosomal protein S18	TRUE	403956	394729	435474	236674	184290	246259
648	648	gi|8134632	N/A	N/A	RecName: Full=Pantothenate synthetase; Short=PS; AltName: Full=Pantoate--beta-alanine ligase; AltName: Full=Pantoate-activating enzyme	TRUE	99270.6	99627.3	75383.6	56558.7	67725.2	64427.1
649	649	gi|4154647	N/A	N/A	putative [Helicobacter pylori J99]	TRUE	130390	116502	136162	240452	246169	242217
650	650	gi|4155442	N/A	N/A	GERANYLTRANSTRANSFERASE [Helicobacter pylori J99]	TRUE	135909	105371	113175	134431	123173	112601
651	651	gi|7674217	N/A	N/A	RecName: Full=50S ribosomal protein L17	TRUE	273942	277232	294901	188242	208301	227791
652	652	gi|4154848	N/A	N/A	putative FLAGELLAR EXPORT APPARATUS [Helicobacter pylori J99]	TRUE	214544	182089	153325	137456	154831	160360
653	653	gi|54037073	N/A	N/A	RecName: Full=Putative biopolymer transport protein ExbD-like 2	TRUE	174863	166583	182803	266915	315514	300297
654	654	gi|4154805	N/A	N/A	putative FLAGELLAR-HOOK ASSOCIATED PROTEIN 3 (HAP3) [Helicobacter pylori J99]	TRUE	12416.1	34901.8	13509.6	9153.35	24047.8	18010.3
655	655	gi|9297062	N/A	N/A	RecName: Full=Dihydroorotate dehydrogenase (quinone); AltName: Full=DHOdehase; Short=DHOD; Short=DHODase; AltName: Full=Dihydroorotate oxidase	TRUE	69879.4	78640.8	80045.9	52886.1	168002	90594.5
656	656	gi|4156094	N/A	N/A	Ubiquinol cytochrome c oxidoreductase, 2Fe-2S subunit [Helicobacter pylori J99]	TRUE	99133.5	112659	121213	162784	115594	131122
657	657	gi|4155998	N/A	N/A	putative ATP-DEPENDENT DNA HELICASE [Helicobacter pylori J99]	TRUE	61383.3	49019.6	41428.1	65016.9	82045.5	56264.5
658	658	gi|4155140	N/A	N/A	PHOSPHOSERINE PHOSPHATASE [Helicobacter pylori J99]	TRUE	422901	421631	433531	423497	439625	440024
659	659	gi|4155156	N/A	N/A	putative [Helicobacter pylori J99]	TRUE	92113.7	63793	95806.1	74518.8	72066.5	80340.4
660	660	gi|4155280	N/A	N/A	putative [Helicobacter pylori J99]	TRUE	86170.7	83379.3	84882	140608	160514	159757
661	661	gi|4155292	N/A	N/A	putative [Helicobacter pylori J99]	TRUE	38862.1	54346.9	57513.4	34689.6	32404.1	32423
662	662	gi|8928121	N/A	N/A	RecName: Full=GTP cyclohydrolase-2; AltName: Full=GTP cyclohydrolase II	TRUE	161214	176674	170592	174702	169756	166293
663	663	gi|4154648	N/A	N/A	putative [Helicobacter pylori J99]	TRUE	211957	215819	196484	270961	269736	265645
664	664	gi|4155511	N/A	N/A	putative [Helicobacter pylori J99]	TRUE	39598.8	33071.2	37360.7	90433.9	86373.6	82676
665	665	gi|54039557	N/A	N/A	RecName: Full=30S ribosomal protein S9	TRUE	735438	767846	446724	379261	302226	376166
666	666	gi|4155028	N/A	N/A	cag island protein [Helicobacter pylori J99]	TRUE	13766.1	17110.9	16644.9	281070	26786.2	347604
667	667	gi|6685664	N/A	N/A	RecName: Full=UDP-N-acetylglucosamine--N-acetylmuramyl-(pentapeptide) pyrophosphoryl-undecaprenol N-acetylglucosamine transferase; AltName: Full=Undecaprenyl-PP-MurNAc-pentapeptide-UDPGlcNAc GlcNAc transferase	TRUE	234329	38092.9	33575.6	118316	47446.9	34669.2
668	668	gi|4155050	N/A	N/A	putative [Helicobacter pylori J99]	TRUE	163477	192654	186443	146144	127743	122889
669	669	gi|4154787	N/A	N/A	putative [Helicobacter pylori J99]	TRUE	145266	149148	130232	172731	161285	165512
670	670	gi|81555083	N/A	N/A	RecName: Full=Flagellar assembly factor FliW 2	TRUE	71563.4	56382	60349.8	116832	127313	129421
671	671	gi|4155251	N/A	N/A	putative [Helicobacter pylori J99]	TRUE	128434	150905	149241	57994.7	174205	128160
672	672	gi|8134789	N/A	N/A	RecName: Full=UvrABC system protein B; Short=Protein UvrB; AltName: Full=Excinuclease ABC subunit B	TRUE	54890.6	102268	114501	114161	92154.1	145591
673	673	gi|7531198	N/A	N/A	RecName: Full=Ribonuclease 3; AltName: Full=Ribonuclease III; Short=RNase III	TRUE	93054.1	88087.8	96073.6	70587.3	52248.5	58075.4
674	674	gi|562814892	N/A	N/A	Type I specificity subunit [Helicobacter pylori J99]	TRUE	109087	115828	106833	135846	141304	149794
675	675	gi|4155079	N/A	N/A	putative [Helicobacter pylori J99]	TRUE	32666.1	101453	36402.1	26530.4	74830.8	30455.2
676	676	gi|81625872	N/A	N/A	RecName: Full=NADH-quinone oxidoreductase subunit B; AltName: Full=NADH dehydrogenase I subunit B; AltName: Full=NDH-1 subunit B	TRUE	179785	175255	192636	70918.5	50938.2	73888
677	677	gi|6647858	N/A	N/A	RecName: Full=Protein translocase subunit SecF	TRUE	75257.9	80925.9	75436	71994.3	48626.4	44342.6
678	678	gi|4155583	N/A	N/A	putative ZINC-METALLO PROTEASE [Helicobacter pylori J99]	TRUE	65193.1	65935.5	57718.9	142014	144608	149764
679	679	gi|4155874	N/A	N/A	NICOTINATE-NUCLEOTIDE PYROPHOSPHORYLASE [Helicobacter pylori J99]	TRUE	94433.4	85657.7	97440.7	52610.6	63774.7	106731
680	680	gi|6831645	N/A	N/A	RecName: Full=Ribosome-recycling factor; Short=RRF; AltName: Full=Ribosome-releasing factor	TRUE	182677	175304	186481	68354.6	66226	50856.8
681	681	gi|4154524	N/A	N/A	putative [Helicobacter pylori J99]	TRUE	17899.9	5624.12	33551.3	46613.2	57910	56073.9
682	682	gi|8469205	N/A	N/A	RecName: Full=Phosphopantetheine adenylyltransferase; AltName: Full=Dephospho-CoA pyrophosphorylase; AltName: Full=Pantetheine-phosphate adenylyltransferase; Short=PPAT	TRUE	100175	102979	90006.6	65784.3	55978	51786
683	683	gi|4154854	N/A	N/A	putative [Helicobacter pylori J99]	TRUE	38086.1	39982.2	46943.6	19711.8	23568.7	19060.9
684	684	gi|4155239	N/A	N/A	putative abc transporter, ATP-binding protein [Helicobacter pylori J99]	TRUE	98336.6	128040	86861.2	222399	229653	236944
685	685	gi|4155968	N/A	N/A	putative [Helicobacter pylori J99]	TRUE	78951.4	71002.3	73609	113438	116012	110334
686	686	gi|7388124	N/A	N/A	RecName: Full=30S ribosomal protein S11	TRUE	654932	658424	678032	893518	863389	890933
687	687	gi|7388358	N/A	N/A	RecName: Full=Urease accessory protein UreE	TRUE	49004.9	38987.8	55292.7	50927.8	69913.1	86962.2
688	688	gi|6707717	N/A	N/A	RecName: Full=UDP-N-acetylenolpyruvoylglucosamine reductase; AltName: Full=UDP-N-acetylmuramate dehydrogenase	TRUE	123985	78511.5	74524.3	302080	185264	332533
689	689	gi|4156054	N/A	N/A	putative OUTER MEMBRANE PROTEIN [Helicobacter pylori J99]	TRUE	147175	94079.7	143099	181692	189273	209670
690	690	gi|228312327	N/A	N/A	Chain B, Crystal Structure Of The Beta-Beta-Alpha-Me Type Ii Restriction Endonuclease Hpy99i In The Absence Of Edta	TRUE	130196	102057	130722	133070	59063.3	98249.6
691	691	gi|4154827	N/A	N/A	putative Outer membrane protein [Helicobacter pylori J99]	TRUE	64754.4	21739.4	24031.4	140039	131884	130820
692	692	gi|4155346	N/A	N/A	PANTOTHENATE METABOLISM FLAVOPROTEIN [Helicobacter pylori J99]	TRUE	60542.6	85219.1	59301.3	83815.2	104162	91393.3
693	693	gi|4154798	N/A	N/A	putative vacuolating cytotoxin (VacA) paralog [Helicobacter pylori J99]	TRUE	43239.8	43771.5	14561.1	67455.2	12965	81835
694	694	gi|284055601	N/A	N/A	Chain A, Agmatine Deiminase From Helicobacter Pylori	TRUE	372869	65725.2	78702.2	557194	608729	270946
695	695	gi|4156079	N/A	N/A	FOLYLPOLYGLUTAMATE SYNTHASE [Helicobacter pylori J99]	TRUE	32783.6	37844.7	52402.9	100851	90860.8	82503.5
696	696	gi|4155213	N/A	N/A	putative [Helicobacter pylori J99]	TRUE	955574	1.00462e+06	978472	149198	143110	458569
697	697	gi|4155345	N/A	N/A	putative SUGAR NUCLEOTIDE BIOSYNTHESIS PROTEIN [Helicobacter pylori J99]	TRUE	145358	104323	165421	210072	182398	148202
698	698	gi|7387981	N/A	N/A	RecName: Full=N utilization substance protein B homolog; Short=Protein NusB	TRUE	87094.7	87117.4	71630.7	76401.8	120166	134870
699	699	gi|4155618	N/A	N/A	putative lipopolysaccharide biosynthesis protein [Helicobacter pylori J99]	TRUE	18734.8	62309.6	19031.7	71064.2	68487.5	46008.9
700	700	gi|4155066	N/A	N/A	RIBOSE 5-PHOSPHATE ISOMERASE [Helicobacter pylori J99]	TRUE	261869	279742	270285	312418	319323	347141
701	701	gi|7388164	N/A	N/A	RecName: Full=30S ribosomal protein S19	TRUE	104925	130795	114070	38636.5	30772	45236.8
702	702	gi|4156062	N/A	N/A	putative [Helicobacter pylori J99]	TRUE	107947	21013.3	32229.1	35176.7	48033.8	32673.4
703	703	gi|4155290	N/A	N/A	putative Outer membrane protein [Helicobacter pylori J99]	TRUE	35523.3	37043.9	47007.5	61557.3	70805.9	69487.9
704	704	gi|4154665	N/A	N/A	putative [Helicobacter pylori J99]	TRUE	28509.3	27780.5	28691.8	52704.3	65429.7	52215.3
705	705	gi|4155430	N/A	N/A	GLYCERALDEHYDE 3-PHOSPHATE DEHYDROGENASE [Helicobacter pylori J99]	TRUE	37215.4	22355.7	32228.4	44920.4	28754.1	10816.6
706	706	gi|7387931	N/A	N/A	RecName: Full=Endonuclease MutS2	TRUE	37716.6	58827.3	57434.6	64915.9	62736.1	62500.1
707	707	gi|4155474	N/A	N/A	putative cation efflux system protein [Helicobacter pylori J99]	TRUE	68146.6	69759.3	77399.2	62472.9	53180.6	40822.3
708	708	gi|4154997	N/A	N/A	putative [Helicobacter pylori J99]	TRUE	65923.2	59911.2	65629.9	38427.7	47506.8	49606.9
709	709	gi|4154922	N/A	N/A	putative [Helicobacter pylori J99]	TRUE	164751	45773	12942	217590	37145.3	10712.9
710	710	gi|4156091	N/A	N/A	PENICILLIN-BINDING PROTEIN [Helicobacter pylori J99]	TRUE	59177.7	126644	46067.1	189844	166093	135281
711	711	gi|4155885	N/A	N/A	TYPE II DNA MODIFICATION ENZYME (METHYLTRANSFERASE) [Helicobacter pylori J99]	TRUE	55650.9	78961.5	11063.1	26574.8	32746.2	22686.8
712	712	gi|4155600	N/A	N/A	putative [Helicobacter pylori J99]	TRUE	44229.5	79770.9	50473.1	80411.7	114109	109904
713	713	gi|8928475	N/A	N/A	RecName: Full=Ribosomal RNA small subunit methyltransferase E; AltName: Full=16S rRNA m3U1498 methyltransferase	TRUE	38046.4	31315.4	57023.4	25067.3	40321.8	38778.6
714	714	gi|562814888	N/A	N/A	Type IIG R-M system [Helicobacter pylori J99]	TRUE	38304.1	24989	36050	88629.9	22480.3	82920.7
715	715	gi|4155320	N/A	N/A	osmoprotection ATP-binding protein [Helicobacter pylori J99]	TRUE	26458.7	27169.1	70813.8	34426.3	26194.9	25172.5
716	716	gi|54040349	N/A	N/A	RecName: Full=Uncharacterized HIT-like protein jhp_0977	TRUE	319290	324324	325945	250411	202770	188335
717	717	gi|4154755	N/A	N/A	putative histidine kinase sensor protein [Helicobacter pylori J99]	TRUE	43966	34745.9	41259.2	51081.9	41854.4	53091.9
718	718	gi|4155732	N/A	N/A	abc transporter, ATP-binding protein [Helicobacter pylori J99]	TRUE	63885.4	60351.8	52417.8	67491.2	72559.9	77971.2
719	719	gi|4156022	N/A	N/A	putative ferredoxin-like protein [Helicobacter pylori J99]	TRUE	27796.1	32672.4	38889.4	56333.1	17110.3	52061.5
720	720	gi|8134530	N/A	N/A	RecName: Full=Thymidylate kinase; AltName: Full=dTMP kinase	TRUE	62148.5	65852.3	48537.3	42363	42674.8	34896
721	721	gi|4155669	N/A	N/A	TRNA (GUANINE-N1)-METHYLTRANSFERASE [Helicobacter pylori J99]	TRUE	45974.2	50927.4	43501.4	27449.2	37012.1	28751.9
722	722	gi|4155569	N/A	N/A	histidine kinase - MCP coupling protein [Helicobacter pylori J99]	TRUE	60563.4	60943.5	60978.1	69314.6	67879.7	70883.8
723	723	gi|6647760	N/A	N/A	RecName: Full=Ribulose-phosphate 3-epimerase; AltName: Full=Pentose-5-phosphate 3-epimerase; Short=PPE; AltName: Full=R5P3E	TRUE	55138	54608.9	58027.6	30004.3	23241.9	26946.2
724	724	gi|9910669	N/A	N/A	RecName: Full=Biopolymer transport protein ExbD	TRUE	262096	222464	231394	235921	213274	219669
725	725	gi|4154606	N/A	N/A	CYSTEINE SYNTHASE [Helicobacter pylori J99]	TRUE	49140.4	56016.1	49461.1	15621.2	40328.2	25499.8
726	726	gi|4154536	N/A	N/A	putative [Helicobacter pylori J99]	TRUE	47292.5	45954.1	40533.8	23982.3	37038.1	35845.5
727	727	gi|4155743	N/A	N/A	putative DGTP PYROPHOSPHOHYDROLASE [Helicobacter pylori J99]	TRUE	32626.8	20768.8	27829.8	34174.7	26846.9	37118.9
728	728	gi|4155065	N/A	N/A	putative [Helicobacter pylori J99]	TRUE	35774.9	34011.7	39492.6	73299.1	21641.8	38465.2
729	729	gi|4155007	N/A	N/A	cag island protein [Helicobacter pylori J99]	TRUE	61553.3	64295.1	80966	72565.8	102070	100305
730	730	gi|4155160	N/A	N/A	CHORISMATE SYNTHASE [Helicobacter pylori J99]	TRUE	103603	111597	167039	93099.8	65015.6	75364.1
731	731	gi|4155654	N/A	N/A	TYPE II DNA MODIFICATION ENZYME (METHYLTRANSFERASE) [Helicobacter pylori J99]	TRUE	84539.1	84613.7	89786.5	52480.3	73665.1	85790.8
732	732	gi|81625861	N/A	N/A	RecName: Full=NADPH-dependent 7-cyano-7-deazaguanine reductase; AltName: Full=7-cyano-7-carbaguanine reductase; AltName: Full=NADPH-dependent nitrile oxidoreductase; AltName: Full=PreQ(0) reductase	TRUE	60939.5	51812.7	66428.1	38783.6	75832.8	34342.8
733	733	gi|54037364	N/A	N/A	RecName: Full=Translation initiation factor IF-1	TRUE	198497	217253	197062	246243	215217	206212
734	734	gi|4154550	N/A	N/A	putative TYPE II DNA MODIFICATION ENZYME (METHYLTRANSFERASE) [Helicobacter pylori J99]	TRUE	28825.6	26727.5	29960.7	17530.2	22698.7	26701.1
735	735	gi|7388501	N/A	N/A	RecName: Full=Putative phosphate permease jhp_1384	TRUE	99929.8	112814	91137.6	37173.4	43971.8	43194.4
736	736	gi|4155519	N/A	N/A	INTEGRASE/RECOMBINASE (XERCD FAMILY) [Helicobacter pylori J99]	TRUE	57169.2	74869.8	86161.3	112665	69205.6	83986.1
737	737	gi|4155229	N/A	N/A	putative [Helicobacter pylori J99]	TRUE	58026.7	62909.2	58305.4	59730.1	42372	83238.2
738	738	gi|7387858	N/A	N/A	RecName: Full=S-ribosylhomocysteine lyase; AltName: Full=AI-2 synthesis protein; AltName: Full=Autoinducer-2 production protein LuxS	TRUE	32505.2	36281.3	51938.7	12491.2	28030.6	21924.9
739	739	gi|4155992	N/A	N/A	putative [Helicobacter pylori J99]	TRUE	46557.5	47673.1	54381.3	28765.2	38654.4	45794.9
740	740	gi|7674428	N/A	N/A	RecName: Full=Protein jhp_1168	TRUE	47151.3	48432.7	46078.6	34301.9	56022.3	41809.5
741	741	gi|4156107	N/A	N/A	putative [Helicobacter pylori J99]	TRUE	42048.1	44733.2	47711.9	12148.3	28021.2	60293.3
742	742	gi|4154921	N/A	N/A	putative [Helicobacter pylori J99]	TRUE	41378.4	90544.7	33523.1	100579	107454	106222
743	743	gi|54040148	N/A	N/A	RecName: Full=Uncharacterized protein jhp_1419	TRUE	121460	123552	23240.5	381413	390627	414202
744	744	gi|4155458	N/A	N/A	putative [Helicobacter pylori J99]	TRUE	56025.5	55558.5	65676.9	71220.7	650498	644531
745	745	gi|81555015	N/A	N/A	RecName: Full=Na(+)/H(+) antiporter NhaA; AltName: Full=Sodium/proton antiporter NhaA	TRUE	102781	74818.4	208617	57542.9	58880.9	52044.9
746	746	gi|4155282	N/A	N/A	putative [Helicobacter pylori J99]	TRUE	28414.2	22325.9	37654.6	22095.7	24442.1	21612.7
747	747	gi|4154795	N/A	N/A	ATP-DEPENDENT ZINC METALLOPEPTIDASE [Helicobacter pylori J99]	TRUE	31698.4	67242.2	35738.7	69931.9	55782.6	12818.7
748	748	gi|4155061	N/A	N/A	putative FLAGELLAR MOTOR SWITCH PROTEIN [Helicobacter pylori J99]	TRUE	43945.7	39223.9	47669.1	32895.5	34700	43087.8
749	749	gi|4155543	N/A	N/A	putative [Helicobacter pylori J99]	TRUE	19335.8	22971.9	104921	11408.4	16575.6	10308.2
750	750	gi|4155747	N/A	N/A	DIHYDROPTEROATE SYNTHASE [Helicobacter pylori J99]	TRUE	43661.6	43928.9	42391.1	29326.4	25247.4	6263.8
751	751	gi|4155490	N/A	N/A	GLU-TRNA AMIDOTRANSFERASE, SUBUNIT C [Helicobacter pylori J99]	TRUE	110855	115396	117301	125221	135592	30526.8
752	752	gi|4155128	N/A	N/A	putative 3-HYDROXYACID DEHYDROGENASE [Helicobacter pylori J99]	TRUE	39129.9	84141.4	23078.8	18700.5	24430.5	16429.9
753	753	gi|4155904	N/A	N/A	putative [Helicobacter pylori J99]	TRUE	35602.1	34003.8	37273.7	96318	92971.3	95608.6
754	754	gi|6919918	N/A	N/A	RecName: Full=4-diphosphocytidyl-2-C-methyl-D-erythritol kinase; Short=CMK; AltName: Full=4-(cytidine-5'-diphospho)-2-C-methyl-D-erythritol kinase	TRUE	47772.2	41194	56836	43737.8	50429.6	33679.3
755	755	gi|4155984	N/A	N/A	putative [Helicobacter pylori J99]	TRUE	17519.3	23689.3	21016.4	31231.8	32077.1	30265.6
756	756	gi|4154974	N/A	N/A	putative Outer membrane protein [Helicobacter pylori J99]	TRUE	2195.18	1386.82	2432.6	2287.76	563.774	1530.5
757	757	gi|4155623	N/A	N/A	putative Outer membrane protein [Helicobacter pylori J99]	TRUE	75270.4	42111	34377.4	91814.6	85738.6	137819
758	758	gi|4156093	N/A	N/A	Ubiquinol cytochrome c oxidoreductase, cytochrome b subunit [Helicobacter pylori J99]	TRUE	148170	142453	144017	100427	97389	97090.8
759	759	gi|4155973	N/A	N/A	putative [Helicobacter pylori J99]	TRUE	66460.7	9717.7	78352.8	28039.8	29338.5	14622.8
760	760	gi|4155095	N/A	N/A	PENICILLIN-BINDING PROTEIN [Helicobacter pylori J99]	TRUE	25934.7	21585.8	89796.4	34011.8	42358.5	55906
761	761	gi|4155150	N/A	N/A	glycerol-3-phosphate dehydrogenase [Helicobacter pylori J99]	TRUE	50602.3	46655.5	52655.7	25596.7	53157.1	55176.6
762	762	gi|4154777	N/A	N/A	putative [Helicobacter pylori J99]	TRUE	67268.4	44842.7	59054.6	87697.7	52235.4	76214.3
763	763	gi|4154642	N/A	N/A	Cytochrome oxidase (CBB3-TYPE) [Helicobacter pylori J99]	TRUE	14517.7	18711.4	8843.42	44849.4	40607.3	42409.7
764	764	gi|4155881	N/A	N/A	1-ACYL-SN-GLYCEROL-3-PHOSPHATE ACYLTRANSFERASE [Helicobacter pylori J99]	TRUE	27599.3	20694	29521.6	40034.8	37706	21545.6
765	765	gi|81859457	N/A	N/A	RecName: Full=tRNA (cmo5U34)-methyltransferase	TRUE	12362.1	16643.5	11311.7	16193.2	13822.6	6522.57
766	766	gi|4155180	N/A	N/A	putative TYPE II DNA MODIFICATION ENZYME (METHYLTRANSFERASE) [Helicobacter pylori J99]	TRUE	44983.7	38789.9	45286.4	249861	50117.7	48843.1
767	767	gi|4156063	N/A	N/A	DNA REPAIR PROTEIN(RECOMBINATION PROTEIN N) [Helicobacter pylori J99]	TRUE	35666	36587.2	36158.1	16715	22783.7	23492
768	768	gi|4155473	N/A	N/A	putative [Helicobacter pylori J99]	TRUE	25531.2	24065.9	24260.3	34970.5	33028.5	32215
769	769	gi|9087141	N/A	N/A	RecName: Full=Shikimate dehydrogenase	TRUE	234499	231439	252756	313165	296135	304836
770	770	gi|4154983	N/A	N/A	putative [Helicobacter pylori J99]	TRUE	41544.7	222692	232384	34902.9	91741.2	91571.8
771	771	gi|4154709	N/A	N/A	putative [Helicobacter pylori J99]	TRUE	22320.7	13151	15667.7	32607	32429.9	37190
772	772	gi|4154819	N/A	N/A	putative [Helicobacter pylori J99]	TRUE	290049	26363.6	15620.7	23357.7	245732	247263
773	773	gi|7388503	N/A	N/A	RecName: Full=Uncharacterized protein jhp_1318	TRUE	49020.2	52642.7	47645.5	24485.8	24136.5	26805.8
774	774	gi|4155958	N/A	N/A	putative Outer membrane protein [Helicobacter pylori J99]	TRUE	20852.4	23583.7	13949.1	8210.69	12314.1	5169.92
775	775	gi|4155039	N/A	N/A	putative [Helicobacter pylori J99]	TRUE	42813	48787.3	54632	24128.6	12830.9	39567.6
776	776	gi|7674181	N/A	N/A	RecName: Full=S-adenosylmethionine:tRNA ribosyltransferase-isomerase; AltName: Full=Queuosine biosynthesis protein QueA	TRUE	17668.5	22246.2	22080.9	23037.4	23295	29446.1
777	777	gi|6685330	N/A	N/A	RecName: Full=ATP-dependent Clp protease proteolytic subunit; AltName: Full=Endopeptidase Clp	TRUE	125533	123365	116165	27057.4	37046.5	17383.5
778	778	gi|8134805	N/A	N/A	RecName: Full=UvrABC system protein C; Short=Protein UvrC; AltName: Full=Excinuclease ABC subunit C	TRUE	17853	32662.4	23617.7	18833.6	26605.5	33544.7
779	779	gi|4154901	N/A	N/A	HOMOSERINE KINASE [Helicobacter pylori J99]	TRUE	15931	18387.8	9907.93	24235.8	14035.3	18681.8
780	780	gi|6647976	N/A	N/A	RecName: Full=Acyl-CoA thioesterase YbgC	TRUE	29516	28236.8	27684	36331.8	39297.5	40994.5
781	781	gi|4155244	N/A	N/A	putative FLAGELLAR PROTEIN [Helicobacter pylori J99]	TRUE	2886.06	27445.1	32776.8	15214.6	8227.85	72470.6
782	782	gi|4155219	N/A	N/A	putative [Helicobacter pylori J99]	TRUE	163986	129863	128037	46328.1	98065.7	79826.9
783	783	gi|4155598	N/A	N/A	putative SUGAR NUCLEOTIDE BIOSYNTHESIS [Helicobacter pylori J99]	TRUE	2677.22	13868.7	1380.14	13581.3	3081.92	10886.1
784	784	gi|8134767	N/A	N/A	RecName: Full=Anthranilate synthase component 1; Short=AS; Short=ASI	TRUE	29960	26640	28013.6	14224.9	10423.9	11459.7
785	785	gi|4155455	N/A	N/A	putative [Helicobacter pylori J99]	TRUE	79886.2	63103.4	95094.1	75376.8	105618	83318.5
786	786	gi|4155573	N/A	N/A	putative [Helicobacter pylori J99]	TRUE	17952.4	15401.7	12214	11075.9	9070.19	14073.1
787	787	gi|4155548	N/A	N/A	putative [Helicobacter pylori J99]	TRUE	30007.4	19683.5	29122.9	36476.2	17464.1	44254.5
788	788	gi|4155451	N/A	N/A	putative AMINO ACID ABC TRANSPORTER, BINDING PROTEIN PRECURSOR [Helicobacter pylori J99]	TRUE	38419.7	38561.7	39434.9	35027.5	54420.6	59631.6
789	789	gi|4155692	N/A	N/A	putative Outer membrane protein [Helicobacter pylori J99]	TRUE	17434	16566.2	13447.8	8313.69	1196.67	11895.5
790	790	gi|4155884	N/A	N/A	putative [Helicobacter pylori J99]	TRUE	8485	10294	9454.32	2372	16547.7	18542.3
791	791	gi|4155142	N/A	N/A	putative Outer membrane protein [Helicobacter pylori J99]	TRUE	72508.1	69761.9	65949.4	163613	169529	183536
792	792	gi|4154738	N/A	N/A	putative [Helicobacter pylori J99]	TRUE	33283.9	26925	36344.2	17276.3	14202.7	26210.6
793	793	gi|4155075	N/A	N/A	putative [Helicobacter pylori J99]	TRUE	10898	23525	13205.6	25998.1	16432.3	10910.7
794	794	gi|4156047	N/A	N/A	arginase [Helicobacter pylori J99]	TRUE	13134.4	17747.6	14743.7	4731.78	11628.5	7547.63
795	795	gi|4155059	N/A	N/A	putative SIDEROPHORE-MEDIATED IRON TRANSPORT PROTEIN [Helicobacter pylori J99]	TRUE	28335.3	20918.2	46490.7	46583.7	33616.7	46110.9
796	796	gi|4154957	N/A	N/A	putative [Helicobacter pylori J99]	TRUE	54451	64737.5	65483.5	80980.1	126074	115097
797	797	gi|4154898	N/A	N/A	putative RIBOSOME-BINDING FACTOR A [Helicobacter pylori J99]	TRUE	103788	105840	122491	82752.3	35570.1	37444.8
798	798	gi|6685958	N/A	N/A	RecName: Full=Holliday junction ATP-dependent DNA helicase RuvA	TRUE	31812.8	27544.1	27496.5	57503.4	54825.5	45832.7
799	799	gi|4154692	N/A	N/A	putative [Helicobacter pylori J99]	TRUE	139136	136129	151552	275089	281271	331783
800	800	gi|4156039	N/A	N/A	putative [Helicobacter pylori J99]	TRUE	163511	158764	154599	68028.5	78455.4	83503.1
801	801	gi|4155735	N/A	N/A	O-SERINE ACETYLTRANSFERASE [Helicobacter pylori J99]	TRUE	34577.9	38337.8	40327.6	20578.5	19540.6	10135.3
802	802	gi|4155405	N/A	N/A	Hydrogenase expression/formation protein [Helicobacter pylori J99]	TRUE	67675.2	67687.2	55789.7	58758.2	32616.6	47454.4
803	803	gi|4155988	N/A	N/A	putative [Helicobacter pylori J99]	TRUE	24625.2	35323.7	19681.2	16990.1	67354.9	2266.08
804	804	gi|4155433	N/A	N/A	putative [Helicobacter pylori J99]	TRUE	10968.6	30880.2	22214.9	12193.1	17736.4	18766.9
805	805	gi|4155806	N/A	N/A	ANTHRANILATE SYNTHASE COMPONENT II [Helicobacter pylori J99]	TRUE	40131.6	95228.4	46414.2	58471.4	61985.8	57793.3
806	806	gi|4154529	N/A	N/A	putative [Helicobacter pylori J99]	TRUE	117739	119689	123608	220486	218551	202657
807	807	gi|4154646	N/A	N/A	putative [Helicobacter pylori J99]	TRUE	4924.95	6357.01	1890.83	37207	55101.7	60578.3
808	808	gi|7388140	N/A	N/A	RecName: Full=30S ribosomal protein S15	TRUE	99805.4	103901	103148	137893	147085	162460
809	809	gi|4154611	N/A	N/A	putative [Helicobacter pylori J99]	TRUE	36886.8	44141.1	42018.3	46000.1	45175.7	13715.8
810	810	gi|4154698	N/A	N/A	Fumarate reductase [Helicobacter pylori J99]	TRUE	37423.8	37131.6	27381.5	41362.9	55203.3	30321.3
811	811	gi|50401715	N/A	N/A	RecName: Full=UPF0323 lipoprotein jhp_0217; Flags: Precursor	TRUE	16707.9	13261.5	16793.8	10143.4	14515.4	8554.33
812	812	gi|4154785	N/A	N/A	LIPOPOLYSACCHARIDE HEPTOSYLTRANSFERASE-1 [Helicobacter pylori J99]	TRUE	77231.4	97277.3	63165.5	117052	116770	119705
813	813	gi|4155228	N/A	N/A	putative [Helicobacter pylori J99]	TRUE	344.569	532.596	3223.08	1082.42	1401.86	591.781
814	814	gi|4154618	N/A	N/A	putative [Helicobacter pylori J99]	TRUE	81968.3	65030.6	73460.7	76193.7	99370.6	132291
815	815	gi|7674399	N/A	N/A	RecName: Full=Tryptophan synthase beta chain	TRUE	24799.9	57945	63358.5	32514.3	23273.3	39650.6
816	816	gi|4155189	N/A	N/A	putative Outer membrane protein [Helicobacter pylori J99]	TRUE	37861.1	34385.8	37515.3	26191.3	41585.1	40036.1
817	817	gi|4155594	N/A	N/A	putative outer membrane protein [Helicobacter pylori J99]	TRUE	34686.8	37641.6	35522.6	22954.1	9330.08	10325.3
818	818	gi|4155634	N/A	N/A	putative [Helicobacter pylori J99]	TRUE	39403	42448.1	34866.6	115393	115077	117698
819	819	gi|4154776	N/A	N/A	putative [Helicobacter pylori J99]	TRUE	7108.58	13476.5	10217.3	9872.02	8894.17	9736.86
820	820	gi|4154925	N/A	N/A	RNA POLYMERASE SIGMA FACTOR (sigma 28) [Helicobacter pylori J99]	TRUE	58350.8	48811.9	108778	82929.5	59494.1	120076
821	821	gi|8928280	N/A	N/A	RecName: Full=Primosomal protein N'; AltName: Full=ATP-dependent helicase PriA	TRUE	75034	52041.3	59915.3	78278.6	31529	52100.7
822	822	gi|4155582	N/A	N/A	PROTOPORPHYRINOGEN OXIDASE [Helicobacter pylori J99]	TRUE	89059	88605.8	98184.1	136148	143425	169620
823	823	gi|4154906	N/A	N/A	putative [Helicobacter pylori J99]	TRUE	3923.05	12501.9	10687.6	10650.1	10321.8	2256.45
824	824	gi|4155031	N/A	N/A	cag island protein [Helicobacter pylori J99]	TRUE	26804.1	30943.6	21204	16013.9	14370.4	12071.9
825	825	gi|4154828	N/A	N/A	FLAGELLAR L-RING PROTEIN PRECURSOR (BASAL BODY L-RING PROTEIN) [Helicobacter pylori J99]	TRUE	13645.3	12346.9	12890.8	16920.8	32666.3	20062.1
826	826	gi|4154908	N/A	N/A	putative [Helicobacter pylori J99]	TRUE	17041.1	17218.7	10287.9	18362.5	14048.9	25746.9
827	827	gi|4155759	N/A	N/A	putative [Helicobacter pylori J99]	TRUE	19964.8	34014.3	20849	17233.7	8973.26	17303.4
828	828	gi|8928241	N/A	N/A	RecName: Full=NH(3)-dependent NAD(+) synthetase	TRUE	82448.7	64473.9	32872.6	162465	168665	180591
829	829	gi|4155202	N/A	N/A	putative [Helicobacter pylori J99]	TRUE	24863.5	27293.2	26852.7	16937.3	8084.06	14605.6
830	830	gi|4155647	N/A	N/A	putative [Helicobacter pylori J99]	TRUE	14876.9	17460.4	58299.2	59726.7	60330.9	59625.1
831	831	gi|4154535	N/A	N/A	ASPARTATE 1-DECARBOXYLASE [Helicobacter pylori J99]	TRUE	48212.2	58149.3	12907.2	83789	39735.9	144264
832	832	gi|7388186	N/A	N/A	RecName: Full=30S ribosomal protein S21	TRUE	30586.8	76369.8	9514.27	60565.7	68255.2	69521.9
833	833	gi|4155376	N/A	N/A	CDP-DIACYLGLYCEROL PYROPHOSPHATASE [Helicobacter pylori J99]	TRUE	25266.9	28861.2	30674.2	19380.3	10030.9	8684.26
834	834	gi|4155166	N/A	N/A	putative [Helicobacter pylori J99]	TRUE	34430.1	36742.4	32128.3	18475.8	37474.8	18203.1
835	835	gi|4154729	N/A	N/A	putative [Helicobacter pylori J99]	TRUE	23663.9	17858.1	25527.8	19335.5	21396	17672.2
836	836	gi|4155684	N/A	N/A	putative [Helicobacter pylori J99]	TRUE	205689	203477	196162	159823	177360	164728
837	837	gi|4155453	N/A	N/A	putative SODIUM/ALANINE SYMPORTER [Helicobacter pylori J99]	TRUE	29253.6	34670.3	32179.1	69812	72243.6	66082.6
838	838	gi|4154991	N/A	N/A	putative paralog of HpaA [Helicobacter pylori J99]	TRUE	7421.98	7462.94	8792.84	22025	23580.4	28154
839	839	gi|4155950	N/A	N/A	FORMYLTETRAHYDROFOLATE HYDROLASE [Helicobacter pylori J99]	TRUE	41176.6	25240.3	18852.3	34296.2	61611.6	104221
840	840	gi|4155746	N/A	N/A	putative DNA poymerase III subunit delta' [Helicobacter pylori J99]	TRUE	66689.2	4812.76	21273.6	129664	16669.3	11301.3
841	841	gi|4154679	N/A	N/A	putative restriction enzyme [Helicobacter pylori J99]	TRUE	10496.4	26939.9	14520.1	23838.3	29736.3	17966.6
842	842	gi|4154718	N/A	N/A	putative [Helicobacter pylori J99]	TRUE	46454.5	47910.4	44755.8	19384.6	17258.8	25077.8
843	843	gi|4156077	N/A	N/A	putative [Helicobacter pylori J99]	TRUE	10517.5	11817.7	12195.8	13429.8	16064.3	13366.6
844	844	gi|7674294	N/A	N/A	RecName: Full=50S ribosomal protein L29	TRUE	31842.8	19534.4	30818.7	6324.74	4683.54	14955.8
845	845	gi|562814883	N/A	N/A	BcgI-like R-M system [Helicobacter pylori J99]	TRUE	40960	34668.2	44440.7	50361.1	52648.7	54866.4
846	846	gi|4154907	N/A	N/A	putative [Helicobacter pylori J99]	TRUE	23998.9	10391.1	8686.17	13577.6	13042.4	23238.1
847	847	gi|4155246	N/A	N/A	putative [Helicobacter pylori J99]	TRUE	46168.9	54782	54159.8	78677.6	96056.2	84552.7
848	848	gi|4155385	N/A	N/A	putative [Helicobacter pylori J99]	TRUE	32361.4	29393.8	23422.1	48372.5	58429.7	41888.9
849	849	gi|4154751	N/A	N/A	ABC transporter, ATP-binding protein [Helicobacter pylori J99]	TRUE	12541.2	3233.98	14482.6	8462.02	10619.9	10450.3
850	850	gi|4155284	N/A	N/A	putative Outer membrane protein [Helicobacter pylori J99]	TRUE	12067.6	266287	7440.12	18904.4	12302.5	5794.24
851	851	gi|9789742	N/A	N/A	RecName: Full=8-amino-7-oxononanoate synthase; Short=AONS; AltName: Full=7-keto-8-amino-pelargonic acid synthase; Short=7-KAP synthase; Short=KAPA synthase; AltName: Full=8-amino-7-ketopelargonate synthase; AltName: Full=Alpha-oxoamine synthase	TRUE	8086.81	6033.86	3939.26	25909.7	5930.42	22788.5
852	852	gi|4154873	N/A	N/A	multi-drug resistance protein [Helicobacter pylori J99]	TRUE	100438	20293.4	75819.1	36622.8	38587.9	45208.2
853	853	gi|4155118	N/A	N/A	Hydrogenase expression/formation protein [Helicobacter pylori J99]	TRUE	7295.06	9369.46	2960.77	48836	62944.4	43028.3
854	854	gi|4156080	N/A	N/A	putative [Helicobacter pylori J99]	TRUE	36006.8	30102.5	26090	39304.7	40108.5	16239
855	855	gi|4155157	N/A	N/A	putative [Helicobacter pylori J99]	TRUE	6996.59	80120.3	4199.3	17030.7	47956.6	43068.4
856	856	gi|4155060	N/A	N/A	putative [Helicobacter pylori J99]	TRUE	6331.14	5878.66	6773.97	34227.2	28858.1	29604
857	857	gi|4154684	N/A	N/A	putative [Helicobacter pylori J99]	TRUE	77698.7	91235.4	98090.3	77630.7	61659.9	47788.7
858	858	gi|4154585	N/A	N/A	putative ALPHA(1,2)FUCOSYLTRANSFERASE [Helicobacter pylori J99]	TRUE	25888.1	31881.6	34263.2	42950.7	28924.2	26507.9
859	859	gi|4155663	N/A	N/A	putative [Helicobacter pylori J99]	TRUE	9550.58	216.738	7651.64	899.733	12759.7	9388.26
860	860	gi|4155742	N/A	N/A	PERIPLASMIC CYTOCHROME C-553 [Helicobacter pylori J99]	TRUE	94245.1	99003.5	98260.6	70055.4	79584.2	71529
861	861	gi|4154904	N/A	N/A	putative [Helicobacter pylori J99]	TRUE	35841.4	40480.9	35644.2	49899.3	43156.1	74431.1
862	862	gi|4155661	N/A	N/A	putative BIOTIN ACTIVATION PROTEIN [Helicobacter pylori J99]	TRUE	30816	32429.5	32393.4	38058.3	34069.1	36646.5
863	863	gi|4154914	N/A	N/A	putative [Helicobacter pylori J99]	TRUE	22738.5	25305.8	26380.7	18222.8	34601.4	58528.5
864	864	gi|4155135	N/A	N/A	putative [Helicobacter pylori J99]	TRUE	8084.73	6801.77	5141.16	1054.01	588.81	4896.16
865	865	gi|52782850	N/A	N/A	RecName: Full=D-glycero-beta-D-manno-heptose-1,7-bisphosphate 7-phosphatase; AltName: Full=D,D-heptose 1,7-bisphosphate phosphatase; Short=HBP phosphatase	TRUE	93287.7	33064.5	19257.4	12586.7	19472.1	68965.4
866	866	gi|4155223	N/A	N/A	HIT FAMILY PROTEIN [Helicobacter pylori J99]	TRUE	15821.1	2985.65	14195.1	13994.8	18891.2	16915.7
867	867	gi|4156053	N/A	N/A	putative [Helicobacter pylori J99]	TRUE	1911.48	2137.83	371.482	156.581	656.352	1349.93
868	868	gi|7674256	N/A	N/A	RecName: Full=50S ribosomal protein L27	TRUE	4183.16	3520.47	3505.49	7759.16	10395.2	8789.11
869	869	gi|4155113	N/A	N/A	putative lipopolysaccharide biosynthesis protein [Helicobacter pylori J99]	TRUE	4922.03	3874.19	5980.61	1856.41	3515.28	204.11
870	870	gi|4155711	N/A	N/A	CARBONIC ANHYDRASE [Helicobacter pylori J99]	TRUE	52415.8	22771	33967.2	60574	30080.4	56592.3
871	871	gi|7531157	N/A	N/A	RecName: Full=Transcription-repair-coupling factor; Short=TRCF	TRUE	1012.96	19949.7	17570.4	2208.27	7081.39	35274.6
872	872	gi|4155221	N/A	N/A	putative [Helicobacter pylori J99]	TRUE	7814.8	7546.47	7506.8	20538.3	20447.8	18276.6
873	873	gi|6685994	N/A	N/A	RecName: Full=SsrA-binding protein	TRUE	1277.29	5491.04	14327.3	3326.78	2976.61	4116.81
874	874	gi|9910672	N/A	N/A	RecName: Full=Putative biopolymer transport protein ExbD-like 1	TRUE	30975.4	33236.7	31784.4	53450.4	50524.9	49772.2
875	875	gi|4154682	N/A	N/A	abc transporter, ATP-binding protein [Helicobacter pylori J99]	TRUE	51926.9	12228.8	54822.4	51325.6	11052.4	15055.2
876	876	gi|4154510	N/A	N/A	putative Outer membrane protein [Helicobacter pylori J99]	TRUE	35004.9	9217.29	40566	93483.3	97011.8	89009.7
877	877	gi|4154853	N/A	N/A	putative cell division topological specificity factor [Helicobacter pylori J99]	TRUE	45528.1	46606.4	47369.5	37313	37363.3	36307.4
878	878	gi|4156115	N/A	N/A	FLAGELLAR BASAL-BODY ROD PROTEIN (DISTAL ROD PROTEIN) [Helicobacter pylori J99]	TRUE	5244.58	8642.85	2508.8	759.775	1506.42	2719.58
879	879	gi|4155051	N/A	N/A	putative [Helicobacter pylori J99]	TRUE	50176.9	48478.6	44680.7	4756.67	3942.24	3250.81
880	880	gi|76364189	N/A	N/A	RecName: Full=Ferrous iron transport protein B	TRUE	28413.4	26477.3	27714.6	30961.8	27579.1	28652.1
881	881	gi|4155531	N/A	N/A	putative [Helicobacter pylori J99]	TRUE	25392.9	22809.2	21844.7	11419.5	9166.35	10708.5
882	882	gi|4154811	N/A	N/A	putative [Helicobacter pylori J99]	TRUE	4839.29	5700.74	709.186	1199.4	6342.01	6862.32
883	883	gi|9910670	N/A	N/A	RecName: Full=Biopolymer transport protein ExbB	TRUE	11781.4	6571.65	7514.54	45784.3	52486.6	49424.3
884	884	gi|45593804	N/A	N/A	RecName: Full=Probable tautomerase jhp_0858	TRUE	51136.3	58007.9	52961.9	17365	31334	20897.3
885	885	gi|4156031	N/A	N/A	ATP-DEPENDENT DNA HELICASE [Helicobacter pylori J99]	TRUE	18954.9	18890.5	19332.4	20852	24794	31131.4
886	886	gi|8928203	N/A	N/A	RecName: Full=tRNA dimethylallyltransferase; AltName: Full=Dimethylallyl diphosphate:tRNA dimethylallyltransferase; Short=DMAPP:tRNA dimethylallyltransferase; Short=DMATase; AltName: Full=Isopentenyl-diphosphate:tRNA isopentenyltransferase; Short=IPP transferase; Short=IPPT; Short=IPTase	TRUE	50266.4	40189.3	14427.5	36786.1	19443.5	11796.9
887	887	gi|4154584	N/A	N/A	TYPE II DNA MODIFICATION ENZYME (METHYLTRANSFERASE) [Helicobacter pylori J99]	TRUE	15038.1	11530.3	2687.95	5691.79	9218.95	1679.22
888	888	gi|4155352	N/A	N/A	putative [Helicobacter pylori J99]	TRUE	36588.4	21892.3	36494.1	14081	38348.1	37780.7
889	889	gi|9789774	N/A	N/A	RecName: Full=2-amino-4-hydroxy-6-hydroxymethyldihydropteridine pyrophosphokinase; AltName: Full=6-hydroxymethyl-7,8-dihydropterin pyrophosphokinase; Short=PPPK; AltName: Full=7,8-dihydro-6-hydroxymethylpterin-pyrophosphokinase; Short=HPPK	TRUE	25487	21157	22946	8305.36	319.473	8412.27
890	890	gi|4154963	N/A	N/A	TYPE II DNA MODIFICATION ENZYME (METHYLTRANSFERASE) [Helicobacter pylori J99]	TRUE	9277.59	12108.1	10418.2	11847.3	16495.8	1422.53
891	891	gi|4155464	N/A	N/A	putative [Helicobacter pylori J99]	TRUE	6153.23	7407.4	124167	10630.4	112587	6805.18
892	892	gi|4155456	N/A	N/A	3-DEOXY-D-MANNO-OCTULOSONIC-ACID TRANSFERASE [Helicobacter pylori J99]	TRUE	10056.9	3962	4539.35	12554.3	4632	15129.7
893	893	gi|4155412	N/A	N/A	putative [Helicobacter pylori J99]	TRUE	39777	35231.2	294.364	78803.1	78984	10066
894	894	gi|4154705	N/A	N/A	putative Outer membrane protein [Helicobacter pylori J99]	TRUE	1445.41	591.486	5990.11	3540.36	1346.64	3138.6
895	895	gi|9789771	N/A	N/A	RecName: Full=Lipid-A-disaccharide synthase	TRUE	12890.5	691.271	14242.4	15977.5	14731	5096.62
896	896	gi|4155283	N/A	N/A	putative [Helicobacter pylori J99]	TRUE	357.291	4963.32	5925.89	3605.81	1907.41	3611.14
897	897	gi|7388165	N/A	N/A	RecName: Full=30S ribosomal protein S16	TRUE	50022.1	3438.37	46216.3	17861.5	9573.06	18379.1
898	898	gi|4154962	N/A	N/A	putative [Helicobacter pylori J99]	TRUE	3710.07	3532.98	5361.7	2991.75	2840.97	4111.1
899	899	gi|7388318	N/A	N/A	RecName: Full=Thiamine-phosphate synthase; Short=TP synthase; Short=TPS; AltName: Full=Thiamine-phosphate pyrophosphorylase; Short=TMP pyrophosphorylase; Short=TMP-PPase	TRUE	9111.31	26232.4	16602	38273.5	15128.1	24747
900	900	gi|4155772	N/A	N/A	putative [Helicobacter pylori J99]	TRUE	13811.6	12807.1	15199.8	2359.87	487.773	286.505
901	901	gi|4155087	N/A	N/A	ENDONUCLEASE III [Helicobacter pylori J99]	TRUE	6760.42	8794.81	9178.08	4907.96	7262.82	2006.46
902	902	gi|4155749	N/A	N/A	putative [Helicobacter pylori J99]	TRUE	52870.6	55161.6	50463.7	26742.1	28518.6	29543.8
903	903	gi|4155798	N/A	N/A	PROTEIN-EXPORT MEMBRANE PROTEIN [Helicobacter pylori J99]	TRUE	11570	2050.75	12229.5	17185.5	14489.6	13925.5
904	904	gi|4155212	N/A	N/A	putative TRANSCRIPTIONAL REGULATOR [Helicobacter pylori J99]	TRUE	9182.21	11353.7	18026.6	1918.27	14991.2	12961
905	905	gi|4154660	N/A	N/A	putative lipopolysaccharide biosynthesis protein [Helicobacter pylori J99]	TRUE	4131.79	1072.93	2130.1	11717	12978.5	3516.62
906	906	gi|4156060	N/A	N/A	DNA POLYMERASE III [Helicobacter pylori J99]	TRUE	108202	7179.68	4228.95	12948.9	11286.3	30370.8
907	907	gi|4155467	N/A	N/A	putative [Helicobacter pylori J99]	TRUE	12607.9	10886.3	12036.6	9522.11	31630.1	30690
908	908	gi|4155203	N/A	N/A	putative [Helicobacter pylori J99]	TRUE	10909.9	9455.11	7722.7	1237.83	1594.19	797.001
909	909	gi|4154640	N/A	N/A	A/G-SPECIFIC ADENINE GLYCOSYLASE [Helicobacter pylori J99]	TRUE	9352.17	373.764	12987.6	9526.33	14441.9	3924.26
910	910	gi|6685855	N/A	N/A	RecName: Full=Recombination protein RecR	TRUE	27033	17277.1	23095.3	11424.4	6991.62	14526.7
911	911	gi|4155808	N/A	N/A	putative [Helicobacter pylori J99]	TRUE	470.979	6888.13	1033.89	54.334	2259.85	2074.5
912	912	gi|4155960	N/A	N/A	putative [Helicobacter pylori J99]	TRUE	18395.3	11194	18960.4	5064.85	66490.4	9675.67
913	913	gi|4156099	N/A	N/A	putative Outer membrane protein [Helicobacter pylori J99]	TRUE	1365	2813.97	2533.75	7774.83	7115.19	4889.19
914	914	gi|4155314	N/A	N/A	MOLYBDOPTERIN-SYNTHASE SULFURYLASE [Helicobacter pylori J99]	TRUE	641.683	11827.9	12577.1	5479.52	11261.4	13224.4
915	915	gi|9789739	N/A	N/A	RecName: Full=Carbon starvation protein A homolog	TRUE	7816.85	12183.6	11210.6	27855.8	44957.9	39635.5
916	916	RRRRRgi|4155881	N/A	N/A	REVERSED 1-ACYL-SN-GLYCEROL-3-PHOSPHATE ACYLTRANSFERASE [Helicobacter pylori J99]	TRUE	12868.3	6697.29	12175.5	12696.8	5805.39	25596.6
917	917	gi|41692294	N/A	N/A	RecName: Full=DNA-directed RNA polymerase subunit omega; Short=RNAP omega subunit; AltName: Full=RNA polymerase omega subunit; AltName: Full=Transcriptase subunit omega	TRUE	38723.7	35074.1	36488.1	7023.13	24152.8	8260.93
918	918	gi|4155365	N/A	N/A	TYPE I RESTRICTIONENZYME (SPECIFICITY SUBUNIT) [Helicobacter pylori J99]	TRUE	5943.98	6626.39	2732.07	6297.85	7505.54	5919.74
919	919	gi|4155313	N/A	N/A	putative [Helicobacter pylori J99]	TRUE	34961.9	63627.8	69111.5	47423.5	9766.67	56393.4
920	920	gi|8134777	N/A	N/A	RecName: Full=Uracil-DNA glycosylase; Short=UDG	TRUE	2031.8	1087.3	5253.99	20867.5	16405.2	363.095
921	921	gi|7674255	N/A	N/A	RecName: Full=50S ribosomal protein L24	TRUE	1536.65	2691.17	2714.89	2341.41	981.41	529.619
922	922	gi|8928164	N/A	N/A	RecName: Full=Protease HtpX homolog	TRUE	1663.6	5536.59	796.645	12321.4	16752.3	22391.3
923	923	gi|54039182	N/A	N/A	RecName: Full=50S ribosomal protein L33	TRUE	5497.69	3428.68	1285.43	10978.2	8685.47	11841.3
924	924	gi|4155036	N/A	N/A	GLUTAMATE RACEMASE [Helicobacter pylori J99]	TRUE	6546.39	1805.97	14058.1	12871.3	12997.9	8302.37
925	925	gi|4154745	N/A	N/A	putative [Helicobacter pylori J99]	TRUE	12843	16273.1	19957.7	28308.5	19145.4	22503.3
926	926	gi|9910671	N/A	N/A	RecName: Full=Putative biopolymer transport protein ExbB-like 1	TRUE	1037.93	16876.2	8433.08	6731.48	29726.4	6641.39
927	927	gi|4156098	N/A	N/A	putative [Helicobacter pylori J99]	TRUE	22618.4	23686.2	22489.1	23314.6	22507.1	13350.7
928	928	gi|4156023	N/A	N/A	putative [Helicobacter pylori J99]	TRUE	6089.74	6591.38	5350.05	28654.7	24767.9	26314.6
929	929	gi|4154644	N/A	N/A	putative Cytochrome oxidase (CBB3-TYPE) [Helicobacter pylori J99]	TRUE	49894.4	33085.4	39650.9	36583.6	44770.5	40065.6
930	930	gi|4155783	N/A	N/A	NADH oxidoreductase I [Helicobacter pylori J99]	TRUE	146039	138715	157296	121459	128598	136664
931	931	gi|54039891	N/A	N/A	RecName: Full=Uncharacterized protein jhp_0123; Flags: Precursor	TRUE	267.367	556.962	99.8146	1353.44	2358.68	1785.88
932	932	gi|4154797	N/A	N/A	putative [Helicobacter pylori J99]	TRUE	33998.3	36726.5	32836.8	47645.9	49045.2	49751.6
933	933	gi|4155240	N/A	N/A	putative [Helicobacter pylori J99]	TRUE	4935.53	8861.93	13581.9	14964.6	12497.9	12800
934	934	gi|4155242	N/A	N/A	putative FLAGELLIN PROTEIN [Helicobacter pylori J99]	TRUE	4982.05	6178.4	500.469	3169.4	2683.37	7837.28
935	935	gi|4155145	N/A	N/A	putative [Helicobacter pylori J99]	TRUE	2755.15	7444.8	1401.67	6476.7	6848.81	7166.03
936	936	gi|54039961	N/A	N/A	RecName: Full=UPF0763 protein jhp_0609	TRUE	8321.87	2953.72	4451.39	529.449	2810.39	19395.7
937	937	gi|4155597	N/A	N/A	FERROCHELATASE [Helicobacter pylori J99]	TRUE	4529.27	2710.89	3965.44	5549.25	17859.1	16054.2
938	938	gi|4154970	N/A	N/A	putative TYPE II DNA MODIFICATION ENZYME (METHYLTRANSFERASE) [Helicobacter pylori J99]	TRUE	5043.46	2971.97	4764.36	573.846	107.768	392.236
939	939	gi|4155009	N/A	N/A	cag island protein [Helicobacter pylori J99]	TRUE	1725.06	5864.2	5068.49	1083.91	8163.23	48218.6
940	940	gi|4154894	N/A	N/A	putative [Helicobacter pylori J99]	TRUE	24773.8	24575.8	2982.77	13245	9962.36	14327
941	941	gi|9979051	N/A	N/A	RecName: Full=Sec-independent protein translocase protein TatB	TRUE	15393.4	8353.48	15697.9	12560.1	4928.7	3971.52
942	942	gi|4154661	N/A	N/A	putative [Helicobacter pylori J99]	TRUE	23154.8	23253.6	21615.4	13227.6	18426.7	16080.8
943	943	gi|4155727	N/A	N/A	putative role in outermembrane permeability [Helicobacter pylori J99]	TRUE	6088.03	13288.3	31998.9	17828.4	25529.6	19774.8
944	944	gi|7674140	N/A	N/A	RecName: Full=Cyclic pyranopterin monophosphate synthase; AltName: Full=Molybdenum cofactor biosynthesis protein A	TRUE	3856.15	301.996	3207.66	6379.87	4031.11	437.816
945	945	gi|4155876	N/A	N/A	PHOSPHATIDYLSERINE DECARBOXYLASE [Helicobacter pylori J99]	TRUE	42399.1	41792.2	44103.2	982.096	7669.57	2107.94
946	946	gi|4155551	N/A	N/A	putative S/N-oxide reductase [Helicobacter pylori J99]	TRUE	81311	59453.3	87751.1	85566.7	55958.6	17707.3
947	947	gi|4155254	N/A	N/A	putative [Helicobacter pylori J99]	TRUE	1410.63	8199.08	2218.6	27860.2	20430.1	26318.3
948	948	gi|4155795	N/A	N/A	putative NADH oxidoreductase I [Helicobacter pylori J99]	TRUE	23159.2	26062.7	27588.2	28079.2	16108.7	30485.3
949	949	gi|4155117	N/A	N/A	Hydrogenase, cytochrome subunit [Helicobacter pylori J99]	TRUE	12188.9	11726.3	12975.3	65234.4	79756.8	72786.9
950	950	gi|4156034	N/A	N/A	putative [Helicobacter pylori J99]	TRUE	2065.38	1076.23	881.418	5115.09	1987.79	1165.06
951	951	gi|4155506	N/A	N/A	putative [Helicobacter pylori J99]	TRUE	13191.9	11927.1	11904.2	9754.17	9222.79	14431.4
952	952	gi|54039984	N/A	N/A	RecName: Full=Uncharacterized protein jhp_0995	TRUE	21379.2	5700.07	8463.32	24081.8	7695.76	26441.4
953	953	gi|7531039	N/A	N/A	RecName: Full=Holo-[acyl-carrier-protein] synthase; Short=Holo-ACP synthase; AltName: Full=4'-phosphopantetheinyl transferase AcpS	TRUE	19406.2	2733.84	18529.3	19931.3	24627.5	21508.4
954	954	gi|4154796	N/A	N/A	putative [Helicobacter pylori J99]	TRUE	27702.1	28615.8	22318.6	32143.1	27840.7	36209.7
955	955	gi|4155741	N/A	N/A	OXYGEN-INDEPENDENT COPROPORPHYRINOGEN III OXIDASE [Helicobacter pylori J99]	TRUE	18903.6	14890.8	14847.8	22205.1	25662.7	21834.1
956	956	gi|4154829	N/A	N/A	putative FLAGELLAR BIOSYNTHESIS PROTEIN [Helicobacter pylori J99]	TRUE	15350.4	12505.7	15458.4	30112.6	27560	30581.9
957	957	gi|4154746	N/A	N/A	putative [Helicobacter pylori J99]	TRUE	10965.1	6033.56	2397.83	8247.73	9988.36	16192.4
958	958	gi|7673962	N/A	N/A	RecName: Full=Shikimate kinase; Short=SK	TRUE	5768.6	6019.29	6965.66	1343.52	6422.82	8867.18
959	959	gi|4155712	N/A	N/A	putative [Helicobacter pylori J99]	TRUE	385.861	2262.4	4010.87	5218.5	511.534	1343.05
960	960	gi|4155726	N/A	N/A	putative [Helicobacter pylori J99]	TRUE	570.069	2791.3	1123.07	3250.72	5322.58	739.816
961	961	gi|4155890	N/A	N/A	putative [Helicobacter pylori J99]	TRUE	16690.8	22324.5	4209.29	70172.1	160141	167938
962	962	gi|6685895	N/A	N/A	RecName: Full=Ribonuclease HI; Short=RNase HI	TRUE	6224.93	5879.01	6429.52	3909.96	10401.5	1211.33
963	963	gi|4155915	N/A	N/A	putative [Helicobacter pylori J99]	TRUE	19641.9	13042.6	9664.15	117707	121067	122481
964	964	gi|4155676	N/A	N/A	putative component of cation transport for cbb3-type oxidase [Helicobacter pylori J99]	TRUE	13277.7	12189.7	14788.3	14092.3	6422	1971.86
965	965	gi|4155042	N/A	N/A	putative [Helicobacter pylori J99]	TRUE	5290.69	34524.2	5488.59	3402.38	27934.8	13224.4
966	966	gi|4154857	N/A	N/A	putative [Helicobacter pylori J99]	TRUE	156238	162817	165914	173286	173252	101259
967	967	gi|4154940	N/A	N/A	TYPE I RESTRICTION ENZYME (SPECIFICITY SUBUNIT) [Helicobacter pylori J99]	TRUE	298.909	308265	22929.5	33712	74379.4	575.61
968	968	gi|4156015	N/A	N/A	putative [Helicobacter pylori J99]	TRUE	23797.9	27003.6	23072.9	50835.2	49397.3	46778.5
969	969	gi|4155307	N/A	N/A	putative MOLYBDOPTERIN CONVERTING FACTOR, SUBUNIT 1 [Helicobacter pylori J99]	TRUE	7345.26	14932.3	1933.15	15970.4	16136.2	17489.2
970	970	gi|4155584	N/A	N/A	putative [Helicobacter pylori J99]	TRUE	5088.13	14932.7	1594.94	3624.01	2570.95	3812.22
971	971	gi|4154982	N/A	N/A	UDP-N-ACETYLMURAMOYLALANINE--D-GLUTAMATE LIGASE [Helicobacter pylori J99]	TRUE	16063	3603.18	27323.5	44923.9	45533	16735.7
972	972	gi|4154902	N/A	N/A	putative [Helicobacter pylori J99]	TRUE	4614.42	4027.49	3844.68	1844.77	782.148	1055.26
973	973	gi|81790372	N/A	N/A	RecName: Full=NADH-quinone oxidoreductase subunit H; AltName: Full=NADH dehydrogenase I subunit H; AltName: Full=NDH-1 subunit H	TRUE	2209.18	2149.56	1359.75	3290.87	1684.5	7748.06
974	974	gi|4155204	N/A	N/A	RNA POLYMERASE SIGMA-54 FACTOR [Helicobacter pylori J99]	TRUE	212.772	601.222	948.724	454.845	392.062	456.572
975	975	gi|54039203	N/A	N/A	RecName: Full=50S ribosomal protein L35	TRUE	56548	5349.73	5189.94	2221.74	2400.61	46398.3
976	976	gi|54039147	N/A	N/A	RecName: Full=50S ribosomal protein L28	TRUE	1705.63	3546.52	5742.7	13960.9	13579.9	17408.3
977	977	gi|4155271	N/A	N/A	putative [Helicobacter pylori J99]	TRUE	6734.04	6848.68	1690.85	3812.15	1905.49	367.133
978	978	RRRRRgi|4156043	N/A	N/A	REVERSED TYPE I RESTRICTION ENZYME (MODIFICATION SUBUNIT) [Helicobacter pylori J99]	TRUE	28014.9	35199	13268.3	3289.58	1846	5625.98
979	979	gi|4154930	N/A	N/A	putative TRANSCRIPTIONAL REGULATOR [Helicobacter pylori J99]	TRUE	4852.92	4888.83	2894.56	4650.64	444.768	4757.84
980	980	gi|4154517	N/A	N/A	DNA transfer protein [Helicobacter pylori J99]	TRUE	412.65	1562.13	4612.6	471.429	5195.33	6373.26
981	981	gi|4154750	N/A	N/A	putative [Helicobacter pylori J99]	TRUE	9406.62	11514.3	4757.71	12874.2	7026.87	1202.72
