# Supplementary material for: Understanding the dimorphic lifestyles of human gastric pathogen Helicobacter pylori using the SWATH-based proteomics approach
Source: Sci Rep. 2016 May 25;6:26784. doi: 10.1038/srep26784 (PMC4879699; doi:10.1038/srep26784)
Supplement: Supplementary Information [file srep26784-s6.xls]

## Sheet: Protein Level Summary
	Protein Level FDR Analysis
	Proteins Identified at Critical False Discovery Rates															Correspondence between FDR Levels and ProteinPilot Reported Confidences
		Number of Proteins Detected															Corresponding ProteinPilot Confidence
	Critical FDR	Local FDR	Global FDR	Global FDR from Fit												Critical FDR	Local FDR	Global FDR	Global FDR from Fit
	0.01	750	789	791												0.01	0.955332	0.653263	0.619811
	0.05	764	827	828												0.05	0.879774	0.308169	0.292054
	0.1	770	860	865												0.1	0.837819	0.148862	0.129036
	* It is recommended you use numbers in bold and avoid using numbers in italics.																Corresponding Unused ProtScore
																Critical FDR	Local FDR	Global FDR	Global FDR from Fit
																0.01	1.35	0.46	0.42
																0.05	0.92	0.16	0.15
																0.1	0.79	0.07	0.06

## Sheet: Distinct Peptide Level Summary
	Distinct Peptide Level FDR Analysis
	Peptides Identified at Critical False Discovery Rates															Correspondence between FDR Levels and ProteinPilot Reported Confidences
		Number of Peptides Identified															Corresponding ProteinPilot Confidence
	Critical FDR	Local FDR	Global FDR	Global FDR from Fit												Critical FDR	Local FDR	Global FDR	Global FDR from Fit
	0.01	9061	11324	11571												0.01	0.9935	0.8618	0.8211
	0.05	10726	13714	13696												0.05	0.9414	0.3026	0.3065
	0.1	11481	15041	15026												0.1	0.836	0.1006	0.1023
	* It is recommended you use numbers in bold and avoid using numbers in italics.															* It is recommended you use numbers in bold and avoid using numbers in italics.

## Sheet: Spectral Level Summary
	Spectral Level FDR Analysis
	Spectra Identified at Critical False Discovery Rates															Correspondence between FDR Levels and ProteinPilot Reported Confidences
		Number of Spectra Identified															Corresponding ProteinPilot Confidence
	Critical FDR	Local FDR	Global FDR	Global FDR from Fit												Critical FDR	Local FDR	Global FDR	Global FDR from Fit
	0.01	85033	105697	105229												0.01	0.9472	0.328	0.3468
	0.05	97183		118585												0.05	0.678		0
	0.1	102943		125173												0.1	0.4413		0
	* It is recommended you use numbers in bold and avoid using numbers in italics.															* It is recommended you use numbers in bold and avoid using numbers in italics.

## Sheet: Protein Level Data
Protein Level Data	Unused ProtScore Threshold	Confidence Threshold	Forward	Reverse	Correct	Incorrect	Total	Global FDR	q-value	Fit Unused ProtScore Threshold	Fit Confidence Threshold	Fit Forward	Fit Reverse	Fit Correct	Fit Incorrect	Fit Total	Fit Global FDR	Fit Local FDR
	370.37	1	1	0	1	0	1	0	0	370.37	1	1	0	1	0	1	0	0
	299.73	1	2	0	2	0	2	0	0	299.73	1	2	0	2	0	2	0	0
	160.01	1	3	0	3	0	3	0	0	160.01	1	3	0	3	0	3	0	0
	148.43	1	4	0	4	0	4	0	0	148.43	1	4	0	4	0	4	0	0
	137.46	1	5	0	5	0	5	0	0	137.46	1	5	0	5	0	5	0	0
	130.11	1	6	0	6	0	6	0	0	130.11	1	6	0	6	0	6	0	0
	124.36	1	7	0	7	0	7	0	0	124.36	1	7	0	7	0	7	0	0
	113.01	1	8	0	8	0	8	0	0	113.01	1	8	0	8	0	8	0	0
	101.75	1	9	0	9	0	9	0	0	101.75	1	9	0	9	0	9	0	7.52756e-276
	99.32	1	10	0	10	0	10	0	0	99.32	1	10	0	10	0	10	0	4.54287e-247
	94.8	1	11	0	11	0	11	0	0	94.8	1	11	0	11	0	11	0	8.94594e-224
	92.36	1	12	0	12	0	12	0	0	92.36	1	12	0	12	0	12	0	1.55293e-204
	87.05	1	13	0	13	0	13	0	0	87.05	1	13	0	13	0	13	0	2.23533e-188
	83.69	1	14	0	14	0	14	0	0	83.69	1	14	0	14	0	14	0	1.2917e-174
	80.37	1	15	0	15	0	15	0	0	80.37	1	15	0	15	0	15	0	9.38835e-163
	80.01	1	16	0	16	0	16	0	0	80.01	1	16	0	16	0	16	0	2.00257e-152
	79.42	1	17	0	17	0	17	0	0	79.42	1	17	0	17	0	17	0	2.38175e-143
	79.27	1	18	0	18	0	18	0	0	79.27	1	18	0	18	0	18	0	2.59137e-135
	77.49	1	19	0	19	0	19	0	0	77.49	1	19	0	19	0	19	0	3.80195e-128
	76.86	1	20	0	20	0	20	0	0	76.86	1	20	0	20	0	20	0	1.02391e-121
	76.43	1	21	0	21	0	21	0	0	76.43	1	21	0	21	0	21	0	6.4878e-116
	75.4	1	22	0	22	0	22	0	0	75.4	1	22	0	22	0	22	0	1.18372e-110
	75.32	1	23	0	23	0	23	0	0	75.32	1	23	0	23	0	23	0	7.34263e-106
	73.57	1	24	0	24	0	24	0	0	73.57	1	24	0	24	0	24	0	1.77729e-101
	73.24	1	25	0	25	0	25	0	0	73.24	1	25	0	25	0	25	0	1.88385e-97
	69.8	1	26	0	26	0	26	0	0	69.8	1	26	0	26	0	26	0	9.63691e-94
	69.57	1	27	0	27	0	27	0	0	69.57	1	27	0	27	0	27	0	2.5839e-90
	67.59	1	28	0	28	0	28	0	0	67.59	1	28	0	28	0	28	0	3.89664e-87
	67.41	1	29	0	29	0	29	0	0	67.41	1	29	0	29	0	29	0	3.51163e-84
	64.99	1	30	0	30	0	30	0	0	64.99	1	30	0	30	0	30	0	1.99292e-81
	62.78	1	31	0	31	0	31	0	0	62.78	1	31	0	31	0	31	0	7.45424e-79
	61.16	1	32	0	32	0	32	0	0	61.16	1	32	0	32	0	32	0	1.9121e-76
	59.93	1	33	0	33	0	33	0	0	59.93	1	33	0	33	0	33	0	3.48295e-74
	58.68	1	34	0	34	0	34	0	0	58.68	1	34	0	34	0	34	0	4.64555e-72
	58.36	1	35	0	35	0	35	0	0	58.36	1	35	0	35	0	35	0	4.66189e-70
	57.26	1	36	0	36	0	36	0	0	57.26	1	36	0	36	0	36	0	3.60558e-68
	56.74	1	37	0	37	0	37	0	0	56.74	1	37	0	37	0	37	0	2.19575e-66
	55.67	1	38	0	38	0	38	0	0	55.67	1	38	0	38	0	38	0	1.07324e-64
	55.01	1	39	0	39	0	39	0	0	55.01	1	39	0	39	0	39	0	4.28323e-63
	54.32	1	40	0	40	0	40	0	0	54.32	1	40	0	40	0	40	0	1.41741e-61
	54.19	1	41	0	41	0	41	0	0	54.19	1	41	0	41	0	41	0	3.9437e-60
	53.53	1	42	0	42	0	42	0	0	53.53	1	42	0	42	0	42	0	9.34216e-59
	52.99	1	43	0	43	0	43	0	0	52.99	1	43	0	43	0	43	0	1.90574e-57
	52.81	1	44	0	44	0	44	0	0	52.81	1	44	0	44	0	44	0	3.3825e-56
	52.27	1	45	0	45	0	45	0	0	52.27	1	45	0	45	0	45	0	5.27288e-55
	52.22	1	46	0	46	0	46	0	0	52.22	1	46	0	46	0	46	0	7.28141e-54
	51.96	1	47	0	47	0	47	0	0	51.96	1	47	0	47	0	47	0	8.97722e-53
	51.93	1	48	0	48	0	48	0	0	51.93	1	48	0	48	0	48	0	9.95271e-52
	51.77	1	49	0	49	0	49	0	0	51.77	1	49	0	49	0	49	0	9.98783e-51
	51.33	1	50	0	50	0	50	0	0	51.33	1	50	0	50	0	50	0	9.12761e-50
	51.25	1	51	0	51	0	51	0	0	51.25	1	51	0	51	0	51	0	7.63867e-49
	49.82	1	52	0	52	0	52	0	0	49.82	1	52	0	52	0	52	0	5.88414e-48
	49.09	1	53	0	53	0	53	0	0	49.09	1	53	0	53	0	53	0	4.19192e-47
	48.45	1	54	0	54	0	54	0	0	48.45	1	54	0	54	0	54	0	2.77405e-46
	47.7	1	55	0	55	0	55	0	0	47.7	1	55	0	55	0	55	0	1.71219e-45
	47.27	1	56	0	56	0	56	0	0	47.27	1	56	0	56	0	56	0	9.8938e-45
	46.68	1	57	0	57	0	57	0	0	46.68	1	57	0	57	0	57	0	5.37122e-44
	45.67	1	58	0	58	0	58	0	0	45.67	1	58	0	58	0	58	0	2.7485e-43
	44.98	1	59	0	59	0	59	0	0	44.98	1	59	0	59	0	59	0	1.3297e-42
	44.87	1	60	0	60	0	60	0	0	44.87	1	60	0	60	0	60	0	6.09923e-42
	44.7	1	61	0	61	0	61	0	0	44.7	1	61	0	61	0	61	0	2.65956e-41
	44.37	1	62	0	62	0	62	0	0	44.37	1	62	0	62	0	62	0	1.10518e-40
	44.26	1	63	0	63	0	63	0	0	44.26	1	63	0	63	0	63	0	4.38681e-40
	44.22	1	64	0	64	0	64	0	0	44.22	1	64	0	64	0	64	0	1.66687e-39
	44.04	1	65	0	65	0	65	0	0	44.04	1	65	0	65	0	65	0	6.07538e-39
	44.03	1	66	0	66	0	66	0	0	44.03	1	66	0	66	0	66	0	2.12811e-38
	43.84	1	67	0	67	0	67	0	0	43.84	1	67	0	67	0	67	0	7.17703e-38
	43.6	1	68	0	68	0	68	0	0	43.6	1	68	0	68	0	68	0	2.33431e-37
	43.44	1	69	0	69	0	69	0	0	43.44	1	69	0	69	0	69	0	7.33372e-37
	42.93	1	70	0	70	0	70	0	0	42.93	1	70	0	70	0	70	0	2.22892e-36
	42.89	1	71	0	71	0	71	0	0	42.89	1	71	0	71	0	71	0	6.56271e-36
	42.42	1	72	0	72	0	72	0	0	42.42	1	72	0	72	0	72	0	1.87443e-35
	42.28	1	73	0	73	0	73	0	0	42.28	1	73	0	73	0	73	0	5.19996e-35
	41.61	1	74	0	74	0	74	0	0	41.61	1	74	0	74	0	74	0	1.40279e-34
	41.47	1	75	0	75	0	75	0	0	41.47	1	75	0	75	0	75	0	3.68417e-34
	41.27	1	76	0	76	0	76	0	0	41.27	1	76	0	76	0	76	0	9.42979e-34
	41.04	1	77	0	77	0	77	0	0	41.04	1	77	0	77	0	77	0	2.35462e-33
	39.96	1	78	0	78	0	78	0	0	39.96	1	78	0	78	0	78	0	5.74132e-33
	39.9	1	79	0	79	0	79	0	0	39.9	1	79	0	79	0	79	0	1.36827e-32
	39.66	1	80	0	80	0	80	0	0	39.66	1	80	0	80	0	80	0	3.18989e-32
	39.48	1	81	0	81	0	81	0	0	39.48	1	81	0	81	0	81	0	7.28082e-32
	39.38	1	82	0	82	0	82	0	0	39.38	1	82	0	82	0	82	0	1.62827e-31
	39.07	1	83	0	83	0	83	0	0	39.07	1	83	0	83	0	83	0	3.57055e-31
	38.24	1	84	0	84	0	84	0	0	38.24	1	84	0	84	0	84	0	7.68271e-31
	37.67	1	85	0	85	0	85	0	0	37.67	1	85	0	85	0	85	0	1.62315e-30
	36.97	1	86	0	86	0	86	0	0	36.97	1	86	0	86	0	86	0	3.36934e-30
	36.61	1	87	0	87	0	87	0	0	36.61	1	87	0	87	0	87	0	6.87609e-30
	36.4	1	88	0	88	0	88	0	0	36.4	1	88	0	88	0	88	0	1.38039e-29
	36.2	1	89	0	89	0	89	0	0	36.2	1	89	0	89	0	89	0	2.72751e-29
	35.33	1	90	0	90	0	90	0	0	35.33	1	90	0	90	0	90	0	5.30725e-29
	35.29	1	91	0	91	0	91	0	0	35.29	1	91	0	91	0	91	0	1.01749e-28
	35.22	1	92	0	92	0	92	0	0	35.22	1	92	0	92	0	92	0	1.92294e-28
	35.17	1	93	0	93	0	93	0	0	35.17	1	93	0	93	0	93	0	3.58403e-28
	34.92	1	94	0	94	0	94	0	0	34.92	1	94	0	94	0	94	0	6.59091e-28
	34.79	1	95	0	95	0	95	0	0	34.79	1	95	0	95	0	95	0	1.19639e-27
	34.7	1	96	0	96	0	96	0	0	34.7	1	96	0	96	0	96	0	2.14452e-27
	34.53	1	97	0	97	0	97	0	0	34.53	1	97	0	97	0	97	0	3.79743e-27
	34.22	1	98	0	98	0	98	0	0	34.22	1	98	0	98	0	98	0	6.6453e-27
	34.12	1	99	0	99	0	99	0	0	34.12	1	99	0	99	0	99	0	1.14964e-26
	33.95	1	100	0	100	0	100	0	0	33.95	1	100	0	100	0	100	0	1.96689e-26
	33.93	1	101	0	101	0	101	0	0	33.93	1	101	0	101	0	101	0	3.32901e-26
	33.91	1	102	0	102	0	102	0	0	33.91	1	102	0	102	0	102	0	5.57579e-26
	33.72	1	103	0	103	0	103	0	0	33.72	1	103	0	103	0	103	0	9.24459e-26
	33.57	1	104	0	104	0	104	0	0	33.57	1	104	0	104	0	104	0	1.5177e-25
	33.36	1	105	0	105	0	105	0	0	33.36	1	105	0	105	0	105	0	2.46788e-25
	33.3	1	106	0	106	0	106	0	0	33.3	1	106	0	106	0	106	0	3.97579e-25
	33.23	1	107	0	107	0	107	0	0	33.23	1	107	0	107	0	107	0	6.3474e-25
	32.94	1	108	0	108	0	108	0	0	32.94	1	108	0	108	0	108	0	1.0045e-24
	32.39	1	109	0	109	0	109	0	0	32.39	1	109	0	109	0	109	0	1.57615e-24
	32.26	1	110	0	110	0	110	0	0	32.26	1	110	0	110	0	110	0	2.45264e-24
	32.2	1	111	0	111	0	111	0	0	32.2	1	111	0	111	0	111	0	3.78582e-24
	31.79	1	112	0	112	0	112	0	0	31.79	1	112	0	112	0	112	0	5.7979e-24
	31.38	1	113	0	113	0	113	0	0	31.38	1	113	0	113	0	113	0	8.81165e-24
	31.07	1	114	0	114	0	114	0	0	31.07	1	114	0	114	0	114	0	1.32926e-23
	30.84	1	115	0	115	0	115	0	0	30.84	1	115	0	115	0	115	0	1.99071e-23
	30.49	1	116	0	116	0	116	0	0	30.49	1	116	0	116	0	116	0	2.96033e-23
	30.45	1	117	0	117	0	117	0	0	30.45	1	117	0	117	0	117	0	4.37202e-23
	30.36	1	118	0	118	0	118	0	0	30.36	1	118	0	118	0	118	0	6.41373e-23
	30.34	1	119	0	119	0	119	0	0	30.34	1	119	0	119	0	119	0	9.34763e-23
	30.29	1	120	0	120	0	120	0	0	30.29	1	120	0	120	0	120	0	1.35371e-22
	29.91	1	121	0	121	0	121	0	0	29.91	1	121	0	121	0	121	0	1.94827e-22
	29.46	1	122	0	122	0	122	0	0	29.46	1	122	0	122	0	122	0	2.78704e-22
	29.28	1	123	0	123	0	123	0	0	29.28	1	123	0	123	0	123	0	3.96342e-22
	29.13	1	124	0	124	0	124	0	0	29.13	1	124	0	124	0	124	0	5.60394e-22
	29.11	1	125	0	125	0	125	0	0	29.11	1	125	0	125	0	125	0	7.87904e-22
	28.98	1	126	0	126	0	126	0	0	28.98	1	126	0	126	0	126	0	1.10171e-21
	28.95	1	127	0	127	0	127	0	0	28.95	1	127	0	127	0	127	0	1.53227e-21
	28.47	1	128	0	128	0	128	0	0	28.47	1	128	0	128	0	128	0	2.11997e-21
	28.11	1	129	0	129	0	129	0	0	28.11	1	129	0	129	0	129	0	2.91812e-21
	28.05	1	130	0	130	0	130	0	0	28.05	1	130	0	130	0	130	0	3.99677e-21
	27.73	1	131	0	131	0	131	0	0	27.73	1	131	0	131	0	131	0	5.4475e-21
	27.69	1	132	0	132	0	132	0	0	27.69	1	132	0	132	0	132	0	7.38951e-21
	27.63	1	133	0	133	0	133	0	0	27.63	1	133	0	133	0	133	0	9.97726e-21
	27.61	1	134	0	134	0	134	0	0	27.61	1	134	0	134	0	134	0	1.341e-20
	27.34	1	135	0	135	0	135	0	0	27.34	1	135	0	135	0	135	0	1.79439e-20
	27.26	1	136	0	136	0	136	0	0	27.26	1	136	0	136	0	136	0	2.39064e-20
	26.99	1	137	0	137	0	137	0	0	26.99	1	137	0	137	0	137	0	3.17148e-20
	26.95	1	138	0	138	0	138	0	0	26.95	1	138	0	138	0	138	0	4.1899e-20
	26.94	1	139	0	139	0	139	0	0	26.94	1	139	0	139	0	139	0	5.51286e-20
	26.82	1	140	0	140	0	140	0	0	26.82	1	140	0	140	0	140	0	7.22471e-20
	26.62	1	141	0	141	0	141	0	0	26.62	1	141	0	141	0	141	0	9.43128e-20
	26.56	1	142	0	142	0	142	0	0	26.56	1	142	0	142	0	142	0	1.22649e-19
	26.43	1	143	0	143	0	143	0	0	26.43	1	143	0	143	0	143	0	1.58905e-19
	26.35	1	144	0	144	0	144	0	0	26.35	1	144	0	144	0	144	0	2.05126e-19
	26.12	1	145	0	145	0	145	0	0	26.12	1	145	0	145	0	145	0	2.63846e-19
	25.94	1	146	0	146	0	146	0	0	25.94	1	146	0	146	0	146	0	3.38187e-19
	25.93	1	147	0	147	0	147	0	0	25.93	1	147	0	147	0	147	0	4.3199e-19
	25.89	1	148	0	148	0	148	0	0	25.89	1	148	0	148	0	148	0	5.49957e-19
	25.87	1	149	0	149	0	149	0	0	25.87	1	149	0	149	0	149	0	6.97836e-19
	25.83	1	150	0	150	0	150	0	0	25.83	1	150	0	150	0	150	0	8.82625e-19
	25.77	1	151	0	151	0	151	0	0	25.77	1	151	0	151	0	151	0	1.11282e-18
	25.7	1	152	0	152	0	152	0	0	25.7	1	152	0	152	0	152	0	1.3987e-18
	25.46	1	153	0	153	0	153	0	0	25.46	1	153	0	153	0	153	0	1.7527e-18
	25.36	1	154	0	154	0	154	0	0	25.36	1	154	0	154	0	154	0	2.18975e-18
	25.29	1	155	0	155	0	155	0	0	25.29	1	155	0	155	0	155	0	2.72781e-18
	25.26	1	156	0	156	0	156	0	0	25.26	1	156	0	156	0	156	0	3.38835e-18
	25.23	1	157	0	157	0	157	0	0	25.23	1	157	0	157	0	157	0	4.19702e-18
	25.12	1	158	0	158	0	158	0	0	25.12	1	158	0	158	0	158	0	5.1844e-18
	25.07	1	159	0	159	0	159	0	0	25.07	1	159	0	159	0	159	0	6.38676e-18
	24.85	1	160	0	160	0	160	0	0	24.85	1	160	0	160	0	160	0	7.84714e-18
	24.71	1	161	0	161	0	161	0	0	24.71	1	161	0	161	0	161	0	9.61638e-18
	24.34	1	162	0	162	0	162	0	0	24.34	1	162	0	162	0	162	0	1.17544e-17
	24.05	1	163	0	163	0	163	0	0	24.05	1	163	0	163	0	163	0	1.43319e-17
	23.97	1	164	0	164	0	164	0	0	23.97	1	164	0	164	0	164	0	1.74316e-17
	23.96	1	165	0	165	0	165	0	0	23.96	1	165	0	165	0	165	0	2.11506e-17
	23.73	1	167	0	167	0	167	0	0	23.73	1	166	0	166	0	166	0	2.81432e-17
	23.67	1	168	0	168	0	168	0	0	23.73	1	167	0	167	0	167	0	2.81432e-17
	23.54	1	169	0	169	0	169	0	0	23.67	1	168	0	168	0	168	0	3.72538e-17
	23.53	1	170	0	170	0	170	0	0	23.54	1	169	0	169	0	169	0	4.47863e-17
	23.38	1	171	0	171	0	171	0	0	23.53	1	170	0	170	0	170	0	5.37232e-17
	23.26	1	172	0	172	0	172	0	0	23.38	1	171	0	171	0	171	0	6.4304e-17
	23.24	1	173	0	173	0	173	0	0	23.26	1	172	0	172	0	172	0	7.68049e-17
	23.18	1	174	0	174	0	174	0	0	23.24	1	173	0	173	0	173	0	9.15445e-17
	23.11	1	175	0	175	0	175	0	0	23.18	1	174	6.17617e-16	174	1.23523e-15	174	7.09905e-18	1.08889e-16
	22.82	1	176	0	176	0	176	0	0	23.11	1	175	6.17617e-16	175	1.23523e-15	175	7.05848e-18	1.29258e-16
	22.76	1	177	0	177	0	177	0	0	22.82	1	176	6.17617e-16	176	1.23523e-15	176	7.01838e-18	1.53133e-16
	22.66	1	178	0	178	0	178	0	0	22.76	1	177	6.17617e-16	177	1.23523e-15	177	6.97873e-18	1.81064e-16
	22.48	1	179	0	179	0	179	0	0	22.66	1	178	6.17617e-16	178	1.23523e-15	178	6.93952e-18	2.1368e-16
	22.43	1	180	0	180	0	180	0	0	22.48	1	179	6.17617e-16	179	1.23523e-15	179	6.90075e-18	2.51696e-16
	22.37	1	181	0	181	0	181	0	0	22.43	1	180	1.23523e-15	180	2.47047e-15	180	1.37248e-17	2.95927e-16
	22.36	1	182	0	182	0	182	0	0	22.37	1	181	1.23523e-15	181	2.47047e-15	181	1.3649e-17	3.47296e-16
	22.31	1	183	0	183	0	183	0	0	22.36	1	182	1.23523e-15	182	2.47047e-15	182	1.3574e-17	4.06853e-16
	22.25	1	184	0	184	0	184	0	0	22.31	1	183	1.85285e-15	183	3.7057e-15	183	2.02498e-17	4.75784e-16
	22.12	1	185	0	185	0	185	0	0	22.25	1	184	1.85285e-15	184	3.7057e-15	184	2.01397e-17	5.55429e-16
	22.06	1	186	0	186	0	186	0	0	22.12	1	185	2.47047e-15	185	4.94094e-15	185	2.67078e-17	6.47302e-16
	22.04	1	187	0	187	0	187	0	0	22.06	1	186	2.47047e-15	186	4.94094e-15	186	2.65642e-17	7.53107e-16
	22.03	1	188	0	188	0	188	0	0	22.04	1	187	3.08809e-15	187	6.17617e-15	187	3.30277e-17	8.74762e-16
	22	1	189	0	189	0	189	0	0	22.03	1	188	3.7057e-15	188	7.41141e-15	188	3.94224e-17	1.01442e-15
	21.95	1	190	0	190	0	190	0	0	22	1	189	4.32332e-15	189	8.64664e-15	189	4.57494e-17	1.17449e-15
	21.8	1	191	0	191	0	191	0	0	21.95	1	190	4.94094e-15	190	9.88188e-15	190	5.20099e-17	1.35769e-15
	21.73	1	192	0	192	0	192	0	0	21.8	1	191	5.55856e-15	191	1.11171e-14	191	5.82048e-17	1.56704e-15
	21.56	1	193	0	193	0	193	0	0	21.73	1	192	6.17617e-15	192	1.23523e-14	192	6.43351e-17	1.80592e-15
	21.37	1	194	0	194	0	194	0	0	21.56	1	193	7.41141e-15	193	1.48228e-14	193	7.68022e-17	2.07809e-15
	21.28	1	195	0	195	0	195	0	0	21.37	1	194	8.64664e-15	194	1.72933e-14	194	8.91407e-17	2.38775e-15
	21.17	1	196	0	196	0	196	0	0	21.28	1	195	9.88188e-15	195	1.97638e-14	195	1.01353e-16	2.73957e-15
	21.05	1	197	0	197	0	197	0	0	21.17	1	196	1.17347e-14	196	2.34695e-14	196	1.19742e-16	3.13874e-15
	20.8	1	198	0	198	0	198	0	0	21.05	1	197	1.35876e-14	197	2.71752e-14	197	1.37945e-16	3.591e-15
	20.63	1	199	0	199	0	199	0	0	20.8	1	198	1.54404e-14	198	3.08809e-14	198	1.55964e-16	4.10274e-15
	20.47	1	201	0	201	0	201	0	0	20.63	1	199	1.79109e-14	199	3.58218e-14	199	1.80009e-16	4.68101e-15
	20.26	1	202	0	202	0	202	0	0	20.47	1	200	2.03814e-14	200	4.07627e-14	200	2.03814e-16	5.69042e-15
	20.17	1	203	0	203	0	203	0	0	20.47	1	201	2.34695e-14	201	4.69389e-14	201	2.33527e-16	5.69042e-15
	20.09	1	204	0	204	0	204	0	0	20.26	1	202	2.71752e-14	202	5.43503e-14	202	2.69061e-16	6.89706e-15
	20.02	1	205	0	205	0	205	0	0	20.17	1	203	3.08809e-14	203	6.17617e-14	203	3.04245e-16	7.82787e-15
	19.98	1	206	0	206	0	206	0	0	20.09	1	204	3.52042e-14	204	7.04084e-14	204	3.45139e-16	8.87307e-15
	19.87	1	207	0	207	0	207	0	0	20.02	1	205	4.01451e-14	205	8.02903e-14	205	3.9166e-16	1.00453e-14
	19.84	1	208	0	208	0	208	0	0	19.98	1	206	4.63213e-14	206	9.26426e-14	206	4.49721e-16	1.13584e-14
	19.6	1	209	0	209	0	209	0	0	19.87	1	207	5.24975e-14	207	1.04995e-13	207	5.07222e-16	1.28275e-14
	19.42	1	210	0	210	0	210	0	0	19.84	1	208	5.99089e-14	208	1.19818e-13	208	5.76047e-16	1.44695e-14
	19.36	1	211	0	211	0	211	0	0	19.6	1	209	6.79379e-14	209	1.35876e-13	209	6.50124e-16	1.63023e-14
	19.29	1	212	0	212	0	212	0	0	19.42	1	210	7.72022e-14	210	1.54404e-13	210	7.35259e-16	1.83461e-14
	19.22	1	213	0	213	0	213	0	0	19.36	1	211	8.70841e-14	211	1.74168e-13	211	8.25441e-16	2.06225e-14
	19.19	1	214	0	214	0	214	0	0	19.29	1	212	9.88188e-14	212	1.97638e-13	212	9.32253e-16	2.31553e-14
	19.14	1	215	0	215	0	215	0	0	19.22	1	213	1.11789e-13	213	2.23578e-13	213	1.04966e-15	2.59703e-14
	19.13	1	216	0	216	0	216	0	0	19.19	1	214	1.26612e-13	214	2.53223e-13	214	1.18329e-15	2.90956e-14
	19.11	1	217	0	217	0	217	0	0	19.14	1	215	1.4267e-13	215	2.85339e-13	215	1.32716e-15	3.25618e-14
	18.91	1	219	0	219	0	219	0	0	19.13	1	216	1.61198e-13	216	3.22396e-13	216	1.49258e-15	3.64022e-14
	18.85	1	220	0	220	0	220	0	0	19.11	1	217	1.8158e-13	217	3.63159e-13	217	1.67354e-15	4.06528e-14
	18.84	1	221	0	221	0	221	0	0	18.91	1	218	2.03814e-13	218	4.07627e-13	218	1.86985e-15	4.78845e-14
	18.65	1	222	0	222	0	222	0	0	18.91	1	219	2.29136e-13	219	4.58272e-13	219	2.09257e-15	4.78845e-14
	18.64	1	223	0	223	0	223	0	0	18.85	1	220	2.57546e-13	220	5.15093e-13	220	2.34133e-15	5.6274e-14
	18.63	1	224	0	224	0	224	0	0	18.84	1	221	2.89045e-13	221	5.7809e-13	221	2.61579e-15	6.25907e-14
	18.61	1	225	0	225	0	225	0	0	18.65	1	222	3.23632e-13	222	6.47263e-13	222	2.9156e-15	6.95482e-14
	18.59	1	226	0	226	0	226	0	0	18.64	1	223	3.61924e-13	223	7.23848e-13	223	3.24595e-15	7.72046e-14
	18.53	1	227	0	227	0	227	0	0	18.63	1	224	4.05157e-13	224	8.10314e-13	224	3.61747e-15	8.56221e-14
	18.45	1	228	0	228	0	228	0	0	18.61	1	225	4.52714e-13	225	9.05427e-13	225	4.02412e-15	9.48682e-14
	18.4	1	230	0	230	0	230	0	0	18.59	1	226	5.05211e-13	226	1.01042e-12	226	4.47089e-15	1.05015e-13
	18.3	1	231	0	231	0	231	0	0	18.53	1	227	5.63267e-13	227	1.12653e-12	227	4.96271e-15	1.16141e-13
	18.25	1	232	0	232	0	232	0	0	18.45	1	228	6.27499e-13	228	1.255e-12	228	5.50438e-15	1.2833e-13
	18.24	1	233	0	233	0	233	0	0	18.4	1	229	6.97908e-13	229	1.39582e-12	229	6.09526e-15	1.48805e-13
	18.21	1	234	0	234	0	234	0	0	18.4	1	230	7.76345e-13	230	1.55269e-12	230	6.75083e-15	1.48805e-13
	18.18	1	235	0	235	0	235	0	0	18.3	1	231	8.62194e-13	231	1.72439e-12	231	7.46488e-15	1.72207e-13
	18.12	1	236	0	236	0	236	0	0	18.25	1	232	9.57307e-13	232	1.91461e-12	232	8.25265e-15	1.89616e-13
	18.05	1	237	0	237	0	237	0	0	18.24	1	233	1.06168e-12	233	2.12337e-12	233	9.11317e-15	2.08609e-13
	18.03	1	239	0	239	0	239	0	0	18.21	1	234	1.17656e-12	234	2.35312e-12	234	1.00561e-14	2.29312e-13
	18.01	1	240	0	240	0	240	0	0	18.18	1	235	1.30194e-12	235	2.60388e-12	235	1.10803e-14	2.51863e-13
	17.92	1	241	0	241	0	241	0	0	18.12	1	236	1.44028e-12	236	2.88057e-12	236	1.22058e-14	2.76406e-13
	17.88	1	242	0	242	0	242	0	0	18.05	1	237	1.59222e-12	237	3.18444e-12	237	1.34364e-14	3.03097e-13
	17.85	1	243	0	243	0	243	0	0	18.03	1	238	1.75836e-12	238	3.51671e-12	238	1.47761e-14	3.47528e-13
	17.74	1	245	0	245	0	245	0	0	18.03	1	239	1.93994e-12	239	3.87987e-12	239	1.62338e-14	3.47528e-13
	17.41	1	246	0	246	0	246	0	0	18.01	1	240	2.13881e-12	240	4.27762e-12	240	1.78234e-14	3.97775e-13
	17.33	1	247	0	247	0	247	0	0	17.92	1	241	2.35621e-12	241	4.71242e-12	241	1.95536e-14	4.34832e-13
	17.22	1	248	0	248	0	248	0	0	17.88	1	242	2.59399e-12	242	5.18799e-12	242	2.1438e-14	4.74983e-13
	17.11	1	249	0	249	0	249	0	0	17.85	1	243	2.85339e-12	243	5.70678e-12	243	2.34847e-14	5.18455e-13
	17.06	1	250	0	250	0	250	0	0	17.74	1	244	3.13626e-12	244	6.27252e-12	244	2.57071e-14	5.90425e-13
	17.04	1	251	0	251	0	251	0	0	17.74	1	245	3.44445e-12	245	6.8889e-12	245	2.8118e-14	5.90425e-13
	17.02	1	252	0	252	0	252	0	0	17.41	1	246	3.78044e-12	246	7.56087e-12	246	3.07353e-14	6.71294e-13
	16.97	1	253	0	253	0	253	0	0	17.33	1	247	4.14545e-12	247	8.2909e-12	247	3.35664e-14	7.30622e-13
	16.96	1	254	0	254	0	254	0	0	17.22	1	248	4.54319e-12	248	9.08639e-12	248	3.66387e-14	7.94638e-13
	16.93	1	255	0	255	0	255	0	0	17.11	1	249	4.97491e-12	249	9.94982e-12	249	3.99591e-14	8.63667e-13
	16.78	1	256	0	256	0	256	0	0	17.06	1	250	5.4443e-12	250	1.08886e-11	250	4.35544e-14	9.38051e-13
	16.69	1	257	0	257	0	257	0	0	17.04	1	251	5.95321e-12	251	1.19064e-11	251	4.7436e-14	1.01815e-12
	16.68	1	258	0	258	0	258	0	0	17.02	1	252	6.50536e-12	252	1.30107e-11	252	5.16299e-14	1.10436e-12
	16.41	1	259	0	259	0	259	0	0	16.97	1	253	7.10445e-12	253	1.42089e-11	253	5.61617e-14	1.19708e-12
	16.12	1	260	0	260	0	260	0	0	16.96	1	254	7.75295e-12	254	1.55059e-11	254	6.10469e-14	1.29674e-12
	16.1	1	262	0	262	0	262	0	0	16.93	1	255	8.45518e-12	255	1.69104e-11	255	6.63152e-14	1.4038e-12
	16.07	1	263	0	263	0	263	0	0	16.78	1	256	9.21423e-12	256	1.84285e-11	256	7.19862e-14	1.51873e-12
	16.02	1	264	0	264	0	264	0	0	16.69	1	257	1.00357e-11	257	2.00713e-11	257	7.80986e-14	1.64204e-12
	16	1	266	0	266	0	266	0	0	16.68	1	258	1.09232e-11	258	2.18464e-11	258	8.46758e-14	1.77425e-12
	15.96	1	267	0	267	0	267	0	0	16.41	1	259	1.18811e-11	259	2.37622e-11	259	9.1746e-14	1.91594e-12
	15.94	1	269	0	269	0	269	0	0	16.12	1	260	1.2915e-11	260	2.583e-11	260	9.93461e-14	2.0677e-12
	15.79	1	270	0	270	0	270	0	0	16.1	1	261	1.40304e-11	261	2.80608e-11	261	1.07513e-13	2.31556e-12
	15.75	1	271	0	271	0	271	0	0	16.1	1	262	1.52329e-11	262	3.04658e-11	262	1.16282e-13	2.31556e-12
	15.62	1	272	0	272	0	272	0	0	16.07	1	263	1.65281e-11	263	3.30561e-11	263	1.25689e-13	2.58971e-12
	15.59	1	273	0	273	0	273	0	0	16.02	1	264	1.7922e-11	264	3.5844e-11	264	1.35773e-13	2.78826e-12
	15.54	1	274	0	274	0	274	0	0	16	1	265	1.94228e-11	265	3.88457e-11	265	1.46587e-13	3.11166e-12
	15.48	1	275	0	275	0	275	0	0	16	1	266	2.1036e-11	266	4.20721e-11	266	1.58166e-13	3.11166e-12
	15.46	1	276	0	276	0	276	0	0	15.96	1	267	2.27709e-11	267	4.55419e-11	267	1.70569e-13	3.46818e-12
	15.41	1	277	0	277	0	277	0	0	15.94	1	268	2.46337e-11	268	4.92673e-11	268	1.83833e-13	3.86074e-12
	15.29	1	278	0	278	0	278	0	0	15.94	1	269	2.66341e-11	269	5.32683e-11	269	1.98023e-13	3.86074e-12
	15.16	1	279	0	279	0	279	0	0	15.79	1	270	2.8781e-11	270	5.75619e-11	270	2.13192e-13	4.2925e-12
	15.15	1	280	0	280	0	280	0	0	15.75	1	271	3.10834e-11	271	6.21669e-11	271	2.29398e-13	4.60376e-12
	15.04	1	281	0	281	0	281	0	0	15.62	1	272	3.35514e-11	272	6.71029e-11	272	2.46702e-13	4.93498e-12
	15.03	1	282	0	282	0	282	0	0	15.59	1	273	3.61955e-11	273	7.23909e-11	273	2.65168e-13	5.28727e-12
	15.02	1	283	0	283	0	283	0	0	15.54	1	274	3.90266e-11	274	7.80533e-11	274	2.84866e-13	5.66179e-12
	14.91	1	284	0	284	0	284	0	0	15.48	1	275	4.20573e-11	275	8.41146e-11	275	3.05871e-13	6.05974e-12
	14.84	1	285	0	285	0	285	0	0	15.46	1	276	4.52991e-11	276	9.05983e-11	276	3.28255e-13	6.48239e-12
	14.78	1	287	0	287	0	287	0	0	15.41	1	277	4.87652e-11	277	9.75304e-11	277	3.52095e-13	6.93105e-12
	14.77	1	288	0	288	0	288	0	0	15.29	1	278	5.24691e-11	278	1.04938e-10	278	3.77475e-13	7.40711e-12
	14.73	1	289	0	289	0	289	0	0	15.16	1	279	5.64255e-11	279	1.12851e-10	279	4.04484e-13	7.912e-12
	14.55	1	290	0	290	0	290	0	0	15.15	1	280	6.065e-11	280	1.213e-10	280	4.33215e-13	8.44722e-12
	14.52	1	291	0	291	0	291	0	0	15.04	1	281	6.5158e-11	281	1.30316e-10	281	4.63758e-13	9.01433e-12
	14.48	1	292	0	292	0	292	0	0	15.03	1	282	6.99662e-11	282	1.39932e-10	282	4.96214e-13	9.61497e-12
	14.35	1	293	0	293	0	293	0	0	15.02	1	283	7.50924e-11	283	1.50185e-10	283	5.30688e-13	1.02508e-11
	14.34	1	294	0	294	0	294	0	0	14.91	1	284	8.05552e-11	284	1.6111e-10	284	5.6729e-13	1.09237e-11
	14.23	1	295	0	295	0	295	0	0	14.84	1	285	8.63738e-11	285	1.72748e-10	285	6.06132e-13	1.16354e-11
	14.22	1	296	0	296	0	296	0	0	14.78	1	286	9.25685e-11	286	1.85137e-10	286	6.47332e-13	1.27799e-11
	14.17	1	297	0	297	0	297	0	0	14.78	1	287	9.91609e-11	287	1.98322e-10	287	6.91017e-13	1.27799e-11
	14.11	1	298	0	298	0	298	0	0	14.77	1	288	1.06173e-10	288	2.12347e-10	288	7.37315e-13	1.4023e-11
	14.07	1	300	0	300	0	300	0	0	14.73	1	289	1.13629e-10	289	2.27259e-10	289	7.86362e-13	1.491e-11
	14.05	1	301	0	301	0	301	0	0	14.55	1	290	1.21553e-10	290	2.43107e-10	290	8.38299e-13	1.58462e-11
	14.03	1	303	0	303	0	303	0	0	14.52	1	291	1.29971e-10	291	2.59943e-10	291	8.93274e-13	1.6834e-11
	14.02	1	304	0	304	0	304	0	0	14.48	1	292	1.38911e-10	292	2.77822e-10	292	9.51444e-13	1.78757e-11
	14	1	306	0	306	0	306	0	0	14.35	1	293	1.48399e-10	293	2.96797e-10	293	1.01296e-12	1.89739e-11
	13.94	1	307	0	307	0	307	0	0	14.34	1	294	1.58466e-10	294	3.16932e-10	294	1.078e-12	2.01312e-11
	13.93	1	308	0	308	0	308	0	0	14.23	1	295	1.69142e-10	295	3.38284e-10	295	1.14673e-12	2.13503e-11
	13.85	1	309	0	309	0	309	0	0	14.22	1	296	1.8046e-10	296	3.60921e-10	296	1.21933e-12	2.2634e-11
	13.81	1	310	0	310	0	310	0	0	14.17	1	297	1.92455e-10	297	3.84909e-10	297	1.29599e-12	2.39851e-11
	13.71	1	311	0	311	0	311	0	0	14.11	1	298	2.0516e-10	298	4.10319e-10	298	1.37691e-12	2.54068e-11
	13.7	1	312	0	312	0	312	0	0	14.07	1	299	2.18612e-10	299	4.37225e-10	299	1.46229e-12	2.76783e-11
	13.69	1	313	0	313	0	313	0	0	14.07	1	300	2.32851e-10	300	4.65702e-10	300	1.55234e-12	2.76783e-11
	13.64	1	314	0	314	0	314	0	0	14.05	1	301	2.47916e-10	301	4.95832e-10	301	1.64728e-12	3.01265e-11
	13.57	1	315	0	315	0	315	0	0	14.03	1	302	2.63849e-10	302	5.27698e-10	302	1.74735e-12	3.2763e-11
	13.53	1	316	0	316	0	316	0	0	14.03	1	303	2.80694e-10	303	5.61387e-10	303	1.85276e-12	3.2763e-11
	13.49	1	318	0	318	0	318	0	0	14.02	1	304	2.98496e-10	304	5.96991e-10	304	1.96379e-12	3.55998e-11
	13.37	1	319	0	319	0	319	0	0	14	1	305	3.17302e-10	305	6.34604e-10	305	2.08067e-12	3.865e-11
	13.31	1	320	0	320	0	320	0	0	14	1	306	3.37162e-10	306	6.74325e-10	306	2.20368e-12	3.865e-11
	13.27	1	321	0	321	0	321	0	0	13.94	1	307	3.58128e-10	307	7.16256e-10	307	2.33308e-12	4.19268e-11
	13.17	1	322	0	322	0	322	0	0	13.93	1	308	3.80252e-10	308	7.60504e-10	308	2.46917e-12	4.42443e-11
	13.05	1	323	0	323	0	323	0	0	13.85	1	309	4.03591e-10	309	8.07183e-10	309	2.61224e-12	4.66732e-11
	12.93	1	324	0	324	0	324	0	0	13.81	1	310	4.28203e-10	310	8.56406e-10	310	2.7626e-12	4.92179e-11
	12.89	1	325	0	325	0	325	0	0	13.71	1	311	4.54147e-10	311	9.08294e-10	311	2.92056e-12	5.18833e-11
	12.82	1	326	0	326	0	326	0	0	13.7	1	312	4.81487e-10	312	9.62974e-10	312	3.08646e-12	5.46739e-11
	12.74	1	327	0	327	0	327	0	0	13.69	1	313	5.10287e-10	313	1.02057e-09	313	3.26062e-12	5.75949e-11
	12.73	1	328	0	328	0	328	0	0	13.64	1	314	5.40616e-10	314	1.08123e-09	314	3.44341e-12	6.06512e-11
	12.72	1	329	0	329	0	329	0	0	13.57	1	315	5.72543e-10	315	1.14509e-09	315	3.63519e-12	6.38483e-11
	12.7	1	330	0	330	0	330	0	0	13.53	1	316	6.06141e-10	316	1.21228e-09	316	3.83634e-12	6.71914e-11
	12.6	1	331	0	331	0	331	0	0	13.49	1	317	6.41488e-10	317	1.28298e-09	317	4.04724e-12	7.24922e-11
	12.55	1	333	0	333	0	333	0	0	13.49	1	318	6.78661e-10	318	1.35732e-09	318	4.26831e-12	7.24922e-11
	12.52	1	334	0	334	0	334	0	0	13.37	1	319	7.17741e-10	319	1.43548e-09	319	4.49995e-12	7.81538e-11
	12.51	1	335	0	335	0	335	0	0	13.31	1	320	7.58814e-10	320	1.51763e-09	320	4.74259e-12	8.21388e-11
	12.5	1	336	0	336	0	336	0	0	13.27	1	321	8.01968e-10	321	1.60394e-09	321	4.99668e-12	8.62995e-11
	12.47	1	338	0	338	0	338	0	0	13.17	1	322	8.47293e-10	322	1.69459e-09	322	5.26269e-12	9.06423e-11
	12.35	1	339	0	339	0	339	0	0	13.05	1	323	8.94884e-10	323	1.78977e-09	323	5.54108e-12	9.5174e-11
	12.34	1	340	0	340	0	340	0	0	12.93	1	324	9.44839e-10	324	1.88968e-09	324	5.83234e-12	9.99014e-11
	12.23	1	341	0	341	0	341	0	0	12.89	1	325	9.97259e-10	325	1.99452e-09	325	6.13698e-12	1.04832e-10
	12.21	1	342	0	342	0	342	0	0	12.82	1	326	1.05225e-09	326	2.1045e-09	326	6.45552e-12	1.09972e-10
	12.14	1	343	0	343	0	343	0	0	12.74	1	327	1.10992e-09	327	2.21984e-09	327	6.78849e-12	1.15329e-10
	12.08	1	344	0	344	0	344	0	0	12.73	1	328	1.17038e-09	328	2.34076e-09	328	7.13646e-12	1.20911e-10
	12.07	1	345	0	345	0	345	0	0	12.72	1	329	1.23375e-09	329	2.46749e-09	329	7.49998e-12	1.26727e-10
	12.05	1	346	0	346	0	346	0	0	12.7	1	330	1.30014e-09	330	2.60029e-09	330	7.87966e-12	1.32783e-10
	12.03	1	347	0	347	0	347	0	0	12.6	1	331	1.36969e-09	331	2.73939e-09	331	8.27609e-12	1.39088e-10
	12.02	1	348	0	348	0	348	0	0	12.55	1	332	1.44252e-09	332	2.88505e-09	332	8.6899e-12	1.49032e-10
	12	1	349	0	349	0	349	0	0	12.55	1	333	1.51877e-09	333	3.03754e-09	333	9.12174e-12	1.49032e-10
	11.98	1	350	0	350	0	350	0	0	12.52	1	334	1.59857e-09	334	3.19714e-09	334	9.57226e-12	1.59585e-10
	11.88	1	351	0	351	0	351	0	0	12.51	1	335	1.68206e-09	335	3.36412e-09	335	1.00422e-11	1.66974e-10
	11.77	1	352	0	352	0	352	0	0	12.5	1	336	1.7694e-09	336	3.53879e-09	336	1.05321e-11	1.74657e-10
	11.76	1	353	0	353	0	353	0	0	12.47	1	337	1.86072e-09	337	3.72145e-09	337	1.10429e-11	1.86754e-10
	11.73	1	354	0	354	0	354	0	0	12.47	1	338	1.9562e-09	338	3.9124e-09	338	1.15752e-11	1.86754e-10
	11.61	1	355	0	355	0	355	0	0	12.35	1	339	2.05599e-09	339	4.11199e-09	339	1.21298e-11	1.99567e-10
	11.52	1	356	0	356	0	356	0	0	12.34	1	340	2.16026e-09	340	4.32052e-09	340	1.27074e-11	2.08524e-10
	11.51	1	357	0	357	0	357	0	0	12.23	1	341	2.26918e-09	341	4.53837e-09	341	1.3309e-11	2.17827e-10
	11.35	1	358	0	358	0	358	0	0	12.21	1	342	2.38293e-09	342	4.76587e-09	342	1.39353e-11	2.27484e-10
	11.29	1	359	0	359	0	359	0	0	12.14	1	343	2.50169e-09	343	5.00339e-09	343	1.45871e-11	2.37509e-10
	11.2	1	360	0	360	0	360	0	0	12.08	1	344	2.62566e-09	344	5.25132e-09	344	1.52655e-11	2.47911e-10
	11.05	1	361	0	361	0	361	0	0	12.07	1	345	2.75502e-09	345	5.51004e-09	345	1.59711e-11	2.58704e-10
	11.01	1	362	0	362	0	362	0	0	12.05	1	346	2.88998e-09	346	5.77995e-09	346	1.67051e-11	2.69898e-10
	10.83	1	363	0	363	0	363	0	0	12.03	1	347	3.03074e-09	347	6.06148e-09	347	1.74682e-11	2.81506e-10
	10.74	1	364	0	364	0	364	0	0	12.02	1	348	3.17752e-09	348	6.35504e-09	348	1.82616e-11	2.93542e-10
	10.73	1	365	0	365	0	365	0	0	12	1	349	3.33054e-09	349	6.66107e-09	349	1.90862e-11	3.06016e-10
	10.63	1	366	0	366	0	366	0	0	11.98	1	350	3.49002e-09	350	6.98004e-09	350	1.9943e-11	3.18944e-10
	10.62	1	367	0	367	0	367	0	0	11.88	1	351	3.6562e-09	351	7.31239e-09	351	2.0833e-11	3.32337e-10
	10.59	1	368	0	368	0	368	0	0	11.77	1	352	3.82931e-09	352	7.65862e-09	352	2.17575e-11	3.46211e-10
	10.54	1	369	0	369	0	369	0	0	11.76	1	353	4.00961e-09	353	8.01922e-09	353	2.27173e-11	3.60578e-10
	10.52	1	370	0	370	0	370	0	0	11.73	1	354	4.19735e-09	354	8.3947e-09	354	2.37138e-11	3.75454e-10
	10.51	1	371	0	371	0	371	0	0	11.61	1	355	4.39279e-09	355	8.78557e-09	355	2.47481e-11	3.90853e-10
	10.5	1	372	0	372	0	372	0	0	11.52	1	356	4.59619e-09	356	9.19239e-09	356	2.58213e-11	4.0679e-10
	10.49	1	373	0	373	0	373	0	0	11.51	1	357	4.80785e-09	357	9.61569e-09	357	2.69347e-11	4.23281e-10
	10.32	1	374	0	374	0	374	0	0	11.35	1	358	5.02803e-09	358	1.00561e-08	358	2.80895e-11	4.4034e-10
	10.26	1	375	0	375	0	375	0	0	11.29	1	359	5.25703e-09	359	1.05141e-08	359	2.92871e-11	4.57985e-10
	10.14	1	376	0	376	0	376	0	0	11.2	1	360	5.49516e-09	360	1.09903e-08	360	3.05287e-11	4.76231e-10
	10.13	1	377	0	377	0	377	0	0	11.05	1	361	5.74272e-09	361	1.14854e-08	361	3.18156e-11	4.95095e-10
	10.11	1	378	0	378	0	378	0	0	11.01	1	362	6.00003e-09	362	1.20001e-08	362	3.31494e-11	5.14595e-10
	10.1	1	379	0	379	0	379	0	0	10.83	1	363	6.26742e-09	363	1.25348e-08	363	3.45312e-11	5.34747e-10
	10.08	1	380	0	380	0	380	0	0	10.74	1	364	6.54522e-09	364	1.30904e-08	364	3.59627e-11	5.5557e-10
	10.07	1	383	0	383	0	383	0	0	10.73	1	365	6.83378e-09	365	1.36676e-08	365	3.74453e-11	5.77081e-10
	10.05	1	384	0	384	0	384	0	0	10.63	1	366	7.13344e-09	366	1.42669e-08	366	3.89805e-11	5.993e-10
	10.04	1	386	0	386	0	386	0	0	10.62	1	367	7.44458e-09	367	1.48892e-08	367	4.05699e-11	6.22244e-10
	10.02	1	388	0	388	0	388	0	0	10.59	1	368	7.76756e-09	368	1.55351e-08	368	4.2215e-11	6.45934e-10
	10.01	1	389	0	389	0	389	0	0	10.54	1	369	8.10277e-09	369	1.62055e-08	369	4.39175e-11	6.70389e-10
	10	1	393	0	393	0	393	0	0	10.52	1	370	8.4506e-09	370	1.69012e-08	370	4.56789e-11	6.95629e-10
	9.94	1	394	0	394	0	394	0	0	10.51	1	371	8.81146e-09	371	1.76229e-08	371	4.75011e-11	7.21675e-10
	9.92	1	395	0	395	0	395	0	0	10.5	1	372	9.18575e-09	372	1.83715e-08	372	4.93857e-11	7.48547e-10
	9.84	1	396	0	396	0	396	0	0	10.49	1	373	9.5739e-09	373	1.91478e-08	373	5.13346e-11	7.76267e-10
	9.8	1	397	0	397	0	397	0	0	10.32	1	374	9.97635e-09	374	1.99527e-08	374	5.33494e-11	8.04856e-10
	9.77	1	398	0	398	0	398	0	0	10.26	1	375	1.03935e-08	375	2.07871e-08	375	5.54322e-11	8.34337e-10
	9.75	1	399	0	399	0	399	0	0	10.14	1	376	1.08259e-08	376	2.16518e-08	376	5.75847e-11	8.64732e-10
	9.58	1	400	0	400	0	400	0	0	10.13	1	377	1.1274e-08	377	2.25479e-08	377	5.98089e-11	8.96065e-10
	9.52	1	401	0	401	0	401	0	0	10.11	1	378	1.17382e-08	378	2.34763e-08	378	6.21067e-11	9.28358e-10
	9.51	1	402	0	402	0	402	0	0	10.1	1	379	1.2219e-08	379	2.4438e-08	379	6.44803e-11	9.61637e-10
	9.44	1	403	0	403	0	403	0	0	10.08	1	380	1.2717e-08	380	2.5434e-08	380	6.69316e-11	9.95924e-10
	9.41	1	404	0	404	0	404	0	0	10.07	1	381	1.32326e-08	381	2.64653e-08	381	6.94627e-11	1.06763e-09
	9.33	1	405	0	405	0	405	0	0	10.07	1	382	1.37665e-08	382	2.7533e-08	382	7.20758e-11	1.06763e-09
	9.3	1	406	0	406	0	406	0	0	10.07	1	383	1.4319e-08	383	2.86381e-08	383	7.47731e-11	1.06763e-09
	9.26	1	407	0	407	0	407	0	0	10.05	1	384	1.48909e-08	384	2.97818e-08	384	7.75568e-11	1.14367e-09
	9.25	1	408	0	408	0	408	0	0	10.04	1	385	1.54826e-08	385	3.09652e-08	385	8.04292e-11	1.20368e-09
	9.24	1	409	0	409	0	409	0	0	10.04	1	386	1.60948e-08	386	3.21895e-08	386	8.33926e-11	1.20368e-09
	9.09	1	410	0	410	0	410	0	0	10.02	1	387	1.6728e-08	387	3.34559e-08	387	8.64495e-11	1.28783e-09
	9.02	1	411	0	411	0	411	0	0	10.02	1	388	1.73828e-08	388	3.47656e-08	388	8.96021e-11	1.28783e-09
	8.91	1	412	0	412	0	412	0	0	10.01	1	389	1.80599e-08	389	3.61199e-08	389	9.28531e-11	1.35418e-09
	8.87	1	413	0	413	0	413	0	0	10	1	390	1.876e-08	390	3.75199e-08	390	9.62049e-11	1.47121e-09
	8.82	1	414	0	414	0	414	0	0	10	1	391	1.94836e-08	391	3.89671e-08	391	9.96601e-11	1.47121e-09
	8.67	1	415	0	415	0	415	0	0	10	1	392	2.02314e-08	392	4.04628e-08	392	1.03221e-10	1.47121e-09
	8.64	1	416	0	416	0	416	0	0	10	1	393	2.10042e-08	393	4.20083e-08	393	1.06891e-10	1.47121e-09
	8.63	1	417	0	417	0	417	0	0	9.94	1	394	2.18026e-08	394	4.36051e-08	394	1.10673e-10	1.59672e-09
	8.61	1	419	0	419	0	419	0	0	9.92	1	395	2.26273e-08	395	4.52546e-08	395	1.14569e-10	1.64941e-09
	8.6	1	420	0	420	0	420	0	0	9.84	1	396	2.34791e-08	396	4.69582e-08	396	1.18581e-10	1.70357e-09
	8.56	1	421	0	421	0	421	0	0	9.8	1	397	2.43588e-08	397	4.87175e-08	397	1.22714e-10	1.75923e-09
	8.32	1	422	0	422	0	422	0	0	9.77	1	398	2.5267e-08	398	5.0534e-08	398	1.2697e-10	1.81642e-09
	8.3	1	423	0	423	0	423	0	0	9.75	1	399	2.62046e-08	399	5.24092e-08	399	1.31351e-10	1.87519e-09
	8.15	1	424	0	424	0	424	0	0	9.58	1	400	2.71724e-08	400	5.43449e-08	400	1.35862e-10	1.93556e-09
	8.14	1	425	0	425	0	425	0	0	9.52	1	401	2.81713e-08	401	5.63425e-08	401	1.40505e-10	1.99758e-09
	8.13	1	426	0	426	0	426	0	0	9.51	1	402	2.92019e-08	402	5.84039e-08	402	1.45283e-10	2.06127e-09
	8.12	1	428	0	428	0	428	0	0	9.44	1	403	3.02653e-08	403	6.05306e-08	403	1.502e-10	2.12668e-09
	8.08	1	429	0	429	0	429	0	0	9.41	1	404	3.13623e-08	404	6.27245e-08	404	1.55259e-10	2.19385e-09
	8.05	1	430	0	430	0	430	0	0	9.33	1	405	3.24937e-08	405	6.49874e-08	405	1.60463e-10	2.26281e-09
	8.04	1	432	0	432	0	432	0	0	9.3	1	406	3.36606e-08	406	6.73211e-08	406	1.65816e-10	2.3336e-09
	8.03	1	433	0	433	0	433	0	0	9.26	1	407	3.48637e-08	407	6.97275e-08	407	1.71321e-10	2.40627e-09
	8.02	1	435	0	435	0	435	0	0	9.25	1	408	3.61042e-08	408	7.22084e-08	408	1.76981e-10	2.48085e-09
	8.01	1	437	0	437	0	437	0	0	9.24	1	409	3.73829e-08	409	7.47659e-08	409	1.82802e-10	2.55739e-09
	8	1	440	0	440	0	440	0	0	9.09	1	410	3.87009e-08	410	7.74019e-08	410	1.88785e-10	2.63593e-09
	7.99	1	441	0	441	0	441	0	0	9.02	1	411	4.00592e-08	411	8.01185e-08	411	1.94936e-10	2.71651e-09
	7.97	1	442	0	442	0	442	0	0	8.91	1	412	4.14589e-08	412	8.29178e-08	412	2.01257e-10	2.79918e-09
	7.78	1	443	0	443	0	443	0	0	8.87	1	413	4.29009e-08	413	8.58018e-08	413	2.07753e-10	2.88398e-09
	7.73	1	444	0	444	0	444	0	0	8.82	1	414	4.43864e-08	414	8.87729e-08	414	2.14427e-10	2.97096e-09
	7.71	1	445	0	445	0	445	0	0	8.67	1	415	4.59166e-08	415	9.18332e-08	415	2.21285e-10	3.06017e-09
	7.69	1	446	0	446	0	446	0	0	8.64	1	416	4.74924e-08	416	9.49849e-08	416	2.28329e-10	3.15165e-09
	7.65	1	447	0	447	0	447	0	0	8.63	1	417	4.91152e-08	417	9.82304e-08	417	2.35565e-10	3.24545e-09
	7.64	1	449	0	449	0	449	0	0	8.61	1	418	5.07861e-08	418	1.01572e-07	418	2.42996e-10	3.39061e-09
	7.63	1	450	0	450	0	450	0	0	8.61	1	419	5.25062e-08	419	1.05012e-07	419	2.50626e-10	3.39061e-09
	7.61	1	452	0	452	0	452	0	0	8.6	1	420	5.42769e-08	420	1.08554e-07	420	2.58462e-10	3.54128e-09
	7.6	1	453	0	453	0	453	0	0	8.56	1	421	5.60994e-08	421	1.12199e-07	421	2.66506e-10	3.64488e-09
	7.58	1	454	0	454	0	454	0	0	8.32	1	422	5.7975e-08	422	1.1595e-07	422	2.74763e-10	3.75106e-09
	7.54	1	455	0	455	0	455	0	0	8.3	1	423	5.9905e-08	423	1.1981e-07	423	2.83239e-10	3.85987e-09
	7.47	1	456	0	456	0	456	0	0	8.15	1	424	6.18907e-08	424	1.23781e-07	424	2.91937e-10	3.97137e-09
	7.46	1	457	0	457	0	457	0	0	8.14	1	425	6.39336e-08	425	1.27867e-07	425	3.00864e-10	4.08563e-09
	7.41	1	458	0	458	0	458	0	0	8.13	1	426	6.6035e-08	426	1.3207e-07	426	3.10024e-10	4.20269e-09
	7.33	1	459	0	459	0	459	0	0	8.12	1	427	6.81964e-08	427	1.36393e-07	427	3.19421e-10	4.38368e-09
	7.28	1	460	0	460	0	460	0	0	8.12	1	428	7.04192e-08	428	1.40838e-07	428	3.29062e-10	4.38368e-09
	7.22	1	461	0	461	0	461	0	0	8.08	1	429	7.27049e-08	429	1.4541e-07	429	3.38951e-10	4.57132e-09
	7.17	1	462	0	462	0	462	0	0	8.05	1	430	7.50551e-08	430	1.5011e-07	430	3.49093e-10	4.70021e-09
	7.16	1	463	0	463	0	463	0	0	8.04	1	431	7.74713e-08	431	1.54943e-07	431	3.59495e-10	4.89943e-09
	7.13	1	464	0	464	0	464	0	0	8.04	1	432	7.9955e-08	432	1.5991e-07	432	3.70162e-10	4.89943e-09
	6.99	1	465	0	465	0	465	0	0	8.03	1	433	8.25081e-08	433	1.65016e-07	433	3.811e-10	5.10587e-09
	6.97	1	466	0	466	0	466	0	0	8.02	1	434	8.51319e-08	434	1.70264e-07	434	3.92313e-10	5.31979e-09
	6.94	1	467	0	467	0	467	0	0	8.02	1	435	8.78284e-08	435	1.75657e-07	435	4.03809e-10	5.31979e-09
	6.92	1	468	0	468	0	468	0	0	8.01	1	436	9.05992e-08	436	1.81198e-07	436	4.15593e-10	5.61705e-09
	6.84	1	469	0	469	0	469	0	0	8.01	1	437	9.34461e-08	437	1.86892e-07	437	4.27671e-10	5.61705e-09
	6.77	1	470	0	470	0	470	0	0	8	1	438	9.63708e-08	438	1.92742e-07	438	4.40049e-10	6.00879e-09
	6.72	1	471	0	471	0	471	0	0	8	1	439	9.93753e-08	439	1.98751e-07	439	4.52735e-10	6.00879e-09
	6.7	1	472	0	472	0	472	0	0	8	1	440	1.02461e-07	440	2.04923e-07	440	4.65733e-10	6.00879e-09
	6.68	1	473	0	473	0	473	0	0	7.99	1	441	1.05631e-07	441	2.11262e-07	441	4.79052e-10	6.33907e-09
	6.65	1	475	0	475	0	475	0	0	7.97	1	442	1.08886e-07	442	2.17772e-07	442	4.92697e-10	6.51006e-09
	6.59	1	476	0	476	0	476	0	0	7.78	1	443	1.12229e-07	443	2.24457e-07	443	5.06676e-10	6.68506e-09
	6.52	1	477	0	477	0	477	0	0	7.73	1	444	1.15661e-07	444	2.31322e-07	444	5.20995e-10	6.86416e-09
	6.49	1	478	0	478	0	478	0	0	7.71	1	445	1.19185e-07	445	2.38369e-07	445	5.35662e-10	7.04744e-09
	6.43	1	479	0	479	0	479	0	0	7.69	1	446	1.22802e-07	446	2.45605e-07	446	5.50683e-10	7.235e-09
	6.37	1	480	0	480	0	480	0	0	7.65	1	447	1.26516e-07	447	2.53032e-07	447	5.66066e-10	7.42693e-09
	6.36	1	481	0	481	0	481	0	0	7.64	1	448	1.30328e-07	448	2.60655e-07	448	5.8182e-10	7.72321e-09
	6.32	1	482	0	482	0	482	0	0	7.64	1	449	1.3424e-07	449	2.6848e-07	449	5.9795e-10	7.72321e-09
	6.31	1	483	0	483	0	483	0	0	7.63	1	450	1.38255e-07	450	2.7651e-07	450	6.14466e-10	8.02985e-09
	6.28	0.999999	485	0	485	0	485	0	0	7.61	1	451	1.42375e-07	451	2.8475e-07	451	6.31375e-10	8.34721e-09
	6.25	0.999999	486	0	486	0	486	0	0	7.61	1	452	1.46603e-07	452	2.93206e-07	452	6.48685e-10	8.34721e-09
	6.21	0.999999	487	0	487	0	487	0	0	7.6	1	453	1.50941e-07	453	3.01882e-07	453	6.66405e-10	8.67561e-09
	6.16	0.999999	488	0	488	0	488	0	0	7.58	1	454	1.55391e-07	454	3.10783e-07	454	6.84543e-10	8.90087e-09
	6.08	0.999999	489	0	489	0	489	0	0	7.54	1	455	1.59957e-07	455	3.19914e-07	455	7.03108e-10	9.13132e-09
	6.07	0.999999	490	0	490	0	490	0	0	7.47	1	456	1.64641e-07	456	3.29281e-07	456	7.22109e-10	9.36707e-09
	6.05	0.999999	492	0	492	0	492	0	0	7.46	1	457	1.69445e-07	457	3.3889e-07	457	7.41553e-10	9.60823e-09
	6.04	0.999999	493	0	493	0	493	0	0	7.41	1	458	1.74373e-07	458	3.48745e-07	458	7.61452e-10	9.85494e-09
	6.03	0.999999	494	0	494	0	494	0	0	7.33	1	459	1.79426e-07	459	3.58853e-07	459	7.81814e-10	1.01073e-08
	6.02	0.999999	498	0	498	0	498	0	0	7.28	1	460	1.84609e-07	460	3.69218e-07	460	8.02649e-10	1.03655e-08
	6.01	0.999999	508	0	508	0	508	0	0	7.22	1	461	1.89924e-07	461	3.79848e-07	461	8.23966e-10	1.06295e-08
	6	0.999999	518	0	518	0	518	0	0	7.17	1	462	1.95374e-07	462	3.90748e-07	462	8.45775e-10	1.08997e-08
	5.92	0.999999	519	0	519	0	519	0	0	7.16	1	463	2.00962e-07	463	4.01924e-07	463	8.68087e-10	1.1176e-08
	5.82	0.999998	520	0	520	0	520	0	0	7.13	1	464	2.06692e-07	464	4.13383e-07	464	8.90912e-10	1.14586e-08
	5.63	0.999998	521	0	521	0	521	0	0	6.99	1	465	2.12566e-07	465	4.25131e-07	465	9.14261e-10	1.17477e-08
	5.59	0.999997	522	0	522	0	522	0	0	6.97	1	466	2.18587e-07	466	4.37175e-07	466	9.38144e-10	1.20435e-08
	5.58	0.999997	523	0	523	0	523	0	0	6.94	1	467	2.24761e-07	467	4.49521e-07	467	9.62572e-10	1.2346e-08
	5.51	0.999997	524	0	524	0	524	0	0	6.92	1	468	2.31088e-07	468	4.62177e-07	468	9.87557e-10	1.26554e-08
	5.5	0.999997	525	0	525	0	525	0	0	6.84	1	469	2.37575e-07	469	4.75149e-07	469	1.01311e-09	1.29719e-08
	5.49	0.999997	526	0	526	0	526	0	0	6.77	1	470	2.44223e-07	470	4.88445e-07	470	1.03924e-09	1.32957e-08
	5.47	0.999997	527	0	527	0	527	0	0	6.72	1	471	2.51036e-07	471	5.02072e-07	471	1.06597e-09	1.36269e-08
	5.45	0.999996	528	0	528	0	528	0	0	6.7	1	472	2.58019e-07	472	5.16038e-07	472	1.0933e-09	1.39657e-08
	5.43	0.999996	529	0	529	0	529	0	0	6.68	1	473	2.65175e-07	473	5.30351e-07	473	1.12125e-09	1.43122e-08
	5.32	0.999995	530	0	530	0	530	0	0	6.65	1	474	2.72509e-07	474	5.45018e-07	474	1.14983e-09	1.48471e-08
	5.31	0.999995	531	0	531	0	531	0	0	6.65	1	475	2.80024e-07	475	5.60048e-07	475	1.17905e-09	1.48471e-08
	5.3	0.999995	532	0	532	0	532	0	0	6.59	1	476	2.87724e-07	476	5.75449e-07	476	1.20893e-09	1.54005e-08
	5.28	0.999995	534	0	534	0	534	0	0	6.52	1	477	2.95614e-07	477	5.91229e-07	477	1.23947e-09	1.578e-08
	5.24	0.999994	535	0	535	0	535	0	0	6.49	1	478	3.03699e-07	478	6.07398e-07	478	1.27071e-09	1.61684e-08
	5.19	0.999994	536	0	536	0	536	0	0	6.43	1	479	3.11982e-07	479	6.23964e-07	479	1.30264e-09	1.65656e-08
	5.18	0.999993	537	0	537	0	537	0	0	6.37	1	480	3.20468e-07	480	6.40936e-07	480	1.33528e-09	1.69721e-08
	5.14	0.999993	539	0	539	0	539	0	0	6.36	1	481	3.29162e-07	481	6.58325e-07	481	1.36866e-09	1.7388e-08
	5.09	0.999992	540	0	540	0	540	0	0	6.32	1	482	3.38069e-07	482	6.76138e-07	482	1.40278e-09	1.78135e-08
	5.08	0.999992	541	0	541	0	541	0	0	6.31	1	483	3.47194e-07	483	6.94388e-07	483	1.43766e-09	1.82489e-08
	5.07	0.999991	542	0	542	0	542	0	0	6.28	0.999999	484	3.56541e-07	484	7.13083e-07	484	1.47331e-09	1.89211e-08
	5.03	0.999991	543	0	543	0	543	0	0	6.28	0.999999	485	3.66117e-07	485	7.32233e-07	485	1.50976e-09	1.89211e-08
	5	0.99999	544	0	544	0	544	0	0	6.25	0.999999	486	3.75925e-07	486	7.51851e-07	486	1.54702e-09	1.96169e-08
	4.98	0.99999	545	0	545	0	545	0	0	6.21	0.999999	487	3.85973e-07	487	7.71946e-07	487	1.5851e-09	2.00943e-08
	4.97	0.999989	546	0	546	0	546	0	0	6.16	0.999999	488	3.96265e-07	488	7.92529e-07	488	1.62404e-09	2.0583e-08
	4.95	0.999989	547	0	547	0	547	0	0	6.08	0.999999	489	4.06806e-07	489	8.13613e-07	489	1.66383e-09	2.10831e-08
	4.84	0.999986	548	0	548	0	548	0	0	6.07	0.999999	490	4.17604e-07	490	8.35208e-07	490	1.70451e-09	2.1595e-08
	4.79	0.999984	549	0	549	0	549	0	0	6.05	0.999999	491	4.28664e-07	491	8.57328e-07	491	1.74609e-09	2.23856e-08
	4.63	0.999977	550	0	550	0	550	0	0	6.05	0.999999	492	4.39992e-07	492	8.79984e-07	492	1.78858e-09	2.23856e-08
	4.6	0.999975	551	0	551	0	551	0	0	6.04	0.999999	493	4.51594e-07	493	9.03189e-07	493	1.83203e-09	2.32045e-08
	4.57	0.999973	552	0	552	0	552	0	0	6.03	0.999999	494	4.63478e-07	494	9.26956e-07	494	1.87643e-09	2.37666e-08
	4.4	0.99996	553	0	553	0	553	0	0	6.02	0.999999	495	4.75649e-07	495	9.51299e-07	495	1.92182e-09	2.52314e-08
	4.38	0.999958	554	0	554	0	554	0	0	6.02	0.999999	496	4.88115e-07	496	9.76231e-07	496	1.96821e-09	2.52314e-08
	4.33	0.999953	555	0	555	0	555	0	0	6.02	0.999999	497	5.00883e-07	497	1.00177e-06	497	2.01563e-09	2.52314e-08
	4.28	0.999948	556	0	556	0	556	0	0	6.02	0.999999	498	5.1396e-07	498	1.02792e-06	498	2.0641e-09	2.52314e-08
	4.21	0.999938	557	0	557	0	557	0	0	6.01	0.999999	499	5.27353e-07	499	1.05471e-06	499	2.11364e-09	2.98291e-08
	4.19	0.999935	558	0	558	0	558	0	0	6.01	0.999999	500	5.4107e-07	500	1.08214e-06	500	2.16428e-09	2.98291e-08
	4.15	0.999929	560	0	560	0	560	0	0	6.01	0.999999	501	5.55119e-07	501	1.11024e-06	501	2.21605e-09	2.98291e-08
	4.12	0.999924	561	0	561	0	561	0	0	6.01	0.999999	502	5.69508e-07	502	1.13902e-06	502	2.26896e-09	2.98291e-08
	4.11	0.999922	562	0	562	0	562	0	0	6.01	0.999999	503	5.84246e-07	503	1.16849e-06	503	2.32305e-09	2.98291e-08
	4.09	0.999919	563	0	563	0	563	0	0	6.01	0.999999	504	5.9934e-07	504	1.19868e-06	504	2.37834e-09	2.98291e-08
	4.08	0.999917	564	0	564	0	564	0	0	6.01	0.999999	505	6.148e-07	505	1.2296e-06	505	2.43485e-09	2.98291e-08
	4.06	0.999913	565	0	565	0	565	0	0	6.01	0.999999	506	6.30635e-07	506	1.26127e-06	506	2.49263e-09	2.98291e-08
	4.05	0.999911	566	0	566	0	566	0	0	6.01	0.999999	507	6.46854e-07	507	1.29371e-06	507	2.55169e-09	2.98291e-08
	4.04	0.999909	567	0	567	0	567	0	0	6.01	0.999999	508	6.63466e-07	508	1.32693e-06	508	2.61207e-09	2.98291e-08
	4.03	0.999907	568	0	568	0	568	0	0	6	0.999999	509	6.80482e-07	509	1.36096e-06	509	2.6738e-09	3.79192e-08
	4.02	0.999905	572	0	572	0	572	0	0	6	0.999999	510	6.97911e-07	510	1.39582e-06	510	2.7369e-09	3.79192e-08
	4.01	0.999902	579	0	579	0	579	0	0	6	0.999999	511	7.15764e-07	511	1.43153e-06	511	2.80142e-09	3.79192e-08
	4	0.9999	602	0	602	0	602	0	0	6	0.999999	512	7.34051e-07	512	1.4681e-06	512	2.86739e-09	3.79192e-08
	3.9	0.999874	603	0	603	0	603	0	0	6	0.999999	513	7.52784e-07	513	1.50557e-06	513	2.93483e-09	3.79192e-08
	3.86	0.999862	604	0	604	0	604	0	0	6	0.999999	514	7.71974e-07	514	1.54395e-06	514	3.00379e-09	3.79192e-08
	3.85	0.999859	606	0	606	0	606	0	0	6	0.999999	515	7.91633e-07	515	1.58327e-06	515	3.0743e-09	3.79192e-08
	3.76	0.999826	607	0	607	0	607	0	0	6	0.999999	516	8.11772e-07	516	1.62354e-06	516	3.1464e-09	3.79192e-08
	3.68	0.999791	609	0	609	0	609	0	0	6	0.999999	517	8.32404e-07	517	1.66481e-06	517	3.22013e-09	3.79192e-08
	3.67	0.999786	610	0	610	0	610	0	0	6	0.999999	518	8.53543e-07	518	1.70709e-06	518	3.29553e-09	3.79192e-08
	3.64	0.999771	611	0	611	0	611	0	0	5.92	0.999999	519	8.752e-07	519	1.7504e-06	519	3.37264e-09	4.33134e-08
	3.63	0.999766	612	0	612	0	612	0	0	5.82	0.999998	520	8.9739e-07	520	1.79478e-06	520	3.4515e-09	4.43787e-08
	3.59	0.999743	613	0	613	0	613	0	0	5.63	0.999998	521	9.20126e-07	521	1.84025e-06	521	3.53215e-09	4.54719e-08
	3.57	0.999731	615	0	615	0	615	0	0	5.59	0.999997	522	9.43424e-07	522	1.88685e-06	522	3.61465e-09	4.6594e-08
	3.55	0.999718	616	0	616	0	616	0	0	5.58	0.999997	523	9.67297e-07	523	1.93459e-06	523	3.69903e-09	4.77458e-08
	3.53	0.999705	617	0	617	0	617	0	0	5.51	0.999997	524	9.91762e-07	524	1.98352e-06	524	3.78535e-09	4.89284e-08
	3.5	0.999684	618	0	618	0	618	0	0	5.5	0.999997	525	1.01683e-06	525	2.03367e-06	525	3.87365e-09	5.01427e-08
	3.48	0.999669	619	0	619	0	619	0	0	5.49	0.999997	526	1.04253e-06	526	2.08506e-06	526	3.96399e-09	5.13896e-08
	3.46	0.999653	620	0	620	0	620	0	0	5.47	0.999997	527	1.06887e-06	527	2.13773e-06	527	4.05642e-09	5.26703e-08
	3.45	0.999645	621	0	621	0	621	0	0	5.45	0.999996	528	1.09586e-06	528	2.19172e-06	528	4.15098e-09	5.39858e-08
	3.34	0.999543	622	0	622	0	622	0	0	5.43	0.999996	529	1.12353e-06	529	2.24706e-06	529	4.24775e-09	5.53373e-08
	3.24	0.999425	623	0	623	0	623	0	0	5.32	0.999995	530	1.15189e-06	530	2.30379e-06	530	4.34676e-09	5.67259e-08
	3.23	0.999411	624	0	624	0	624	0	0	5.31	0.999995	531	1.18097e-06	531	2.36194e-06	531	4.4481e-09	5.81529e-08
	3.21	0.999383	625	0	625	0	625	0	0	5.3	0.999995	532	1.21078e-06	532	2.42156e-06	532	4.55181e-09	5.96195e-08
	3.19	0.999354	626	0	626	0	626	0	0	5.28	0.999995	533	1.24134e-06	533	2.48269e-06	533	4.65795e-09	6.18966e-08
	3.18	0.999339	627	0	627	0	627	0	0	5.28	0.999995	534	1.27268e-06	534	2.54537e-06	534	4.76661e-09	6.18966e-08
	3.17	0.999324	628	0	628	0	628	0	0	5.24	0.999994	535	1.30482e-06	535	2.60964e-06	535	4.87783e-09	6.42704e-08
	3.13	0.999259	629	0	629	0	629	0	0	5.19	0.999994	536	1.33778e-06	536	2.67555e-06	536	4.9917e-09	6.59092e-08
	3.12	0.999241	630	0	630	0	630	0	0	5.18	0.999993	537	1.37157e-06	537	2.74315e-06	537	5.10828e-09	6.75947e-08
	3.1	0.999206	631	0	631	0	631	0	0	5.14	0.999993	538	1.40624e-06	538	2.81248e-06	538	5.22766e-09	7.02141e-08
	3.09	0.999187	632	0	632	0	632	0	0	5.14	0.999993	539	1.4418e-06	539	2.88359e-06	539	5.3499e-09	7.02141e-08
	3.07	0.999149	633	0	633	0	633	0	0	5.09	0.999992	540	1.47827e-06	540	2.95654e-06	540	5.47508e-09	7.2948e-08
	3.02	0.999045	634	0	634	0	634	0	0	5.08	0.999992	541	1.51569e-06	541	3.03138e-06	541	5.6033e-09	7.48372e-08
	3.01	0.999023	635	0	635	0	635	0	0	5.07	0.999991	542	1.55408e-06	542	3.10817e-06	542	5.73463e-09	7.67817e-08
	3	0.999	636	0	636	0	636	0	0	5.03	0.999991	543	1.59348e-06	543	3.18695e-06	543	5.86916e-09	7.87836e-08
	2.9	0.998741	637	0	637	0	637	0	0	5	0.99999	544	1.6339e-06	544	3.2678e-06	544	6.00699e-09	8.08449e-08
	2.89	0.998712	638	0	638	0	638	0	0	4.98	0.99999	545	1.67539e-06	545	3.35077e-06	545	6.1482e-09	8.29678e-08
	2.87	0.998651	639	0	639	0	639	0	0	4.97	0.999989	546	1.71796e-06	546	3.43593e-06	546	6.29291e-09	8.51543e-08
	2.78	0.99834	640	0	640	0	640	0	0	4.95	0.999989	547	1.76167e-06	547	3.52334e-06	547	6.4412e-09	8.74069e-08
	2.77	0.998302	641	0	641	0	641	0	0	4.84	0.999986	548	1.80653e-06	548	3.61307e-06	548	6.59319e-09	8.97279e-08
	2.7	0.998005	642	0	642	0	642	0	0	4.79	0.999984	549	1.8526e-06	549	3.70519e-06	549	6.74898e-09	9.21198e-08
	2.68	0.997911	643	0	643	0	643	0	0	4.63	0.999977	550	1.89989e-06	550	3.79978e-06	550	6.90869e-09	9.45852e-08
	2.58	0.99737	644	0	644	0	644	0	0	4.6	0.999975	551	1.94846e-06	551	3.89691e-06	551	7.07243e-09	9.71268e-08
	2.57	0.997308	645	0	645	0	645	0	0	4.57	0.999973	552	1.99833e-06	552	3.99666e-06	552	7.24033e-09	9.97475e-08
	2.56	0.997246	646	0	646	0	646	0	0	4.4	0.99996	553	2.04956e-06	553	4.09912e-06	553	7.41251e-09	1.0245e-07
	2.54	0.997116	647	0	647	0	647	0	0	4.38	0.999958	554	2.10218e-06	554	4.20436e-06	554	7.58909e-09	1.05238e-07
	2.53	0.997049	648	0	648	0	648	0	0	4.33	0.999953	555	2.15624e-06	555	4.31248e-06	555	7.77023e-09	1.08114e-07
	2.41	0.99611	649	0	649	0	649	0	0	4.28	0.999948	556	2.21178e-06	556	4.42356e-06	556	7.95605e-09	1.11082e-07
	2.37	0.995734	651	0	651	0	651	0	0	4.21	0.999938	557	2.26886e-06	557	4.53771e-06	557	8.1467e-09	1.14145e-07
	2.35	0.995533	653	0	653	0	653	0	0	4.19	0.999935	558	2.32751e-06	558	4.65502e-06	558	8.34233e-09	1.17307e-07
	2.3	0.994988	655	0	655	0	655	0	0	4.15	0.999929	559	2.3878e-06	559	4.7756e-06	559	8.54311e-09	1.22243e-07
	2.27	0.99463	656	0	656	0	656	0	0	4.15	0.999929	560	2.44977e-06	560	4.89954e-06	560	8.74919e-09	1.22243e-07
	2.24	0.994246	657	0	657	0	657	0	0	4.12	0.999924	561	2.51349e-06	561	5.02697e-06	561	8.96074e-09	1.27424e-07
	2.19	0.993543	658	0	658	0	658	0	0	4.11	0.999922	562	2.579e-06	562	5.158e-06	562	9.17794e-09	1.31022e-07
	2.18	0.993393	659	0	659	0	659	0	0	4.09	0.999919	563	2.64637e-06	563	5.29274e-06	563	9.40097e-09	1.34739e-07
	2.17	0.993239	660	0	660	0	660	0	0	4.08	0.999917	564	2.71566e-06	564	5.43133e-06	564	9.63002e-09	1.3858e-07
	2.16	0.993082	661	0	661	0	661	0	0	4.06	0.999913	565	2.78694e-06	565	5.57389e-06	565	9.86529e-09	1.42551e-07
	2.15	0.992921	663	0	663	0	663	0	0	4.05	0.999911	566	2.86027e-06	566	5.72055e-06	566	1.0107e-08	1.46657e-07
	2.14	0.992756	665	0	665	0	665	0	0	4.04	0.999909	567	2.93573e-06	567	5.87146e-06	567	1.03553e-08	1.50903e-07
	2.13	0.992587	667	0	667	0	667	0	0	4.03	0.999907	568	3.01338e-06	568	6.02676e-06	568	1.06105e-08	1.55295e-07
	2.1	0.992057	668	0	668	0	668	0	0	4.02	0.999905	569	3.0933e-06	569	6.1866e-06	569	1.08728e-08	1.66953e-07
	2.05	0.991087	670	0	670	0	670	0	0	4.02	0.999905	570	3.17558e-06	570	6.35115e-06	570	1.11424e-08	1.66953e-07
	2.03	0.990667	673	0	673	0	673	0	0	4.02	0.999905	571	3.26028e-06	571	6.52057e-06	571	1.14196e-08	1.66953e-07
	2.02	0.99045	678	0	678	0	678	0	0	4.02	0.999905	572	3.34751e-06	572	6.69502e-06	572	1.17046e-08	1.66953e-07
	2.01	0.990228	690	0	690	0	690	0	0	4.01	0.999902	573	3.43735e-06	573	6.87469e-06	573	1.19977e-08	1.96466e-07
	2	0.99	730	0	730	0	730	0	0	4.01	0.999902	574	3.52988e-06	574	7.05977e-06	574	1.22992e-08	1.96466e-07
	1.87	0.98651	731	0	731	0	731	0	0	4.01	0.999902	575	3.62522e-06	575	7.25044e-06	575	1.26095e-08	1.96466e-07
	1.83	0.985209	733	0	733	0	733	0	0	4.01	0.999902	576	3.72346e-06	576	7.44692e-06	576	1.29287e-08	1.96466e-07
	1.82	0.984864	735	0	735	0	735	0	0	4.01	0.999902	577	3.8247e-06	577	7.6494e-06	577	1.32572e-08	1.96466e-07
	1.81	0.984512	736	0	736	0	736	0	0	4.01	0.999902	578	3.92906e-06	578	7.85812e-06	578	1.35954e-08	1.96466e-07
	1.73	0.981379	737	0	737	0	737	0	0	4.01	0.999902	579	4.03665e-06	579	8.07331e-06	579	1.39435e-08	1.96466e-07
	1.7	0.980047	739	0	739	0	739	0	0	4	0.9999	580	4.1476e-06	580	8.2952e-06	580	1.43021e-08	3.14918e-07
	1.61	0.975453	741	0	741	0	741	0	0	4	0.9999	581	4.26202e-06	581	8.52404e-06	581	1.46713e-08	3.14918e-07
	1.55	0.971816	742	0	742	0	742	0	0	4	0.9999	582	4.38005e-06	582	8.7601e-06	582	1.50517e-08	3.14918e-07
	1.53	0.970488	743	0	743	0	743	0	0	4	0.9999	583	4.50182e-06	583	9.00364e-06	583	1.54436e-08	3.14918e-07
	1.52	0.9698	744	0	744	0	744	0	0	4	0.9999	584	4.62748e-06	584	9.25497e-06	584	1.58475e-08	3.14918e-07
	1.51	0.969097	747	0	747	0	747	0	0	4	0.9999	585	4.75718e-06	585	9.51437e-06	585	1.62639e-08	3.14918e-07
	1.45	0.964519	748	0	748	0	748	0	0	4	0.9999	586	4.89108e-06	586	9.78215e-06	586	1.66931e-08	3.14918e-07
	1.44	0.963692	749	0	749	0	749	0	0	4	0.9999	587	5.02933e-06	587	1.00587e-05	587	1.71357e-08	3.14918e-07
	1.35	0.955332	750	0	750	0	750	0	0	4	0.9999	588	5.1721e-06	588	1.03442e-05	588	1.75922e-08	3.14918e-07
	1.34	0.954291	753	0	753	0	753	0	0	4	0.9999	589	5.31959e-06	589	1.06392e-05	589	1.80631e-08	3.14918e-07
	1.28	0.947519	754	0	754	0	754	0	0	4	0.9999	590	5.47197e-06	590	1.09439e-05	590	1.8549e-08	3.14918e-07
	1.26	0.945046	755	0	755	0	755	0	0	4	0.9999	591	5.62943e-06	591	1.12589e-05	591	1.90505e-08	3.14918e-07
	1.23	0.941116	756	0	756	0	756	0	0	4	0.9999	592	5.7922e-06	592	1.15844e-05	592	1.95682e-08	3.14918e-07
	1.18	0.933931	758	0	758	0	758	0	0	4	0.9999	593	5.96047e-06	593	1.19209e-05	593	2.01028e-08	3.14918e-07
	1.1	0.920567	760	0	760	0	760	0	0	4	0.9999	594	6.13447e-06	594	1.22689e-05	594	2.06548e-08	3.14918e-07
	1.08	0.916824	761	0	761	0	761	0	0	4	0.9999	595	6.31445e-06	595	1.26289e-05	595	2.1225e-08	3.14918e-07
	1.05	0.910875	762	0	762	0	762	0	0	4	0.9999	596	6.50064e-06	596	1.30013e-05	596	2.18142e-08	3.14918e-07
	0.94	0.885185	763	0	763	0	763	0	0	4	0.9999	597	6.69331e-06	597	1.33866e-05	597	2.24232e-08	3.14918e-07
	0.92	0.879774	764	0	764	0	764	0	0	4	0.9999	598	6.89273e-06	598	1.37855e-05	598	2.30526e-08	3.14918e-07
	0.91	0.876973	765	1	764	2	766	0.00261097	0.00256739	4	0.9999	599	7.09918e-06	599	1.41984e-05	599	2.37034e-08	3.14918e-07
	0.89	0.871175	766	1	765	2	767	0.00260756	0.00256739	4	0.9999	600	7.31296e-06	600	1.46259e-05	600	2.43765e-08	3.14918e-07
	0.82	0.848644	767	1	766	2	768	0.00260417	0.00256739	4	0.9999	601	7.53439e-06	601	1.50688e-05	601	2.50729e-08	3.14918e-07
	0.79	0.837819	769	1	768	2	770	0.0025974	0.00256739	4	0.9999	602	7.7638e-06	602	1.55276e-05	602	2.57934e-08	3.14918e-07
	0.76	0.82622	770	1	769	2	771	0.00259403	0.00256739	3.9	0.999874	603	8.00153e-06	603	1.60031e-05	603	2.65391e-08	4.75433e-07
	0.74	0.81803	772	1	771	2	773	0.00258732	0.00256739	3.86	0.999862	604	8.24795e-06	604	1.64959e-05	604	2.73111e-08	4.92807e-07
	0.72	0.809454	774	1	773	2	775	0.00258065	0.00256739	3.85	0.999859	605	8.50344e-06	605	1.70069e-05	605	2.81106e-08	5.20315e-07
	0.7	0.800474	775	1	774	2	776	0.00257732	0.00256739	3.85	0.999859	606	8.76841e-06	606	1.75368e-05	606	2.89386e-08	5.20315e-07
	0.68	0.79107	776	1	775	2	777	0.002574	0.00256739	3.76	0.999826	607	9.04327e-06	607	1.80865e-05	607	2.97966e-08	5.49681e-07
	0.66	0.781224	777	1	776	2	778	0.00257069	0.00256739	3.68	0.999791	608	9.32847e-06	608	1.86569e-05	608	3.06857e-08	5.8105e-07
	0.62	0.760117	778	1	777	2	779	0.00256739	0.00256739	3.68	0.999791	609	9.62448e-06	609	1.9249e-05	609	3.16075e-08	5.8105e-07
	0.61	0.754529	778	2	776	4	780	0.00512821	0.00512821	3.67	0.999786	610	9.93179e-06	610	1.98636e-05	610	3.25632e-08	6.14583e-07
	0.58	0.736973	779	3	776	6	782	0.00767263	0.00760456	3.64	0.999771	611	1.02509e-05	611	2.05018e-05	611	3.35546e-08	6.38225e-07
	0.56	0.724577	780	3	777	6	783	0.00766284	0.00760456	3.63	0.999766	612	1.05824e-05	612	2.11649e-05	612	3.45831e-08	6.62961e-07
	0.53	0.704879	782	3	779	6	785	0.00764331	0.00760456	3.59	0.999743	613	1.09269e-05	613	2.18538e-05	613	3.56505e-08	6.88849e-07
	0.52	0.698005	783	3	780	6	786	0.00763359	0.00760456	3.57	0.999731	614	1.12849e-05	614	2.25698e-05	614	3.67586e-08	7.29979e-07
	0.5	0.683772	784	3	781	6	787	0.00762389	0.00760456	3.57	0.999731	615	1.16571e-05	615	2.33142e-05	615	3.79092e-08	7.29979e-07
	0.48	0.668869	785	3	782	6	788	0.00761421	0.00760456	3.55	0.999718	616	1.20441e-05	616	2.40883e-05	616	3.91044e-08	7.74069e-07
	0.46	0.653263	786	3	783	6	789	0.00760456	0.00760456	3.53	0.999705	617	1.24468e-05	617	2.48936e-05	617	4.03461e-08	8.05228e-07
	0.44	0.636922	786	4	782	8	790	0.0101266	0.0101266	3.5	0.999684	618	1.28658e-05	618	2.57315e-05	618	4.16368e-08	8.37891e-07
	0.42	0.619811	788	6	782	12	794	0.0151134	0.0150754	3.48	0.999669	619	1.33019e-05	619	2.66037e-05	619	4.29786e-08	8.72141e-07
	0.41	0.610955	789	6	783	12	795	0.0150943	0.0150754	3.46	0.999653	620	1.37559e-05	620	2.75119e-05	620	4.4374e-08	9.08068e-07
	0.4	0.601893	790	6	784	12	796	0.0150754	0.0150754	3.45	0.999645	621	1.42289e-05	621	2.84577e-05	621	4.58256e-08	9.45766e-07
	0.38	0.583131	790	7	783	14	797	0.0175659	0.0175659	3.34	0.999543	622	1.47216e-05	622	2.94431e-05	622	4.73362e-08	9.85337e-07
	0.37	0.57342	791	8	783	16	799	0.020025	0.0199501	3.24	0.999425	623	1.52351e-05	623	3.04701e-05	623	4.89087e-08	1.02689e-06
	0.34	0.542912	792	8	784	16	800	0.02	0.0199501	3.23	0.999411	624	1.57704e-05	624	3.15407e-05	624	5.05461e-08	1.07053e-06
	0.33	0.532265	793	8	785	16	801	0.019975	0.0199501	3.21	0.999383	625	1.63286e-05	625	3.26572e-05	625	5.22516e-08	1.11638e-06
	0.32	0.52137	794	8	786	16	802	0.0199501	0.0199501	3.19	0.999354	626	1.6911e-05	626	3.38219e-05	626	5.40286e-08	1.16458e-06
	0.3	0.498813	794	9	785	18	803	0.0224159	0.0224159	3.18	0.999339	627	1.75186e-05	627	3.50373e-05	627	5.58808e-08	1.21526e-06
	0.29	0.487139	796	10	786	20	806	0.0248139	0.0248139	3.17	0.999324	628	1.8153e-05	628	3.6306e-05	628	5.7812e-08	1.26857e-06
	0.28	0.475193	797	11	786	22	808	0.0272277	0.0272277	3.13	0.999259	629	1.88154e-05	629	3.76307e-05	629	5.98263e-08	1.32466e-06
	0.27	0.462968	798	12	786	24	810	0.0296296	0.0295203	3.12	0.999241	630	1.95073e-05	630	3.90146e-05	630	6.19279e-08	1.3837e-06
	0.26	0.450459	799	12	787	24	811	0.0295931	0.0295203	3.1	0.999206	631	2.02303e-05	631	4.04606e-05	631	6.41213e-08	1.44586e-06
	0.25	0.437659	801	12	789	24	813	0.0295203	0.0295203	3.09	0.999187	632	2.0986e-05	632	4.19721e-05	632	6.64115e-08	1.51134e-06
	0.24	0.42456	802	14	788	28	816	0.0343137	0.0343137	3.07	0.999149	633	2.17763e-05	633	4.35526e-05	633	6.88034e-08	1.58034e-06
	0.23	0.411156	803	15	788	30	818	0.0366748	0.0366748	3.02	0.999045	634	2.26029e-05	634	4.52058e-05	634	7.13025e-08	1.65308e-06
	0.21	0.383405	804	16	788	32	820	0.0390244	0.0389294	3.01	0.999023	635	2.34679e-05	635	4.69358e-05	635	7.39146e-08	1.72978e-06
	0.2	0.369043	806	16	790	32	822	0.0389294	0.0389294	3	0.999	636	2.43733e-05	636	4.87466e-05	636	7.66457e-08	1.81069e-06
	0.18	0.339307	806	17	789	34	823	0.0413123	0.0413123	2.9	0.998741	637	2.53215e-05	637	5.06429e-05	637	7.95022e-08	1.89608e-06
	0.17	0.323917	807	18	789	36	825	0.0436364	0.0436364	2.89	0.998712	638	2.63147e-05	638	5.26294e-05	638	8.24912e-08	1.98623e-06
	0.16	0.308169	807	20	787	40	827	0.0483676	0.0483676	2.87	0.998651	639	2.73555e-05	639	5.4711e-05	639	8.56198e-08	2.08144e-06
	0.15	0.292054	808	22	786	44	830	0.053012	0.053012	2.78	0.99834	640	2.84466e-05	640	5.68933e-05	640	8.88958e-08	2.18202e-06
	0.14	0.275564	809	25	784	50	834	0.059952	0.059952	2.77	0.998302	641	2.95909e-05	641	5.91819e-05	641	9.23274e-08	2.28834e-06
	0.13	0.25869	810	27	783	54	837	0.0645161	0.0645161	2.7	0.998005	642	3.07915e-05	642	6.15829e-05	642	9.59235e-08	2.40076e-06
	0.12	0.241422	810	28	782	56	838	0.0668258	0.0668258	2.68	0.997911	643	3.20514e-05	643	6.41029e-05	643	9.96934e-08	2.51967e-06
	0.11	0.223753	811	31	780	62	842	0.0736342	0.0736342	2.58	0.99737	644	3.33743e-05	644	6.67487e-05	644	1.03647e-07	2.64551e-06
	0.1	0.205672	812	33	779	66	845	0.0781065	0.0780142	2.57	0.997308	645	3.47639e-05	645	6.95277e-05	645	1.07795e-07	2.77872e-06
	0.09	0.187169	813	33	780	66	846	0.0780142	0.0780142	2.56	0.997246	646	3.62239e-05	646	7.24479e-05	646	1.12148e-07	2.91981e-06
	0.08	0.168236	814	36	778	72	850	0.0847059	0.0847059	2.54	0.997116	647	3.77588e-05	647	7.55176e-05	647	1.1672e-07	3.06929e-06
	0.07	0.148862	820	40	780	80	860	0.0930233	0.0930233	2.53	0.997049	648	3.93728e-05	648	7.87457e-05	648	1.21521e-07	3.22773e-06
	0.06	0.129036	825	48	777	96	873	0.109966	0.109966	2.41	0.99611	649	4.10709e-05	649	8.21418e-05	649	1.26567e-07	3.39574e-06
	0.05	0.108749	828	58	770	116	886	0.130926	0.130926	2.37	0.995734	650	4.28581e-05	650	8.57163e-05	650	1.31871e-07	3.66713e-06
										2.37	0.995734	651	4.47399e-05	651	8.94799e-05	651	1.3745e-07	3.66713e-06
										2.35	0.995533	652	4.67222e-05	652	9.34443e-05	652	1.4332e-07	4.069e-06
										2.35	0.995533	653	4.88111e-05	653	9.76222e-05	653	1.49498e-07	4.069e-06
										2.3	0.994988	654	5.10134e-05	654	0.000102027	654	1.56004e-07	4.52261e-06
										2.3	0.994988	655	5.33362e-05	655	0.000106672	655	1.62859e-07	4.52261e-06
										2.27	0.99463	656	5.57871e-05	656	0.000111574	656	1.70083e-07	4.90128e-06
										2.24	0.994246	657	5.83745e-05	657	0.000116749	657	1.777e-07	5.17403e-06
										2.19	0.993543	658	6.11071e-05	658	0.000122214	658	1.85736e-07	5.46438e-06
										2.18	0.993393	659	6.39943e-05	659	0.000127989	659	1.94216e-07	5.77361e-06
										2.17	0.993239	660	6.70463e-05	660	0.000134093	660	2.03171e-07	6.10309e-06
										2.16	0.993082	661	7.0274e-05	661	0.000140548	661	2.12629e-07	6.45433e-06
										2.15	0.992921	662	7.3689e-05	662	0.000147378	662	2.22625e-07	7.0255e-06
										2.15	0.992921	663	7.73038e-05	663	0.000154608	663	2.33194e-07	7.0255e-06
										2.14	0.992756	664	8.1132e-05	664	0.000162264	664	2.44374e-07	7.87931e-06
										2.14	0.992756	665	8.51881e-05	665	0.000170376	665	2.56205e-07	7.87931e-06
										2.13	0.992587	666	8.94877e-05	666	0.000178975	666	2.68732e-07	8.85365e-06
										2.13	0.992587	667	9.40476e-05	667	0.000188095	667	2.82002e-07	8.85365e-06
										2.1	0.992057	668	9.88859e-05	668	0.000197772	668	2.96065e-07	9.67492e-06
										2.05	0.991087	669	0.000104022	669	0.000208044	669	3.10978e-07	1.0584e-05
										2.05	0.991087	670	0.000109477	670	0.000218954	670	3.26797e-07	1.0584e-05
										2.03	0.990667	671	0.000115274	671	0.000230548	671	3.43588e-07	1.23233e-05
										2.03	0.990667	672	0.000121437	672	0.000242873	672	3.61418e-07	1.23233e-05
										2.03	0.990667	673	0.000127992	673	0.000255984	673	3.80362e-07	1.23233e-05
										2.02	0.99045	674	0.000134968	674	0.000269936	674	4.00499e-07	1.5824e-05
										2.02	0.99045	675	0.000142396	675	0.000284793	675	4.21915e-07	1.5824e-05
										2.02	0.99045	676	0.00015031	676	0.00030062	676	4.44704e-07	1.5824e-05
										2.02	0.99045	677	0.000158745	677	0.00031749	677	4.68965e-07	1.5824e-05
										2.02	0.99045	678	0.00016774	678	0.00033548	678	4.94808e-07	1.5824e-05
										2.01	0.990228	679	0.000177338	679	0.000354676	679	5.22351e-07	2.76845e-05
										2.01	0.990228	680	0.000187585	680	0.00037517	680	5.5172e-07	2.76845e-05
										2.01	0.990228	681	0.00019853	681	0.00039706	681	5.83054e-07	2.76845e-05
										2.01	0.990228	682	0.000210227	682	0.000420454	682	6.16502e-07	2.76845e-05
										2.01	0.990228	683	0.000222735	683	0.000445471	683	6.52226e-07	2.76845e-05
										2.01	0.990228	684	0.000236118	684	0.000472236	684	6.90403e-07	2.76845e-05
										2.01	0.990228	685	0.000250444	684.999	0.000500888	685	7.31223e-07	2.76845e-05
										2.01	0.990228	686	0.000265788	685.999	0.000531577	686	7.74893e-07	2.76845e-05
										2.01	0.990228	687	0.000282233	686.999	0.000564466	687	8.2164e-07	2.76845e-05
										2.01	0.990228	688	0.000299867	687.999	0.000599734	688	8.71707e-07	2.76845e-05
										2.01	0.990228	689	0.000318787	688.999	0.000637574	689	9.25362e-07	2.76845e-05
										2.01	0.990228	690	0.000339099	689.999	0.000678197	690	9.82895e-07	2.76845e-05
										2	0.99	691	0.000360917	690.999	0.000721833	691	1.04462e-06	0.000198961
										2	0.99	692	0.000384366	691.999	0.000768733	692	1.11089e-06	0.000198961
										2	0.99	693	0.000409585	692.999	0.00081917	693	1.18206e-06	0.000198961
										2	0.99	694	0.000436722	693.999	0.000873445	694	1.25857e-06	0.000198961
										2	0.99	695	0.000465941	694.999	0.000931882	695	1.34084e-06	0.000198961
										2	0.99	696	0.000497421	695.999	0.000994841	696	1.42937e-06	0.000198961
										2	0.99	696.999	0.000531356	696.999	0.00106271	697	1.52469e-06	0.000198961
										2	0.99	697.999	0.000567962	697.999	0.00113592	698	1.6274e-06	0.000198961
										2	0.99	698.999	0.000607471	698.999	0.00121494	699	1.73812e-06	0.000198961
										2	0.99	699.999	0.000650142	699.999	0.00130028	700	1.85755e-06	0.000198961
										2	0.99	700.999	0.000696256	700.999	0.00139251	701	1.98647e-06	0.000198961
										2	0.99	701.999	0.000746123	701.999	0.00149225	702	2.12571e-06	0.000198961
										2	0.99	702.999	0.000800081	702.998	0.00160016	703	2.27619e-06	0.000198961
										2	0.99	703.999	0.000858503	703.998	0.00171701	704	2.43893e-06	0.000198961
										2	0.99	704.999	0.0009218	704.998	0.0018436	705	2.61504e-06	0.000198961
										2	0.99	705.999	0.000990423	705.998	0.00198085	706	2.80573e-06	0.000198961
										2	0.99	706.999	0.00106487	706.998	0.00212974	707	3.01236e-06	0.000198961
										2	0.99	707.999	0.00114568	707.998	0.00229137	708	3.23639e-06	0.000198961
										2	0.99	708.999	0.00123347	708.998	0.00246694	709	3.47946e-06	0.000198961
										2	0.99	709.999	0.00132889	709.997	0.00265779	710	3.74336e-06	0.000198961
										2	0.99	710.999	0.00143269	710.997	0.00286538	711	4.03006e-06	0.000198961
										2	0.99	711.998	0.00154566	711.997	0.00309133	712	4.34175e-06	0.000198961
										2	0.99	712.998	0.00166872	712.997	0.00333743	713	4.68083e-06	0.000198961
										2	0.99	713.998	0.00180283	713.996	0.00360567	714	5.04996e-06	0.000198961
										2	0.99	714.998	0.00194911	714.996	0.00389823	715	5.45207e-06	0.000198961
										2	0.99	715.998	0.00210877	715.996	0.00421754	716	5.89042e-06	0.000198961
										2	0.99	716.998	0.00228315	716.995	0.00456629	717	6.36861e-06	0.000198961
										2	0.99	717.998	0.00247373	717.995	0.00494746	718	6.89061e-06	0.000198961
										2	0.99	718.997	0.00268218	718.995	0.00536435	719	7.46085e-06	0.000198961
										2	0.99	719.997	0.00291032	719.994	0.00582064	720	8.08422e-06	0.000198961
										2	0.99	720.997	0.0031602	720.994	0.0063204	721	8.76616e-06	0.000198961
										2	0.99	721.997	0.00343408	721.993	0.00686816	722	9.51269e-06	0.000198961
										2	0.99	722.996	0.00373449	722.993	0.00746898	723	1.03305e-05	0.000198961
										2	0.99	723.996	0.00406423	723.992	0.00812846	724	1.12271e-05	0.000198961
										2	0.99	724.996	0.00442642	724.991	0.00885285	725	1.22108e-05	0.000198961
										2	0.99	725.995	0.00482456	725.99	0.00964913	726	1.32908e-05	0.000198961
										2	0.99	726.995	0.00526254	726.989	0.0105251	727	1.44774e-05	0.000198961
										2	0.99	727.994	0.00574468	727.989	0.0114894	728	1.57821e-05	0.000198961
										2	0.99	728.994	0.00627584	728.987	0.0125517	729	1.72177e-05	0.000198961
										2	0.99	729.993	0.00686143	729.986	0.0137229	730	1.87985e-05	0.000198961
										1.87	0.98651	730.992	0.00750753	730.985	0.0150151	731	2.05404e-05	0.00129162
										1.83	0.985209	731.992	0.0082209	731.984	0.0164418	732	2.24615e-05	0.00149894
										1.83	0.985209	732.991	0.00900915	732.982	0.0180183	733	2.45816e-05	0.00149894
										1.82	0.984864	733.99	0.00988079	733.98	0.0197616	734	2.69231e-05	0.00183285
										1.82	0.984864	734.989	0.0108454	734.978	0.0216907	735	2.95112e-05	0.00183285
										1.81	0.984512	735.988	0.0119136	735.976	0.0238272	736	3.23739e-05	0.00213547
										1.73	0.981379	736.987	0.0130975	736.974	0.0261951	737	3.55428e-05	0.00236672
										1.7	0.980047	737.986	0.0144107	737.971	0.0288213	738	3.90533e-05	0.00276531
										1.7	0.980047	738.984	0.0158682	738.968	0.0317364	739	4.29451e-05	0.00276531
										1.61	0.975453	739.983	0.0174873	739.965	0.0349746	740	4.72629e-05	0.00341209
										1.61	0.975453	740.981	0.0192871	740.961	0.0385742	741	5.2057e-05	0.00341209
										1.55	0.971816	741.979	0.0212894	741.957	0.0425788	742	5.73838e-05	0.00400254
										1.53	0.970488	742.976	0.0235186	742.953	0.0470371	743	6.3307e-05	0.00445606
										1.52	0.9698	743.974	0.0260022	743.948	0.0520044	744	6.98984e-05	0.00496466
										1.51	0.969097	744.971	0.0287713	744.942	0.0575427	745	7.72385e-05	0.00617625
										1.51	0.969097	745.968	0.0318611	745.936	0.0637222	746	8.54185e-05	0.00617625
										1.51	0.969097	746.965	0.0353111	746.929	0.0706222	747	9.45411e-05	0.00617625
										1.45	0.964519	747.961	0.0391661	747.922	0.0783321	748	0.000104722	0.00770572
										1.44	0.963692	748.957	0.0434765	748.913	0.0869531	749	0.000116092	0.0086162
										1.35	0.955332	749.952	0.0482997	749.903	0.0965993	750	0.000128799	0.00964087
										1.34	0.954291	750.946	0.0537	750.893	0.1074	751	0.000143009	0.0120943
										1.34	0.954291	751.94	0.0597506	751.88	0.119501	752	0.000158911	0.0120943
										1.34	0.954291	752.933	0.0665339	752.867	0.133068	753	0.000176717	0.0120943
										1.28	0.947519	753.926	0.0741433	753.852	0.148287	754	0.000196667	0.01521
										1.26	0.945046	754.917	0.0826842	754.835	0.165368	755	0.000219031	0.0170719
										1.23	0.941116	755.908	0.0922757	755.815	0.184551	756	0.000244116	0.0191719
										1.18	0.933931	756.897	0.103053	756.794	0.206105	757	0.000272266	0.0228369
										1.18	0.933931	757.885	0.115166	757.77	0.230333	758	0.000303869	0.0228369
										1.1	0.920567	758.871	0.128788	758.742	0.257577	759	0.000339364	0.0288773
										1.1	0.920567	759.856	0.144112	759.712	0.288224	760	0.000379242	0.0288773
										1.08	0.916824	760.839	0.161353	760.677	0.322707	761	0.000424056	0.0344629
										1.05	0.910875	761.819	0.180757	761.638	0.361514	762	0.000474428	0.0387844
										0.94	0.885185	762.797	0.202596	762.595	0.405191	763	0.00053105	0.0436521
										0.92	0.879774	763.773	0.227175	763.546	0.454351	764	0.0005947	0.0491309
										0.91	0.876973	764.745	0.254837	764.49	0.509673	765	0.00066624	0.0586506
										0.91	0.876973	765.714	0.285959	765.428	0.571918	766	0.000746629	0.0586506
										0.89	0.871175	766.679	0.320962	766.358	0.641923	767	0.000836928	0.0699671
										0.82	0.848644	767.64	0.360308	767.279	0.720617	768	0.000938303	0.078651
										0.79	0.837819	768.595	0.404507	768.191	0.809014	769	0.00105203	0.0936112
										0.79	0.837819	769.546	0.454112	769.092	0.908224	770	0.00117951	0.0936112
										0.76	0.82622	770.49	0.509725	769.981	1.01945	771	0.00132224	0.111171
										0.74	0.81803	771.428	0.571991	770.856	1.14398	772	0.00148184	0.131638
										0.74	0.81803	772.358	0.6416	771.717	1.2832	773	0.00166002	0.131638
										0.72	0.809454	773.281	0.719277	772.561	1.43855	774	0.0018586	0.163925
										0.72	0.809454	774.194	0.805781	773.388	1.61156	775	0.00207944	0.163925
										0.7	0.800474	775.098	0.901892	774.196	1.80378	776	0.00232446	0.192155
										0.68	0.79107	775.992	1.0084	774.983	2.0168	777	0.00259562	0.212947
										0.66	0.781224	776.874	1.12609	775.748	2.25217	778	0.00289482	0.235311
										0.62	0.760117	777.744	1.25572	776.489	2.51144	779	0.00322393	0.259206
										0.61	0.754529	778.602	1.39802	777.204	2.79605	780	0.00358468	0.284553
										0.58	0.736973	779.446	1.55367	777.893	3.10734	781	0.00397866	0.325036
										0.58	0.736973	780.277	1.72324	778.554	3.44648	782	0.00440727	0.325036
										0.56	0.724577	781.093	1.90724	779.186	3.81449	783	0.00487163	0.367969
										0.53	0.704879	781.894	2.10606	779.788	4.21211	784	0.00537259	0.412634
										0.53	0.704879	782.68	2.31994	780.36	4.63989	785	0.00591068	0.412634
										0.52	0.698005	783.451	2.54904	780.902	5.09808	786	0.0064861	0.458191
										0.5	0.683772	784.207	2.79334	781.413	5.58668	787	0.00709871	0.488615
										0.48	0.668869	784.947	3.05272	781.895	6.10544	788	0.00774802	0.518776
										0.46	0.653263	785.673	3.32691	782.346	6.65383	789	0.00843324	0.548424
										0.44	0.636922	786.384	3.61556	782.769	7.23113	790	0.00915333	0.577337
										0.42	0.619811	787.082	3.9182	783.164	7.8364	791	0.00990696	0.645217
										0.42	0.619811	787.766	4.23428	783.531	8.46857	792	0.0106926	0.645217
										0.42	0.619811	788.437	4.56321	783.874	9.12642	793	0.0115087	0.645217
										0.42	0.619811	789.096	4.90433	784.191	9.80866	794	0.0123535	0.645217
										0.41	0.610955	789.743	5.25698	784.486	10.514	795	0.0132251	0.705361
										0.4	0.601893	790.38	5.62049	784.759	11.241	796	0.0141218	0.72707
										0.38	0.583131	791.006	5.99418	785.012	11.9884	797	0.0150419	0.747442
										0.37	0.57342	791.623	6.37742	785.245	12.7548	798	0.0159835	0.775583
										0.37	0.57342	792.23	6.76957	785.461	13.5391	799	0.0169451	0.775583
										0.34	0.542912	792.83	7.17005	785.66	14.3401	800	0.0179251	0.801006
										0.33	0.532265	793.422	7.57831	785.843	15.1566	801	0.0189221	0.816572
										0.32	0.52137	794.006	7.99386	786.012	15.9877	802	0.0199348	0.83113
										0.3	0.498813	794.584	8.41622	786.168	16.8324	803	0.0209619	0.844765
										0.29	0.487139	795.155	8.84499	786.31	17.69	804	0.0220025	0.869616
										0.29	0.487139	795.72	9.27978	786.44	18.5596	805	0.0230554	0.869616
										0.29	0.487139	796.28	9.72027	786.559	19.4405	806	0.0241198	0.869616
										0.28	0.475193	796.834	10.1661	786.668	20.3323	807	0.0251949	0.89697
										0.28	0.475193	797.383	10.6172	786.766	21.2343	808	0.0262801	0.89697
										0.27	0.462968	797.927	11.0731	786.854	22.1461	809	0.0273747	0.916583
										0.27	0.462968	798.466	11.5337	786.933	23.0674	810	0.0284782	0.916583
										0.26	0.450459	799.001	11.9988	787.002	23.9976	811	0.0295902	0.930284
										0.25	0.437659	799.532	12.4683	787.063	24.9366	812	0.0307102	0.943307
										0.25	0.437659	800.058	12.9421	787.116	25.8842	813	0.0318378	0.943307
										0.24	0.42456	800.58	13.42	787.16	26.8399	814	0.0329729	0.963876
										0.24	0.42456	801.098	13.9019	787.196	27.8038	815	0.0341151	0.963876
										0.24	0.42456	801.612	14.3878	787.224	28.7756	816	0.0352642	0.963876
										0.23	0.411156	802.122	14.8776	787.245	29.7552	817	0.0364201	0.983449
										0.23	0.411156	802.629	15.3712	787.258	30.7425	818	0.0375825	0.983449
										0.21	0.383405	803.131	15.8687	787.263	31.7373	819	0.0387513	0.998643
										0.21	0.383405	803.63	16.3699	787.26	32.7397	820	0.0399265	0.998643
										0.2	0.369043	804.125	16.8748	787.25	33.7496	821	0.0411079	1
										0.2	0.369043	804.617	17.3834	787.233	34.7669	822	0.0422955	1
										0.18	0.339307	805.104	17.8958	787.208	35.7915	823	0.0434891	1
										0.17	0.323917	805.588	18.4118	787.176	36.8236	824	0.0446888	1
										0.17	0.323917	806.069	18.9315	787.137	37.8629	825	0.0458945	1
										0.16	0.308169	806.545	19.4548	787.09	38.9096	826	0.0471061	1
										0.16	0.308169	807.018	19.9818	787.036	39.9637	827	0.0483237	1
										0.15	0.292054	807.487	20.5125	786.975	41.0251	828	0.0495472	1
										0.15	0.292054	807.953	21.0469	786.906	42.0938	829	0.0507766	1
										0.15	0.292054	808.415	21.5849	786.83	43.1698	830	0.0520119	1
										0.14	0.275564	808.873	22.1266	786.747	44.2533	831	0.053253	1
										0.14	0.275564	809.328	22.672	786.656	45.3441	832	0.0545001	1
										0.14	0.275564	809.779	23.2211	786.558	46.4423	833	0.0557531	1
										0.14	0.275564	810.226	23.774	786.452	47.5479	834	0.0570119	1
										0.13	0.25869	810.67	24.3305	786.339	48.661	835	0.0582766	1
										0.13	0.25869	811.109	24.8908	786.218	49.7815	836	0.0595473	1
										0.13	0.25869	811.545	25.4548	786.09	50.9096	837	0.0608238	1
										0.12	0.241422	811.977	26.0225	785.955	52.0451	838	0.0621063	1
										0.11	0.223753	812.406	26.5941	785.812	53.1882	839	0.0633947	1
										0.11	0.223753	812.831	27.1694	785.661	54.3388	840	0.0646891	1
										0.11	0.223753	813.251	27.7485	785.503	55.4971	841	0.0659894	1
										0.11	0.223753	813.669	28.3315	785.337	56.6629	842	0.0672957	1
										0.1	0.205672	814.082	28.9182	785.164	57.8365	843	0.0686079	1
										0.1	0.205672	814.491	29.5088	784.982	59.0177	844	0.0699261	1
										0.1	0.205672	814.897	30.1033	784.793	60.2066	845	0.0712504	1
										0.09	0.187169	815.298	30.7016	784.597	61.4032	846	0.0725806	1
										0.08	0.168236	815.696	31.3038	784.392	62.6076	847	0.0739169	1
										0.08	0.168236	816.09	31.9099	784.18	63.8199	848	0.0752593	1
										0.08	0.168236	816.48	32.52	783.96	65.0399	849	0.0766077	1
										0.08	0.168236	816.866	33.1339	783.732	66.2678	850	0.0779622	1
										0.07	0.148862	817.248	33.7518	783.496	67.5036	851	0.0793227	1
										0.07	0.148862	817.626	34.3737	783.253	68.7474	852	0.0806894	1
										0.07	0.148862	818	34.9995	783.001	69.999	853	0.0820622	1
										0.07	0.148862	818.371	35.6293	782.741	71.2587	854	0.0834411	1
										0.07	0.148862	818.737	36.2632	782.474	72.5263	855	0.0848261	1
										0.07	0.148862	819.099	36.901	782.198	73.8021	856	0.0862173	1
										0.07	0.148862	819.457	37.5429	781.914	75.0858	857	0.0876147	1
										0.07	0.148862	819.811	38.1889	781.622	76.3777	858	0.0890183	1
										0.07	0.148862	820.161	38.8389	781.322	77.6777	859	0.0904281	1
										0.07	0.148862	820.507	39.493	781.014	78.9859	860	0.0918441	1
										0.06	0.129036	820.849	40.1512	780.698	80.3023	861	0.0932663	1
										0.06	0.129036	821.187	40.8135	780.373	81.6269	862	0.0946948	1
										0.06	0.129036	821.52	41.4799	780.04	82.9598	863	0.0961295	1
										0.06	0.129036	821.85	42.1505	779.699	84.3009	864	0.0975705	1
										0.06	0.129036	822.175	42.8252	779.35	85.6504	865	0.0990178	1
										0.06	0.129036	822.496	43.5041	778.992	87.0082	866	0.100471	1
										0.06	0.129036	822.813	44.1872	778.626	88.3744	867	0.101931	1
										0.06	0.129036	823.125	44.8745	778.251	89.749	868	0.103398	1
										0.06	0.129036	823.434	45.5661	777.868	91.1321	869	0.10487	1
										0.06	0.129036	823.738	46.2618	777.476	92.5236	870	0.106349	1
										0.06	0.129036	824.038	46.9618	777.076	93.9237	871	0.107834	1
										0.06	0.129036	824.334	47.6661	776.668	95.3322	872	0.109326	1
										0.06	0.129036	824.625	48.3747	776.251	96.7494	873	0.110824	1
										0.05	0.108749	824.912	49.0876	775.825	98.1751	874	0.112329	1
										0.05	0.108749	825.195	49.8047	775.391	99.6095	875	0.113839	1
										0.05	0.108749	825.474	50.5263	774.947	101.053	876	0.115357	1
										0.05	0.108749	825.748	51.2521	774.496	102.504	877	0.116881	1
										0.05	0.108749	826.018	51.9823	774.035	103.965	878	0.118411	1
										0.05	0.108749	826.283	52.7169	773.566	105.434	879	0.119947	1
										0.05	0.108749	826.544	53.4559	773.088	106.912	880	0.121491	1
										0.05	0.108749	826.801	54.1993	772.601	108.399	881	0.12304	1
										0.05	0.108749	827.053	54.9471	772.106	109.894	882	0.124597	1
										0.05	0.108749	827.301	55.6994	771.601	111.399	883	0.126159	1
										0.05	0.108749	827.544	56.4561	771.088	112.912	884	0.127729	1
										0.05	0.108749	827.783	57.2172	770.566	114.434	885	0.129304	1
										0.05	0.108749	828.017	57.9829	770.034	115.966	886	0.130887	1

## Sheet: Distinct Peptide Level Data
Distinct Peptide Level Data		Confidence Threshold	Forward	Reverse	Correct	Incorrect	Total	Global FDR	q-value		Fit Confidence Threshold	Fit Forward	Fit Reverse	Fit Correct	Fit Incorrect	Fit Total	Fit Global FDR	Fit Local FDR
		1	4055	0	4055	0	4055	0	0		1	1	4.59113e-07	0.999999	9.18227e-07	1	9.18227e-07	9.17629e-06
		0.9999	5041	0	5041	0	5041	0	0		1	6	3.50035e-06	5.99999	7.0007e-06	6	1.16678e-06	9.17629e-06
		0.9998	5580	0	5580	0	5580	0	0		1	11	6.57347e-06	11	1.31469e-05	11	1.19518e-06	9.17629e-06
		0.9997	6169	0	6169	0	6169	0	0		1	16	9.66307e-06	16	1.93261e-05	16	1.20788e-06	9.17629e-06
		0.9996	6372	0	6372	0	6372	0	0		1	21	1.27684e-05	21	2.55368e-05	21	1.21604e-06	9.17629e-06
		0.9995	6560	0	6560	0	6560	0	0		1	26	1.58894e-05	26	3.17788e-05	26	1.22226e-06	9.17629e-06
		0.9994	6740	0	6740	0	6740	0	0		1	31	1.9026e-05	31	3.8052e-05	31	1.22749e-06	9.17629e-06
		0.9993	6862	0	6862	0	6862	0	0		1	36	2.21783e-05	36	4.43567e-05	36	1.23213e-06	9.17629e-06
		0.9992	6996	0	6996	0	6996	0	0		1	41	2.53464e-05	40.9999	5.06928e-05	41	1.23641e-06	9.17629e-06
		0.9991	7094	0	7094	0	7094	0	0		1	46	2.85303e-05	45.9999	5.70606e-05	46	1.24045e-06	9.17629e-06
		0.999	7193	0	7193	0	7193	0	0		1	51	3.17301e-05	50.9999	6.34602e-05	51	1.24432e-06	9.17629e-06
		0.9989	7282	0	7282	0	7282	0	0		1	56	3.49459e-05	55.9999	6.98917e-05	56	1.24807e-06	9.17629e-06
		0.9988	7360	0	7360	0	7360	0	0		1	61	3.81777e-05	60.9999	7.63554e-05	61	1.25173e-06	9.17629e-06
		0.9987	7420	0	7420	0	7420	0	0		1	66	4.14256e-05	65.9999	8.28513e-05	66	1.25532e-06	9.17629e-06
		0.9986	7492	0	7492	0	7492	0	0		1	71	4.46898e-05	70.9999	8.93796e-05	71	1.25887e-06	9.17629e-06
		0.9985	7565	0	7565	0	7565	0	0		1	76	4.79702e-05	75.9999	9.59405e-05	76	1.26237e-06	9.17629e-06
		0.9984	7632	0	7632	0	7632	0	0		1	80.9999	5.12671e-05	80.9999	0.000102534	81	1.26585e-06	9.17629e-06
		0.9983	7684	0	7684	0	7684	0	0		1	85.9999	5.45803e-05	85.9999	0.000109161	86	1.26931e-06	9.17629e-06
		0.9982	7731	0	7731	0	7731	0	0		1	90.9999	5.79101e-05	90.9999	0.00011582	91	1.27275e-06	9.17629e-06
		0.9981	7767	0	7767	0	7767	0	0		1	95.9999	6.12565e-05	95.9999	0.000122513	96	1.27618e-06	9.17629e-06
		0.998	7822	0	7822	0	7822	0	0		1	101	6.46196e-05	101	0.000129239	101	1.2796e-06	9.17629e-06
		0.9979	7869	0	7869	0	7869	0	0		1	106	6.79995e-05	106	0.000135999	106	1.28301e-06	9.17629e-06
		0.9978	7913	0	7913	0	7913	0	0		1	111	7.13963e-05	111	0.000142793	111	1.28642e-06	9.17629e-06
		0.9977	7957	0	7957	0	7957	0	0		1	116	7.481e-05	116	0.00014962	116	1.28983e-06	9.17629e-06
		0.9976	8001	0	8001	0	8001	0	0		1	121	7.82407e-05	121	0.000156481	121	1.29324e-06	9.17629e-06
		0.9975	8033	1	8032	2	8034	0.000248942	0.00023183		1	126	8.16886e-05	126	0.000163377	126	1.29664e-06	9.17629e-06
		0.9974	8068	1	8067	2	8069	0.000247862	0.00023183		1	131	8.51537e-05	131	0.000170307	131	1.30006e-06	9.17629e-06
		0.9973	8101	1	8100	2	8102	0.000246853	0.00023183		1	136	8.8636e-05	136	0.000177272	136	1.30347e-06	9.17629e-06
		0.9972	8136	1	8135	2	8137	0.000245791	0.00023183		1	141	9.21357e-05	141	0.000184271	141	1.30689e-06	9.17629e-06
		0.9971	8176	1	8175	2	8177	0.000244588	0.00023183		1	146	9.56529e-05	146	0.000191306	146	1.31031e-06	9.17629e-06
		0.997	8212	1	8211	2	8213	0.000243516	0.00023183		1	151	9.91876e-05	151	0.000198375	151	1.31374e-06	9.17629e-06
		0.9969	8244	1	8243	2	8245	0.000242571	0.00023183		1	156	0.00010274	156	0.00020548	156	1.31718e-06	9.17629e-06
		0.9968	8271	1	8270	2	8272	0.000241779	0.00023183		1	161	0.00010631	161	0.00021262	161	1.32062e-06	9.17629e-06
		0.9967	8299	1	8298	2	8300	0.000240964	0.00023183		1	166	0.000109898	166	0.000219796	166	1.32407e-06	9.17629e-06
		0.9966	8331	1	8330	2	8332	0.000240038	0.00023183		1	171	0.000113504	171	0.000227008	171	1.32753e-06	9.17629e-06
		0.9965	8368	1	8367	2	8369	0.000238977	0.00023183		1	176	0.000117128	176	0.000234255	176	1.331e-06	9.17629e-06
		0.9964	8397	1	8396	2	8398	0.000238152	0.00023183		1	181	0.000120769	181	0.000241539	181	1.33447e-06	9.17629e-06
		0.9963	8424	1	8423	2	8425	0.000237389	0.00023183		1	186	0.00012443	186	0.000248859	186	1.33795e-06	9.17629e-06
		0.9962	8464	1	8463	2	8465	0.000236267	0.00023183		1	191	0.000128108	191	0.000256216	191	1.34144e-06	9.17629e-06
		0.9961	8486	1	8485	2	8487	0.000235655	0.00023183		1	196	0.000131804	196	0.000263609	196	1.34494e-06	9.17629e-06
		0.996	8520	1	8519	2	8521	0.000234714	0.00023183		1	201	0.00013552	201	0.000271039	201	1.34845e-06	9.17629e-06
		0.9959	8545	1	8544	2	8546	0.000234028	0.00023183		1	206	0.000139253	206	0.000278506	206	1.35197e-06	9.17629e-06
		0.9958	8581	1	8580	2	8582	0.000233046	0.00023183		1	211	0.000143005	211	0.000286011	211	1.3555e-06	9.17629e-06
		0.9957	8605	1	8604	2	8606	0.000232396	0.00023183		1	216	0.000146776	216	0.000293553	216	1.35904e-06	9.17629e-06
		0.9956	8626	1	8625	2	8627	0.00023183	0.00023183		1	221	0.000150566	221	0.000301133	221	1.36259e-06	9.17629e-06
		0.9955	8648	2	8646	4	8650	0.000462428	0.000448682		1	226	0.000154375	226	0.00030875	226	1.36615e-06	9.17629e-06
		0.9954	8673	2	8671	4	8675	0.000461095	0.000448682		1	231	0.000158203	231	0.000316405	231	1.36972e-06	9.17629e-06
		0.9953	8697	2	8695	4	8699	0.000459823	0.000448682		1	236	0.000162049	236	0.000324099	236	1.3733e-06	9.17629e-06
		0.9952	8732	2	8730	4	8734	0.00045798	0.000448682		1	241	0.000165915	241	0.000331831	241	1.37689e-06	9.17629e-06
		0.9951	8750	2	8748	4	8752	0.000457038	0.000448682		1	246	0.000169801	246	0.000339602	246	1.38049e-06	9.17629e-06
		0.995	8771	2	8769	4	8773	0.000455944	0.000448682		1	251	0.000173705	251	0.000347411	251	1.38411e-06	9.17629e-06
		0.9949	8791	2	8789	4	8793	0.000454907	0.000448682		1	256	0.00017763	256	0.000355259	256	1.38773e-06	9.17629e-06
		0.9948	8813	2	8811	4	8815	0.000453772	0.000448682		1	261	0.000181573	261	0.000363147	261	1.39137e-06	9.17629e-06
		0.9947	8832	2	8830	4	8834	0.000452796	0.000448682		1	266	0.000185537	266	0.000371073	266	1.39501e-06	9.17629e-06
		0.9946	8852	2	8850	4	8854	0.000451773	0.000448682		1	271	0.00018952	271	0.00037904	271	1.39867e-06	9.17629e-06
		0.9945	8875	2	8873	4	8877	0.000450603	0.000448682		1	276	0.000193523	276	0.000387046	276	1.40234e-06	9.17629e-06
		0.9944	8895	2	8893	4	8897	0.00044959	0.000448682		1	281	0.000197546	281	0.000395092	281	1.40602e-06	9.17629e-06
		0.9943	8913	2	8911	4	8915	0.000448682	0.000448682		1	286	0.000201589	286	0.000403178	286	1.40971e-06	9.17629e-06
		0.9942	8932	3	8929	6	8935	0.000671517	0.000617856		1	291	0.000205652	291	0.000411305	291	1.41342e-06	9.17629e-06
		0.9941	8959	3	8956	6	8962	0.000669493	0.000617856		1	296	0.000209736	296	0.000419472	296	1.41713e-06	9.17629e-06
		0.994	8975	3	8972	6	8978	0.0006683	0.000617856		1	301	0.00021384	301	0.00042768	301	1.42086e-06	9.17629e-06
		0.9939	8999	3	8996	6	9002	0.000666519	0.000617856		1	306	0.000217964	306	0.000435929	306	1.4246e-06	9.17629e-06
		0.9938	9019	3	9016	6	9022	0.000665041	0.000617856		1	311	0.000222109	311	0.000444218	311	1.42836e-06	9.17629e-06
		0.9937	9035	3	9032	6	9038	0.000663864	0.000617856		1	316	0.000226275	316	0.00045255	316	1.43212e-06	9.17629e-06
		0.9936	9048	3	9045	6	9051	0.00066291	0.000617856		1	321	0.000230461	321	0.000460923	321	1.4359e-06	9.17629e-06
		0.9935	9060	3	9057	6	9063	0.000662032	0.000617856		1	326	0.000234669	326	0.000469337	326	1.43968e-06	9.17629e-06
		0.9934	9082	3	9079	6	9085	0.000660429	0.000617856		1	331	0.000238897	331	0.000477794	331	1.44349e-06	9.17629e-06
		0.9933	9094	3	9091	6	9097	0.000659558	0.000617856		1	336	0.000243146	336	0.000486293	336	1.4473e-06	9.17629e-06
		0.9932	9109	3	9106	6	9112	0.000658472	0.000617856		1	341	0.000247417	341	0.000494834	341	1.45113e-06	9.17629e-06
		0.9931	9125	3	9122	6	9128	0.000657318	0.000617856		1	346	0.000251709	345.999	0.000503418	346	1.45496e-06	9.17629e-06
		0.993	9149	3	9146	6	9152	0.000655594	0.000617856		1	351	0.000256022	350.999	0.000512044	351	1.45882e-06	9.17629e-06
		0.9929	9165	3	9162	6	9168	0.00065445	0.000617856		1	356	0.000260357	355.999	0.000520714	356	1.46268e-06	9.17629e-06
		0.9928	9175	3	9172	6	9178	0.000653737	0.000617856		1	361	0.000264714	360.999	0.000529427	361	1.46656e-06	9.17629e-06
		0.9927	9198	3	9195	6	9201	0.000652103	0.000617856		1	366	0.000269092	365.999	0.000538184	366	1.47045e-06	9.17629e-06
		0.9926	9211	3	9208	6	9214	0.000651183	0.000617856		1	371	0.000273492	370.999	0.000546984	371	1.47435e-06	9.17629e-06
		0.9925	9229	3	9226	6	9232	0.000649913	0.000617856		1	376	0.000277914	375.999	0.000555828	376	1.47827e-06	9.17629e-06
		0.9924	9246	3	9243	6	9249	0.000648719	0.000617856		1	381	0.000282358	380.999	0.000564716	381	1.48219e-06	9.17629e-06
		0.9923	9261	3	9258	6	9264	0.000647668	0.000617856		1	386	0.000286824	385.999	0.000573648	386	1.48614e-06	9.17629e-06
		0.9922	9268	3	9265	6	9271	0.000647179	0.000617856		1	391	0.000291313	390.999	0.000582625	391	1.49009e-06	9.17629e-06
		0.9921	9277	3	9274	6	9280	0.000646552	0.000617856		1	396	0.000295824	395.999	0.000591647	396	1.49406e-06	9.17629e-06
		0.992	9288	3	9285	6	9291	0.000645786	0.000617856		1	401	0.000300357	400.999	0.000600714	401	1.49804e-06	9.17629e-06
		0.9919	9310	3	9307	6	9313	0.000644261	0.000617856		1	406	0.000304913	405.999	0.000609826	406	1.50203e-06	9.17629e-06
		0.9918	9329	3	9326	6	9332	0.000642949	0.000617856		1	411	0.000309492	410.999	0.000618984	411	1.50604e-06	9.17629e-06
		0.9917	9352	3	9349	6	9355	0.000641368	0.000617856		1	416	0.000314093	415.999	0.000628187	416	1.51006e-06	9.17629e-06
		0.9916	9371	3	9368	6	9374	0.000640068	0.000617856		1	421	0.000318718	420.999	0.000637436	421	1.5141e-06	9.17629e-06
		0.9915	9385	3	9382	6	9388	0.000639114	0.000617856		1	426	0.000323366	425.999	0.000646731	426	1.51815e-06	9.17629e-06
		0.9914	9400	3	9397	6	9403	0.000638094	0.000617856		1	431	0.000328037	430.999	0.000656073	431	1.52221e-06	9.17629e-06
		0.9913	9419	3	9416	6	9422	0.000636807	0.000617856		1	436	0.000332731	435.999	0.000665461	436	1.52629e-06	9.17629e-06
		0.9912	9431	3	9428	6	9434	0.000635997	0.000617856		1	441	0.000337448	440.999	0.000674897	441	1.53038e-06	9.17629e-06
		0.9911	9442	3	9439	6	9445	0.000635257	0.000617856		1	446	0.000342189	445.999	0.000684379	446	1.53448e-06	9.17629e-06
		0.991	9456	3	9453	6	9459	0.000634317	0.000617856		1	451	0.000346954	450.999	0.000693908	451	1.5386e-06	9.17629e-06
		0.9909	9460	3	9457	6	9463	0.000634048	0.000617856		1	456	0.000351743	455.999	0.000703485	456	1.54273e-06	9.17629e-06
		0.9908	9475	3	9472	6	9478	0.000633045	0.000617856		1	461	0.000356555	460.999	0.00071311	461	1.54688e-06	9.17629e-06
		0.9907	9489	3	9486	6	9492	0.000632111	0.000617856		1	466	0.000361392	465.999	0.000722783	466	1.55104e-06	9.17629e-06
		0.9906	9501	3	9498	6	9504	0.000631313	0.000617856		1	471	0.000366252	470.999	0.000732504	471	1.55521e-06	9.17629e-06
		0.9905	9512	3	9509	6	9515	0.000630583	0.000617856		1	476	0.000371137	475.999	0.000742274	476	1.5594e-06	9.17629e-06
		0.9904	9527	3	9524	6	9530	0.000629591	0.000617856		1	481	0.000376046	480.999	0.000752092	481	1.5636e-06	9.17629e-06
		0.9903	9538	3	9535	6	9541	0.000628865	0.000617856		1	486	0.00038098	485.999	0.000761959	486	1.56782e-06	9.17629e-06
		0.9902	9554	3	9551	6	9557	0.000627812	0.000617856		1	491	0.000385938	490.999	0.000771876	491	1.57205e-06	9.17629e-06
		0.9901	9566	3	9563	6	9569	0.000627025	0.000617856		1	496	0.000390921	495.999	0.000781842	496	1.57629e-06	9.17629e-06
		0.99	9583	3	9580	6	9586	0.000625913	0.000617856		1	501	0.000395929	500.999	0.000791858	501	1.58055e-06	9.17629e-06
		0.9899	9589	3	9586	6	9592	0.000625521	0.000617856		1	506	0.000400962	505.999	0.000801924	506	1.58483e-06	9.17629e-06
		0.9898	9599	3	9596	6	9602	0.00062487	0.000617856		1	511	0.00040602	510.999	0.00081204	511	1.58912e-06	9.17629e-06
		0.9897	9609	3	9606	6	9612	0.00062422	0.000617856		1	516	0.000411103	515.999	0.000822206	516	1.59342e-06	9.17629e-06
		0.9896	9621	3	9618	6	9624	0.000623441	0.000617856		1	521	0.000416212	520.999	0.000832423	521	1.59774e-06	9.17629e-06
		0.9895	9634	3	9631	6	9637	0.0006226	0.000617856		1	526	0.000421346	525.999	0.000842691	526	1.60207e-06	9.17629e-06
		0.9894	9641	3	9638	6	9644	0.000622148	0.000617856		1	531	0.000426505	530.999	0.000853011	531	1.60642e-06	9.17629e-06
		0.9893	9644	3	9641	6	9647	0.000621955	0.000617856		1	536	0.000431691	535.999	0.000863382	536	1.61079e-06	9.17629e-06
		0.9892	9653	3	9650	6	9656	0.000621375	0.000617856		1	541	0.000436902	540.999	0.000873804	541	1.61516e-06	9.17629e-06
		0.9891	9658	3	9655	6	9661	0.000621054	0.000617856		1	546	0.000442139	545.999	0.000884279	546	1.61956e-06	9.17629e-06
		0.989	9664	3	9661	6	9667	0.000620668	0.000617856		1	551	0.000447403	550.999	0.000894806	551	1.62397e-06	9.17629e-06
		0.9889	9669	3	9666	6	9672	0.000620347	0.000617856		1	556	0.000452693	555.999	0.000905385	556	1.62839e-06	9.17629e-06
		0.9888	9675	3	9672	6	9678	0.000619963	0.000617856		1	561	0.000458009	560.999	0.000916017	561	1.63283e-06	9.17629e-06
		0.9887	9679	3	9676	6	9682	0.000619707	0.000617856		1	566	0.000463351	565.999	0.000926702	566	1.63728e-06	9.17629e-06
		0.9886	9683	3	9680	6	9686	0.000619451	0.000617856		1	571	0.00046872	570.999	0.000937441	571	1.64175e-06	9.17629e-06
		0.9885	9687	3	9684	6	9690	0.000619195	0.000617856		1	576	0.000474116	575.999	0.000948233	576	1.64624e-06	9.17629e-06
		0.9884	9693	3	9690	6	9696	0.000618812	0.000617856		1	581	0.000479539	580.999	0.000959079	581	1.65074e-06	9.17629e-06
		0.9883	9700	3	9697	6	9703	0.000618365	0.000617856		1	586	0.000484989	585.999	0.000969979	586	1.65525e-06	9.17629e-06
		0.9882	9702	3	9699	6	9705	0.000618238	0.000617856		1	591	0.000490467	590.999	0.000980933	591	1.65979e-06	9.17629e-06
		0.9881	9708	3	9705	6	9711	0.000617856	0.000617856		1	596	0.000495971	595.999	0.000991942	596	1.66433e-06	9.17629e-06
		0.988	9713	4	9709	8	9717	0.000823299	0.00079976		1	600.999	0.000501503	600.999	0.00100301	601	1.6689e-06	9.17629e-06
		0.9879	9717	4	9713	8	9721	0.000822961	0.00079976		1	605.999	0.000507063	605.999	0.00101413	606	1.67347e-06	9.17629e-06
		0.9878	9719	4	9715	8	9723	0.000822791	0.00079976		1	610.999	0.00051265	610.999	0.0010253	611	1.67807e-06	9.17629e-06
		0.9877	9723	4	9719	8	9727	0.000822453	0.00079976		1	615.999	0.000518265	615.999	0.00103653	616	1.68268e-06	9.17629e-06
		0.9876	9727	4	9723	8	9731	0.000822115	0.00079976		1	620.999	0.000523909	620.999	0.00104782	621	1.68731e-06	9.17629e-06
		0.9875	9732	4	9728	8	9736	0.000821693	0.00079976		1	625.999	0.00052958	625.999	0.00105916	626	1.69195e-06	9.17629e-06
		0.9874	9738	4	9734	8	9742	0.000821187	0.00079976		1	630.999	0.00053528	630.999	0.00107056	631	1.69661e-06	9.17629e-06
		0.9873	9750	4	9746	8	9754	0.000820176	0.00079976		1	635.999	0.000541008	635.999	0.00108202	636	1.70128e-06	9.17629e-06
		0.9872	9756	4	9752	8	9760	0.000819672	0.00079976		1	640.999	0.000546765	640.999	0.00109353	641	1.70597e-06	9.17629e-06
		0.9871	9763	4	9759	8	9767	0.000819085	0.00079976		1	645.999	0.00055255	645.999	0.0011051	646	1.71068e-06	9.17629e-06
		0.987	9767	4	9763	8	9771	0.000818749	0.00079976		1	650.999	0.000558364	650.999	0.00111673	651	1.7154e-06	9.17629e-06
		0.9869	9768	4	9764	8	9772	0.000818666	0.00079976		1	655.999	0.000564208	655.999	0.00112842	656	1.72015e-06	9.17629e-06
		0.9868	9778	4	9774	8	9782	0.000817829	0.00079976		1	660.999	0.00057008	660.999	0.00114016	661	1.7249e-06	9.17629e-06
		0.9867	9783	4	9779	8	9787	0.000817411	0.00079976		1	665.999	0.000575982	665.999	0.00115196	666	1.72968e-06	9.17629e-06
		0.9866	9786	4	9782	8	9790	0.00081716	0.00079976		1	670.999	0.000581913	670.999	0.00116383	671	1.73446e-06	9.17629e-06
		0.9865	9790	4	9786	8	9794	0.000816827	0.00079976		1	675.999	0.000587874	675.999	0.00117575	676	1.73927e-06	9.17629e-06
		0.9864	9800	4	9796	8	9804	0.000815993	0.00079976		1	680.999	0.000593864	680.999	0.00118773	681	1.74409e-06	9.17629e-06
		0.9863	9804	4	9800	8	9808	0.000815661	0.00079976		1	685.999	0.000599885	685.999	0.00119977	686	1.74894e-06	9.17629e-06
		0.9862	9807	4	9803	8	9811	0.000815411	0.00079976		1	690.999	0.000605935	690.999	0.00121187	691	1.75379e-06	9.17629e-06
		0.9861	9812	4	9808	8	9816	0.000814996	0.00079976		1	695.999	0.000612016	695.999	0.00122403	696	1.75867e-06	9.17629e-06
		0.986	9813	4	9809	8	9817	0.000814913	0.00079976		1	700.999	0.000618127	700.999	0.00123625	701	1.76356e-06	9.17629e-06
		0.9858	9822	4	9818	8	9826	0.000814166	0.00079976		1	705.999	0.000624268	705.999	0.00124854	706	1.76847e-06	9.17629e-06
		0.9857	9823	4	9819	8	9827	0.000814084	0.00079976		1	710.999	0.00063044	710.999	0.00126088	711	1.77339e-06	9.17629e-06
		0.9856	9828	4	9824	8	9832	0.00081367	0.00079976		1	715.999	0.000636643	715.999	0.00127329	716	1.77833e-06	9.17629e-06
		0.9855	9829	4	9825	8	9833	0.000813587	0.00079976		1	720.999	0.000642877	720.999	0.00128575	721	1.78329e-06	9.17629e-06
		0.9854	9834	4	9830	8	9838	0.000813173	0.00079976		1	725.999	0.000649142	725.999	0.00129828	726	1.78827e-06	9.17629e-06
		0.9852	9841	4	9837	8	9845	0.000812595	0.00079976		1	730.999	0.000655438	730.999	0.00131088	731	1.79326e-06	9.17629e-06
		0.9851	9843	4	9839	8	9847	0.00081243	0.00079976		1	735.999	0.000661766	735.999	0.00132353	736	1.79828e-06	9.17629e-06
		0.985	9848	4	9844	8	9852	0.000812018	0.00079976		1	740.999	0.000668125	740.999	0.00133625	741	1.80331e-06	9.17629e-06
		0.9849	9855	4	9851	8	9859	0.000811441	0.00079976		1	745.999	0.000674516	745.999	0.00134903	746	1.80835e-06	9.17629e-06
		0.9848	9859	4	9855	8	9863	0.000811112	0.00079976		1	750.999	0.000680939	750.999	0.00136188	751	1.81342e-06	9.17629e-06
		0.9847	9863	4	9859	8	9867	0.000810783	0.00079976		1	755.999	0.000687394	755.999	0.00137479	756	1.8185e-06	9.17629e-06
		0.9846	9865	4	9861	8	9869	0.000810619	0.00079976		1	760.999	0.000693881	760.999	0.00138776	761	1.8236e-06	9.17629e-06
		0.9845	9869	4	9865	8	9873	0.000810291	0.00079976		1	765.999	0.0007004	765.999	0.0014008	766	1.82872e-06	9.17629e-06
		0.9844	9870	4	9866	8	9874	0.000810209	0.00079976		1	770.999	0.000706952	770.999	0.0014139	771	1.83386e-06	9.17629e-06
		0.9843	9874	4	9870	8	9878	0.000809881	0.00079976		1	775.999	0.000713537	775.999	0.00142707	776	1.83901e-06	9.17629e-06
		0.9842	9877	4	9873	8	9881	0.000809635	0.00079976		1	780.999	0.000720154	780.999	0.00144031	781	1.84418e-06	9.17629e-06
		0.9841	9879	4	9875	8	9883	0.000809471	0.00079976		1	785.999	0.000726805	785.999	0.00145361	786	1.84938e-06	9.17629e-06
		0.984	9883	4	9879	8	9887	0.000809143	0.00079976		1	790.999	0.000733488	790.999	0.00146698	791	1.85458e-06	9.17629e-06
		0.9839	9889	4	9885	8	9893	0.000808653	0.00079976		1	795.999	0.000740205	795.999	0.00148041	796	1.85981e-06	9.17629e-06
		0.9838	9890	4	9886	8	9894	0.000808571	0.00079976		1	800.999	0.000746956	800.999	0.00149391	801	1.86506e-06	9.17629e-06
		0.9837	9895	4	9891	8	9899	0.000808162	0.00079976		1	805.999	0.00075374	805.998	0.00150748	806	1.87032e-06	9.17629e-06
		0.9836	9898	4	9894	8	9902	0.000807918	0.00079976		1	810.999	0.000760558	810.998	0.00152112	811	1.87561e-06	9.17629e-06
		0.9835	9901	4	9897	8	9905	0.000807673	0.00079976		1	815.999	0.00076741	815.998	0.00153482	816	1.88091e-06	9.17629e-06
		0.9834	9907	4	9903	8	9911	0.000807184	0.00079976		1	820.999	0.000774297	820.998	0.00154859	821	1.88623e-06	9.17629e-06
		0.9833	9912	4	9908	8	9916	0.000806777	0.00079976		1	825.999	0.000781217	825.998	0.00156243	826	1.89157e-06	9.17629e-06
		0.9832	9919	4	9915	8	9923	0.000806208	0.00079976		1	830.999	0.000788172	830.998	0.00157634	831	1.89692e-06	9.17629e-06
		0.9831	9925	4	9921	8	9929	0.000805721	0.00079976		1	835.999	0.000795162	835.998	0.00159032	836	1.9023e-06	9.17629e-06
		0.9829	9927	4	9923	8	9931	0.000805558	0.00079976		1	840.999	0.000802187	840.998	0.00160437	841	1.9077e-06	9.17629e-06
		0.9828	9929	4	9925	8	9933	0.000805396	0.00079976		1	845.999	0.000809247	845.998	0.00161849	846	1.91311e-06	9.17629e-06
		0.9827	9930	4	9926	8	9934	0.000805315	0.00079976		1	850.999	0.000816342	850.998	0.00163268	851	1.91855e-06	9.17629e-06
		0.9826	9934	4	9930	8	9938	0.000804991	0.00079976		1	855.999	0.000823472	855.998	0.00164694	856	1.924e-06	9.17629e-06
		0.9825	9939	4	9935	8	9943	0.000804586	0.00079976		1	860.999	0.000830638	860.998	0.00166128	861	1.92947e-06	9.17629e-06
		0.9823	9941	4	9937	8	9945	0.000804424	0.00079976		1	865.999	0.00083784	865.998	0.00167568	866	1.93496e-06	9.17629e-06
		0.9822	9943	4	9939	8	9947	0.000804263	0.00079976		1	870.999	0.000845077	870.998	0.00169015	871	1.94048e-06	9.17629e-06
		0.9821	9946	4	9942	8	9950	0.00080402	0.00079976		1	875.999	0.000852351	875.998	0.0017047	876	1.94601e-06	9.17629e-06
		0.982	9950	4	9946	8	9954	0.000803697	0.00079976		1	880.999	0.000859661	880.998	0.00171932	881	1.95156e-06	9.17629e-06
		0.9819	9951	4	9947	8	9955	0.000803616	0.00079976		1	885.999	0.000867008	885.998	0.00173402	886	1.95713e-06	9.17629e-06
		0.9818	9958	4	9954	8	9962	0.000803052	0.00079976		1	890.999	0.000874391	890.998	0.00174878	891	1.96272e-06	9.17629e-06
		0.9817	9959	4	9955	8	9963	0.000802971	0.00079976		1	895.999	0.000881811	895.998	0.00176362	896	1.96833e-06	9.17629e-06
		0.9816	9964	4	9960	8	9968	0.000802568	0.00079976		1	900.999	0.000889268	900.998	0.00177854	901	1.97396e-06	9.17629e-06
		0.9815	9967	4	9963	8	9971	0.000802327	0.00079976		1	905.999	0.000896762	905.998	0.00179352	906	1.97961e-06	9.17629e-06
		0.9814	9973	4	9969	8	9977	0.000801844	0.00079976		1	910.999	0.000904294	910.998	0.00180859	911	1.98528e-06	9.17629e-06
		0.9813	9978	4	9974	8	9982	0.000801443	0.00079976		1	915.999	0.000911863	915.998	0.00182373	916	1.99097e-06	9.17629e-06
		0.9812	9980	4	9976	8	9984	0.000801282	0.00079976		1	920.999	0.00091947	920.998	0.00183894	921	1.99668e-06	9.17629e-06
		0.9811	9982	4	9978	8	9986	0.000801122	0.00079976		1	925.999	0.000927115	925.998	0.00185423	926	2.00241e-06	9.17629e-06
		0.981	9986	4	9982	8	9990	0.000800801	0.00079976		1	930.999	0.000934798	930.998	0.0018696	931	2.00816e-06	9.17629e-06
		0.9809	9987	4	9983	8	9991	0.000800721	0.00079976		1	935.999	0.00094252	935.998	0.00188504	936	2.01393e-06	9.17629e-06
		0.9808	9991	4	9987	8	9995	0.0008004	0.00079976		1	940.999	0.000950279	940.998	0.00190056	941	2.01972e-06	9.17629e-06
		0.9807	9997	4	9993	8	10001	0.00079992	0.00079976		1	945.999	0.000958078	945.998	0.00191616	946	2.02554e-06	9.17629e-06
		0.9806	9999	4	9995	8	10003	0.00079976	0.00079976		1	950.999	0.000965916	950.998	0.00193183	951	2.03137e-06	9.17629e-06
		0.9805	10000	5	9995	10	10005	0.0009995	0.0009995		1	955.999	0.000973792	955.998	0.00194758	956	2.03722e-06	9.17629e-06
		0.9804	10004	6	9998	12	10010	0.0011988	0.00119166		1	960.999	0.000981708	960.998	0.00196342	961	2.0431e-06	9.17629e-06
		0.9803	10006	6	10000	12	10012	0.00119856	0.00119166		1	965.999	0.000989664	965.998	0.00197933	966	2.04899e-06	9.17629e-06
		0.9802	10010	6	10004	12	10016	0.00119808	0.00119166		1	970.999	0.000997659	970.998	0.00199532	971	2.05491e-06	9.17629e-06
		0.9801	10013	6	10007	12	10019	0.00119772	0.00119166		1	975.999	0.00100569	975.998	0.00201139	976	2.06085e-06	9.17629e-06
		0.98	10017	6	10011	12	10023	0.00119725	0.00119166		1	980.999	0.00101377	980.998	0.00202754	981	2.06681e-06	9.17629e-06
		0.9799	10023	6	10017	12	10029	0.00119653	0.00119166		1	985.999	0.00102188	985.998	0.00204377	986	2.07279e-06	9.17629e-06
		0.9798	10027	6	10021	12	10033	0.00119605	0.00119166		1	990.999	0.00103004	990.998	0.00206008	991	2.07879e-06	9.17629e-06
		0.9797	10030	6	10024	12	10036	0.0011957	0.00119166		1	995.999	0.00103824	995.998	0.00207647	996	2.08481e-06	9.17629e-06
		0.9796	10032	6	10026	12	10038	0.00119546	0.00119166		1	1001	0.00104647	1001	0.00209295	1001	2.09086e-06	9.17629e-06
		0.9795	10037	6	10031	12	10043	0.00119486	0.00119166		1	1006	0.00105475	1006	0.00210951	1006	2.09692e-06	9.17629e-06
		0.9794	10038	6	10032	12	10044	0.00119474	0.00119166		1	1011	0.00106307	1011	0.00212615	1011	2.10301e-06	9.17629e-06
		0.9793	10040	6	10034	12	10046	0.00119451	0.00119166		1	1016	0.00107143	1016	0.00214287	1016	2.10912e-06	9.17629e-06
		0.9792	10044	6	10038	12	10050	0.00119403	0.00119166		1	1021	0.00107984	1021	0.00215967	1021	2.11525e-06	9.17629e-06
		0.9791	10046	6	10040	12	10052	0.00119379	0.00119166		1	1026	0.00108828	1026	0.00217656	1026	2.12141e-06	9.17629e-06
		0.979	10048	6	10042	12	10054	0.00119355	0.00119166		1	1031	0.00109677	1031	0.00219354	1031	2.12758e-06	9.17629e-06
		0.9789	10052	6	10046	12	10058	0.00119308	0.00119166		1	1036	0.0011053	1036	0.0022106	1036	2.13378e-06	9.17629e-06
		0.9787	10055	6	10049	12	10061	0.00119272	0.00119166		1	1041	0.00111387	1041	0.00222774	1041	2.14e-06	9.17629e-06
		0.9786	10064	6	10058	12	10070	0.00119166	0.00119166		1	1046	0.00112249	1046	0.00224497	1046	2.14624e-06	9.17629e-06
		0.9785	10067	7	10060	14	10074	0.00138972	0.00138903		1	1051	0.00113114	1051	0.00226229	1051	2.15251e-06	9.17629e-06
		0.9784	10072	7	10065	14	10079	0.00138903	0.00138903		1	1056	0.00113984	1056	0.00227969	1056	2.1588e-06	9.17629e-06
		0.9783	10075	8	10067	16	10083	0.00158683	0.001579		1	1061	0.00114859	1061	0.00229718	1061	2.16511e-06	9.17629e-06
		0.9782	10076	8	10068	16	10084	0.00158667	0.001579		1	1066	0.00115738	1066	0.00231475	1066	2.17144e-06	9.17629e-06
		0.9781	10078	8	10070	16	10086	0.00158636	0.001579		1	1071	0.00116621	1071	0.00233242	1071	2.17779e-06	9.17629e-06
		0.9778	10084	8	10076	16	10092	0.00158541	0.001579		1	1076	0.00117509	1076	0.00235017	1076	2.18417e-06	9.17629e-06
		0.9777	10091	8	10083	16	10099	0.00158432	0.001579		1	1081	0.00118401	1081	0.00236801	1081	2.19057e-06	9.17629e-06
		0.9775	10095	8	10087	16	10103	0.00158369	0.001579		1	1086	0.00119297	1086	0.00238594	1086	2.197e-06	9.17629e-06
		0.9774	10099	8	10091	16	10107	0.00158306	0.001579		1	1091	0.00120198	1091	0.00240396	1091	2.20345e-06	9.17629e-06
		0.9773	10101	8	10093	16	10109	0.00158275	0.001579		1	1096	0.00121103	1096	0.00242207	1096	2.20992e-06	9.17629e-06
		0.9772	10106	8	10098	16	10114	0.00158197	0.001579		1	1101	0.00122013	1101	0.00244027	1101	2.21641e-06	9.17629e-06
		0.9771	10109	8	10101	16	10117	0.0015815	0.001579		1	1106	0.00122928	1106	0.00245856	1106	2.22293e-06	9.17629e-06
		0.977	10116	8	10108	16	10124	0.0015804	0.001579		1	1111	0.00123847	1111	0.00247694	1111	2.22947e-06	9.17629e-06
		0.9769	10120	8	10112	16	10128	0.00157978	0.001579		1	1116	0.00124771	1116	0.00249541	1116	2.23603e-06	9.17629e-06
		0.9768	10122	8	10114	16	10130	0.00157947	0.001579		1	1121	0.00125699	1121	0.00251398	1121	2.24262e-06	9.17629e-06
		0.9767	10124	8	10116	16	10132	0.00157916	0.001579		1	1126	0.00126632	1126	0.00253263	1126	2.24923e-06	9.17629e-06
		0.9766	10125	8	10117	16	10133	0.001579	0.001579		1	1131	0.00127569	1131	0.00255138	1131	2.25587e-06	9.17629e-06
		0.9765	10129	9	10120	18	10138	0.0017755	0.00177322		1	1136	0.00128511	1136	0.00257023	1136	2.26253e-06	9.17629e-06
		0.9764	10130	9	10121	18	10139	0.00177532	0.00177322		1	1141	0.00129458	1141	0.00258917	1141	2.26921e-06	9.17629e-06
		0.9763	10133	9	10124	18	10142	0.0017748	0.00177322		1	1146	0.0013041	1146	0.0026082	1146	2.27592e-06	9.17629e-06
		0.9762	10138	9	10129	18	10147	0.00177392	0.00177322		1	1151	0.00131366	1151	0.00262733	1151	2.28265e-06	9.17629e-06
		0.9761	10140	9	10131	18	10149	0.00177357	0.00177322		1	1156	0.00132328	1156	0.00264655	1156	2.2894e-06	9.17629e-06
		0.976	10141	9	10132	18	10150	0.0017734	0.00177322		1	1161	0.00133294	1161	0.00266587	1161	2.29619e-06	9.17629e-06
		0.9759	10142	9	10133	18	10151	0.00177322	0.00177322		1	1166	0.00134264	1166	0.00268529	1166	2.30299e-06	9.17629e-06
		0.9758	10146	10	10136	20	10156	0.00196928	0.0019629		1	1171	0.0013524	1171	0.0027048	1171	2.30982e-06	9.17629e-06
		0.9757	10148	10	10138	20	10158	0.00196889	0.0019629		1	1176	0.0013622	1176	0.00272441	1176	2.31667e-06	9.17629e-06
		0.9756	10150	10	10140	20	10160	0.0019685	0.0019629		1	1181	0.00137206	1181	0.00274412	1181	2.32355e-06	9.17629e-06
		0.9755	10152	10	10142	20	10162	0.00196812	0.0019629		1	1186	0.00138196	1186	0.00276392	1186	2.33046e-06	9.17629e-06
		0.9754	10162	10	10152	20	10172	0.00196618	0.0019629		1	1191	0.00139191	1191	0.00278383	1191	2.33739e-06	9.17629e-06
		0.9753	10163	10	10153	20	10173	0.00196599	0.0019629		1	1196	0.00140192	1196	0.00280383	1196	2.34434e-06	9.17629e-06
		0.9752	10164	10	10154	20	10174	0.0019658	0.0019629		1	1201	0.00141197	1201	0.00282393	1201	2.35132e-06	9.17629e-06
		0.9751	10168	10	10158	20	10178	0.00196502	0.0019629		1	1206	0.00142207	1206	0.00284414	1206	2.35832e-06	9.17629e-06
		0.975	10172	10	10162	20	10182	0.00196425	0.0019629		1	1211	0.00143222	1211	0.00286444	1211	2.36535e-06	9.17629e-06
		0.9749	10173	10	10163	20	10183	0.00196406	0.0019629		1	1216	0.00144243	1216	0.00288485	1216	2.37241e-06	9.17629e-06
		0.9748	10179	10	10169	20	10189	0.0019629	0.0019629		1	1221	0.00145268	1221	0.00290536	1221	2.37949e-06	9.17629e-06
		0.9747	10182	11	10171	22	10193	0.00215834	0.00215391		1	1226	0.00146298	1226	0.00292597	1226	2.3866e-06	9.17629e-06
		0.9746	10183	11	10172	22	10194	0.00215813	0.00215391		1	1231	0.00147334	1231	0.00294668	1231	2.39373e-06	9.17629e-06
		0.9744	10184	11	10173	22	10195	0.00215792	0.00215391		1	1236	0.00148375	1236	0.0029675	1236	2.40089e-06	9.17629e-06
		0.9742	10185	11	10174	22	10196	0.00215771	0.00215391		1	1241	0.00149421	1241	0.00298842	1241	2.40807e-06	9.17629e-06
		0.9741	10195	11	10184	22	10206	0.00215559	0.00215391		1	1246	0.00150472	1246	0.00300944	1246	2.41528e-06	9.17629e-06
		0.974	10196	11	10185	22	10207	0.00215538	0.00215391		1	1251	0.00151529	1251	0.00303057	1251	2.42252e-06	9.17629e-06
		0.9739	10197	11	10186	22	10208	0.00215517	0.00215391		1	1256	0.0015259	1256	0.00305181	1256	2.42978e-06	9.17629e-06
		0.9738	10199	11	10188	22	10210	0.00215475	0.00215391		1	1261	0.00153658	1261	0.00307315	1261	2.43707e-06	9.17629e-06
		0.9737	10203	11	10192	22	10214	0.00215391	0.00215391		1	1266	0.0015473	1266	0.0030946	1266	2.44439e-06	9.17629e-06
		0.9736	10207	12	10195	24	10219	0.00234857	0.00232874		1	1271	0.00155808	1271	0.00311615	1271	2.45173e-06	9.17629e-06
		0.9735	10211	12	10199	24	10223	0.00234765	0.00232874		1	1276	0.00156891	1276	0.00313781	1276	2.4591e-06	9.17629e-06
		0.9734	10215	12	10203	24	10227	0.00234673	0.00232874		1	1281	0.00157979	1281	0.00315958	1281	2.4665e-06	9.17629e-06
		0.9733	10217	12	10205	24	10229	0.00234627	0.00232874		1	1286	0.00159073	1286	0.00318146	1286	2.47392e-06	9.17629e-06
		0.9732	10220	12	10208	24	10232	0.00234558	0.00232874		1	1291	0.00160173	1291	0.00320345	1291	2.48137e-06	9.17629e-06
		0.9731	10228	12	10216	24	10240	0.00234375	0.00232874		1	1296	0.00161277	1296	0.00322555	1296	2.48885e-06	9.17629e-06
		0.973	10231	12	10219	24	10243	0.00234306	0.00232874		1	1301	0.00162388	1301	0.00324776	1301	2.49635e-06	9.17629e-06
		0.9729	10234	12	10222	24	10246	0.00234238	0.00232874		1	1306	0.00163504	1306	0.00327008	1306	2.50389e-06	9.17629e-06
		0.9728	10237	12	10225	24	10249	0.00234169	0.00232874		1	1311	0.00164625	1311	0.00329251	1311	2.51145e-06	9.17629e-06
		0.9726	10238	12	10226	24	10250	0.00234146	0.00232874		1	1316	0.00165752	1316	0.00331505	1316	2.51903e-06	9.17629e-06
		0.9723	10241	12	10229	24	10253	0.00234078	0.00232874		1	1321	0.00166885	1321	0.0033377	1321	2.52665e-06	9.17629e-06
		0.9722	10244	12	10232	24	10256	0.00234009	0.00232874		1	1326	0.00168023	1326	0.00336047	1326	2.53429e-06	9.17629e-06
		0.972	10248	12	10236	24	10260	0.00233918	0.00232874		1	1331	0.00169168	1331	0.00338335	1331	2.54196e-06	9.17629e-06
		0.9719	10250	12	10238	24	10262	0.00233873	0.00232874		1	1336	0.00170317	1336	0.00340635	1336	2.54966e-06	9.17629e-06
		0.9718	10255	12	10243	24	10267	0.00233759	0.00232874		1	1341	0.00171473	1341	0.00342946	1341	2.55739e-06	9.17629e-06
		0.9716	10258	12	10246	24	10270	0.0023369	0.00232874		1	1346	0.00172634	1346	0.00345268	1346	2.56514e-06	9.17629e-06
		0.9715	10261	12	10249	24	10273	0.00233622	0.00232874		1	1351	0.00173801	1351	0.00347602	1351	2.57293e-06	9.17629e-06
		0.9714	10263	12	10251	24	10275	0.00233577	0.00232874		1	1356	0.00174974	1356	0.00349948	1356	2.58074e-06	9.17629e-06
		0.9712	10264	12	10252	24	10276	0.00233554	0.00232874		1	1361	0.00176153	1361	0.00352305	1361	2.58858e-06	9.17629e-06
		0.9711	10269	12	10257	24	10281	0.0023344	0.00232874		1	1366	0.00177337	1366	0.00354675	1366	2.59645e-06	9.17629e-06
		0.971	10273	12	10261	24	10285	0.0023335	0.00232874		1	1371	0.00178528	1371	0.00357056	1371	2.60434e-06	9.17629e-06
		0.9709	10277	12	10265	24	10289	0.00233259	0.00232874		1	1376	0.00179724	1376	0.00359449	1376	2.61227e-06	9.17629e-06
		0.9708	10278	12	10266	24	10290	0.00233236	0.00232874		1	1381	0.00180927	1381	0.00361853	1381	2.62023e-06	9.17629e-06
		0.9706	10280	12	10268	24	10292	0.00233191	0.00232874		1	1386	0.00182135	1386	0.0036427	1386	2.62821e-06	9.17629e-06
		0.9705	10282	12	10270	24	10294	0.00233146	0.00232874		1	1391	0.0018335	1391	0.00366699	1391	2.63623e-06	9.17629e-06
		0.9704	10284	12	10272	24	10296	0.002331	0.00232874		1	1396	0.0018457	1396	0.0036914	1396	2.64427e-06	9.17629e-06
		0.9703	10288	12	10276	24	10300	0.0023301	0.00232874		1	1401	0.00185797	1401	0.00371594	1401	2.65234e-06	9.17629e-06
		0.9702	10291	12	10279	24	10303	0.00232942	0.00232874		1	1406	0.00187029	1406	0.00374059	1406	2.66045e-06	9.17629e-06
		0.9701	10294	12	10282	24	10306	0.00232874	0.00232874		1	1411	0.00188268	1411	0.00376537	1411	2.66858e-06	9.17629e-06
		0.9699	10295	13	10282	26	10308	0.00252231	0.00249616		1	1416	0.00189513	1416	0.00379027	1416	2.67674e-06	9.17629e-06
		0.9698	10300	13	10287	26	10313	0.00252109	0.00249616		1	1421	0.00190765	1421	0.00381529	1421	2.68494e-06	9.17629e-06
		0.9697	10302	13	10289	26	10315	0.0025206	0.00249616		1	1426	0.00192022	1426	0.00384044	1426	2.69316e-06	9.17629e-06
		0.9696	10304	13	10291	26	10317	0.00252011	0.00249616		1	1431	0.00193286	1431	0.00386572	1431	2.70141e-06	9.17629e-06
		0.9695	10305	13	10292	26	10318	0.00251987	0.00249616		1	1436	0.00194556	1436	0.00389112	1436	2.70969e-06	9.17629e-06
		0.9694	10308	13	10295	26	10321	0.00251914	0.00249616		1	1441	0.00195833	1441	0.00391665	1441	2.71801e-06	9.17629e-06
		0.9693	10314	13	10301	26	10327	0.00251767	0.00249616		1	1446	0.00197115	1446	0.00394231	1446	2.72635e-06	9.17629e-06
		0.9692	10317	13	10304	26	10330	0.00251694	0.00249616		1	1451	0.00198405	1451	0.00396809	1451	2.73473e-06	9.17629e-06
		0.9691	10320	13	10307	26	10333	0.00251621	0.00249616		1	1456	0.001997	1456	0.003994	1456	2.74313e-06	9.17629e-06
		0.969	10322	13	10309	26	10335	0.00251572	0.00249616		1	1461	0.00201002	1461	0.00402004	1461	2.75157e-06	9.17629e-06
		0.9689	10323	13	10310	26	10336	0.00251548	0.00249616		1	1466	0.00202311	1466	0.00404622	1466	2.76004e-06	9.17629e-06
		0.9688	10324	13	10311	26	10337	0.00251524	0.00249616		1	1471	0.00203626	1471	0.00407252	1471	2.76854e-06	9.17629e-06
		0.9687	10325	13	10312	26	10338	0.00251499	0.00249616		1	1476	0.00204948	1476	0.00409895	1476	2.77707e-06	9.17629e-06
		0.9686	10327	13	10314	26	10340	0.00251451	0.00249616		1	1481	0.00206276	1481	0.00412552	1481	2.78563e-06	9.17629e-06
		0.9685	10330	13	10317	26	10343	0.00251378	0.00249616		1	1486	0.00207611	1486	0.00415222	1486	2.79422e-06	9.17629e-06
		0.9684	10333	13	10320	26	10346	0.00251305	0.00249616		1	1491	0.00208952	1491	0.00417905	1491	2.80285e-06	9.17629e-06
		0.9683	10334	13	10321	26	10347	0.00251281	0.00249616		1	1496	0.00210301	1496	0.00420601	1496	2.81151e-06	9.17629e-06
		0.9682	10336	13	10323	26	10349	0.00251232	0.00249616		1	1501	0.00211656	1501	0.00423311	1501	2.82019e-06	9.17629e-06
		0.9681	10337	13	10324	26	10350	0.00251208	0.00249616		1	1506	0.00213017	1506	0.00426035	1506	2.82892e-06	9.17629e-06
		0.968	10339	13	10326	26	10352	0.00251159	0.00249616		1	1511	0.00214386	1511	0.00428772	1511	2.83767e-06	9.17629e-06
		0.9679	10341	13	10328	26	10354	0.00251111	0.00249616		1	1516	0.00215761	1516	0.00431522	1516	2.84645e-06	9.17629e-06
		0.9678	10343	13	10330	26	10356	0.00251062	0.00249616		1	1521	0.00217143	1521	0.00434287	1521	2.85527e-06	9.17629e-06
		0.9677	10345	13	10332	26	10358	0.00251014	0.00249616		1	1526	0.00218533	1526	0.00437065	1526	2.86412e-06	9.17629e-06
		0.9675	10349	13	10336	26	10362	0.00250917	0.00249616		1	1531	0.00219929	1531	0.00439857	1531	2.87301e-06	9.17629e-06
		0.9674	10352	13	10339	26	10365	0.00250844	0.00249616		1	1536	0.00221332	1536	0.00442663	1536	2.88192e-06	9.17629e-06
		0.9673	10356	13	10343	26	10369	0.00250747	0.00249616		1	1541	0.00222742	1541	0.00445483	1541	2.89087e-06	9.17629e-06
		0.9672	10359	13	10346	26	10372	0.00250675	0.00249616		1	1546	0.00224159	1546	0.00448317	1546	2.89985e-06	9.17629e-06
		0.9669	10360	13	10347	26	10373	0.00250651	0.00249616		1	1551	0.00225583	1551	0.00451166	1551	2.90887e-06	9.17629e-06
		0.9668	10364	13	10351	26	10377	0.00250554	0.00249616		1	1556	0.00227014	1556	0.00454028	1556	2.91792e-06	9.17629e-06
		0.9667	10366	13	10353	26	10379	0.00250506	0.00249616		1	1561	0.00228452	1561	0.00456905	1561	2.927e-06	9.17629e-06
		0.9666	10368	13	10355	26	10381	0.00250458	0.00249616		1	1566	0.00229898	1566	0.00459796	1566	2.93612e-06	9.17629e-06
		0.9663	10370	13	10357	26	10383	0.00250409	0.00249616		1	1571	0.00231351	1571	0.00462701	1571	2.94527e-06	9.17629e-06
		0.9662	10371	13	10358	26	10384	0.00250385	0.00249616		1	1576	0.00232811	1576	0.00465621	1576	2.95445e-06	9.17629e-06
		0.9661	10374	13	10361	26	10387	0.00250313	0.00249616		1	1581	0.00234278	1581	0.00468556	1581	2.96367e-06	9.17629e-06
		0.966	10375	13	10362	26	10388	0.00250289	0.00249616		1	1586	0.00235753	1586	0.00471505	1586	2.97292e-06	9.17629e-06
		0.9659	10377	13	10364	26	10390	0.00250241	0.00249616		1	1591	0.00237235	1591	0.00474469	1591	2.98221e-06	9.17629e-06
		0.9658	10379	13	10366	26	10392	0.00250192	0.00249616		1	1596	0.00238724	1596	0.00477448	1596	2.99153e-06	9.17629e-06
		0.9657	10381	13	10368	26	10394	0.00250144	0.00249616		1	1601	0.00240221	1601	0.00480442	1601	3.00088e-06	9.17629e-06
		0.9656	10382	13	10369	26	10395	0.0025012	0.00249616		1	1606	0.00241725	1606	0.0048345	1606	3.01027e-06	9.17629e-06
		0.9655	10383	13	10370	26	10396	0.00250096	0.00249616		1	1611	0.00243237	1611	0.00486474	1611	3.0197e-06	9.17629e-06
		0.9654	10386	13	10373	26	10399	0.00250024	0.00249616		1	1616	0.00244756	1616	0.00489512	1616	3.02916e-06	9.17629e-06
		0.9652	10387	13	10374	26	10400	0.0025	0.00249616		1	1621	0.00246283	1621	0.00492566	1621	3.03865e-06	9.17629e-06
		0.9651	10389	13	10376	26	10402	0.00249952	0.00249616		1	1626	0.00247817	1626	0.00495635	1626	3.04819e-06	9.17629e-06
		0.965	10390	13	10377	26	10403	0.00249928	0.00249616		1	1631	0.0024936	1631	0.00498719	1631	3.05775e-06	9.17629e-06
		0.9649	10391	13	10378	26	10404	0.00249904	0.00249616		1	1636	0.00250909	1635.99	0.00501819	1636	3.06735e-06	9.17629e-06
		0.9648	10394	13	10381	26	10407	0.00249832	0.00249616		1	1641	0.00252467	1640.99	0.00504934	1641	3.07699e-06	9.17629e-06
		0.9647	10397	13	10384	26	10410	0.0024976	0.00249616		1	1646	0.00254032	1645.99	0.00508065	1646	3.08666e-06	9.17629e-06
		0.9646	10399	13	10386	26	10412	0.00249712	0.00249616		1	1651	0.00255606	1650.99	0.00511211	1651	3.09637e-06	9.17629e-06
		0.9645	10403	13	10390	26	10416	0.00249616	0.00249616		1	1656	0.00257187	1655.99	0.00514373	1656	3.10612e-06	9.17629e-06
		0.9644	10404	14	10390	28	10418	0.00268766	0.00268276		1	1661	0.00258776	1660.99	0.00517551	1661	3.1159e-06	9.17629e-06
		0.9643	10406	14	10392	28	10420	0.00268714	0.00268276		1	1666	0.00260372	1665.99	0.00520745	1666	3.12572e-06	9.17629e-06
		0.9642	10407	14	10393	28	10421	0.00268688	0.00268276		1	1671	0.00261977	1670.99	0.00523954	1671	3.13557e-06	9.17629e-06
		0.9641	10410	14	10396	28	10424	0.00268611	0.00268276		1	1676	0.0026359	1675.99	0.0052718	1676	3.14546e-06	9.17629e-06
		0.9639	10411	14	10397	28	10425	0.00268585	0.00268276		1	1681	0.00265211	1680.99	0.00530422	1681	3.15539e-06	9.17629e-06
		0.9638	10415	14	10401	28	10429	0.00268482	0.00268276		1	1686	0.0026684	1685.99	0.0053368	1686	3.16536e-06	9.17629e-06
		0.9637	10416	14	10402	28	10430	0.00268456	0.00268276		1	1691	0.00268477	1690.99	0.00536954	1691	3.17536e-06	9.17629e-06
		0.9636	10418	14	10404	28	10432	0.00268405	0.00268276		1	1696	0.00270122	1695.99	0.00540244	1696	3.1854e-06	9.17629e-06
		0.9635	10419	14	10405	28	10433	0.00268379	0.00268276		1	1701	0.00271775	1700.99	0.00543551	1701	3.19548e-06	9.17629e-06
		0.9634	10420	14	10406	28	10434	0.00268353	0.00268276		1	1706	0.00273437	1705.99	0.00546874	1706	3.20559e-06	9.17629e-06
		0.9633	10423	14	10409	28	10437	0.00268276	0.00268276		1	1711	0.00275107	1710.99	0.00550214	1711	3.21575e-06	9.17629e-06
		0.9632	10423	15	10408	30	10438	0.00287411	0.00287411		1	1716	0.00276785	1715.99	0.00553571	1716	3.22594e-06	9.17629e-06
		0.9631	10425	17	10408	34	10442	0.00325608	0.00325546		1	1721	0.00278472	1720.99	0.00556944	1721	3.23617e-06	9.17629e-06
		0.963	10427	17	10410	34	10444	0.00325546	0.00325546		1	1726	0.00280167	1725.99	0.00560335	1726	3.24643e-06	9.17629e-06
		0.9629	10431	18	10413	36	10449	0.00344531	0.00344531		1	1731	0.00281871	1730.99	0.00563742	1731	3.25674e-06	9.17629e-06
		0.9627	10433	19	10414	38	10452	0.00363567	0.00363497		1	1736	0.00283583	1735.99	0.00567166	1736	3.26708e-06	9.17629e-06
		0.9626	10435	19	10416	38	10454	0.00363497	0.00363497		1	1741	0.00285303	1740.99	0.00570607	1741	3.27747e-06	9.17629e-06
		0.9624	10436	20	10416	40	10456	0.00382555	0.00381279		1	1746	0.00287033	1745.99	0.00574065	1746	3.28789e-06	9.17629e-06
		0.9623	10438	20	10418	40	10458	0.00382482	0.00381279		1	1751	0.0028877	1750.99	0.00577541	1751	3.29835e-06	9.17629e-06
		0.9622	10440	20	10420	40	10460	0.00382409	0.00381279		1	1756	0.00290517	1755.99	0.00581034	1756	3.30885e-06	9.17629e-06
		0.9621	10441	20	10421	40	10461	0.00382373	0.00381279		1	1761	0.00292272	1760.99	0.00584544	1761	3.31939e-06	9.17629e-06
		0.962	10443	20	10423	40	10463	0.003823	0.00381279		1	1766	0.00294036	1765.99	0.00588072	1766	3.32997e-06	9.17629e-06
		0.9619	10445	20	10425	40	10465	0.00382226	0.00381279		1	1771	0.00295809	1770.99	0.00591618	1771	3.34059e-06	9.17629e-06
		0.9618	10446	20	10426	40	10466	0.0038219	0.00381279		1	1776	0.0029759	1775.99	0.00595181	1776	3.35124e-06	9.17629e-06
		0.9617	10449	20	10429	40	10469	0.0038208	0.00381279		1	1781	0.00299381	1780.99	0.00598762	1781	3.36194e-06	9.17629e-06
		0.9616	10451	20	10431	40	10471	0.00382007	0.00381279		1	1786	0.0030118	1785.99	0.00602361	1786	3.37268e-06	9.17629e-06
		0.9615	10453	20	10433	40	10473	0.00381934	0.00381279		1	1791	0.00302989	1790.99	0.00605978	1791	3.38346e-06	9.17629e-06
		0.9614	10457	20	10437	40	10477	0.00381789	0.00381279		1	1796	0.00304806	1795.99	0.00609612	1796	3.39428e-06	9.17629e-06
		0.9609	10461	20	10441	40	10481	0.00381643	0.00381279		1	1801	0.00306633	1800.99	0.00613265	1801	3.40514e-06	9.17629e-06
		0.9608	10462	20	10442	40	10482	0.00381607	0.00381279		1	1806	0.00308468	1805.99	0.00616937	1806	3.41604e-06	9.17629e-06
		0.9606	10463	20	10443	40	10483	0.0038157	0.00381279		1	1811	0.00310313	1810.99	0.00620626	1811	3.42698e-06	9.17629e-06
		0.9604	10467	20	10447	40	10487	0.00381425	0.00381279		1	1816	0.00312167	1815.99	0.00624334	1816	3.43796e-06	9.17629e-06
		0.9603	10470	20	10450	40	10490	0.00381316	0.00381279		1	1821	0.0031403	1820.99	0.0062806	1821	3.44899e-06	9.17629e-06
		0.9602	10471	20	10451	40	10491	0.00381279	0.00381279		1	1826	0.00315903	1825.99	0.00631805	1826	3.46005e-06	9.17629e-06
		0.9601	10473	21	10452	42	10494	0.00400229	0.00398142		1	1831	0.00317785	1830.99	0.00635569	1831	3.47116e-06	9.17629e-06
		0.96	10474	21	10453	42	10495	0.00400191	0.00398142		1	1836	0.00319676	1835.99	0.00639352	1836	3.48231e-06	9.17629e-06
		0.9599	10479	21	10458	42	10500	0.004	0.00398142		1	1841	0.00321576	1840.99	0.00643153	1841	3.4935e-06	9.17629e-06
		0.9596	10484	21	10463	42	10505	0.0039981	0.00398142		1	1846	0.00323487	1845.99	0.00646973	1846	3.50473e-06	9.17629e-06
		0.9595	10485	21	10464	42	10506	0.00399772	0.00398142		1	1851	0.00325406	1850.99	0.00650813	1851	3.51601e-06	9.17629e-06
		0.9594	10488	21	10467	42	10509	0.00399657	0.00398142		1	1856	0.00327336	1855.99	0.00654671	1856	3.52732e-06	9.17629e-06
		0.9593	10490	21	10469	42	10511	0.00399581	0.00398142		1	1861	0.00329274	1860.99	0.00658549	1861	3.53868e-06	9.17629e-06
		0.9592	10491	21	10470	42	10512	0.00399543	0.00398142		1	1866	0.00331223	1865.99	0.00662446	1866	3.55009e-06	9.17629e-06
		0.9591	10493	21	10472	42	10514	0.00399467	0.00398142		1	1871	0.00333181	1870.99	0.00666363	1871	3.56153e-06	9.17629e-06
		0.959	10494	21	10473	42	10515	0.00399429	0.00398142		1	1876	0.00335149	1875.99	0.00670299	1876	3.57302e-06	9.17629e-06
		0.9589	10496	21	10475	42	10517	0.00399353	0.00398142		1	1881	0.00337127	1880.99	0.00674254	1881	3.58455e-06	9.17629e-06
		0.9588	10497	21	10476	42	10518	0.00399315	0.00398142		1	1886	0.00339115	1885.99	0.0067823	1886	3.59613e-06	9.17629e-06
		0.9587	10499	21	10478	42	10520	0.0039924	0.00398142		1	1891	0.00341113	1890.99	0.00682225	1891	3.60775e-06	9.17629e-06
		0.9586	10502	21	10481	42	10523	0.00399126	0.00398142		1	1896	0.0034312	1895.99	0.00686241	1896	3.61941e-06	9.17629e-06
		0.9585	10503	21	10482	42	10524	0.00399088	0.00398142		1	1901	0.00345138	1900.99	0.00690276	1901	3.63112e-06	9.17629e-06
		0.9584	10504	21	10483	42	10525	0.0039905	0.00398142		1	1906	0.00347166	1905.99	0.00694331	1906	3.64287e-06	9.17629e-06
		0.9583	10505	21	10484	42	10526	0.00399012	0.00398142		1	1911	0.00349203	1910.99	0.00698407	1911	3.65467e-06	9.17629e-06
		0.9582	10508	21	10487	42	10529	0.00398898	0.00398142		1	1916	0.00351251	1915.99	0.00702503	1916	3.66651e-06	9.17629e-06
		0.9581	10510	21	10489	42	10531	0.00398823	0.00398142		1	1921	0.0035331	1920.99	0.00706619	1921	3.67839e-06	9.17629e-06
		0.958	10512	21	10491	42	10533	0.00398747	0.00398142		1	1926	0.00355378	1925.99	0.00710756	1926	3.69032e-06	9.17629e-06
		0.9579	10513	21	10492	42	10534	0.00398709	0.00398142		1	1931	0.00357457	1930.99	0.00714914	1931	3.7023e-06	9.17629e-06
		0.9578	10514	21	10493	42	10535	0.00398671	0.00398142		1	1936	0.00359546	1935.99	0.00719092	1936	3.71432e-06	9.17629e-06
		0.9577	10515	21	10494	42	10536	0.00398633	0.00398142		1	1941	0.00361646	1940.99	0.00723291	1941	3.72639e-06	9.17629e-06
		0.9575	10517	21	10496	42	10538	0.00398558	0.00398142		1	1946	0.00363756	1945.99	0.00727512	1946	3.7385e-06	9.17629e-06
		0.9573	10518	21	10497	42	10539	0.0039852	0.00398142		1	1951	0.00365876	1950.99	0.00731753	1951	3.75065e-06	9.17629e-06
		0.9572	10519	21	10498	42	10540	0.00398482	0.00398142		1	1956	0.00368008	1955.99	0.00736015	1956	3.76286e-06	9.17629e-06
		0.9571	10522	21	10501	42	10543	0.00398369	0.00398142		1	1961	0.00370149	1960.99	0.00740299	1961	3.77511e-06	9.17629e-06
		0.957	10526	21	10505	42	10547	0.00398218	0.00398142		1	1966	0.00372302	1965.99	0.00744604	1966	3.7874e-06	9.17629e-06
		0.9569	10528	21	10507	42	10549	0.00398142	0.00398142		1	1971	0.00374465	1970.99	0.0074893	1971	3.79975e-06	9.17629e-06
		0.9568	10529	22	10507	44	10551	0.00417022	0.00413146		1	1976	0.00376639	1975.99	0.00753278	1976	3.81214e-06	9.17629e-06
		0.9567	10531	22	10509	44	10553	0.00416943	0.00413146		1	1981	0.00378824	1980.99	0.00757648	1981	3.82457e-06	9.17629e-06
		0.9566	10532	22	10510	44	10554	0.00416904	0.00413146		1	1986	0.0038102	1985.99	0.00762039	1986	3.83706e-06	9.17629e-06
		0.9564	10533	22	10511	44	10555	0.00416864	0.00413146		1	1991	0.00383226	1990.99	0.00766453	1991	3.84959e-06	9.17629e-06
		0.9562	10536	22	10514	44	10558	0.00416746	0.00413146		1	1996	0.00385444	1995.99	0.00770888	1996	3.86217e-06	9.17629e-06
		0.9561	10537	22	10515	44	10559	0.00416706	0.00413146		1	2001	0.00387673	2000.99	0.00775346	2001	3.87479e-06	9.17629e-06
		0.956	10538	22	10516	44	10560	0.00416667	0.00413146		1	2006	0.00389913	2005.99	0.00779826	2006	3.88747e-06	9.17629e-06
		0.9558	10540	22	10518	44	10562	0.00416588	0.00413146		1	2011	0.00392164	2010.99	0.00784328	2011	3.90019e-06	9.17629e-06
		0.9557	10544	22	10522	44	10566	0.0041643	0.00413146		1	2016	0.00394426	2015.99	0.00788853	2016	3.91296e-06	9.17629e-06
		0.9556	10545	22	10523	44	10567	0.00416391	0.00413146		1	2021	0.003967	2020.99	0.007934	2021	3.92578e-06	9.17629e-06
		0.9555	10546	22	10524	44	10568	0.00416351	0.00413146		1	2026	0.00398985	2025.99	0.0079797	2026	3.93865e-06	9.17629e-06
		0.9553	10549	22	10527	44	10571	0.00416233	0.00413146		1	2031	0.00401281	2030.99	0.00802563	2031	3.95156e-06	9.17629e-06
		0.9552	10553	22	10531	44	10575	0.00416076	0.00413146		1	2036	0.00403589	2035.99	0.00807178	2036	3.96453e-06	9.17629e-06
		0.9551	10558	22	10536	44	10580	0.00415879	0.00413146		1	2041	0.00405908	2040.99	0.00811817	2041	3.97754e-06	9.17629e-06
		0.9549	10561	22	10539	44	10583	0.00415761	0.00413146		1	2046	0.00408239	2045.99	0.00816479	2046	3.99061e-06	9.17629e-06
		0.9548	10562	22	10540	44	10584	0.00415722	0.00413146		1	2051	0.00410582	2050.99	0.00821164	2051	4.00372e-06	9.17629e-06
		0.9547	10563	22	10541	44	10585	0.00415683	0.00413146		1	2056	0.00412936	2055.99	0.00825872	2056	4.01689e-06	9.17629e-06
		0.9546	10566	22	10544	44	10588	0.00415565	0.00413146		1	2061	0.00415302	2060.99	0.00830604	2061	4.0301e-06	9.17629e-06
		0.9545	10568	22	10546	44	10590	0.00415486	0.00413146		1	2066	0.0041768	2065.99	0.0083536	2066	4.04337e-06	9.17629e-06
		0.9544	10569	22	10547	44	10591	0.00415447	0.00413146		1	2071	0.00420069	2070.99	0.00840139	2071	4.05668e-06	9.17629e-06
		0.9543	10570	22	10548	44	10592	0.00415408	0.00413146		1	2076	0.00422471	2075.99	0.00844942	2076	4.07005e-06	9.17629e-06
		0.9541	10571	22	10549	44	10593	0.00415369	0.00413146		1	2081	0.00424885	2080.99	0.00849769	2081	4.08347e-06	9.17629e-06
		0.9539	10572	22	10550	44	10594	0.00415329	0.00413146		1	2086	0.0042731	2085.99	0.0085462	2086	4.09693e-06	9.17629e-06
		0.9536	10573	22	10551	44	10595	0.0041529	0.00413146		1	2091	0.00429748	2090.99	0.00859496	2091	4.11045e-06	9.17629e-06
		0.9534	10577	22	10555	44	10599	0.00415134	0.00413146		1	2096	0.00432198	2095.99	0.00864395	2096	4.12402e-06	9.17629e-06
		0.9533	10578	22	10556	44	10600	0.00415094	0.00413146		1	2101	0.0043466	2100.99	0.00869319	2101	4.13765e-06	9.17629e-06
		0.9531	10580	22	10558	44	10602	0.00415016	0.00413146		1	2106	0.00437134	2105.99	0.00874268	2106	4.15132e-06	9.17629e-06
		0.9526	10581	22	10559	44	10603	0.00414977	0.00413146		1	2111	0.00439621	2110.99	0.00879242	2111	4.16505e-06	9.17629e-06
		0.9525	10583	22	10561	44	10605	0.00414899	0.00413146		1	2116	0.0044212	2115.99	0.0088424	2116	4.17883e-06	9.17629e-06
		0.9522	10584	22	10562	44	10606	0.0041486	0.00413146		1	2121	0.00444631	2120.99	0.00889263	2121	4.19266e-06	9.17629e-06
		0.9521	10586	22	10564	44	10608	0.00414781	0.00413146		1	2126	0.00447156	2125.99	0.00894311	2126	4.20654e-06	9.17629e-06
		0.9517	10588	22	10566	44	10610	0.00414703	0.00413146		1	2131	0.00449692	2130.99	0.00899384	2131	4.22048e-06	9.17629e-06
		0.9516	10589	22	10567	44	10611	0.00414664	0.00413146		1	2136	0.00452242	2135.99	0.00904483	2136	4.23447e-06	9.17629e-06
		0.9515	10592	22	10570	44	10614	0.00414547	0.00413146		1	2141	0.00454804	2140.99	0.00909607	2141	4.24852e-06	9.17629e-06
		0.9514	10593	22	10571	44	10615	0.00414508	0.00413146		1	2146	0.00457378	2145.99	0.00914757	2146	4.26261e-06	9.17629e-06
		0.9513	10594	22	10572	44	10616	0.00414469	0.00413146		1	2151	0.00459966	2150.99	0.00919932	2151	4.27677e-06	9.17629e-06
		0.9512	10599	22	10577	44	10621	0.00414274	0.00413146		1	2156	0.00462567	2155.99	0.00925134	2156	4.29097e-06	9.17629e-06
		0.9511	10600	22	10578	44	10622	0.00414235	0.00413146		1	2161	0.0046518	2160.99	0.00930361	2161	4.30523e-06	9.17629e-06
		0.951	10601	22	10579	44	10623	0.00414196	0.00413146		1	2166	0.00467807	2165.99	0.00935614	2166	4.31955e-06	9.17629e-06
		0.9509	10603	22	10581	44	10625	0.00414118	0.00413146		1	2171	0.00470447	2170.99	0.00940893	2171	4.33392e-06	9.17629e-06
		0.9508	10604	22	10582	44	10626	0.00414079	0.00413146		1	2176	0.004731	2175.99	0.00946199	2176	4.34834e-06	9.17629e-06
		0.9507	10605	22	10583	44	10627	0.0041404	0.00413146		1	2181	0.00475766	2180.99	0.00951531	2181	4.36282e-06	9.17629e-06
		0.9506	10608	22	10586	44	10630	0.00413923	0.00413146		1	2186	0.00478445	2185.99	0.0095689	2186	4.37736e-06	9.17629e-06
		0.9505	10610	22	10588	44	10632	0.00413845	0.00413146		1	2191	0.00481138	2190.99	0.00962276	2191	4.39195e-06	9.17629e-06
		0.9503	10612	22	10590	44	10634	0.00413767	0.00413146		1	2196	0.00483844	2195.99	0.00967688	2196	4.4066e-06	9.17629e-06
		0.9502	10613	22	10591	44	10635	0.00413728	0.00413146		1	2201	0.00486564	2200.99	0.00973128	2201	4.4213e-06	9.17629e-06
		0.9501	10614	22	10592	44	10636	0.00413689	0.00413146		1	2206	0.00489297	2205.99	0.00978595	2206	4.43606e-06	9.17629e-06
		0.95	10619	22	10597	44	10641	0.00413495	0.00413146		1	2211	0.00492044	2210.99	0.00984088	2211	4.45087e-06	9.17629e-06
		0.9497	10620	22	10598	44	10642	0.00413456	0.00413146		1	2216	0.00494805	2215.99	0.0098961	2216	4.46575e-06	9.17629e-06
		0.9496	10621	22	10599	44	10643	0.00413417	0.00413146		1	2221	0.00497579	2220.99	0.00995159	2221	4.48068e-06	9.17629e-06
		0.9491	10622	22	10600	44	10644	0.00413378	0.00413146		1	2225.99	0.00500368	2225.99	0.0100074	2226	4.49567e-06	9.17629e-06
		0.949	10623	22	10601	44	10645	0.0041334	0.00413146		1	2230.99	0.0050317	2230.99	0.0100634	2231	4.51071e-06	9.17629e-06
		0.9489	10624	22	10602	44	10646	0.00413301	0.00413146		1	2235.99	0.00505986	2235.99	0.0101197	2236	4.52581e-06	9.17629e-06
		0.9488	10625	22	10603	44	10647	0.00413262	0.00413146		1	2240.99	0.00508816	2240.99	0.0101763	2241	4.54097e-06	9.17629e-06
		0.9487	10628	22	10606	44	10650	0.00413146	0.00413146		1	2245.99	0.0051166	2245.99	0.0102332	2246	4.55619e-06	9.17629e-06
		0.9484	10628	23	10605	46	10651	0.00431884	0.00431722		1	2250.99	0.00514519	2250.99	0.0102904	2251	4.57147e-06	9.17629e-06
		0.9483	10631	23	10608	46	10654	0.00431763	0.00431722		1	2255.99	0.00517392	2255.99	0.0103478	2256	4.58681e-06	9.17629e-06
		0.948	10632	23	10609	46	10655	0.00431722	0.00431722		1	2260.99	0.00520279	2260.99	0.0104056	2261	4.6022e-06	9.17629e-06
		0.9479	10632	24	10608	48	10656	0.0045045	0.00448682		1	2265.99	0.0052318	2265.99	0.0104636	2266	4.61765e-06	9.17629e-06
		0.9478	10633	24	10609	48	10657	0.00450408	0.00448682		1	2270.99	0.00526096	2270.99	0.0105219	2271	4.63317e-06	9.17629e-06
		0.9477	10635	24	10611	48	10659	0.00450324	0.00448682		1	2275.99	0.00529027	2275.99	0.0105805	2276	4.64874e-06	9.17629e-06
		0.9476	10636	24	10612	48	10660	0.00450281	0.00448682		1	2280.99	0.00531972	2280.99	0.0106394	2281	4.66438e-06	9.17629e-06
		0.9475	10638	24	10614	48	10662	0.00450197	0.00448682		1	2285.99	0.00534932	2285.99	0.0106986	2286	4.68007e-06	9.17629e-06
		0.9474	10640	24	10616	48	10664	0.00450113	0.00448682		1	2290.99	0.00537906	2290.99	0.0107581	2291	4.69582e-06	9.17629e-06
		0.9469	10641	24	10617	48	10665	0.0045007	0.00448682		1	2295.99	0.00540896	2295.99	0.0108179	2296	4.71164e-06	9.17629e-06
		0.9468	10642	24	10618	48	10666	0.00450028	0.00448682		1	2300.99	0.005439	2300.99	0.010878	2301	4.72751e-06	9.17629e-06
		0.9467	10644	24	10620	48	10668	0.00449944	0.00448682		1	2305.99	0.0054692	2305.99	0.0109384	2306	4.74345e-06	9.17629e-06
		0.9466	10645	24	10621	48	10669	0.00449902	0.00448682		1	2310.99	0.00549954	2310.99	0.0109991	2311	4.75945e-06	9.17629e-06
		0.9465	10646	24	10622	48	10670	0.00449859	0.00448682		1	2315.99	0.00553004	2315.99	0.0110601	2316	4.77551e-06	9.17629e-06
		0.9463	10648	24	10624	48	10672	0.00449775	0.00448682		1	2320.99	0.00556068	2320.99	0.0111214	2321	4.79163e-06	9.17629e-06
		0.9462	10649	24	10625	48	10673	0.00449733	0.00448682		1	2325.99	0.00559149	2325.99	0.011183	2326	4.80781e-06	9.17629e-06
		0.946	10650	24	10626	48	10674	0.00449691	0.00448682		1	2330.99	0.00562244	2330.99	0.0112449	2331	4.82406e-06	9.17629e-06
		0.9459	10652	24	10628	48	10676	0.00449607	0.00448682		1	2335.99	0.00565355	2335.99	0.0113071	2336	4.84037e-06	9.17629e-06
		0.9458	10654	24	10630	48	10678	0.00449522	0.00448682		1	2340.99	0.00568481	2340.99	0.0113696	2341	4.85674e-06	9.17629e-06
		0.9457	10655	24	10631	48	10679	0.0044948	0.00448682		1	2345.99	0.00571623	2345.99	0.0114325	2346	4.87317e-06	9.17629e-06
		0.9455	10656	24	10632	48	10680	0.00449438	0.00448682		1	2350.99	0.00574781	2350.99	0.0114956	2351	4.88967e-06	9.17629e-06
		0.9454	10657	24	10633	48	10681	0.00449396	0.00448682		1	2355.99	0.00577954	2355.99	0.0115591	2356	4.90623e-06	9.17629e-06
		0.9451	10658	24	10634	48	10682	0.00449354	0.00448682		1	2360.99	0.00581144	2360.99	0.0116229	2361	4.92286e-06	9.17629e-06
		0.945	10662	24	10638	48	10686	0.00449186	0.00448682		1	2365.99	0.00584349	2365.99	0.011687	2366	4.93955e-06	9.17629e-06
		0.9449	10663	24	10639	48	10687	0.00449144	0.00448682		1	2370.99	0.0058757	2370.99	0.0117514	2371	4.95631e-06	9.17629e-06
		0.9448	10666	24	10642	48	10690	0.00449018	0.00448682		1	2375.99	0.00590807	2375.99	0.0118161	2376	4.97312e-06	9.17629e-06
		0.9447	10668	24	10644	48	10692	0.00448934	0.00448682		1	2380.99	0.00594061	2380.99	0.0118812	2381	4.99001e-06	9.17629e-06
		0.9446	10669	24	10645	48	10693	0.00448892	0.00448682		1	2385.99	0.0059733	2385.99	0.0119466	2386	5.00696e-06	9.17629e-06
		0.9444	10670	24	10646	48	10694	0.0044885	0.00448682		1	2390.99	0.00600616	2390.99	0.0120123	2391	5.02397e-06	9.17629e-06
		0.9443	10672	24	10648	48	10696	0.00448766	0.00448682		1	2395.99	0.00603919	2395.99	0.0120784	2396	5.04106e-06	9.17629e-06
		0.9441	10674	24	10650	48	10698	0.00448682	0.00448682		1	2400.99	0.00607237	2400.99	0.0121447	2401	5.0582e-06	9.17629e-06
		0.9439	10675	25	10650	50	10700	0.0046729	0.00462449		1	2405.99	0.00610573	2405.99	0.0122115	2406	5.07542e-06	9.17629e-06
		0.9438	10676	25	10651	50	10701	0.00467246	0.00462449		1	2410.99	0.00613925	2410.99	0.0122785	2411	5.0927e-06	9.17629e-06
		0.9436	10677	25	10652	50	10702	0.00467202	0.00462449		1	2415.99	0.00617293	2415.99	0.0123459	2416	5.11004e-06	9.17629e-06
		0.9434	10678	25	10653	50	10703	0.00467159	0.00462449		1	2420.99	0.00620679	2420.99	0.0124136	2421	5.12746e-06	9.17629e-06
		0.9433	10680	25	10655	50	10705	0.00467071	0.00462449		1	2425.99	0.00624081	2425.99	0.0124816	2426	5.14494e-06	9.17629e-06
		0.9432	10681	25	10656	50	10706	0.00467028	0.00462449		1	2430.99	0.00627501	2430.99	0.01255	2431	5.16249e-06	9.17629e-06
		0.9425	10685	25	10660	50	10710	0.00466853	0.00462449		1	2435.99	0.00630937	2435.99	0.0126187	2436	5.18011e-06	9.17629e-06
		0.9424	10688	25	10663	50	10713	0.00466723	0.00462449		1	2440.99	0.00634391	2440.99	0.0126878	2441	5.19779e-06	9.17629e-06
		0.9422	10690	25	10665	50	10715	0.00466636	0.00462449		1	2445.99	0.00637862	2445.99	0.0127572	2446	5.21555e-06	9.17629e-06
		0.9421	10691	25	10666	50	10716	0.00466592	0.00462449		1	2450.99	0.0064135	2450.99	0.012827	2451	5.23337e-06	9.17629e-06
		0.9419	10692	25	10667	50	10717	0.00466548	0.00462449		1	2455.99	0.00644855	2455.99	0.0128971	2456	5.25127e-06	9.17629e-06
		0.9418	10693	25	10668	50	10718	0.00466505	0.00462449		1	2460.99	0.00648378	2460.99	0.0129676	2461	5.26923e-06	9.17629e-06
		0.9417	10695	25	10670	50	10720	0.00466418	0.00462449		1	2465.99	0.00651919	2465.99	0.0130384	2466	5.28726e-06	9.17629e-06
		0.9416	10698	25	10673	50	10723	0.00466287	0.00462449		1	2470.99	0.00655477	2470.99	0.0131095	2471	5.30536e-06	9.17629e-06
		0.9415	10700	25	10675	50	10725	0.004662	0.00462449		1	2475.99	0.00659053	2475.99	0.0131811	2476	5.32353e-06	9.17629e-06
		0.9414	10701	25	10676	50	10726	0.00466157	0.00462449		1	2480.99	0.00662647	2480.99	0.0132529	2481	5.34178e-06	9.17629e-06
		0.9413	10704	25	10679	50	10729	0.00466027	0.00462449		1	2485.99	0.00666259	2485.99	0.0133252	2486	5.36009e-06	9.17629e-06
		0.9412	10705	25	10680	50	10730	0.00465983	0.00462449		1	2490.99	0.00669889	2490.99	0.0133978	2491	5.37847e-06	9.17629e-06
		0.9411	10706	25	10681	50	10731	0.0046594	0.00462449		1	2495.99	0.00673537	2495.99	0.0134707	2496	5.39693e-06	9.17629e-06
		0.941	10708	25	10683	50	10733	0.00465853	0.00462449		1	2500.99	0.00677203	2500.99	0.0135441	2501	5.41546e-06	9.17629e-06
		0.9406	10709	25	10684	50	10734	0.0046581	0.00462449		1	2505.99	0.00680887	2505.99	0.0136177	2506	5.43406e-06	9.17629e-06
		0.9405	10711	25	10686	50	10736	0.00465723	0.00462449		1	2510.99	0.0068459	2510.99	0.0136918	2511	5.45273e-06	9.17629e-06
		0.9404	10712	25	10687	50	10737	0.00465679	0.00462449		1	2515.99	0.00688312	2515.99	0.0137662	2516	5.47147e-06	9.17629e-06
		0.9403	10713	25	10688	50	10738	0.00465636	0.00462449		1	2520.99	0.00692051	2520.99	0.013841	2521	5.49029e-06	9.17629e-06
		0.9401	10714	25	10689	50	10739	0.00465593	0.00462449		1	2525.99	0.0069581	2525.99	0.0139162	2526	5.50918e-06	9.17629e-06
		0.94	10717	25	10692	50	10742	0.00465463	0.00462449		1	2530.99	0.00699587	2530.99	0.0139917	2531	5.52815e-06	9.17629e-06
		0.9399	10722	25	10697	50	10747	0.00465246	0.00462449		1	2535.99	0.00703383	2535.99	0.0140677	2536	5.54719e-06	9.17629e-06
		0.9397	10723	25	10698	50	10748	0.00465203	0.00462449		1	2540.99	0.00707198	2540.99	0.014144	2541	5.5663e-06	9.17629e-06
		0.9396	10724	25	10699	50	10749	0.0046516	0.00462449		1	2545.99	0.00711032	2545.99	0.0142206	2546	5.58549e-06	9.17629e-06
		0.9394	10726	25	10701	50	10751	0.00465073	0.00462449		1	2550.99	0.00714886	2550.99	0.0142977	2551	5.60475e-06	9.17629e-06
		0.9393	10728	25	10703	50	10753	0.00464987	0.00462449		1	2555.99	0.00718758	2555.99	0.0143752	2556	5.62408e-06	9.17629e-06
		0.9392	10731	25	10706	50	10756	0.00464857	0.00462449		1	2560.99	0.0072265	2560.99	0.014453	2561	5.6435e-06	9.17629e-06
		0.9389	10733	25	10708	50	10758	0.0046477	0.00462449		1	2565.99	0.00726561	2565.99	0.0145312	2566	5.66298e-06	9.17629e-06
		0.9388	10735	25	10710	50	10760	0.00464684	0.00462449		1	2570.99	0.00730492	2570.99	0.0146098	2571	5.68255e-06	9.17629e-06
		0.9387	10736	25	10711	50	10761	0.00464641	0.00462449		1	2575.99	0.00734442	2575.99	0.0146888	2576	5.70219e-06	9.17629e-06
		0.9386	10737	25	10712	50	10762	0.00464598	0.00462449		1	2580.99	0.00738412	2580.99	0.0147682	2581	5.72191e-06	9.17629e-06
		0.9385	10738	25	10713	50	10763	0.00464554	0.00462449		1	2585.99	0.00742402	2585.99	0.014848	2586	5.7417e-06	9.17629e-06
		0.9384	10739	25	10714	50	10764	0.00464511	0.00462449		1	2590.99	0.00746411	2590.99	0.0149282	2591	5.76157e-06	9.17629e-06
		0.9383	10743	25	10718	50	10768	0.00464339	0.00462449		1	2595.99	0.00750441	2595.98	0.0150088	2596	5.78152e-06	9.17629e-06
		0.9379	10744	25	10719	50	10769	0.00464296	0.00462449		1	2600.99	0.00754491	2600.98	0.0150898	2601	5.80155e-06	9.17629e-06
		0.9378	10745	25	10720	50	10770	0.00464253	0.00462449		1	2605.99	0.00758561	2605.98	0.0151712	2606	5.82165e-06	9.17629e-06
		0.9375	10746	25	10721	50	10771	0.00464209	0.00462449		1	2610.99	0.00762651	2610.98	0.015253	2611	5.84183e-06	9.17629e-06
		0.9374	10747	25	10722	50	10772	0.00464166	0.00462449		1	2615.99	0.00766762	2615.98	0.0153352	2616	5.8621e-06	9.17629e-06
		0.937	10751	25	10726	50	10776	0.00463994	0.00462449		1	2620.99	0.00770893	2620.98	0.0154179	2621	5.88244e-06	9.17629e-06
		0.9369	10752	25	10727	50	10777	0.00463951	0.00462449		1	2625.99	0.00775045	2625.98	0.0155009	2626	5.90286e-06	9.17629e-06
		0.9367	10754	25	10729	50	10779	0.00463865	0.00462449		1	2630.99	0.00779218	2630.98	0.0155844	2631	5.92336e-06	9.17629e-06
		0.9365	10755	25	10730	50	10780	0.00463822	0.00462449		1	2635.99	0.00783411	2635.98	0.0156682	2636	5.94394e-06	9.17629e-06
		0.9363	10756	25	10731	50	10781	0.00463779	0.00462449		1	2640.99	0.00787626	2640.98	0.0157525	2641	5.9646e-06	9.17629e-06
		0.9362	10758	25	10733	50	10783	0.00463693	0.00462449		1	2645.99	0.00791861	2645.98	0.0158372	2646	5.98534e-06	9.17629e-06
		0.9356	10760	25	10735	50	10785	0.00463607	0.00462449		1	2650.99	0.00796117	2650.98	0.0159223	2651	6.00617e-06	9.17629e-06
		0.9353	10761	25	10736	50	10786	0.00463564	0.00462449		1	2655.99	0.00800395	2655.98	0.0160079	2656	6.02707e-06	9.17629e-06
		0.9352	10763	25	10738	50	10788	0.00463478	0.00462449		1	2660.99	0.00804694	2660.98	0.0160939	2661	6.04806e-06	9.17629e-06
		0.9351	10765	25	10740	50	10790	0.00463392	0.00462449		1	2665.99	0.00809015	2665.98	0.0161803	2666	6.06913e-06	9.17629e-06
		0.9349	10766	25	10741	50	10791	0.00463349	0.00462449		1	2670.99	0.00813357	2670.98	0.0162671	2671	6.09028e-06	9.17629e-06
		0.9348	10769	25	10744	50	10794	0.0046322	0.00462449		1	2675.99	0.0081772	2675.98	0.0163544	2676	6.11151e-06	9.17629e-06
		0.9347	10771	25	10746	50	10796	0.00463134	0.00462449		1	2680.99	0.00822106	2680.98	0.0164421	2681	6.13283e-06	9.17629e-06
		0.9345	10774	25	10749	50	10799	0.00463006	0.00462449		1	2685.99	0.00826513	2685.98	0.0165303	2686	6.15423e-06	9.17629e-06
		0.9344	10776	25	10751	50	10801	0.0046292	0.00462449		1	2690.99	0.00830943	2690.98	0.0166189	2691	6.17572e-06	9.17629e-06
		0.9343	10777	25	10752	50	10802	0.00462877	0.00462449		1	2695.99	0.00835394	2695.98	0.0167079	2696	6.19729e-06	9.17629e-06
		0.9342	10779	25	10754	50	10804	0.00462792	0.00462449		1	2700.99	0.00839868	2700.98	0.0167974	2701	6.21894e-06	9.17629e-06
		0.9341	10780	25	10755	50	10805	0.00462749	0.00462449		1	2705.99	0.00844364	2705.98	0.0168873	2706	6.24068e-06	9.17629e-06
		0.934	10781	25	10756	50	10806	0.00462706	0.00462449		1	2710.99	0.00848882	2710.98	0.0169776	2711	6.2625e-06	9.17629e-06
		0.9339	10782	25	10757	50	10807	0.00462663	0.00462449		1	2715.99	0.00853423	2715.98	0.0170685	2716	6.28441e-06	9.17629e-06
		0.9337	10784	25	10759	50	10809	0.00462577	0.00462449		1	2720.99	0.00857987	2720.98	0.0171597	2721	6.30641e-06	9.17629e-06
		0.9336	10785	25	10760	50	10810	0.00462535	0.00462449		1	2725.99	0.00862573	2725.98	0.0172515	2726	6.32849e-06	9.17629e-06
		0.9332	10787	25	10762	50	10812	0.00462449	0.00462449		1	2730.99	0.00867182	2730.98	0.0173436	2731	6.35066e-06	9.17629e-06
		0.9331	10789	26	10763	52	10815	0.00480814	0.00480015		1	2735.99	0.00871815	2735.98	0.0174363	2736	6.37291e-06	9.17629e-06
		0.933	10790	26	10764	52	10816	0.00480769	0.00480015		1	2740.99	0.0087647	2740.98	0.0175294	2741	6.39526e-06	9.17629e-06
		0.9329	10792	26	10766	52	10818	0.0048068	0.00480015		1	2745.99	0.00881149	2745.98	0.017623	2746	6.41769e-06	9.17629e-06
		0.9324	10793	26	10767	52	10819	0.00480636	0.00480015		1	2750.99	0.00885851	2750.98	0.017717	2751	6.44021e-06	9.17629e-06
		0.9322	10795	26	10769	52	10821	0.00480547	0.00480015		1	2755.99	0.00890576	2755.98	0.0178115	2756	6.46282e-06	9.17629e-06
		0.9321	10796	26	10770	52	10822	0.00480503	0.00480015		1	2760.99	0.00895325	2760.98	0.0179065	2761	6.48551e-06	9.17629e-06
		0.932	10797	26	10771	52	10823	0.00480458	0.00480015		1	2765.99	0.00900098	2765.98	0.018002	2766	6.5083e-06	9.17629e-06
		0.9319	10798	26	10772	52	10824	0.00480414	0.00480015		1	2770.99	0.00904894	2770.98	0.0180979	2771	6.53117e-06	9.17629e-06
		0.9318	10799	26	10773	52	10825	0.0048037	0.00480015		1	2775.99	0.00909715	2775.98	0.0181943	2776	6.55414e-06	9.17629e-06
		0.9317	10800	26	10774	52	10826	0.00480325	0.00480015		1	2780.99	0.00914559	2780.98	0.0182912	2781	6.5772e-06	9.17629e-06
		0.9316	10802	26	10776	52	10828	0.00480236	0.00480015		1	2785.99	0.00919428	2785.98	0.0183886	2786	6.60034e-06	9.17629e-06
		0.9313	10803	26	10777	52	10829	0.00480192	0.00480015		1	2790.99	0.00924321	2790.98	0.0184864	2791	6.62358e-06	9.17629e-06
		0.9312	10804	26	10778	52	10830	0.00480148	0.00480015		1	2795.99	0.00929238	2795.98	0.0185848	2796	6.64691e-06	9.17629e-06
		0.9311	10805	26	10779	52	10831	0.00480103	0.00480015		1	2800.99	0.0093418	2800.98	0.0186836	2801	6.67033e-06	9.17629e-06
		0.931	10807	26	10781	52	10833	0.00480015	0.00480015		1	2805.99	0.00939146	2805.98	0.0187829	2806	6.69384e-06	9.17629e-06
		0.9308	10808	27	10781	54	10835	0.00498385	0.00498339		1	2810.99	0.00944138	2810.98	0.0188828	2811	6.71745e-06	9.17629e-06
		0.9307	10809	27	10782	54	10836	0.00498339	0.00498339		1	2815.99	0.00949154	2815.98	0.0189831	2816	6.74115e-06	9.17629e-06
		0.9303	10810	28	10782	56	10838	0.005167	0.00514706		1	2820.99	0.00954195	2820.98	0.0190839	2821	6.76494e-06	9.17629e-06
		0.9302	10811	28	10783	56	10839	0.00516653	0.00514706		1	2825.99	0.00959261	2825.98	0.0191852	2826	6.78883e-06	9.17629e-06
		0.93	10812	28	10784	56	10840	0.00516605	0.00514706		1	2830.99	0.00964353	2830.98	0.0192871	2831	6.81281e-06	9.17629e-06
		0.9297	10813	28	10785	56	10841	0.00516558	0.00514706		1	2835.99	0.0096947	2835.98	0.0193894	2836	6.83688e-06	9.17629e-06
		0.9296	10814	28	10786	56	10842	0.0051651	0.00514706		1	2840.99	0.00974613	2840.98	0.0194923	2841	6.86105e-06	9.17629e-06
		0.9294	10815	28	10787	56	10843	0.00516462	0.00514706		1	2845.99	0.00979781	2845.98	0.0195956	2846	6.88532e-06	9.17629e-06
		0.929	10816	28	10788	56	10844	0.00516415	0.00514706		1	2850.99	0.00984975	2850.98	0.0196995	2851	6.90968e-06	9.17629e-06
		0.9289	10817	28	10789	56	10845	0.00516367	0.00514706		1	2855.99	0.00990195	2855.98	0.0198039	2856	6.93414e-06	9.17629e-06
		0.9287	10818	28	10790	56	10846	0.00516319	0.00514706		1	2860.99	0.00995441	2860.98	0.0199088	2861	6.95869e-06	9.17629e-06
		0.9286	10820	28	10792	56	10848	0.00516224	0.00514706		1	2865.99	0.0100071	2865.98	0.0200143	2866	6.98334e-06	9.17629e-06
		0.9284	10821	28	10793	56	10849	0.00516177	0.00514706		1	2870.99	0.0100601	2870.98	0.0201202	2871	7.00809e-06	9.17629e-06
		0.9283	10822	28	10794	56	10850	0.00516129	0.00514706		1	2875.99	0.0101134	2875.98	0.0202267	2876	7.03294e-06	9.17629e-06
		0.9282	10824	28	10796	56	10852	0.00516034	0.00514706		1	2880.99	0.0101669	2880.98	0.0203338	2881	7.05788e-06	9.17629e-06
		0.928	10827	28	10799	56	10855	0.00515891	0.00514706		1	2885.99	0.0102207	2885.98	0.0204413	2886	7.08292e-06	9.17629e-06
		0.9278	10828	28	10800	56	10856	0.00515844	0.00514706		1	2890.99	0.0102747	2890.98	0.0205494	2891	7.10807e-06	9.17629e-06
		0.9276	10829	28	10801	56	10857	0.00515796	0.00514706		1	2895.99	0.010329	2895.98	0.0206581	2896	7.13331e-06	9.17629e-06
		0.9274	10831	28	10803	56	10859	0.00515701	0.00514706		1	2900.99	0.0103836	2900.98	0.0207672	2901	7.15865e-06	9.17629e-06
		0.9273	10833	28	10805	56	10861	0.00515606	0.00514706		1	2905.99	0.0104385	2905.98	0.020877	2906	7.18409e-06	9.17629e-06
		0.9271	10834	28	10806	56	10862	0.00515559	0.00514706		1	2910.99	0.0104936	2910.98	0.0209872	2911	7.20963e-06	9.17629e-06
		0.927	10836	28	10808	56	10864	0.00515464	0.00514706		1	2915.99	0.010549	2915.98	0.0210981	2916	7.23528e-06	9.17629e-06
		0.9269	10838	28	10810	56	10866	0.00515369	0.00514706		1	2920.99	0.0106047	2920.98	0.0212094	2921	7.26102e-06	9.17629e-06
		0.9268	10841	28	10813	56	10869	0.00515227	0.00514706		1	2925.99	0.0106607	2925.98	0.0213214	2926	7.28687e-06	9.17629e-06
		0.9267	10842	28	10814	56	10870	0.00515179	0.00514706		1	2930.99	0.0107169	2930.98	0.0214339	2931	7.31282e-06	9.17629e-06
		0.9266	10843	28	10815	56	10871	0.00515132	0.00514706		1	2935.99	0.0107735	2935.98	0.0215469	2936	7.33887e-06	9.17629e-06
		0.9265	10844	28	10816	56	10872	0.00515085	0.00514706		1	2940.99	0.0108303	2940.98	0.0216605	2941	7.36502e-06	9.17629e-06
		0.9262	10846	28	10818	56	10874	0.0051499	0.00514706		1	2945.99	0.0108874	2945.98	0.0217747	2946	7.39128e-06	9.17629e-06
		0.9261	10848	28	10820	56	10876	0.00514895	0.00514706		1	2950.99	0.0109447	2950.98	0.0218895	2951	7.41764e-06	9.17629e-06
		0.926	10849	28	10821	56	10877	0.00514848	0.00514706		1	2955.99	0.0110024	2955.98	0.0220048	2956	7.44411e-06	9.17629e-06
		0.9256	10852	28	10824	56	10880	0.00514706	0.00514706		1	2960.99	0.0110603	2960.98	0.0221207	2961	7.47068e-06	9.17629e-06
		0.9254	10854	29	10825	58	10883	0.00532941	0.00532061		1	2965.99	0.0111186	2965.98	0.0222372	2966	7.49736e-06	9.17629e-06
		0.9253	10856	29	10827	58	10885	0.00532843	0.00532061		1	2970.99	0.0111771	2970.98	0.0223542	2971	7.52414e-06	9.17629e-06
		0.9251	10857	29	10828	58	10886	0.00532794	0.00532061		1	2975.99	0.0112359	2975.98	0.0224719	2976	7.55103e-06	9.17629e-06
		0.925	10858	29	10829	58	10887	0.00532745	0.00532061		1	2980.99	0.0112951	2980.98	0.0225901	2981	7.57803e-06	9.17629e-06
		0.9248	10860	29	10831	58	10889	0.00532648	0.00532061		1	2985.99	0.0113545	2985.98	0.0227089	2986	7.60513e-06	9.17629e-06
		0.9245	10861	29	10832	58	10890	0.00532599	0.00532061		1	2990.99	0.0114142	2990.98	0.0228283	2991	7.63234e-06	9.17629e-06
		0.9244	10863	29	10834	58	10892	0.00532501	0.00532061		1	2995.99	0.0114742	2995.98	0.0229483	2996	7.65966e-06	9.17629e-06
		0.9243	10864	29	10835	58	10893	0.00532452	0.00532061		1	3000.99	0.0115345	3000.98	0.023069	3001	7.68709e-06	9.17629e-06
		0.9241	10865	29	10836	58	10894	0.00532403	0.00532061		1	3005.99	0.0115951	3005.98	0.0231902	3006	7.71462e-06	9.17629e-06
		0.9237	10866	29	10837	58	10895	0.00532354	0.00532061		1	3010.99	0.011656	3010.98	0.023312	3011	7.74227e-06	9.17629e-06
		0.9235	10867	29	10838	58	10896	0.00532305	0.00532061		1	3015.99	0.0117172	3015.98	0.0234344	3016	7.77002e-06	9.17629e-06
		0.9234	10868	29	10839	58	10897	0.00532257	0.00532061		1	3020.99	0.0117787	3020.98	0.0235574	3021	7.79789e-06	9.17629e-06
		0.9233	10870	29	10841	58	10899	0.00532159	0.00532061		1	3025.99	0.0118405	3025.98	0.0236811	3026	7.82587e-06	9.17629e-06
		0.9231	10871	29	10842	58	10900	0.0053211	0.00532061		1	3030.99	0.0119027	3030.98	0.0238053	3031	7.85395e-06	9.17629e-06
		0.923	10872	29	10843	58	10901	0.00532061	0.00532061		1	3035.99	0.0119651	3035.98	0.0239302	3036	7.88215e-06	9.17629e-06
		0.9227	10872	30	10842	60	10902	0.00550358	0.005493		1	3040.99	0.0120279	3040.98	0.0240557	3041	7.91047e-06	9.17629e-06
		0.9225	10874	30	10844	60	10904	0.00550257	0.005493		1	3045.99	0.0120909	3045.98	0.0241819	3046	7.93889e-06	9.17629e-06
		0.9223	10875	30	10845	60	10905	0.00550206	0.005493		1	3050.99	0.0121543	3050.98	0.0243086	3051	7.96743e-06	9.17629e-06
		0.9222	10878	30	10848	60	10908	0.00550055	0.005493		1	3055.99	0.012218	3055.98	0.024436	3056	7.99608e-06	9.17629e-06
		0.9219	10879	30	10849	60	10909	0.00550005	0.005493		1	3060.99	0.012282	3060.98	0.024564	3061	8.02484e-06	9.17629e-06
		0.9218	10880	30	10850	60	10910	0.00549954	0.005493		1	3065.99	0.0123464	3065.98	0.0246927	3066	8.05372e-06	9.17629e-06
		0.9217	10882	30	10852	60	10912	0.00549853	0.005493		1	3070.99	0.012411	3070.98	0.024822	3071	8.08272e-06	9.17629e-06
		0.9215	10883	30	10853	60	10913	0.00549803	0.005493		1	3075.99	0.012476	3075.98	0.024952	3076	8.11183e-06	9.17629e-06
		0.9213	10884	30	10854	60	10914	0.00549753	0.005493		1	3080.99	0.0125413	3080.97	0.0250826	3081	8.14105e-06	9.17629e-06
		0.9212	10885	30	10855	60	10915	0.00549702	0.005493		1	3085.99	0.0126069	3085.97	0.0252138	3086	8.1704e-06	9.17629e-06
		0.9208	10889	30	10859	60	10919	0.00549501	0.005493		1	3090.99	0.0126729	3090.97	0.0253457	3091	8.19985e-06	9.17629e-06
		0.9207	10892	30	10862	60	10922	0.0054935	0.005493		1	3095.99	0.0127392	3095.97	0.0254783	3096	8.22943e-06	9.17629e-06
		0.9206	10893	30	10863	60	10923	0.005493	0.005493		1	3100.99	0.0128058	3100.97	0.0256115	3101	8.25913e-06	9.17629e-06
		0.9205	10893	32	10861	64	10925	0.00585812	0.00585598		1	3105.99	0.0128727	3105.97	0.0257454	3106	8.28894e-06	9.17629e-06
		0.9201	10894	32	10862	64	10926	0.00585759	0.00585598		1	3110.99	0.01294	3110.97	0.02588	3111	8.31887e-06	9.17629e-06
		0.92	10895	32	10863	64	10927	0.00585705	0.00585598		1	3115.99	0.0130076	3115.97	0.0260152	3116	8.34892e-06	9.17629e-06
		0.9198	10897	32	10865	64	10929	0.00585598	0.00585598		1	3120.99	0.0130756	3120.97	0.0261511	3121	8.37909e-06	9.17629e-06
		0.9197	10898	33	10865	66	10931	0.00603787	0.00603787		1	3125.99	0.0131439	3125.97	0.0262877	3126	8.40938e-06	9.17629e-06
		0.9196	10899	34	10865	68	10933	0.0062197	0.00620381		1	3130.99	0.0132125	3130.97	0.026425	3131	8.4398e-06	9.17629e-06
		0.9195	10900	34	10866	68	10934	0.00621913	0.00620381		1	3135.99	0.0132815	3135.97	0.026563	3136	8.47033e-06	9.17629e-06
		0.9194	10902	34	10868	68	10936	0.006218	0.00620381		1	3140.99	0.0133508	3140.97	0.0267016	3141	8.50099e-06	9.17629e-06
		0.9193	10903	34	10869	68	10937	0.00621743	0.00620381		1	3145.99	0.0134205	3145.97	0.0268409	3146	8.53176e-06	9.17629e-06
		0.9191	10904	34	10870	68	10938	0.00621686	0.00620381		1	3150.99	0.0134905	3150.97	0.026981	3151	8.56266e-06	9.17629e-06
		0.9189	10905	34	10871	68	10939	0.00621629	0.00620381		1	3155.99	0.0135608	3155.97	0.0271217	3156	8.59369e-06	9.17629e-06
		0.9187	10906	34	10872	68	10940	0.00621572	0.00620381		1	3160.99	0.0136316	3160.97	0.0272631	3161	8.62484e-06	9.17629e-06
		0.9186	10907	34	10873	68	10941	0.00621515	0.00620381		1	3165.99	0.0137026	3165.97	0.0274052	3166	8.65611e-06	9.17629e-06
		0.9183	10908	34	10874	68	10942	0.00621459	0.00620381		1	3170.99	0.013774	3170.97	0.0275481	3171	8.68751e-06	9.17629e-06
		0.9182	10911	34	10877	68	10945	0.00621288	0.00620381		1	3175.99	0.0138458	3175.97	0.0276916	3176	8.71903e-06	9.17629e-06
		0.9181	10912	34	10878	68	10946	0.00621232	0.00620381		1	3180.99	0.013918	3180.97	0.0278359	3181	8.75068e-06	9.17629e-06
		0.918	10913	34	10879	68	10947	0.00621175	0.00620381		1	3185.99	0.0139905	3185.97	0.0279809	3186	8.78246e-06	9.17629e-06
		0.9177	10914	34	10880	68	10948	0.00621118	0.00620381		1	3190.99	0.0140633	3190.97	0.0281266	3191	8.81436e-06	9.17629e-06
		0.9176	10915	34	10881	68	10949	0.00621061	0.00620381		1	3195.99	0.0141365	3195.97	0.0282731	3196	8.84639e-06	9.17629e-06
		0.9175	10916	34	10882	68	10950	0.00621005	0.00620381		1	3200.99	0.0142101	3200.97	0.0284202	3201	8.87855e-06	9.17629e-06
		0.9173	10917	34	10883	68	10951	0.00620948	0.00620381		1	3205.99	0.0142841	3205.97	0.0285681	3206	8.91084e-06	9.17629e-06
		0.9171	10919	34	10885	68	10953	0.00620834	0.00620381		1	3210.99	0.0143584	3210.97	0.0287168	3211	8.94326e-06	9.17629e-06
		0.917	10920	34	10886	68	10954	0.00620778	0.00620381		1	3215.99	0.0144331	3215.97	0.0288662	3216	8.9758e-06	9.17629e-06
		0.9169	10921	34	10887	68	10955	0.00620721	0.00620381		1	3220.99	0.0145082	3220.97	0.0290163	3221	9.00848e-06	9.17629e-06
		0.9166	10922	34	10888	68	10956	0.00620664	0.00620381		1	3225.99	0.0145836	3225.97	0.0291672	3226	9.04129e-06	9.17629e-06
		0.9165	10924	34	10890	68	10958	0.00620551	0.00620381		1	3230.99	0.0146594	3230.97	0.0293188	3231	9.07423e-06	9.17629e-06
		0.9159	10925	34	10891	68	10959	0.00620495	0.00620381		1	3235.99	0.0147356	3235.97	0.0294712	3236	9.1073e-06	9.17629e-06
		0.9157	10927	34	10893	68	10961	0.00620381	0.00620381		1	3240.99	0.0148122	3240.97	0.0296244	3241	9.1405e-06	9.17629e-06
		0.9155	10928	35	10893	70	10963	0.00638511	0.00637697		1	3245.99	0.0148891	3245.97	0.0297783	3246	9.17384e-06	9.17629e-06
		0.9153	10929	35	10894	70	10964	0.00638453	0.00637697		1	3250.99	0.0149665	3250.97	0.029933	3251	9.20731e-06	9.17629e-06
		0.9152	10930	35	10895	70	10965	0.00638395	0.00637697		1	3255.98	0.0150442	3255.97	0.0300884	3256	9.24092e-06	9.17629e-06
		0.915	10933	35	10898	70	10968	0.0063822	0.00637697		1	3260.98	0.0151223	3260.97	0.0302447	3261	9.27466e-06	9.17629e-06
		0.9149	10935	35	10900	70	10970	0.00638104	0.00637697		1	3265.98	0.0152008	3265.97	0.0304017	3266	9.30853e-06	9.17629e-06
		0.9148	10936	35	10901	70	10971	0.00638046	0.00637697		1	3270.98	0.0152797	3270.97	0.0305595	3271	9.34254e-06	9.17629e-06
		0.9147	10937	35	10902	70	10972	0.00637988	0.00637697		1	3275.98	0.015359	3275.97	0.030718	3276	9.37669e-06	9.17629e-06
		0.9146	10938	35	10903	70	10973	0.00637929	0.00637697		1	3280.98	0.0154387	3280.97	0.0308774	3281	9.41097e-06	9.17629e-06
		0.9145	10940	35	10905	70	10975	0.00637813	0.00637697		1	3285.98	0.0155188	3285.97	0.0310376	3286	9.4454e-06	9.17629e-06
		0.9142	10941	35	10906	70	10976	0.00637755	0.00637697		1	3290.98	0.0155993	3290.97	0.0311985	3291	9.47996e-06	9.17629e-06
		0.914	10942	35	10907	70	10977	0.00637697	0.00637697		1	3295.98	0.0156802	3295.97	0.0313603	3296	9.51465e-06	9.17629e-06
		0.9139	10942	36	10906	72	10978	0.00655857	0.00655738		1	3300.98	0.0157614	3300.97	0.0315229	3301	9.54949e-06	9.17629e-06
		0.9138	10943	36	10907	72	10979	0.00655797	0.00655738		1	3305.98	0.0158431	3305.97	0.0316863	3306	9.58447e-06	9.17629e-06
		0.9137	10944	36	10908	72	10980	0.00655738	0.00655738		1	3310.98	0.0159252	3310.97	0.0318505	3311	9.61959e-06	9.17629e-06
		0.9136	10944	37	10907	74	10981	0.00673891	0.00673891		1	3315.98	0.0160077	3315.97	0.0320155	3316	9.65485e-06	9.17629e-06
		0.9134	10944	38	10906	76	10982	0.00692042	0.00691223		1	3320.98	0.0160907	3320.97	0.0321813	3321	9.69025e-06	9.17629e-06
		0.9132	10945	38	10907	76	10983	0.00691979	0.00691223		1	3325.98	0.016174	3325.97	0.032348	3326	9.7258e-06	9.17629e-06
		0.9129	10946	38	10908	76	10984	0.00691916	0.00691223		1	3330.98	0.0162578	3330.97	0.0325155	3331	9.76148e-06	9.17629e-06
		0.9126	10948	38	10910	76	10986	0.0069179	0.00691223		1	3335.98	0.0163419	3335.97	0.0326838	3336	9.79732e-06	9.17629e-06
		0.9125	10950	38	10912	76	10988	0.00691664	0.00691223		1	3340.98	0.0164265	3340.97	0.032853	3341	9.83329e-06	9.17629e-06
		0.9124	10951	38	10913	76	10989	0.00691601	0.00691223		1	3345.98	0.0165115	3345.97	0.033023	3346	9.86941e-06	9.17629e-06
		0.912	10952	38	10914	76	10990	0.00691538	0.00691223		1	3350.98	0.016597	3350.97	0.0331939	3351	9.90567e-06	9.17629e-06
		0.9116	10954	38	10916	76	10992	0.00691412	0.00691223		1	3355.98	0.0166828	3355.97	0.0333656	3356	9.94209e-06	9.17629e-06
		0.9115	10955	38	10917	76	10993	0.00691349	0.00691223		1	3360.98	0.0167691	3360.97	0.0335382	3361	9.97864e-06	9.17629e-06
		0.9113	10957	38	10919	76	10995	0.00691223	0.00691223		1	3365.98	0.0168558	3365.97	0.0337117	3366	1.00153e-05	9.17629e-06
		0.9111	10962	39	10923	78	11001	0.00709026	0.00707868		1	3370.98	0.016943	3370.97	0.033886	3371	1.00522e-05	9.17629e-06
		0.911	10964	39	10925	78	11003	0.00708898	0.00707868		1	3375.98	0.0170306	3375.97	0.0340611	3376	1.00892e-05	9.17629e-06
		0.9108	10968	39	10929	78	11007	0.0070864	0.00707868		1	3380.98	0.0171186	3380.97	0.0342372	3381	1.01264e-05	9.17629e-06
		0.9105	10970	39	10931	78	11009	0.00708511	0.00707868		1	3385.98	0.0172071	3385.97	0.0344141	3386	1.01637e-05	9.17629e-06
		0.9104	10971	39	10932	78	11010	0.00708447	0.00707868		1	3390.98	0.017296	3390.97	0.0345919	3391	1.02011e-05	9.17629e-06
		0.9102	10972	39	10933	78	11011	0.00708383	0.00707868		1	3395.98	0.0173853	3395.97	0.0347706	3396	1.02387e-05	9.17629e-06
		0.91	10973	39	10934	78	11012	0.00708318	0.00707868		1	3400.98	0.0174751	3400.97	0.0349502	3401	1.02765e-05	9.17629e-06
		0.9097	10974	39	10935	78	11013	0.00708254	0.00707868		1	3405.98	0.0175654	3405.96	0.0351307	3406	1.03144e-05	9.17629e-06
		0.9095	10975	39	10936	78	11014	0.0070819	0.00707868		1	3410.98	0.017656	3410.96	0.0353121	3411	1.03524e-05	9.17629e-06
		0.9094	10977	39	10938	78	11016	0.00708061	0.00707868		1	3415.98	0.0177472	3415.96	0.0354944	3416	1.03906e-05	9.17629e-06
		0.909	10980	39	10941	78	11019	0.00707868	0.00707868		1	3420.98	0.0178388	3420.96	0.0356776	3421	1.0429e-05	9.17629e-06
		0.9088	10980	40	10940	80	11020	0.00725953	0.00725953		1	3425.98	0.0179308	3425.96	0.0358617	3426	1.04675e-05	9.17629e-06
		0.9087	10982	41	10941	82	11023	0.00743899	0.00743832		1	3430.98	0.0180234	3430.96	0.0360467	3431	1.05062e-05	9.17629e-06
		0.9085	10983	41	10942	82	11024	0.00743832	0.00743832		1	3435.98	0.0181163	3435.96	0.0362327	3436	1.0545e-05	9.17629e-06
		0.9082	10983	42	10941	84	11025	0.00761905	0.00758602		1	3440.98	0.0182098	3440.96	0.0364196	3441	1.0584e-05	9.17629e-06
		0.908	10984	42	10942	84	11026	0.00761836	0.00758602		1	3445.98	0.0183037	3445.96	0.0366074	3446	1.06232e-05	9.17629e-06
		0.9077	10985	42	10943	84	11027	0.00761767	0.00758602		1	3450.98	0.0183981	3450.96	0.0367961	3451	1.06625e-05	9.17629e-06
		0.9076	10988	42	10946	84	11030	0.00761559	0.00758602		1	3455.98	0.0184929	3455.96	0.0369858	3456	1.07019e-05	9.17629e-06
		0.9075	10989	42	10947	84	11031	0.0076149	0.00758602		1	3460.98	0.0185882	3460.96	0.0371765	3461	1.07415e-05	9.17629e-06
		0.9074	10990	42	10948	84	11032	0.00761421	0.00758602		1	3465.98	0.018684	3465.96	0.0373681	3466	1.07813e-05	9.17629e-06
		0.9073	10993	42	10951	84	11035	0.00761214	0.00758602		1	3470.98	0.0187803	3470.96	0.0375606	3471	1.08213e-05	9.17629e-06
		0.9072	10994	42	10952	84	11036	0.00761145	0.00758602		1	3475.98	0.0188771	3475.96	0.0377541	3476	1.08614e-05	9.17629e-06
		0.9069	10997	42	10955	84	11039	0.00760938	0.00758602		1	3480.98	0.0189743	3480.96	0.0379486	3481	1.09016e-05	9.17629e-06
		0.9068	10999	42	10957	84	11041	0.00760801	0.00758602		1	3485.98	0.019072	3485.96	0.038144	3486	1.09421e-05	9.17629e-06
		0.9067	11000	42	10958	84	11042	0.00760732	0.00758602		1	3490.98	0.0191702	3490.96	0.0383405	3491	1.09827e-05	9.17629e-06
		0.9066	11001	42	10959	84	11043	0.00760663	0.00758602		1	3495.98	0.0192689	3495.96	0.0385379	3496	1.10234e-05	9.17629e-06
		0.9064	11002	42	10960	84	11044	0.00760594	0.00758602		1	3500.98	0.0193681	3500.96	0.0387362	3501	1.10643e-05	9.17629e-06
		0.906	11003	42	10961	84	11045	0.00760525	0.00758602		1	3505.98	0.0194678	3505.96	0.0389356	3506	1.11054e-05	9.17629e-06
		0.9059	11005	42	10963	84	11047	0.00760387	0.00758602		1	3510.98	0.019568	3510.96	0.039136	3511	1.11467e-05	9.17629e-06
		0.9058	11006	42	10964	84	11048	0.00760319	0.00758602		1	3515.98	0.0196687	3515.96	0.0393374	3516	1.11881e-05	9.17629e-06
		0.9056	11007	42	10965	84	11049	0.0076025	0.00758602		1	3520.98	0.0197699	3520.96	0.0395397	3521	1.12297e-05	9.17629e-06
		0.9054	11008	42	10966	84	11050	0.00760181	0.00758602		1	3525.98	0.0198716	3525.96	0.0397431	3526	1.12714e-05	9.17629e-06
		0.9053	11009	42	10967	84	11051	0.00760112	0.00758602		1	3530.98	0.0199738	3530.96	0.0399475	3531	1.13134e-05	9.17629e-06
		0.9051	11014	42	10972	84	11056	0.00759768	0.00758602		1	3535.98	0.0200765	3535.96	0.0401529	3536	1.13555e-05	9.17629e-06
		0.9049	11015	42	10973	84	11057	0.007597	0.00758602		1	3540.98	0.0201797	3540.96	0.0403594	3541	1.13977e-05	9.17629e-06
		0.9046	11016	42	10974	84	11058	0.00759631	0.00758602		1	3545.98	0.0202834	3545.96	0.0405668	3546	1.14402e-05	9.17629e-06
		0.9045	11017	42	10975	84	11059	0.00759562	0.00758602		1	3550.98	0.0203877	3550.96	0.0407753	3551	1.14828e-05	9.17629e-06
		0.9039	11018	42	10976	84	11060	0.00759494	0.00758602		1	3555.98	0.0204924	3555.96	0.0409849	3556	1.15256e-05	9.17629e-06
		0.9037	11019	42	10977	84	11061	0.00759425	0.00758602		1	3560.98	0.0205977	3560.96	0.0411955	3561	1.15685e-05	9.17629e-06
		0.9034	11020	42	10978	84	11062	0.00759356	0.00758602		1	3565.98	0.0207036	3565.96	0.0414071	3566	1.16116e-05	9.17629e-06
		0.9032	11021	42	10979	84	11063	0.00759288	0.00758602		1	3570.98	0.0208099	3570.96	0.0416198	3571	1.1655e-05	9.17629e-06
		0.903	11022	42	10980	84	11064	0.00759219	0.00758602		1	3575.98	0.0209168	3575.96	0.0418336	3576	1.16984e-05	9.17629e-06
		0.9029	11026	42	10984	84	11068	0.00758945	0.00758602		1	3580.98	0.0210242	3580.96	0.0420484	3581	1.17421e-05	9.17629e-06
		0.9028	11028	42	10986	84	11070	0.00758808	0.00758602		1	3585.98	0.0211322	3585.96	0.0422643	3586	1.17859e-05	9.17629e-06
		0.9027	11029	42	10987	84	11071	0.00758739	0.00758602		1	3590.98	0.0212406	3590.96	0.0424813	3591	1.18299e-05	9.17629e-06
		0.9026	11031	42	10989	84	11073	0.00758602	0.00758602		1	3595.98	0.0213497	3595.96	0.0426993	3596	1.18741e-05	9.17629e-06
		0.9024	11031	43	10988	86	11074	0.00776594	0.00775823		1	3600.98	0.0214592	3600.96	0.0429185	3601	1.19185e-05	9.17629e-06
		0.9023	11033	43	10990	86	11076	0.00776454	0.00775823		1	3605.98	0.0215694	3605.96	0.0431387	3606	1.1963e-05	9.17629e-06
		0.9022	11034	43	10991	86	11077	0.00776383	0.00775823		1	3610.98	0.02168	3610.96	0.0433601	3611	1.20078e-05	9.17629e-06
		0.9018	11037	43	10994	86	11080	0.00776173	0.00775823		1	3615.98	0.0217913	3615.96	0.0435825	3616	1.20527e-05	9.17629e-06
		0.9017	11038	43	10995	86	11081	0.00776103	0.00775823		1	3620.98	0.021903	3620.96	0.0438061	3621	1.20978e-05	9.17629e-06
		0.9014	11039	43	10996	86	11082	0.00776033	0.00775823		1	3625.98	0.0220154	3625.96	0.0440307	3626	1.21431e-05	9.17629e-06
		0.9011	11040	43	10997	86	11083	0.00775963	0.00775823		1	3630.98	0.0221283	3630.96	0.0442565	3631	1.21885e-05	9.17629e-06
		0.9005	11041	43	10998	86	11084	0.00775893	0.00775823		1	3635.98	0.0222417	3635.96	0.0444834	3636	1.22342e-05	9.17629e-06
		0.9004	11042	43	10999	86	11085	0.00775823	0.00775823		1	3640.98	0.0223557	3640.96	0.0447115	3641	1.228e-05	9.17629e-06
		0.9003	11042	44	10998	88	11086	0.00793794	0.00791652		1	3645.98	0.0224703	3645.96	0.0449407	3646	1.2326e-05	9.17629e-06
		0.9002	11044	44	11000	88	11088	0.00793651	0.00791652		1	3650.98	0.0225855	3650.95	0.045171	3651	1.23722e-05	9.17629e-06
		0.8999	11045	44	11001	88	11089	0.00793579	0.00791652		1	3655.98	0.0227012	3655.95	0.0454025	3656	1.24186e-05	9.17629e-06
		0.8998	11046	44	11002	88	11090	0.00793508	0.00791652		1	3660.98	0.0228176	3660.95	0.0456351	3661	1.24652e-05	9.17629e-06
		0.8997	11048	44	11004	88	11092	0.00793365	0.00791652		1	3665.98	0.0229344	3665.95	0.0458689	3666	1.2512e-05	9.17629e-06
		0.8994	11049	44	11005	88	11093	0.00793293	0.00791652		1	3670.98	0.0230519	3670.95	0.0461039	3671	1.25589e-05	9.17629e-06
		0.8993	11050	44	11006	88	11094	0.00793222	0.00791652		1	3675.98	0.02317	3675.95	0.04634	3676	1.26061e-05	9.17629e-06
		0.8991	11052	44	11008	88	11096	0.00793079	0.00791652		1	3680.98	0.0232886	3680.95	0.0465773	3681	1.26534e-05	9.17629e-06
		0.899	11054	44	11010	88	11098	0.00792936	0.00791652		1	3685.98	0.0234079	3685.95	0.0468158	3686	1.2701e-05	9.17629e-06
		0.8989	11055	44	11011	88	11099	0.00792864	0.00791652		1	3690.98	0.0235277	3690.95	0.0470555	3691	1.27487e-05	9.17629e-06
		0.8986	11056	44	11012	88	11100	0.00792793	0.00791652		1	3695.98	0.0236482	3695.95	0.0472963	3696	1.27966e-05	9.17629e-06
		0.8983	11057	44	11013	88	11101	0.00792721	0.00791652		1	3700.98	0.0237692	3700.95	0.0475384	3701	1.28448e-05	9.17629e-06
		0.8982	11058	44	11014	88	11102	0.0079265	0.00791652		1	3705.98	0.0238909	3705.95	0.0477817	3706	1.28931e-05	9.17629e-06
		0.8981	11060	44	11016	88	11104	0.00792507	0.00791652		1	3710.98	0.0240131	3710.95	0.0480262	3711	1.29416e-05	9.17629e-06
		0.898	11061	44	11017	88	11105	0.00792436	0.00791652		1	3715.98	0.024136	3715.95	0.0482719	3716	1.29903e-05	9.17629e-06
		0.8979	11062	44	11018	88	11106	0.00792364	0.00791652		1	3720.98	0.0242594	3720.95	0.0485189	3721	1.30392e-05	9.17629e-06
		0.8978	11063	44	11019	88	11107	0.00792293	0.00791652		1	3725.98	0.0243835	3725.95	0.0487671	3726	1.30883e-05	9.17629e-06
		0.8973	11064	44	11020	88	11108	0.00792222	0.00791652		1	3730.98	0.0245082	3730.95	0.0490165	3731	1.31376e-05	9.17629e-06
		0.8972	11065	44	11021	88	11109	0.00792151	0.00791652		1	3735.98	0.0246336	3735.95	0.0492671	3736	1.31871e-05	9.17629e-06
		0.8969	11067	44	11023	88	11111	0.00792008	0.00791652		1	3740.98	0.0247595	3740.95	0.0495191	3741	1.32369e-05	9.17629e-06
		0.8968	11068	44	11024	88	11112	0.00791937	0.00791652		1	3745.98	0.0248861	3745.95	0.0497722	3746	1.32868e-05	9.17629e-06
		0.8967	11069	44	11025	88	11113	0.00791865	0.00791652		1	3750.97	0.0250133	3750.95	0.0500267	3751	1.33369e-05	9.17629e-06
		0.8966	11071	44	11027	88	11115	0.00791723	0.00791652		1	3755.97	0.0251412	3755.95	0.0502824	3756	1.33872e-05	9.17629e-06
		0.8965	11072	44	11028	88	11116	0.00791652	0.00791652		1	3760.97	0.0252697	3760.95	0.0505393	3761	1.34377e-05	9.17629e-06
		0.8963	11072	45	11027	90	11117	0.00809571	0.00809425		1	3765.97	0.0253988	3765.95	0.0507976	3766	1.34885e-05	9.17629e-06
		0.8961	11073	45	11028	90	11118	0.00809498	0.00809425		1	3770.97	0.0255286	3770.95	0.0510571	3771	1.35394e-05	9.17629e-06
		0.8959	11074	45	11029	90	11119	0.00809425	0.00809425		1	3775.97	0.025659	3775.95	0.051318	3776	1.35906e-05	9.17629e-06
		0.8958	11075	46	11029	92	11121	0.00827264	0.00824964		1	3780.97	0.0257901	3780.95	0.0515801	3781	1.36419e-05	9.17629e-06
		0.8955	11076	46	11030	92	11122	0.00827189	0.00824964		1	3785.97	0.0259218	3785.95	0.0518436	3786	1.36935e-05	9.17629e-06
		0.8953	11077	46	11031	92	11123	0.00827115	0.00824964		1	3790.97	0.0260542	3790.95	0.0521084	3791	1.37453e-05	9.17629e-06
		0.8952	11078	46	11032	92	11124	0.00827041	0.00824964		1	3795.97	0.0261872	3795.95	0.0523744	3796	1.37973e-05	9.17629e-06
		0.8947	11080	46	11034	92	11126	0.00826892	0.00824964		1	3800.97	0.0263209	3800.95	0.0526419	3801	1.38495e-05	9.17629e-06
		0.8946	11082	46	11036	92	11128	0.00826743	0.00824964		1	3805.97	0.0264553	3805.95	0.0529106	3806	1.39019e-05	9.17629e-06
		0.8944	11083	46	11037	92	11129	0.00826669	0.00824964		1	3810.97	0.0265903	3810.95	0.0531807	3811	1.39545e-05	9.17629e-06
		0.8943	11084	46	11038	92	11130	0.00826595	0.00824964		1	3815.97	0.0267261	3815.95	0.0534521	3816	1.40074e-05	9.17629e-06
		0.8938	11085	46	11039	92	11131	0.00826521	0.00824964		1	3820.97	0.0268625	3820.95	0.0537249	3821	1.40604e-05	9.17629e-06
		0.8936	11086	46	11040	92	11132	0.00826446	0.00824964		1	3825.97	0.0269995	3825.95	0.0539991	3826	1.41137e-05	9.17629e-06
		0.8934	11088	46	11042	92	11134	0.00826298	0.00824964		1	3830.97	0.0271373	3830.95	0.0542746	3831	1.41672e-05	9.17629e-06
		0.893	11089	46	11043	92	11135	0.00826224	0.00824964		1	3835.97	0.0272757	3835.95	0.0545515	3836	1.42209e-05	9.17629e-06
		0.8927	11090	46	11044	92	11136	0.00826149	0.00824964		1	3840.97	0.0274149	3840.95	0.0548298	3841	1.42749e-05	9.17629e-06
		0.8922	11092	46	11046	92	11138	0.00826001	0.00824964		1	3845.97	0.0275547	3845.94	0.0551094	3846	1.4329e-05	9.17629e-06
		0.8921	11095	46	11049	92	11141	0.00825779	0.00824964		1	3850.97	0.0276952	3850.94	0.0553905	3851	1.43834e-05	9.17629e-06
		0.8918	11097	46	11051	92	11143	0.0082563	0.00824964		1	3855.97	0.0278365	3855.94	0.0556729	3856	1.4438e-05	9.17629e-06
		0.8917	11098	46	11052	92	11144	0.00825556	0.00824964		1	3860.97	0.0279784	3860.94	0.0559568	3861	1.44928e-05	9.17629e-06
		0.8916	11099	46	11053	92	11145	0.00825482	0.00824964		1	3865.97	0.028121	3865.94	0.0562421	3866	1.45479e-05	9.17629e-06
		0.8914	11100	46	11054	92	11146	0.00825408	0.00824964		1	3870.97	0.0282644	3870.94	0.0565288	3871	1.46032e-05	9.17629e-06
		0.8912	11101	46	11055	92	11147	0.00825334	0.00824964		1	3875.97	0.0284085	3875.94	0.0568169	3876	1.46587e-05	9.17629e-06
		0.8909	11102	46	11056	92	11148	0.0082526	0.00824964		1	3880.97	0.0285533	3880.94	0.0571065	3881	1.47144e-05	9.17629e-06
		0.8908	11104	46	11058	92	11150	0.00825112	0.00824964		1	3885.97	0.0286988	3885.94	0.0573975	3886	1.47703e-05	9.17629e-06
		0.8905	11105	46	11059	92	11151	0.00825038	0.00824964		1	3890.97	0.028845	3890.94	0.05769	3891	1.48265e-05	9.17629e-06
		0.8904	11106	46	11060	92	11152	0.00824964	0.00824964		1	3895.97	0.028992	3895.94	0.057984	3896	1.48829e-05	9.17629e-06
		0.8897	11106	47	11059	94	11153	0.00842823	0.00842823		1	3900.97	0.0291397	3900.94	0.0582794	3901	1.49396e-05	9.17629e-06
		0.8896	11107	48	11059	96	11155	0.00860601	0.00859214		1	3905.97	0.0292881	3905.94	0.0585762	3906	1.49965e-05	9.17629e-06
		0.8895	11109	48	11061	96	11157	0.00860446	0.00859214		1	3910.97	0.0294373	3910.94	0.0588746	3911	1.50536e-05	9.17629e-06
		0.8894	11110	48	11062	96	11158	0.00860369	0.00859214		1	3915.97	0.0295872	3915.94	0.0591744	3916	1.51109e-05	9.17629e-06
		0.8892	11111	48	11063	96	11159	0.00860292	0.00859214		1	3920.97	0.0297379	3920.94	0.0594758	3921	1.51685e-05	9.17629e-06
		0.889	11112	48	11064	96	11160	0.00860215	0.00859214		1	3925.97	0.0298893	3925.94	0.0597786	3926	1.52263e-05	9.17629e-06
		0.8889	11113	48	11065	96	11161	0.00860138	0.00859214		1	3930.97	0.0300415	3930.94	0.060083	3931	1.52844e-05	9.17629e-06
		0.8887	11114	48	11066	96	11162	0.00860061	0.00859214		1	3935.97	0.0301944	3935.94	0.0603888	3936	1.53427e-05	9.17629e-06
		0.8882	11116	48	11068	96	11164	0.00859907	0.00859214		1	3940.97	0.0303481	3940.94	0.0606962	3941	1.54012e-05	9.17629e-06
		0.8879	11117	48	11069	96	11165	0.0085983	0.00859214		1	3945.97	0.0305026	3945.94	0.0610052	3946	1.546e-05	9.17629e-06
		0.8878	11120	48	11072	96	11168	0.00859599	0.00859214		1	3950.97	0.0306578	3950.94	0.0613156	3951	1.5519e-05	9.17629e-06
		0.8877	11121	48	11073	96	11169	0.00859522	0.00859214		1	3955.97	0.0308138	3955.94	0.0616277	3956	1.55783e-05	9.17629e-06
		0.8876	11122	48	11074	96	11170	0.00859445	0.00859214		1	3960.97	0.0309706	3960.94	0.0619412	3961	1.56378e-05	9.17629e-06
		0.8875	11125	48	11077	96	11173	0.00859214	0.00859214		1	3965.97	0.0311282	3965.94	0.0622564	3966	1.56975e-05	9.17629e-06
		0.8874	11125	49	11076	98	11174	0.00877036	0.00876095		1	3970.97	0.0312865	3970.94	0.0625731	3971	1.57575e-05	9.17629e-06
		0.8872	11128	49	11079	98	11177	0.00876801	0.00876095		1	3975.97	0.0314457	3975.94	0.0628914	3976	1.58178e-05	9.17629e-06
		0.8871	11129	49	11080	98	11178	0.00876722	0.00876095		1	3980.97	0.0316056	3980.94	0.0632113	3981	1.58782e-05	9.17629e-06
		0.887	11130	49	11081	98	11179	0.00876644	0.00876095		1	3985.97	0.0317664	3985.94	0.0635327	3986	1.5939e-05	9.17629e-06
		0.8867	11131	49	11082	98	11180	0.00876565	0.00876095		1	3990.97	0.0319279	3990.94	0.0638558	3991	1.6e-05	9.17629e-06
		0.8866	11132	49	11083	98	11181	0.00876487	0.00876095		1	3995.97	0.0320903	3995.94	0.0641805	3996	1.60612e-05	9.17629e-06
		0.8865	11133	49	11084	98	11182	0.00876409	0.00876095		1	4000.97	0.0322534	4000.94	0.0645068	4001	1.61227e-05	9.17629e-06
		0.8863	11134	49	11085	98	11183	0.0087633	0.00876095		1	4005.97	0.0324174	4005.94	0.0648348	4006	1.61844e-05	9.17629e-06
		0.8859	11136	49	11087	98	11185	0.00876173	0.00876095		1	4010.97	0.0325822	4010.93	0.0651644	4011	1.62464e-05	9.17629e-06
		0.8856	11137	49	11088	98	11186	0.00876095	0.00876095		1	4015.97	0.0327478	4015.93	0.0654956	4016	1.63087e-05	9.17629e-06
		0.8851	11138	50	11088	100	11188	0.00893815	0.00891742		1	4020.97	0.0329142	4020.93	0.0658284	4021	1.63712e-05	9.17629e-06
		0.885	11139	50	11089	100	11189	0.00893735	0.00891742		1	4025.97	0.0330815	4025.93	0.066163	4026	1.64339e-05	9.17629e-06
		0.8846	11140	50	11090	100	11190	0.00893655	0.00891742		1	4030.97	0.0332496	4030.93	0.0664992	4031	1.64969e-05	9.17629e-06
		0.884	11142	50	11092	100	11192	0.00893495	0.00891742		1	4035.97	0.0334185	4035.93	0.0668371	4036	1.65602e-05	9.17629e-06
		0.8834	11144	50	11094	100	11194	0.00893336	0.00891742		1	4040.97	0.0335883	4040.93	0.0671766	4041	1.66238e-05	9.17629e-06
		0.8832	11145	50	11095	100	11195	0.00893256	0.00891742		1	4045.97	0.0337589	4045.93	0.0675179	4046	1.66876e-05	9.17629e-06
		0.8831	11147	50	11097	100	11197	0.00893096	0.00891742		1	4050.97	0.0339304	4050.93	0.0678609	4051	1.67516e-05	9.17629e-06
		0.8824	11148	50	11098	100	11198	0.00893017	0.00891742		0.9999	4055.97	0.0341028	4055.93	0.0682055	4056	1.6816e-05	0.000112766
		0.8822	11151	50	11101	100	11201	0.00892777	0.00891742		0.9999	4060.97	0.034276	4060.93	0.0685519	4061	1.68806e-05	0.000112766
		0.882	11152	50	11102	100	11202	0.00892698	0.00891742		0.9999	4065.97	0.03445	4065.93	0.0689	4066	1.69454e-05	0.000112766
		0.8818	11153	50	11103	100	11203	0.00892618	0.00891742		0.9999	4070.97	0.034625	4070.93	0.0692499	4071	1.70105e-05	0.000112766
		0.8814	11154	50	11104	100	11204	0.00892538	0.00891742		0.9999	4075.97	0.0348008	4075.93	0.0696015	4076	1.70759e-05	0.000112766
		0.8811	11155	50	11105	100	11205	0.00892459	0.00891742		0.9999	4080.97	0.0349774	4080.93	0.0699549	4081	1.71416e-05	0.000112766
		0.881	11156	50	11106	100	11206	0.00892379	0.00891742		0.9999	4085.96	0.035155	4085.93	0.07031	4086	1.72075e-05	0.000112766
		0.8809	11157	50	11107	100	11207	0.00892299	0.00891742		0.9999	4090.96	0.0353334	4090.93	0.0706669	4091	1.72737e-05	0.000112766
		0.8804	11159	50	11109	100	11209	0.0089214	0.00891742		0.9999	4095.96	0.0355128	4095.93	0.0710256	4096	1.73402e-05	0.000112766
		0.8802	11160	50	11110	100	11210	0.00892061	0.00891742		0.9999	4100.96	0.035693	4100.93	0.071386	4101	1.7407e-05	0.000112766
		0.8801	11161	50	11111	100	11211	0.00891981	0.00891742		0.9999	4105.96	0.0358741	4105.93	0.0717483	4106	1.7474e-05	0.000112766
		0.8798	11164	50	11114	100	11214	0.00891742	0.00891742		0.9999	4110.96	0.0360562	4110.93	0.0721123	4111	1.75413e-05	0.000112766
		0.8791	11164	51	11113	102	11215	0.00909496	0.00909496		0.9999	4115.96	0.0362391	4115.93	0.0724782	4116	1.76089e-05	0.000112766
		0.8787	11165	52	11113	104	11217	0.00927164	0.00926008		0.9999	4120.96	0.036423	4120.93	0.0728459	4121	1.76768e-05	0.000112766
		0.8785	11166	52	11114	104	11218	0.00927081	0.00926008		0.9999	4125.96	0.0366077	4125.93	0.0732155	4126	1.77449e-05	0.000112766
		0.8783	11167	52	11115	104	11219	0.00926999	0.00926008		0.9999	4130.96	0.0367934	4130.93	0.0735869	4131	1.78133e-05	0.000112766
		0.8782	11168	52	11116	104	11220	0.00926916	0.00926008		0.9999	4135.96	0.0369801	4135.93	0.0739601	4136	1.7882e-05	0.000112766
		0.8781	11173	52	11121	104	11225	0.00926503	0.00926008		0.9999	4140.96	0.0371676	4140.93	0.0743352	4141	1.7951e-05	0.000112766
		0.8777	11174	52	11122	104	11226	0.00926421	0.00926008		0.9999	4145.96	0.0373561	4145.93	0.0747122	4146	1.80203e-05	0.000112766
		0.8775	11175	52	11123	104	11227	0.00926338	0.00926008		0.9999	4150.96	0.0375455	4150.92	0.075091	4151	1.80899e-05	0.000112766
		0.8773	11177	52	11125	104	11229	0.00926173	0.00926008		0.9999	4155.96	0.0377359	4155.92	0.0754718	4156	1.81597e-05	0.000112766
		0.8772	11179	52	11127	104	11231	0.00926008	0.00926008		0.9999	4160.96	0.0379272	4160.92	0.0758544	4161	1.82299e-05	0.000112766
		0.8769	11179	53	11126	106	11232	0.00943732	0.00942474		0.9999	4165.96	0.0381195	4165.92	0.076239	4166	1.83003e-05	0.000112766
		0.8767	11181	53	11128	106	11234	0.00943564	0.00942474		0.9999	4170.96	0.0383127	4170.92	0.0766255	4171	1.8371e-05	0.000112766
		0.8764	11182	53	11129	106	11235	0.0094348	0.00942474		0.9999	4175.96	0.0385069	4175.92	0.0770139	4176	1.8442e-05	0.000112766
		0.8763	11183	53	11130	106	11236	0.00943396	0.00942474		0.9999	4180.96	0.0387021	4180.92	0.0774042	4181	1.85133e-05	0.000112766
		0.876	11185	53	11132	106	11238	0.00943228	0.00942474		0.9999	4185.96	0.0388982	4185.92	0.0777965	4186	1.85849e-05	0.000112766
		0.8759	11186	53	11133	106	11239	0.00943144	0.00942474		0.9999	4190.96	0.0390954	4190.92	0.0781907	4191	1.86568e-05	0.000112766
		0.8756	11187	53	11134	106	11240	0.0094306	0.00942474		0.9999	4195.96	0.0392935	4195.92	0.0785869	4196	1.8729e-05	0.000112766
		0.8754	11189	53	11136	106	11242	0.00942893	0.00942474		0.9999	4200.96	0.0394926	4200.92	0.0789851	4201	1.88015e-05	0.000112766
		0.8753	11191	53	11138	106	11244	0.00942725	0.00942474		0.9999	4205.96	0.0396926	4205.92	0.0793853	4206	1.88743e-05	0.000112766
		0.8749	11192	53	11139	106	11245	0.00942641	0.00942474		0.9999	4210.96	0.0398937	4210.92	0.0797874	4211	1.89474e-05	0.000112766
		0.8748	11194	53	11141	106	11247	0.00942474	0.00942474		0.9999	4215.96	0.0400958	4215.92	0.0801916	4216	1.90208e-05	0.000112766
		0.8745	11194	54	11140	108	11248	0.00960171	0.00956938		0.9999	4220.96	0.0402989	4220.92	0.0805978	4221	1.90945e-05	0.000112766
		0.8744	11195	54	11141	108	11249	0.00960085	0.00956938		0.9999	4225.96	0.040503	4225.92	0.081006	4226	1.91685e-05	0.000112766
		0.8743	11196	54	11142	108	11250	0.0096	0.00956938		0.9999	4230.96	0.0407081	4230.92	0.0814163	4231	1.92428e-05	0.000112766
		0.8741	11199	54	11145	108	11253	0.00959744	0.00956938		0.9999	4235.96	0.0409143	4235.92	0.0818286	4236	1.93174e-05	0.000112766
		0.874	11201	54	11147	108	11255	0.00959574	0.00956938		0.9999	4240.96	0.0411215	4240.92	0.0822429	4241	1.93923e-05	0.000112766
		0.8738	11202	54	11148	108	11256	0.00959488	0.00956938		0.9999	4245.96	0.0413297	4245.92	0.0826594	4246	1.94676e-05	0.000112766
		0.8735	11204	54	11150	108	11258	0.00959318	0.00956938		0.9999	4250.96	0.0415389	4250.92	0.0830779	4251	1.95431e-05	0.000112766
		0.8733	11205	54	11151	108	11259	0.00959233	0.00956938		0.9999	4255.96	0.0417492	4255.92	0.0834984	4256	1.9619e-05	0.000112766
		0.8732	11206	54	11152	108	11260	0.00959147	0.00956938		0.9999	4260.96	0.0419606	4260.92	0.0839211	4261	1.96952e-05	0.000112766
		0.873	11207	54	11153	108	11261	0.00959062	0.00956938		0.9999	4265.96	0.042173	4265.92	0.0843459	4266	1.97717e-05	0.000112766
		0.8727	11208	54	11154	108	11262	0.00958977	0.00956938		0.9999	4270.96	0.0423864	4270.92	0.0847728	4271	1.98485e-05	0.000112766
		0.8723	11209	54	11155	108	11263	0.00958892	0.00956938		0.9999	4275.96	0.0426009	4275.91	0.0852019	4276	1.99256e-05	0.000112766
		0.8721	11211	54	11157	108	11265	0.00958722	0.00956938		0.9999	4280.96	0.0428165	4280.91	0.0856331	4281	2.00031e-05	0.000112766
		0.872	11212	54	11158	108	11266	0.00958637	0.00956938		0.9999	4285.96	0.0430332	4285.91	0.0860664	4286	2.00808e-05	0.000112766
		0.8719	11213	54	11159	108	11267	0.00958552	0.00956938		0.9999	4290.96	0.043251	4290.91	0.0865019	4291	2.01589e-05	0.000112766
		0.8717	11215	54	11161	108	11269	0.00958381	0.00956938		0.9999	4295.96	0.0434698	4295.91	0.0869396	4296	2.02373e-05	0.000112766
		0.8716	11217	54	11163	108	11271	0.00958211	0.00956938		0.9999	4300.96	0.0436897	4300.91	0.0873794	4301	2.03161e-05	0.000112766
		0.8711	11218	54	11164	108	11272	0.00958126	0.00956938		0.9999	4305.96	0.0439107	4305.91	0.0878215	4306	2.03951e-05	0.000112766
		0.871	11219	54	11165	108	11273	0.00958041	0.00956938		0.9999	4310.96	0.0441329	4310.91	0.0882657	4311	2.04745e-05	0.000112766
		0.8708	11221	54	11167	108	11275	0.00957871	0.00956938		0.9999	4315.96	0.0443561	4315.91	0.0887122	4316	2.05543e-05	0.000112766
		0.8707	11223	54	11169	108	11277	0.00957702	0.00956938		0.9999	4320.96	0.0445805	4320.91	0.0891609	4321	2.06343e-05	0.000112766
		0.8706	11225	54	11171	108	11279	0.00957532	0.00956938		0.9999	4325.96	0.0448059	4325.91	0.0896118	4326	2.07147e-05	0.000112766
		0.8703	11226	54	11172	108	11280	0.00957447	0.00956938		0.9999	4330.95	0.0450325	4330.91	0.090065	4331	2.07954e-05	0.000112766
		0.8697	11228	54	11174	108	11282	0.00957277	0.00956938		0.9999	4335.95	0.0452602	4335.91	0.0905205	4336	2.08765e-05	0.000112766
		0.8696	11230	54	11176	108	11284	0.00957107	0.00956938		0.9999	4340.95	0.0454891	4340.91	0.0909782	4341	2.09579e-05	0.000112766
		0.8694	11232	54	11178	108	11286	0.00956938	0.00956938		0.9999	4345.95	0.0457191	4345.91	0.0914382	4346	2.10396e-05	0.000112766
		0.8692	11233	55	11178	110	11288	0.00974486	0.00973279		0.9999	4350.95	0.0459502	4350.91	0.0919005	4351	2.11217e-05	0.000112766
		0.8689	11234	55	11179	110	11289	0.009744	0.00973279		0.9999	4355.95	0.0461825	4355.91	0.0923651	4356	2.12041e-05	0.000112766
		0.8687	11235	55	11180	110	11290	0.00974314	0.00973279		0.9999	4360.95	0.046416	4360.91	0.092832	4361	2.12869e-05	0.000112766
		0.8686	11236	55	11181	110	11291	0.00974227	0.00973279		0.9999	4365.95	0.0466506	4365.91	0.0933013	4366	2.137e-05	0.000112766
		0.8683	11237	55	11182	110	11292	0.00974141	0.00973279		0.9999	4370.95	0.0468864	4370.91	0.0937728	4371	2.14534e-05	0.000112766
		0.8681	11238	55	11183	110	11293	0.00974055	0.00973279		0.9999	4375.95	0.0471234	4375.91	0.0942468	4376	2.15372e-05	0.000112766
		0.8676	11240	55	11185	110	11295	0.00973882	0.00973279		0.9999	4380.95	0.0473615	4380.91	0.0947231	4381	2.16213e-05	0.000112766
		0.8675	11241	55	11186	110	11296	0.00973796	0.00973279		0.9999	4385.95	0.0476009	4385.9	0.0952018	4386	2.17058e-05	0.000112766
		0.8674	11242	55	11187	110	11297	0.0097371	0.00973279		0.9999	4390.95	0.0478414	4390.9	0.0956828	4391	2.17907e-05	0.000112766
		0.8671	11243	55	11188	110	11298	0.00973624	0.00973279		0.9999	4395.95	0.0480832	4395.9	0.0961663	4396	2.18759e-05	0.000112766
		0.8668	11244	55	11189	110	11299	0.00973537	0.00973279		0.9999	4400.95	0.0483261	4400.9	0.0966522	4401	2.19614e-05	0.000112766
		0.866	11245	55	11190	110	11300	0.00973451	0.00973279		0.9999	4405.95	0.0485703	4405.9	0.0971405	4406	2.20473e-05	0.000112766
		0.8657	11246	55	11191	110	11301	0.00973365	0.00973279		0.9999	4410.95	0.0488156	4410.9	0.0976313	4411	2.21336e-05	0.000112766
		0.8655	11247	55	11192	110	11302	0.00973279	0.00973279		0.9999	4415.95	0.0490622	4415.9	0.0981244	4416	2.22202e-05	0.000112766
		0.8654	11247	56	11191	112	11303	0.00990887	0.0098905		0.9999	4420.95	0.04931	4420.9	0.0986201	4421	2.23072e-05	0.000112766
		0.8653	11248	56	11192	112	11304	0.009908	0.0098905		0.9999	4425.95	0.0495591	4425.9	0.0991182	4426	2.23945e-05	0.000112766
		0.865	11249	56	11193	112	11305	0.00990712	0.0098905		0.9999	4430.95	0.0498094	4430.9	0.0996188	4431	2.24822e-05	0.000112766
		0.8648	11250	56	11194	112	11306	0.00990624	0.0098905		0.9999	4435.95	0.050061	4435.9	0.100122	4436	2.25703e-05	0.000112766
		0.8644	11251	56	11195	112	11307	0.00990537	0.0098905		0.9999	4440.95	0.0503138	4440.9	0.100628	4441	2.26588e-05	0.000112766
		0.8643	11254	56	11198	112	11310	0.00990274	0.0098905		0.9999	4445.95	0.0505678	4445.9	0.101136	4446	2.27476e-05	0.000112766
		0.8642	11255	56	11199	112	11311	0.00990187	0.0098905		0.9999	4450.95	0.0508232	4450.9	0.101646	4451	2.28367e-05	0.000112766
		0.8639	11256	56	11200	112	11312	0.00990099	0.0098905		0.9999	4455.95	0.0510798	4455.9	0.10216	4456	2.29263e-05	0.000112766
		0.8638	11257	56	11201	112	11313	0.00990011	0.0098905		0.9999	4460.95	0.0513377	4460.9	0.102675	4461	2.30162e-05	0.000112766
		0.8634	11258	56	11202	112	11314	0.00989924	0.0098905		0.9999	4465.95	0.0515969	4465.9	0.103194	4466	2.31065e-05	0.000112766
		0.8633	11259	56	11203	112	11315	0.00989837	0.0098905		0.9999	4470.95	0.0518573	4470.9	0.103715	4471	2.31972e-05	0.000112766
		0.8632	11260	56	11204	112	11316	0.00989749	0.0098905		0.9999	4475.95	0.0521191	4475.9	0.104238	4476	2.32882e-05	0.000112766
		0.8629	11261	56	11205	112	11317	0.00989662	0.0098905		0.9999	4480.95	0.0523822	4480.9	0.104764	4481	2.33797e-05	0.000112766
		0.8628	11262	56	11206	112	11318	0.00989574	0.0098905		0.9999	4485.95	0.0526466	4485.89	0.105293	4486	2.34715e-05	0.000112766
		0.8626	11263	56	11207	112	11319	0.00989487	0.0098905		0.9999	4490.95	0.0529123	4490.89	0.105825	4491	2.35637e-05	0.000112766
		0.8624	11264	56	11208	112	11320	0.00989399	0.0098905		0.9999	4495.95	0.0531793	4495.89	0.106359	4496	2.36563e-05	0.000112766
		0.862	11265	56	11209	112	11321	0.00989312	0.0098905		0.9999	4500.95	0.0534477	4500.89	0.106895	4501	2.37492e-05	0.000112766
		0.8619	11267	56	11211	112	11323	0.00989137	0.0098905		0.9999	4505.95	0.0537174	4505.89	0.107435	4506	2.38426e-05	0.000112766
		0.8618	11268	56	11212	112	11324	0.0098905	0.0098905		0.9999	4510.95	0.0539884	4510.89	0.107977	4511	2.39363e-05	0.000112766
		0.8617	11268	57	11211	114	11325	0.0100662	0.0100476		0.9999	4515.95	0.0542608	4515.89	0.108522	4516	2.40305e-05	0.000112766
		0.8616	11270	57	11213	114	11327	0.0100644	0.0100476		0.9999	4520.95	0.0545346	4520.89	0.109069	4521	2.4125e-05	0.000112766
		0.8615	11271	57	11214	114	11328	0.0100636	0.0100476		0.9999	4525.95	0.0548097	4525.89	0.109619	4526	2.42199e-05	0.000112766
		0.8613	11272	57	11215	114	11329	0.0100627	0.0100476		0.9999	4530.94	0.0550862	4530.89	0.110172	4531	2.43153e-05	0.000112766
		0.8612	11273	57	11216	114	11330	0.0100618	0.0100476		0.9999	4535.94	0.0553641	4535.89	0.110728	4536	2.4411e-05	0.000112766
		0.8603	11274	57	11217	114	11331	0.0100609	0.0100476		0.9999	4540.94	0.0556433	4540.89	0.111287	4541	2.45071e-05	0.000112766
		0.8602	11275	57	11218	114	11332	0.01006	0.0100476		0.9999	4545.94	0.055924	4545.89	0.111848	4546	2.46036e-05	0.000112766
		0.8601	11276	57	11219	114	11333	0.0100591	0.0100476		0.9999	4550.94	0.0562061	4550.89	0.112412	4551	2.47005e-05	0.000112766
		0.8599	11277	57	11220	114	11334	0.0100582	0.0100476		0.9999	4555.94	0.0564895	4555.89	0.112979	4556	2.47979e-05	0.000112766
		0.8597	11279	57	11222	114	11336	0.0100565	0.0100476		0.9999	4560.94	0.0567744	4560.89	0.113549	4561	2.48956e-05	0.000112766
		0.8596	11280	57	11223	114	11337	0.0100556	0.0100476		0.9999	4565.94	0.0570607	4565.89	0.114121	4566	2.49937e-05	0.000112766
		0.8592	11281	57	11224	114	11338	0.0100547	0.0100476		0.9999	4570.94	0.0573484	4570.89	0.114697	4571	2.50923e-05	0.000112766
		0.8589	11283	57	11226	114	11340	0.0100529	0.0100476		0.9999	4575.94	0.0576376	4575.88	0.115275	4576	2.51913e-05	0.000112766
		0.8586	11284	57	11227	114	11341	0.010052	0.0100476		0.9999	4580.94	0.0579282	4580.88	0.115856	4581	2.52906e-05	0.000112766
		0.8585	11286	57	11229	114	11343	0.0100503	0.0100476		0.9999	4585.94	0.0582203	4585.88	0.116441	4586	2.53904e-05	0.000112766
		0.8584	11287	57	11230	114	11344	0.0100494	0.0100476		0.9999	4590.94	0.0585138	4590.88	0.117028	4591	2.54906e-05	0.000112766
		0.857	11288	57	11231	114	11345	0.0100485	0.0100476		0.9999	4595.94	0.0588087	4595.88	0.117617	4596	2.55913e-05	0.000112766
		0.8566	11289	57	11232	114	11346	0.0100476	0.0100476		0.9999	4600.94	0.0591052	4600.88	0.11821	4601	2.56923e-05	0.000112766
		0.8565	11290	58	11232	116	11348	0.0102221	0.0101951		0.9999	4605.94	0.0594031	4605.88	0.118806	4606	2.57938e-05	0.000112766
		0.8564	11291	58	11233	116	11349	0.0102212	0.0101951		0.9999	4610.94	0.0597025	4610.88	0.119405	4611	2.58957e-05	0.000112766
		0.8562	11292	58	11234	116	11350	0.0102203	0.0101951		0.9999	4615.94	0.0600034	4615.88	0.120007	4616	2.5998e-05	0.000112766
		0.8554	11293	58	11235	116	11351	0.0102194	0.0101951		0.9999	4620.94	0.0603058	4620.88	0.120612	4621	2.61008e-05	0.000112766
		0.8549	11296	58	11238	116	11354	0.0102167	0.0101951		0.9999	4625.94	0.0606098	4625.88	0.12122	4626	2.6204e-05	0.000112766
		0.8547	11298	58	11240	116	11356	0.0102149	0.0101951		0.9999	4630.94	0.0609152	4630.88	0.12183	4631	2.63076e-05	0.000112766
		0.8546	11299	58	11241	116	11357	0.010214	0.0101951		0.9999	4635.94	0.0612221	4635.88	0.122444	4636	2.64116e-05	0.000112766
		0.8541	11300	58	11242	116	11358	0.0102131	0.0101951		0.9999	4640.94	0.0615306	4640.88	0.123061	4641	2.65161e-05	0.000112766
		0.854	11301	58	11243	116	11359	0.0102122	0.0101951		0.9999	4645.94	0.0618407	4645.88	0.123681	4646	2.6621e-05	0.000112766
		0.8539	11302	58	11244	116	11360	0.0102113	0.0101951		0.9999	4650.94	0.0621522	4650.88	0.124304	4651	2.67264e-05	0.000112766
		0.8536	11303	58	11245	116	11361	0.0102104	0.0101951		0.9999	4655.94	0.0624654	4655.88	0.124931	4656	2.68322e-05	0.000112766
		0.8534	11305	58	11247	116	11363	0.0102086	0.0101951		0.9999	4660.94	0.06278	4660.87	0.12556	4661	2.69384e-05	0.000112766
		0.8533	11306	58	11248	116	11364	0.0102077	0.0101951		0.9999	4665.94	0.0630963	4665.87	0.126193	4666	2.70451e-05	0.000112766
		0.853	11310	58	11252	116	11368	0.0102041	0.0101951		0.9999	4670.94	0.0634141	4670.87	0.126828	4671	2.71523e-05	0.000112766
		0.8524	11311	58	11253	116	11369	0.0102032	0.0101951		0.9999	4675.94	0.0637336	4675.87	0.127467	4676	2.72599e-05	0.000112766
		0.8518	11312	58	11254	116	11370	0.0102023	0.0101951		0.9999	4680.94	0.0640546	4680.87	0.128109	4681	2.73679e-05	0.000112766
		0.8515	11313	58	11255	116	11371	0.0102014	0.0101951		0.9999	4685.94	0.0643772	4685.87	0.128754	4686	2.74764e-05	0.000112766
		0.8514	11314	58	11256	116	11372	0.0102005	0.0101951		0.9999	4690.94	0.0647014	4690.87	0.129403	4691	2.75853e-05	0.000112766
		0.8513	11315	58	11257	116	11373	0.0101996	0.0101951		0.9999	4695.93	0.0650273	4695.87	0.130055	4696	2.76947e-05	0.000112766
		0.8511	11316	58	11258	116	11374	0.0101987	0.0101951		0.9999	4700.93	0.0653547	4700.87	0.130709	4701	2.78046e-05	0.000112766
		0.8509	11318	58	11260	116	11376	0.0101969	0.0101951		0.9999	4705.93	0.0656838	4705.87	0.131368	4706	2.79149e-05	0.000112766
		0.8506	11320	58	11262	116	11378	0.0101951	0.0101951		0.9999	4710.93	0.0660146	4710.87	0.132029	4711	2.80257e-05	0.000112766
		0.8505	11320	59	11261	118	11379	0.01037	0.0103636		0.9999	4715.93	0.066347	4715.87	0.132694	4716	2.8137e-05	0.000112766
		0.8503	11324	59	11265	118	11383	0.0103663	0.0103636		0.9999	4720.93	0.066681	4720.87	0.133362	4721	2.82487e-05	0.000112766
		0.8502	11327	59	11268	118	11386	0.0103636	0.0103636		0.9999	4725.93	0.0670167	4725.87	0.134033	4726	2.83609e-05	0.000112766
		0.8501	11327	60	11267	120	11387	0.0105383	0.0104969		0.9999	4730.93	0.0673541	4730.87	0.134708	4731	2.84735e-05	0.000112766
		0.8497	11328	60	11268	120	11388	0.0105374	0.0104969		0.9999	4735.93	0.0676932	4735.86	0.135386	4736	2.85867e-05	0.000112766
		0.8496	11329	60	11269	120	11389	0.0105365	0.0104969		0.9999	4740.93	0.068034	4740.86	0.136068	4741	2.87003e-05	0.000112766
		0.8495	11330	60	11270	120	11390	0.0105356	0.0104969		0.9999	4745.93	0.0683764	4745.86	0.136753	4746	2.88143e-05	0.000112766
		0.8494	11331	60	11271	120	11391	0.0105346	0.0104969		0.9999	4750.93	0.0687206	4750.86	0.137441	4751	2.89289e-05	0.000112766
		0.8491	11332	60	11272	120	11392	0.0105337	0.0104969		0.9999	4755.93	0.0690665	4755.86	0.138133	4756	2.90439e-05	0.000112766
		0.8489	11333	60	11273	120	11393	0.0105328	0.0104969		0.9999	4760.93	0.0694141	4760.86	0.138828	4761	2.91595e-05	0.000112766
		0.8488	11335	60	11275	120	11395	0.0105309	0.0104969		0.9999	4765.93	0.0697635	4765.86	0.139527	4766	2.92755e-05	0.000112766
		0.8487	11338	60	11278	120	11398	0.0105282	0.0104969		0.9999	4770.93	0.0701146	4770.86	0.140229	4771	2.9392e-05	0.000112766
		0.8484	11339	60	11279	120	11399	0.0105272	0.0104969		0.9999	4775.93	0.0704674	4775.86	0.140935	4776	2.9509e-05	0.000112766
		0.8483	11340	60	11280	120	11400	0.0105263	0.0104969		0.9999	4780.93	0.070822	4780.86	0.141644	4781	2.96265e-05	0.000112766
		0.8482	11342	60	11282	120	11402	0.0105245	0.0104969		0.9999	4785.93	0.0711784	4785.86	0.142357	4786	2.97444e-05	0.000112766
		0.848	11343	60	11283	120	11403	0.0105235	0.0104969		0.9999	4790.93	0.0715366	4790.86	0.143073	4791	2.98629e-05	0.000112766
		0.8473	11344	60	11284	120	11404	0.0105226	0.0104969		0.9999	4795.93	0.0718965	4795.86	0.143793	4796	2.99819e-05	0.000112766
		0.8472	11345	60	11285	120	11405	0.0105217	0.0104969		0.9999	4800.93	0.0722582	4800.86	0.144516	4801	3.01013e-05	0.000112766
		0.8471	11347	60	11287	120	11407	0.0105199	0.0104969		0.9999	4805.93	0.0726218	4805.85	0.145244	4806	3.02213e-05	0.000112766
		0.847	11349	60	11289	120	11409	0.010518	0.0104969		0.9999	4810.93	0.0729871	4810.85	0.145974	4811	3.03418e-05	0.000112766
		0.8467	11350	60	11290	120	11410	0.0105171	0.0104969		0.9999	4815.93	0.0733543	4815.85	0.146709	4816	3.04628e-05	0.000112766
		0.8466	11351	60	11291	120	11411	0.0105162	0.0104969		0.9999	4820.93	0.0737233	4820.85	0.147447	4821	3.05842e-05	0.000112766
		0.8463	11352	60	11292	120	11412	0.0105152	0.0104969		0.9999	4825.93	0.0740942	4825.85	0.148188	4826	3.07062e-05	0.000112766
		0.8462	11353	60	11293	120	11413	0.0105143	0.0104969		0.9999	4830.93	0.0744669	4830.85	0.148934	4831	3.08288e-05	0.000112766
		0.8461	11355	60	11295	120	11415	0.0105125	0.0104969		0.9999	4835.93	0.0748414	4835.85	0.149683	4836	3.09518e-05	0.000112766
		0.846	11356	60	11296	120	11416	0.0105116	0.0104969		0.9999	4840.92	0.0752178	4840.85	0.150436	4841	3.10753e-05	0.000112766
		0.8457	11360	60	11300	120	11420	0.0105079	0.0104969		0.9999	4845.92	0.0755961	4845.85	0.151192	4846	3.11994e-05	0.000112766
		0.8456	11362	60	11302	120	11422	0.010506	0.0104969		0.9999	4850.92	0.0759763	4850.85	0.151953	4851	3.1324e-05	0.000112766
		0.8454	11364	60	11304	120	11424	0.0105042	0.0104969		0.9999	4855.92	0.0763584	4855.85	0.152717	4856	3.14491e-05	0.000112766
		0.8452	11365	60	11305	120	11425	0.0105033	0.0104969		0.9999	4860.92	0.0767424	4860.85	0.153485	4861	3.15747e-05	0.000112766
		0.8451	11366	60	11306	120	11426	0.0105024	0.0104969		0.9999	4865.92	0.0771283	4865.85	0.154257	4866	3.17009e-05	0.000112766
		0.8448	11367	60	11307	120	11427	0.0105014	0.0104969		0.9999	4870.92	0.0775162	4870.84	0.155032	4871	3.18276e-05	0.000112766
		0.8447	11368	60	11308	120	11428	0.0105005	0.0104969		0.9999	4875.92	0.0779059	4875.84	0.155812	4876	3.19549e-05	0.000112766
		0.8445	11369	60	11309	120	11429	0.0104996	0.0104969		0.9999	4880.92	0.0782976	4880.84	0.156595	4881	3.20826e-05	0.000112766
		0.8442	11370	60	11310	120	11430	0.0104987	0.0104969		0.9999	4885.92	0.0786913	4885.84	0.157383	4886	3.22109e-05	0.000112766
		0.8439	11371	60	11311	120	11431	0.0104978	0.0104969		0.9999	4890.92	0.0790869	4890.84	0.158174	4891	3.23398e-05	0.000112766
		0.8436	11372	60	11312	120	11432	0.0104969	0.0104969		0.9999	4895.92	0.0794845	4895.84	0.158969	4896	3.24692e-05	0.000112766
		0.8435	11372	61	11311	122	11433	0.0106709	0.0106671		0.9999	4900.92	0.0798841	4900.84	0.159768	4901	3.25991e-05	0.000112766
		0.8434	11373	61	11312	122	11434	0.0106699	0.0106671		0.9999	4905.92	0.0802857	4905.84	0.160571	4906	3.27296e-05	0.000112766
		0.843	11375	61	11314	122	11436	0.0106681	0.0106671		0.9999	4910.92	0.0806893	4910.84	0.161379	4911	3.28606e-05	0.000112766
		0.8429	11376	61	11315	122	11437	0.0106671	0.0106671		0.9999	4915.92	0.0810949	4915.84	0.16219	4916	3.29922e-05	0.000112766
		0.8428	11376	62	11314	124	11438	0.0108411	0.0108269		0.9999	4920.92	0.0815025	4920.84	0.163005	4921	3.31244e-05	0.000112766
		0.8426	11377	62	11315	124	11439	0.0108401	0.0108269		0.9999	4925.92	0.0819122	4925.84	0.163824	4926	3.32571e-05	0.000112766
		0.8425	11378	62	11316	124	11440	0.0108392	0.0108269		0.9999	4930.92	0.0823239	4930.84	0.164648	4931	3.33903e-05	0.000112766
		0.8424	11379	62	11317	124	11441	0.0108382	0.0108269		0.9999	4935.92	0.0827376	4935.83	0.165475	4936	3.35242e-05	0.000112766
		0.8423	11381	62	11319	124	11443	0.0108363	0.0108269		0.9999	4940.92	0.0831534	4940.83	0.166307	4941	3.36585e-05	0.000112766
		0.8422	11382	62	11320	124	11444	0.0108354	0.0108269		0.9999	4945.92	0.0835713	4945.83	0.167143	4946	3.37935e-05	0.000112766
		0.8416	11383	62	11321	124	11445	0.0108344	0.0108269		0.9999	4950.92	0.0839913	4950.83	0.167983	4951	3.3929e-05	0.000112766
		0.8414	11384	62	11322	124	11446	0.0108335	0.0108269		0.9999	4955.92	0.0844134	4955.83	0.168827	4956	3.40651e-05	0.000112766
		0.8413	11386	62	11324	124	11448	0.0108316	0.0108269		0.9999	4960.92	0.0848375	4960.83	0.169675	4961	3.42018e-05	0.000112766
		0.841	11389	62	11327	124	11451	0.0108287	0.0108269		0.9999	4965.91	0.0852638	4965.83	0.170528	4966	3.4339e-05	0.000112766
		0.8409	11390	62	11328	124	11452	0.0108278	0.0108269		0.9999	4970.91	0.0856922	4970.83	0.171384	4971	3.44769e-05	0.000112766
		0.8408	11391	62	11329	124	11453	0.0108269	0.0108269		0.9999	4975.91	0.0861228	4975.83	0.172246	4976	3.46153e-05	0.000112766
		0.8405	11392	63	11329	126	11455	0.0109996	0.0109565		0.9999	4980.91	0.0865555	4980.83	0.173111	4981	3.47543e-05	0.000112766
		0.8403	11394	63	11331	126	11457	0.0109976	0.0109565		0.9999	4985.91	0.0869904	4985.83	0.173981	4986	3.48938e-05	0.000112766
		0.8399	11395	63	11332	126	11458	0.0109967	0.0109565		0.9999	4990.91	0.0874274	4990.83	0.174855	4991	3.5034e-05	0.000112766
		0.8397	11397	63	11334	126	11460	0.0109948	0.0109565		0.9999	4995.91	0.0878666	4995.82	0.175733	4996	3.51748e-05	0.000112766
		0.8393	11400	63	11337	126	11463	0.0109919	0.0109565		0.9999	5000.91	0.088308	5000.82	0.176616	5001	3.53161e-05	0.000112766
		0.8392	11402	63	11339	126	11465	0.01099	0.0109565		0.9999	5005.91	0.0887516	5005.82	0.177503	5006	3.54581e-05	0.000112766
		0.839	11403	63	11340	126	11466	0.010989	0.0109565		0.9999	5010.91	0.0891974	5010.82	0.178395	5011	3.56006e-05	0.000112766
		0.8389	11404	63	11341	126	11467	0.0109881	0.0109565		0.9999	5015.91	0.0896455	5015.82	0.179291	5016	3.57438e-05	0.000112766
		0.8386	11405	63	11342	126	11468	0.0109871	0.0109565		0.9999	5020.91	0.0900957	5020.82	0.180191	5021	3.58876e-05	0.000112766
		0.8384	11407	63	11344	126	11470	0.0109852	0.0109565		0.9999	5025.91	0.0905482	5025.82	0.181096	5026	3.60319e-05	0.000112766
		0.8383	11408	63	11345	126	11471	0.0109842	0.0109565		0.9999	5030.91	0.091003	5030.82	0.182006	5031	3.61769e-05	0.000112766
		0.8381	11410	63	11347	126	11473	0.0109823	0.0109565		0.9999	5035.91	0.0914601	5035.82	0.18292	5036	3.63225e-05	0.000112766
		0.8377	11411	63	11348	126	11474	0.0109813	0.0109565		0.9999	5040.91	0.0919194	5040.82	0.183839	5041	3.64687e-05	0.000112766
		0.8375	11413	63	11350	126	11476	0.0109794	0.0109565		0.9998	5045.91	0.092381	5045.82	0.184762	5046	3.66155e-05	0.000240842
		0.8368	11414	63	11351	126	11477	0.0109785	0.0109565		0.9998	5050.91	0.0928449	5050.81	0.18569	5051	3.6763e-05	0.000240842
		0.8362	11416	63	11353	126	11479	0.0109766	0.0109565		0.9998	5055.91	0.0933112	5055.81	0.186622	5056	3.69111e-05	0.000240842
		0.8361	11417	63	11354	126	11480	0.0109756	0.0109565		0.9998	5060.91	0.0937797	5060.81	0.187559	5061	3.70598e-05	0.000240842
		0.836	11419	63	11356	126	11482	0.0109737	0.0109565		0.9998	5065.91	0.0942506	5065.81	0.188501	5066	3.72091e-05	0.000240842
		0.8358	11421	63	11358	126	11484	0.0109718	0.0109565		0.9998	5070.91	0.0947239	5070.81	0.189448	5071	3.7359e-05	0.000240842
		0.8356	11423	63	11360	126	11486	0.0109699	0.0109565		0.9998	5075.9	0.0951995	5075.81	0.190399	5076	3.75096e-05	0.000240842
		0.8352	11424	63	11361	126	11487	0.0109689	0.0109565		0.9998	5080.9	0.0956774	5080.81	0.191355	5081	3.76609e-05	0.000240842
		0.8351	11426	63	11363	126	11489	0.010967	0.0109565		0.9998	5085.9	0.0961578	5085.81	0.192316	5086	3.78127e-05	0.000240842
		0.835	11428	63	11365	126	11491	0.0109651	0.0109565		0.9998	5090.9	0.0966406	5090.81	0.193281	5091	3.79653e-05	0.000240842
		0.8349	11429	63	11366	126	11492	0.0109641	0.0109565		0.9998	5095.9	0.0971257	5095.81	0.194251	5096	3.81184e-05	0.000240842
		0.8348	11430	63	11367	126	11493	0.0109632	0.0109565		0.9998	5100.9	0.0976133	5100.8	0.195227	5101	3.82722e-05	0.000240842
		0.8347	11431	63	11368	126	11494	0.0109622	0.0109565		0.9998	5105.9	0.0981033	5105.8	0.196207	5106	3.84267e-05	0.000240842
		0.8342	11432	63	11369	126	11495	0.0109613	0.0109565		0.9998	5110.9	0.0985958	5110.8	0.197192	5111	3.85818e-05	0.000240842
		0.8341	11433	63	11370	126	11496	0.0109603	0.0109565		0.9998	5115.9	0.0990907	5115.8	0.198181	5116	3.87376e-05	0.000240842
		0.8338	11434	63	11371	126	11497	0.0109594	0.0109565		0.9998	5120.9	0.0995881	5120.8	0.199176	5121	3.8894e-05	0.000240842
		0.8337	11435	63	11372	126	11498	0.0109584	0.0109565		0.9998	5125.9	0.100088	5125.8	0.200176	5126	3.90511e-05	0.000240842
		0.8336	11437	63	11374	126	11500	0.0109565	0.0109565		0.9998	5130.9	0.10059	5130.8	0.201181	5131	3.92089e-05	0.000240842
		0.8335	11438	64	11374	128	11502	0.0111285	0.0111198		0.9998	5135.9	0.101095	5135.8	0.20219	5136	3.93673e-05	0.000240842
		0.8329	11439	64	11375	128	11503	0.0111275	0.0111198		0.9998	5140.9	0.101603	5140.8	0.203205	5141	3.95264e-05	0.000240842
		0.8326	11440	64	11376	128	11504	0.0111266	0.0111198		0.9998	5145.9	0.102112	5145.8	0.204225	5146	3.96862e-05	0.000240842
		0.8325	11442	64	11378	128	11506	0.0111246	0.0111198		0.9998	5150.9	0.102625	5150.79	0.20525	5151	3.98466e-05	0.000240842
		0.8322	11443	64	11379	128	11507	0.0111237	0.0111198		0.9998	5155.9	0.10314	5155.79	0.20628	5156	4.00077e-05	0.000240842
		0.8321	11444	64	11380	128	11508	0.0111227	0.0111198		0.9998	5160.9	0.103658	5160.79	0.207315	5161	4.01696e-05	0.000240842
		0.8315	11446	64	11382	128	11510	0.0111208	0.0111198		0.9998	5165.9	0.104178	5165.79	0.208355	5166	4.03321e-05	0.000240842
		0.8312	11447	64	11383	128	11511	0.0111198	0.0111198		0.9998	5170.9	0.1047	5170.79	0.209401	5171	4.04953e-05	0.000240842
		0.8309	11447	65	11382	130	11512	0.0112926	0.0112613		0.9998	5175.89	0.105226	5175.79	0.210452	5176	4.06591e-05	0.000240842
		0.8308	11448	65	11383	130	11513	0.0112916	0.0112613		0.9998	5180.89	0.105754	5180.79	0.211508	5181	4.08237e-05	0.000240842
		0.8307	11449	65	11384	130	11514	0.0112906	0.0112613		0.9998	5185.89	0.106284	5185.79	0.212569	5186	4.0989e-05	0.000240842
		0.8306	11450	65	11385	130	11515	0.0112896	0.0112613		0.9998	5190.89	0.106818	5190.79	0.213635	5191	4.1155e-05	0.000240842
		0.8304	11452	65	11387	130	11517	0.0112877	0.0112613		0.9998	5195.89	0.107354	5195.79	0.214707	5196	4.13217e-05	0.000240842
		0.8301	11457	65	11392	130	11522	0.0112828	0.0112613		0.9998	5200.89	0.107892	5200.78	0.215785	5201	4.14891e-05	0.000240842
		0.83	11458	65	11393	130	11523	0.0112818	0.0112613		0.9998	5205.89	0.108434	5205.78	0.216867	5206	4.16572e-05	0.000240842
		0.8299	11459	65	11394	130	11524	0.0112808	0.0112613		0.9998	5210.89	0.108978	5210.78	0.217955	5211	4.1826e-05	0.000240842
		0.8297	11460	65	11395	130	11525	0.0112798	0.0112613		0.9998	5215.89	0.109524	5215.78	0.219049	5216	4.19955e-05	0.000240842
		0.8293	11462	65	11397	130	11527	0.0112779	0.0112613		0.9998	5220.89	0.110074	5220.78	0.220147	5221	4.21658e-05	0.000240842
		0.8292	11463	65	11398	130	11528	0.0112769	0.0112613		0.9998	5225.89	0.110626	5225.78	0.221252	5226	4.23367e-05	0.000240842
		0.8289	11464	65	11399	130	11529	0.0112759	0.0112613		0.9998	5230.89	0.111181	5230.78	0.222362	5231	4.25084e-05	0.000240842
		0.8288	11465	65	11400	130	11530	0.0112749	0.0112613		0.9998	5235.89	0.111738	5235.78	0.223477	5236	4.26809e-05	0.000240842
		0.8282	11466	65	11401	130	11531	0.011274	0.0112613		0.9998	5240.89	0.112299	5240.78	0.224598	5241	4.2854e-05	0.000240842
		0.828	11467	65	11402	130	11532	0.011273	0.0112613		0.9998	5245.89	0.112862	5245.77	0.225724	5246	4.30279e-05	0.000240842
		0.8278	11468	65	11403	130	11533	0.011272	0.0112613		0.9998	5250.89	0.113428	5250.77	0.226857	5251	4.32026e-05	0.000240842
		0.8273	11469	65	11404	130	11534	0.011271	0.0112613		0.9998	5255.89	0.113997	5255.77	0.227994	5256	4.33779e-05	0.000240842
		0.8272	11471	65	11406	130	11536	0.0112691	0.0112613		0.9998	5260.89	0.114569	5260.77	0.229138	5261	4.35541e-05	0.000240842
		0.8271	11472	65	11407	130	11537	0.0112681	0.0112613		0.9998	5265.88	0.115144	5265.77	0.230287	5266	4.37309e-05	0.000240842
		0.8269	11473	65	11408	130	11538	0.0112671	0.0112613		0.9998	5270.88	0.115721	5270.77	0.231442	5271	4.39086e-05	0.000240842
		0.8265	11475	65	11410	130	11540	0.0112652	0.0112613		0.9998	5275.88	0.116301	5275.77	0.232603	5276	4.40869e-05	0.000240842
		0.8263	11476	65	11411	130	11541	0.0112642	0.0112613		0.9998	5280.88	0.116885	5280.77	0.233769	5281	4.42661e-05	0.000240842
		0.8261	11477	65	11412	130	11542	0.0112632	0.0112613		0.9998	5285.88	0.117471	5285.77	0.234941	5286	4.4446e-05	0.000240842
		0.8254	11479	65	11414	130	11544	0.0112613	0.0112613		0.9998	5290.88	0.11806	5290.76	0.23612	5291	4.46266e-05	0.000240842
		0.8253	11480	66	11414	132	11546	0.0114325	0.011399		0.9998	5295.88	0.118652	5295.76	0.237304	5296	4.48081e-05	0.000240842
		0.8252	11481	66	11415	132	11547	0.0114315	0.011399		0.9998	5300.88	0.119247	5300.76	0.238494	5301	4.49903e-05	0.000240842
		0.825	11482	66	11416	132	11548	0.0114306	0.011399		0.9998	5305.88	0.119845	5305.76	0.239689	5306	4.51733e-05	0.000240842
		0.8248	11483	66	11417	132	11549	0.0114296	0.011399		0.9998	5310.88	0.120446	5310.76	0.240891	5311	4.5357e-05	0.000240842
		0.8247	11484	66	11418	132	11550	0.0114286	0.011399		0.9998	5315.88	0.121049	5315.76	0.242099	5316	4.55416e-05	0.000240842
		0.8241	11485	66	11419	132	11551	0.0114276	0.011399		0.9998	5320.88	0.121656	5320.76	0.243313	5321	4.57269e-05	0.000240842
		0.824	11486	66	11420	132	11552	0.0114266	0.011399		0.9998	5325.88	0.122266	5325.76	0.244533	5326	4.5913e-05	0.000240842
		0.8236	11488	66	11422	132	11554	0.0114246	0.011399		0.9998	5330.88	0.122879	5330.75	0.245759	5331	4.60999e-05	0.000240842
		0.8235	11489	66	11423	132	11555	0.0114236	0.011399		0.9998	5335.88	0.123495	5335.75	0.246991	5336	4.62876e-05	0.000240842
		0.8233	11490	66	11424	132	11556	0.0114226	0.011399		0.9998	5340.88	0.124115	5340.75	0.248229	5341	4.64761e-05	0.000240842
		0.8231	11491	66	11425	132	11557	0.0114216	0.011399		0.9998	5345.88	0.124737	5345.75	0.249473	5346	4.66654e-05	0.000240842
		0.8228	11493	66	11427	132	11559	0.0114197	0.011399		0.9998	5350.87	0.125362	5350.75	0.250724	5351	4.68556e-05	0.000240842
		0.8225	11496	66	11430	132	11562	0.0114167	0.011399		0.9998	5355.87	0.12599	5355.75	0.251981	5356	4.70465e-05	0.000240842
		0.8219	11498	66	11432	132	11564	0.0114147	0.011399		0.9998	5360.87	0.126622	5360.75	0.253244	5361	4.72382e-05	0.000240842
		0.8216	11499	66	11433	132	11565	0.0114137	0.011399		0.9998	5365.87	0.127257	5365.75	0.254513	5366	4.74308e-05	0.000240842
		0.8215	11500	66	11434	132	11566	0.0114128	0.011399		0.9998	5370.87	0.127895	5370.74	0.255789	5371	4.76241e-05	0.000240842
		0.8214	11501	66	11435	132	11567	0.0114118	0.011399		0.9998	5375.87	0.128536	5375.74	0.257071	5376	4.78183e-05	0.000240842
		0.8212	11502	66	11436	132	11568	0.0114108	0.011399		0.9998	5380.87	0.12918	5380.74	0.25836	5381	4.80134e-05	0.000240842
		0.8211	11505	66	11439	132	11571	0.0114078	0.011399		0.9998	5385.87	0.129827	5385.74	0.259655	5386	4.82092e-05	0.000240842
		0.8204	11508	66	11442	132	11574	0.0114049	0.011399		0.9998	5390.87	0.130478	5390.74	0.260956	5391	4.84059e-05	0.000240842
		0.8194	11510	66	11444	132	11576	0.0114029	0.011399		0.9998	5395.87	0.131132	5395.74	0.262264	5396	4.86034e-05	0.000240842
		0.8192	11511	66	11445	132	11577	0.0114019	0.011399		0.9998	5400.87	0.131789	5400.74	0.263579	5401	4.88018e-05	0.000240842
		0.8188	11512	66	11446	132	11578	0.0114009	0.011399		0.9998	5405.87	0.13245	5405.74	0.264899	5406	4.9001e-05	0.000240842
		0.8186	11513	66	11447	132	11579	0.0113999	0.011399		0.9998	5410.87	0.133114	5410.73	0.266227	5411	4.92011e-05	0.000240842
		0.8182	11514	66	11448	132	11580	0.011399	0.011399		0.9998	5415.87	0.133781	5415.73	0.267561	5416	4.9402e-05	0.000240842
		0.8181	11514	67	11447	134	11581	0.0115707	0.0115707		0.9998	5420.87	0.134451	5420.73	0.268902	5421	4.96038e-05	0.000240842
		0.8175	11515	68	11447	136	11583	0.0117413	0.0117231		0.9998	5425.86	0.135125	5425.73	0.27025	5426	4.98064e-05	0.000240842
		0.8174	11518	68	11450	136	11586	0.0117383	0.0117231		0.9998	5430.86	0.135802	5430.73	0.271604	5431	5.00099e-05	0.000240842
		0.8173	11519	68	11451	136	11587	0.0117373	0.0117231		0.9998	5435.86	0.136482	5435.73	0.272965	5436	5.02143e-05	0.000240842
		0.8172	11520	68	11452	136	11588	0.0117363	0.0117231		0.9998	5440.86	0.137166	5440.73	0.274333	5441	5.04195e-05	0.000240842
		0.8168	11523	68	11455	136	11591	0.0117332	0.0117231		0.9998	5445.86	0.137854	5445.72	0.275707	5446	5.06256e-05	0.000240842
		0.8162	11525	68	11457	136	11593	0.0117312	0.0117231		0.9998	5450.86	0.138544	5450.72	0.277089	5451	5.08326e-05	0.000240842
		0.8161	11526	68	11458	136	11594	0.0117302	0.0117231		0.9998	5455.86	0.139239	5455.72	0.278477	5456	5.10405e-05	0.000240842
		0.8157	11527	68	11459	136	11595	0.0117292	0.0117231		0.9998	5460.86	0.139936	5460.72	0.279872	5461	5.12493e-05	0.000240842
		0.8154	11530	68	11462	136	11598	0.0117262	0.0117231		0.9998	5465.86	0.140637	5465.72	0.281275	5466	5.14589e-05	0.000240842
		0.8153	11532	68	11464	136	11600	0.0117241	0.0117231		0.9998	5470.86	0.141342	5470.72	0.282684	5471	5.16695e-05	0.000240842
		0.8152	11533	68	11465	136	11601	0.0117231	0.0117231		0.9998	5475.86	0.14205	5475.72	0.2841	5476	5.18809e-05	0.000240842
		0.8151	11533	69	11464	138	11602	0.0118945	0.0118904		0.9998	5480.86	0.142762	5480.71	0.285523	5481	5.20933e-05	0.000240842
		0.8149	11534	69	11465	138	11603	0.0118935	0.0118904		0.9998	5485.86	0.143477	5485.71	0.286954	5486	5.23066e-05	0.000240842
		0.8147	11535	69	11466	138	11604	0.0118925	0.0118904		0.9998	5490.86	0.144196	5490.71	0.288391	5491	5.25207e-05	0.000240842
		0.8143	11537	69	11468	138	11606	0.0118904	0.0118904		0.9998	5495.86	0.144918	5495.71	0.289836	5496	5.27358e-05	0.000240842
		0.8139	11537	70	11467	140	11607	0.0120617	0.0120513		0.9998	5500.85	0.145644	5500.71	0.291288	5501	5.29518e-05	0.000240842
		0.8138	11538	70	11468	140	11608	0.0120606	0.0120513		0.9998	5505.85	0.146374	5505.71	0.292747	5506	5.31688e-05	0.000240842
		0.8135	11539	70	11469	140	11609	0.0120596	0.0120513		0.9998	5510.85	0.147107	5510.71	0.294214	5511	5.33866e-05	0.000240842
		0.8133	11541	70	11471	140	11611	0.0120575	0.0120513		0.9998	5515.85	0.147844	5515.7	0.295687	5516	5.36054e-05	0.000240842
		0.8129	11542	70	11472	140	11612	0.0120565	0.0120513		0.9998	5520.85	0.148584	5520.7	0.297169	5521	5.38251e-05	0.000240842
		0.8128	11543	70	11473	140	11613	0.0120555	0.0120513		0.9998	5525.85	0.149329	5525.7	0.298657	5526	5.40458e-05	0.000240842
		0.8127	11544	70	11474	140	11614	0.0120544	0.0120513		0.9998	5530.85	0.150077	5530.7	0.300153	5531	5.42674e-05	0.000240842
		0.8126	11545	70	11475	140	11615	0.0120534	0.0120513		0.9998	5535.85	0.150828	5535.7	0.301656	5536	5.449e-05	0.000240842
		0.8125	11546	70	11476	140	11616	0.0120523	0.0120513		0.9998	5540.85	0.151584	5540.7	0.303167	5541	5.47135e-05	0.000240842
		0.8123	11547	70	11477	140	11617	0.0120513	0.0120513		0.9998	5545.85	0.152343	5545.7	0.304686	5546	5.49379e-05	0.000240842
		0.8121	11547	71	11476	142	11618	0.0122224	0.012214		0.9998	5550.85	0.153106	5550.69	0.306212	5551	5.51633e-05	0.000240842
		0.812	11548	71	11477	142	11619	0.0122214	0.012214		0.9998	5555.85	0.153873	5555.69	0.307745	5556	5.53897e-05	0.000240842
		0.8117	11549	71	11478	142	11620	0.0122203	0.012214		0.9998	5560.85	0.154643	5560.69	0.309287	5561	5.56171e-05	0.000240842
		0.8114	11550	71	11479	142	11621	0.0122193	0.012214		0.9998	5565.84	0.155418	5565.69	0.310836	5566	5.58454e-05	0.000240842
		0.8109	11552	71	11481	142	11623	0.0122172	0.012214		0.9998	5570.84	0.156196	5570.69	0.312392	5571	5.60747e-05	0.000240842
		0.8107	11553	71	11482	142	11624	0.0122161	0.012214		0.9998	5575.84	0.156978	5575.69	0.313957	5576	5.6305e-05	0.000240842
		0.8106	11554	71	11483	142	11625	0.0122151	0.012214		0.9997	5580.84	0.157764	5580.68	0.315529	5581	5.65363e-05	0.000422135
		0.8105	11555	71	11484	142	11626	0.012214	0.012214		0.9997	5585.84	0.158554	5585.68	0.317109	5586	5.67685e-05	0.000422135
		0.8104	11556	72	11484	144	11628	0.0123839	0.0123658		0.9997	5590.84	0.159348	5590.68	0.318697	5591	5.70018e-05	0.000422135
		0.8103	11558	72	11486	144	11630	0.0123818	0.0123658		0.9997	5595.84	0.160146	5595.68	0.320293	5596	5.7236e-05	0.000422135
		0.8102	11559	72	11487	144	11631	0.0123807	0.0123658		0.9997	5600.84	0.160948	5600.68	0.321897	5601	5.74713e-05	0.000422135
		0.81	11560	72	11488	144	11632	0.0123796	0.0123658		0.9997	5605.84	0.161754	5605.68	0.323508	5606	5.77075e-05	0.000422135
		0.8099	11561	72	11489	144	11633	0.0123786	0.0123658		0.9997	5610.84	0.162564	5610.67	0.325128	5611	5.79448e-05	0.000422135
		0.8097	11563	72	11491	144	11635	0.0123765	0.0123658		0.9997	5615.84	0.163378	5615.67	0.326756	5616	5.81831e-05	0.000422135
		0.8095	11564	72	11492	144	11636	0.0123754	0.0123658		0.9997	5620.84	0.164196	5620.67	0.328392	5621	5.84224e-05	0.000422135
		0.8094	11565	72	11493	144	11637	0.0123743	0.0123658		0.9997	5625.83	0.165018	5625.67	0.330037	5626	5.86627e-05	0.000422135
		0.8093	11566	72	11494	144	11638	0.0123733	0.0123658		0.9997	5630.83	0.165845	5630.67	0.331689	5631	5.89041e-05	0.000422135
		0.8092	11567	72	11495	144	11639	0.0123722	0.0123658		0.9997	5635.83	0.166675	5635.67	0.33335	5636	5.91465e-05	0.000422135
		0.8091	11568	72	11496	144	11640	0.0123711	0.0123658		0.9997	5640.83	0.167509	5640.66	0.335019	5641	5.93899e-05	0.000422135
		0.8089	11569	72	11497	144	11641	0.0123701	0.0123658		0.9997	5645.83	0.168348	5645.66	0.336696	5646	5.96344e-05	0.000422135
		0.8087	11570	72	11498	144	11642	0.012369	0.0123658		0.9997	5650.83	0.169191	5650.66	0.338382	5651	5.988e-05	0.000422135
		0.8086	11571	72	11499	144	11643	0.0123679	0.0123658		0.9997	5655.83	0.170038	5655.66	0.340076	5656	6.01265e-05	0.000422135
		0.8085	11572	72	11500	144	11644	0.0123669	0.0123658		0.9997	5660.83	0.170889	5660.66	0.341778	5661	6.03742e-05	0.000422135
		0.8084	11573	72	11501	144	11645	0.0123658	0.0123658		0.9997	5665.83	0.171745	5665.66	0.343489	5666	6.06229e-05	0.000422135
		0.808	11573	73	11500	146	11646	0.0125365	0.0125354		0.9997	5670.83	0.172604	5670.65	0.345209	5671	6.08726e-05	0.000422135
		0.8077	11574	73	11501	146	11647	0.0125354	0.0125354		0.9997	5675.83	0.173468	5675.65	0.346937	5676	6.11235e-05	0.000422135
		0.8075	11575	74	11501	148	11649	0.012705	0.0127039		0.9997	5680.83	0.174337	5680.65	0.348674	5681	6.13754e-05	0.000422135
		0.8072	11576	74	11502	148	11650	0.0127039	0.0127039		0.9997	5685.82	0.175209	5685.65	0.350419	5686	6.16284e-05	0.000422135
		0.8069	11576	75	11501	150	11651	0.0128744	0.0128722		0.9997	5690.82	0.176087	5690.65	0.352173	5691	6.18824e-05	0.000422135
		0.8068	11577	75	11502	150	11652	0.0128733	0.0128722		0.9997	5695.82	0.176968	5695.65	0.353936	5696	6.21376e-05	0.000422135
		0.8066	11578	75	11503	150	11653	0.0128722	0.0128722		0.9997	5700.82	0.177854	5700.64	0.355707	5701	6.23939e-05	0.000422135
		0.8064	11578	76	11502	152	11654	0.0130427	0.0130237		0.9997	5705.82	0.178744	5705.64	0.357488	5706	6.26512e-05	0.000422135
		0.8059	11580	76	11504	152	11656	0.0130405	0.0130237		0.9997	5710.82	0.179639	5710.64	0.359277	5711	6.29097e-05	0.000422135
		0.8053	11582	76	11506	152	11658	0.0130383	0.0130237		0.9997	5715.82	0.180538	5715.64	0.361076	5716	6.31693e-05	0.000422135
		0.8051	11584	76	11508	152	11660	0.013036	0.0130237		0.9997	5720.82	0.181441	5720.64	0.362883	5721	6.343e-05	0.000422135
		0.805	11585	76	11509	152	11661	0.0130349	0.0130237		0.9997	5725.82	0.18235	5725.64	0.364699	5726	6.36918e-05	0.000422135
		0.8045	11586	76	11510	152	11662	0.0130338	0.0130237		0.9997	5730.82	0.183262	5730.63	0.366524	5731	6.39547e-05	0.000422135
		0.804	11587	76	11511	152	11663	0.0130327	0.0130237		0.9997	5735.82	0.184179	5735.63	0.368359	5736	6.42188e-05	0.000422135
		0.8038	11588	76	11512	152	11664	0.0130316	0.0130237		0.9997	5740.81	0.185101	5740.63	0.370202	5741	6.44839e-05	0.000422135
		0.803	11589	76	11513	152	11665	0.0130304	0.0130237		0.9997	5745.81	0.186028	5745.63	0.372055	5746	6.47503e-05	0.000422135
		0.8027	11590	76	11514	152	11666	0.0130293	0.0130237		0.9997	5750.81	0.186959	5750.63	0.373917	5751	6.50177e-05	0.000422135
		0.8025	11591	76	11515	152	11667	0.0130282	0.0130237		0.9997	5755.81	0.187894	5755.62	0.375788	5756	6.52864e-05	0.000422135
		0.8017	11592	76	11516	152	11668	0.0130271	0.0130237		0.9997	5760.81	0.188834	5760.62	0.377669	5761	6.55561e-05	0.000422135
		0.8016	11593	76	11517	152	11669	0.013026	0.0130237		0.9997	5765.81	0.189779	5765.62	0.379559	5766	6.58271e-05	0.000422135
		0.8015	11594	76	11518	152	11670	0.0130249	0.0130237		0.9997	5770.81	0.190729	5770.62	0.381458	5771	6.60992e-05	0.000422135
		0.8012	11595	76	11519	152	11671	0.0130237	0.0130237		0.9997	5775.81	0.191684	5775.62	0.383367	5776	6.63724e-05	0.000422135
		0.801	11595	77	11518	154	11672	0.013194	0.0131928		0.9997	5780.81	0.192643	5780.61	0.385286	5781	6.66469e-05	0.000422135
		0.8002	11596	77	11519	154	11673	0.0131928	0.0131928		0.9997	5785.81	0.193607	5785.61	0.387214	5786	6.69225e-05	0.000422135
		0.8001	11596	78	11518	156	11674	0.013363	0.0133607		0.9997	5790.81	0.194576	5790.61	0.389151	5791	6.71993e-05	0.000422135
		0.7997	11597	78	11519	156	11675	0.0133619	0.0133607		0.9997	5795.8	0.195549	5795.61	0.391098	5796	6.74773e-05	0.000422135
		0.7995	11598	78	11520	156	11676	0.0133607	0.0133607		0.9997	5800.8	0.196528	5800.61	0.393055	5801	6.77565e-05	0.000422135
		0.7993	11601	79	11522	158	11680	0.0135274	0.0135205		0.9997	5805.8	0.197511	5805.6	0.395022	5806	6.80369e-05	0.000422135
		0.7991	11602	79	11523	158	11681	0.0135262	0.0135205		0.9997	5810.8	0.198499	5810.6	0.396999	5811	6.83185e-05	0.000422135
		0.7989	11603	79	11524	158	11682	0.0135251	0.0135205		0.9997	5815.8	0.199493	5815.6	0.398985	5816	6.86013e-05	0.000422135
		0.7988	11604	79	11525	158	11683	0.0135239	0.0135205		0.9997	5820.8	0.200491	5820.6	0.400981	5821	6.88853e-05	0.000422135
		0.7987	11605	79	11526	158	11684	0.0135228	0.0135205		0.9997	5825.8	0.201494	5825.6	0.402988	5826	6.91706e-05	0.000422135
		0.7986	11606	79	11527	158	11685	0.0135216	0.0135205		0.9997	5830.8	0.202502	5830.59	0.405004	5831	6.9457e-05	0.000422135
		0.7984	11607	79	11528	158	11686	0.0135205	0.0135205		0.9997	5835.8	0.203515	5835.59	0.40703	5836	6.97447e-05	0.000422135
		0.7981	11608	80	11528	160	11688	0.0136893	0.0136577		0.9997	5840.8	0.204533	5840.59	0.409067	5841	7.00337e-05	0.000422135
		0.798	11611	80	11531	160	11691	0.0136857	0.0136577		0.9997	5845.79	0.205557	5845.59	0.411113	5846	7.03238e-05	0.000422135
		0.7979	11612	80	11532	160	11692	0.0136846	0.0136577		0.9997	5850.79	0.206585	5850.59	0.41317	5851	7.06153e-05	0.000422135
		0.7976	11613	80	11533	160	11693	0.0136834	0.0136577		0.9997	5855.79	0.207619	5855.58	0.415237	5856	7.0908e-05	0.000422135
		0.7972	11615	80	11535	160	11695	0.0136811	0.0136577		0.9997	5860.79	0.208657	5860.58	0.417314	5861	7.12019e-05	0.000422135
		0.7971	11617	80	11537	160	11697	0.0136787	0.0136577		0.9997	5865.79	0.209701	5865.58	0.419402	5866	7.14971e-05	0.000422135
		0.7968	11618	80	11538	160	11698	0.0136776	0.0136577		0.9997	5870.79	0.21075	5870.58	0.4215	5871	7.17936e-05	0.000422135
		0.7962	11619	80	11539	160	11699	0.0136764	0.0136577		0.9997	5875.79	0.211804	5875.58	0.423609	5876	7.20913e-05	0.000422135
		0.7956	11620	80	11540	160	11700	0.0136752	0.0136577		0.9997	5880.79	0.212864	5880.57	0.425728	5881	7.23904e-05	0.000422135
		0.7955	11621	80	11541	160	11701	0.013674	0.0136577		0.9997	5885.79	0.213929	5885.57	0.427858	5886	7.26907e-05	0.000422135
		0.7954	11622	80	11542	160	11702	0.0136729	0.0136577		0.9997	5890.79	0.214999	5890.57	0.429998	5891	7.29923e-05	0.000422135
		0.7953	11623	80	11543	160	11703	0.0136717	0.0136577		0.9997	5895.78	0.216074	5895.57	0.432149	5896	7.32952e-05	0.000422135
		0.7948	11624	80	11544	160	11704	0.0136705	0.0136577		0.9997	5900.78	0.217155	5900.57	0.43431	5901	7.35995e-05	0.000422135
		0.7945	11625	80	11545	160	11705	0.0136694	0.0136577		0.9997	5905.78	0.218241	5905.56	0.436483	5906	7.3905e-05	0.000422135
		0.7942	11626	80	11546	160	11706	0.0136682	0.0136577		0.9997	5910.78	0.219333	5910.56	0.438666	5911	7.42118e-05	0.000422135
		0.794	11627	80	11547	160	11707	0.013667	0.0136577		0.9997	5915.78	0.22043	5915.56	0.44086	5916	7.452e-05	0.000422135
		0.7936	11630	80	11550	160	11710	0.0136635	0.0136577		0.9997	5920.78	0.221533	5920.56	0.443065	5921	7.48295e-05	0.000422135
		0.793	11632	80	11552	160	11712	0.0136612	0.0136577		0.9997	5925.78	0.222641	5925.55	0.445282	5926	7.51403e-05	0.000422135
		0.7928	11633	80	11553	160	11713	0.01366	0.0136577		0.9997	5930.78	0.223754	5930.55	0.447509	5931	7.54525e-05	0.000422135
		0.7926	11634	80	11554	160	11714	0.0136589	0.0136577		0.9997	5935.78	0.224874	5935.55	0.449747	5936	7.5766e-05	0.000422135
		0.7924	11635	80	11555	160	11715	0.0136577	0.0136577		0.9997	5940.77	0.225998	5940.55	0.451996	5941	7.60809e-05	0.000422135
		0.7922	11637	81	11556	162	11718	0.0138249	0.0138213		0.9997	5945.77	0.227129	5945.55	0.454257	5946	7.63971e-05	0.000422135
		0.7921	11638	81	11557	162	11719	0.0138237	0.0138213		0.9997	5950.77	0.228265	5950.54	0.456529	5951	7.67147e-05	0.000422135
		0.792	11639	81	11558	162	11720	0.0138225	0.0138213		0.9997	5955.77	0.229406	5955.54	0.458812	5956	7.70336e-05	0.000422135
		0.7918	11640	81	11559	162	11721	0.0138213	0.0138213		0.9997	5960.77	0.230553	5960.54	0.461107	5961	7.7354e-05	0.000422135
		0.7914	11641	82	11559	164	11723	0.0139896	0.0139812		0.9997	5965.77	0.231707	5965.54	0.463413	5966	7.76757e-05	0.000422135
		0.7912	11643	82	11561	164	11725	0.0139872	0.0139812		0.9997	5970.77	0.232865	5970.53	0.465731	5971	7.79988e-05	0.000422135
		0.7911	11645	82	11563	164	11727	0.0139848	0.0139812		0.9997	5975.77	0.23403	5975.53	0.46806	5976	7.83233e-05	0.000422135
		0.7908	11646	82	11564	164	11728	0.0139836	0.0139812		0.9997	5980.76	0.2352	5980.53	0.470401	5981	7.86491e-05	0.000422135
		0.7905	11647	82	11565	164	11729	0.0139824	0.0139812		0.9997	5985.76	0.236376	5985.53	0.472753	5986	7.89764e-05	0.000422135
		0.7904	11648	82	11566	164	11730	0.0139812	0.0139812		0.9997	5990.76	0.237559	5990.52	0.475117	5991	7.93051e-05	0.000422135
		0.7902	11648	83	11565	166	11731	0.0141505	0.0141505		0.9997	5995.76	0.238747	5995.52	0.477493	5996	7.96353e-05	0.000422135
		0.79	11648	84	11564	168	11732	0.0143198	0.0143137		0.9997	6000.76	0.23994	6000.52	0.479881	6001	7.99668e-05	0.000422135
		0.7899	11649	84	11565	168	11733	0.0143186	0.0143137		0.9997	6005.76	0.24114	6005.52	0.482281	6006	8.02998e-05	0.000422135
		0.7897	11650	84	11566	168	11734	0.0143174	0.0143137		0.9997	6010.76	0.242346	6010.52	0.484692	6011	8.06342e-05	0.000422135
		0.7895	11651	84	11567	168	11735	0.0143161	0.0143137		0.9997	6015.76	0.243558	6015.51	0.487116	6016	8.09701e-05	0.000422135
		0.788	11652	84	11568	168	11736	0.0143149	0.0143137		0.9997	6020.76	0.244776	6020.51	0.489552	6021	8.13074e-05	0.000422135
		0.7877	11653	84	11569	168	11737	0.0143137	0.0143137		0.9997	6025.75	0.246	6025.51	0.492	6026	8.16461e-05	0.000422135
		0.7872	11653	85	11568	170	11738	0.0144829	0.0144607		0.9997	6030.75	0.24723	6030.51	0.49446	6031	8.19864e-05	0.000422135
		0.787	11654	85	11569	170	11739	0.0144816	0.0144607		0.9997	6035.75	0.248466	6035.5	0.496932	6036	8.23281e-05	0.000422135
		0.7869	11655	85	11570	170	11740	0.0144804	0.0144607		0.9997	6040.75	0.249708	6040.5	0.499417	6041	8.26712e-05	0.000422135
		0.7861	11658	85	11573	170	11743	0.0144767	0.0144607		0.9997	6045.75	0.250957	6045.5	0.501914	6046	8.30159e-05	0.000422135
		0.7856	11660	85	11575	170	11745	0.0144742	0.0144607		0.9997	6050.75	0.252212	6050.5	0.504424	6051	8.3362e-05	0.000422135
		0.7854	11661	85	11576	170	11746	0.014473	0.0144607		0.9997	6055.75	0.253473	6055.49	0.506946	6056	8.37097e-05	0.000422135
		0.7853	11662	85	11577	170	11747	0.0144718	0.0144607		0.9997	6060.75	0.25474	6060.49	0.50948	6061	8.40588e-05	0.000422135
		0.7852	11663	85	11578	170	11748	0.0144705	0.0144607		0.9997	6065.74	0.256014	6065.49	0.512028	6066	8.44094e-05	0.000422135
		0.7849	11666	85	11581	170	11751	0.0144669	0.0144607		0.9997	6070.74	0.257294	6070.49	0.514588	6071	8.47616e-05	0.000422135
		0.7846	11668	85	11583	170	11753	0.0144644	0.0144607		0.9997	6075.74	0.25858	6075.48	0.51716	6076	8.51153e-05	0.000422135
		0.7842	11671	85	11586	170	11756	0.0144607	0.0144607		0.9997	6080.74	0.259873	6080.48	0.519746	6081	8.54705e-05	0.000422135
		0.7841	11672	86	11586	172	11758	0.0146283	0.0146283		0.9997	6085.74	0.261172	6085.48	0.522345	6086	8.58272e-05	0.000422135
		0.784	11672	87	11585	174	11759	0.0147972	0.0147833		0.9997	6090.74	0.262478	6090.48	0.524956	6091	8.61855e-05	0.000422135
		0.7839	11673	87	11586	174	11760	0.0147959	0.0147833		0.9997	6095.74	0.26379	6095.47	0.527581	6096	8.65454e-05	0.000422135
		0.7837	11674	87	11587	174	11761	0.0147947	0.0147833		0.9997	6100.73	0.265109	6100.47	0.530218	6101	8.69067e-05	0.000422135
		0.7831	11675	87	11588	174	11762	0.0147934	0.0147833		0.9997	6105.73	0.266434	6105.47	0.532869	6106	8.72697e-05	0.000422135
		0.7829	11676	87	11589	174	11763	0.0147921	0.0147833		0.9997	6110.73	0.267766	6110.46	0.535533	6111	8.76342e-05	0.000422135
		0.7828	11677	87	11590	174	11764	0.0147909	0.0147833		0.9997	6115.73	0.269105	6115.46	0.53821	6116	8.80003e-05	0.000422135
		0.7827	11679	87	11592	174	11766	0.0147884	0.0147833		0.9997	6120.73	0.27045	6120.46	0.5409	6121	8.8368e-05	0.000422135
		0.7826	11680	87	11593	174	11767	0.0147871	0.0147833		0.9997	6125.73	0.271802	6125.46	0.543604	6126	8.87373e-05	0.000422135
		0.7825	11681	87	11594	174	11768	0.0147859	0.0147833		0.9997	6130.73	0.273161	6130.45	0.546322	6131	8.91081e-05	0.000422135
		0.7824	11682	87	11595	174	11769	0.0147846	0.0147833		0.9997	6135.73	0.274526	6135.45	0.549053	6136	8.94806e-05	0.000422135
		0.7823	11683	87	11596	174	11770	0.0147833	0.0147833		0.9997	6140.72	0.275899	6140.45	0.551798	6141	8.98547e-05	0.000422135
		0.782	11683	88	11595	176	11771	0.014952	0.0149228		0.9997	6145.72	0.277278	6145.45	0.554556	6146	9.02304e-05	0.000422135
		0.7813	11684	88	11596	176	11772	0.0149507	0.0149228		0.9997	6150.72	0.278664	6150.44	0.557328	6151	9.06077e-05	0.000422135
		0.7812	11685	88	11597	176	11773	0.0149495	0.0149228		0.9997	6155.72	0.280057	6155.44	0.560114	6156	9.09866e-05	0.000422135
		0.7811	11687	88	11599	176	11775	0.0149469	0.0149228		0.9997	6160.72	0.281457	6160.44	0.562914	6161	9.13672e-05	0.000422135
		0.781	11688	88	11600	176	11776	0.0149457	0.0149228		0.9997	6165.72	0.282864	6165.43	0.565727	6166	9.17495e-05	0.000422135
		0.7807	11689	88	11601	176	11777	0.0149444	0.0149228		0.9996	6170.72	0.284278	6170.43	0.568555	6171	9.21334e-05	0.000625945
		0.7806	11690	88	11602	176	11778	0.0149431	0.0149228		0.9996	6175.71	0.285698	6175.43	0.571397	6176	9.25189e-05	0.000625945
		0.7804	11691	88	11603	176	11779	0.0149418	0.0149228		0.9996	6180.71	0.287126	6180.43	0.574253	6181	9.29062e-05	0.000625945
		0.7803	11692	88	11604	176	11780	0.0149406	0.0149228		0.9996	6185.71	0.288562	6185.42	0.577123	6186	9.32951e-05	0.000625945
		0.7802	11694	88	11606	176	11782	0.014938	0.0149228		0.9996	6190.71	0.290004	6190.42	0.580008	6191	9.36856e-05	0.000625945
		0.78	11695	88	11607	176	11783	0.0149368	0.0149228		0.9996	6195.71	0.291453	6195.42	0.582907	6196	9.40779e-05	0.000625945
		0.7797	11696	88	11608	176	11784	0.0149355	0.0149228		0.9996	6200.71	0.29291	6200.41	0.58582	6201	9.44719e-05	0.000625945
		0.7796	11698	88	11610	176	11786	0.014933	0.0149228		0.9996	6205.71	0.294374	6205.41	0.588748	6206	9.48676e-05	0.000625945
		0.7795	11699	88	11611	176	11787	0.0149317	0.0149228		0.9996	6210.7	0.295845	6210.41	0.591691	6211	9.5265e-05	0.000625945
		0.7788	11700	88	11612	176	11788	0.0149304	0.0149228		0.9996	6215.7	0.297324	6215.41	0.594648	6216	9.56641e-05	0.000625945
		0.7787	11704	88	11616	176	11792	0.0149254	0.0149228		0.9996	6220.7	0.29881	6220.4	0.59762	6221	9.60649e-05	0.000625945
		0.7786	11705	88	11617	176	11793	0.0149241	0.0149228		0.9996	6225.7	0.300303	6225.4	0.600607	6226	9.64675e-05	0.000625945
		0.7785	11706	88	11618	176	11794	0.0149228	0.0149228		0.9996	6230.7	0.301804	6230.4	0.603608	6231	9.68718e-05	0.000625945
		0.7782	11706	89	11617	178	11795	0.0150911	0.0150529		0.9996	6235.7	0.303312	6235.39	0.606625	6236	9.72779e-05	0.000625945
		0.778	11707	89	11618	178	11796	0.0150899	0.0150529		0.9996	6240.7	0.304828	6240.39	0.609657	6241	9.76857e-05	0.000625945
		0.7779	11708	89	11619	178	11797	0.0150886	0.0150529		0.9996	6245.69	0.306352	6245.39	0.612703	6246	9.80953e-05	0.000625945
		0.7775	11709	89	11620	178	11798	0.0150873	0.0150529		0.9996	6250.69	0.307883	6250.38	0.615765	6251	9.85067e-05	0.000625945
		0.7771	11710	89	11621	178	11799	0.015086	0.0150529		0.9996	6255.69	0.309421	6255.38	0.618843	6256	9.89199e-05	0.000625945
		0.7768	11711	89	11622	178	11800	0.0150847	0.0150529		0.9996	6260.69	0.310968	6260.38	0.621935	6261	9.93348e-05	0.000625945
		0.7764	11712	89	11623	178	11801	0.0150835	0.0150529		0.9996	6265.69	0.312522	6265.37	0.625043	6266	9.97516e-05	0.000625945
		0.7763	11713	89	11624	178	11802	0.0150822	0.0150529		0.9996	6270.69	0.314083	6270.37	0.628167	6271	0.00010017	0.000625945
		0.7762	11715	89	11626	178	11804	0.0150796	0.0150529		0.9996	6275.68	0.315653	6275.37	0.631306	6276	0.00010059	0.000625945
		0.7758	11716	89	11627	178	11805	0.0150784	0.0150529		0.9996	6280.68	0.31723	6280.37	0.634461	6281	0.000101013	0.000625945
		0.7755	11717	89	11628	178	11806	0.0150771	0.0150529		0.9996	6285.68	0.318816	6285.36	0.637631	6286	0.000101437	0.000625945
		0.7754	11719	89	11630	178	11808	0.0150745	0.0150529		0.9996	6290.68	0.320409	6290.36	0.640817	6291	0.000101863	0.000625945
		0.7751	11720	89	11631	178	11809	0.0150732	0.0150529		0.9996	6295.68	0.32201	6295.36	0.644019	6296	0.00010229	0.000625945
		0.775	11722	89	11633	178	11811	0.0150707	0.0150529		0.9996	6300.68	0.323619	6300.35	0.647238	6301	0.00010272	0.000625945
		0.7749	11723	89	11634	178	11812	0.0150694	0.0150529		0.9996	6305.67	0.325236	6305.35	0.650472	6306	0.000103151	0.000625945
		0.7732	11724	89	11635	178	11813	0.0150681	0.0150529		0.9996	6310.67	0.326861	6310.35	0.653722	6311	0.000103585	0.000625945
		0.7728	11725	89	11636	178	11814	0.0150669	0.0150529		0.9996	6315.67	0.328494	6315.34	0.656989	6316	0.00010402	0.000625945
		0.7726	11726	89	11637	178	11815	0.0150656	0.0150529		0.9996	6320.67	0.330136	6320.34	0.660271	6321	0.000104457	0.000625945
		0.7722	11727	89	11638	178	11816	0.0150643	0.0150529		0.9996	6325.67	0.331785	6325.34	0.66357	6326	0.000104896	0.000625945
		0.7721	11728	89	11639	178	11817	0.015063	0.0150529		0.9996	6330.67	0.333443	6330.33	0.666886	6331	0.000105337	0.000625945
		0.772	11729	89	11640	178	11818	0.0150618	0.0150529		0.9996	6335.66	0.335109	6335.33	0.670218	6336	0.000105779	0.000625945
		0.7719	11730	89	11641	178	11819	0.0150605	0.0150529		0.9996	6340.66	0.336783	6340.33	0.673567	6341	0.000106224	0.000625945
		0.7717	11731	89	11642	178	11820	0.0150592	0.0150529		0.9996	6345.66	0.338466	6345.32	0.676932	6346	0.000106671	0.000625945
		0.7715	11732	89	11643	178	11821	0.0150579	0.0150529		0.9996	6350.66	0.340157	6350.32	0.680315	6351	0.000107119	0.000625945
		0.7714	11733	89	11644	178	11822	0.0150567	0.0150529		0.9996	6355.66	0.341857	6355.32	0.683714	6356	0.00010757	0.000625945
		0.771	11734	89	11645	178	11823	0.0150554	0.0150529		0.9996	6360.66	0.343565	6360.31	0.68713	6361	0.000108022	0.000625945
		0.7698	11735	89	11646	178	11824	0.0150541	0.0150529		0.9996	6365.65	0.345281	6365.31	0.690563	6366	0.000108477	0.000625945
		0.7697	11736	89	11647	178	11825	0.0150529	0.0150529		0.9996	6370.65	0.347006	6370.31	0.694013	6371	0.000108933	0.000625945
		0.7695	11736	90	11646	180	11826	0.0152207	0.0151899		0.9995	6375.65	0.34874	6375.3	0.69748	6376	0.000109392	0.000760296
		0.769	11737	90	11647	180	11827	0.0152194	0.0151899		0.9995	6380.65	0.350482	6380.3	0.700965	6381	0.000109852	0.000760296
		0.7688	11738	90	11648	180	11828	0.0152181	0.0151899		0.9995	6385.65	0.352233	6385.3	0.704467	6386	0.000110314	0.000760296
		0.7686	11739	90	11649	180	11829	0.0152168	0.0151899		0.9995	6390.65	0.353993	6390.29	0.707986	6391	0.000110779	0.000760296
		0.7683	11740	90	11650	180	11830	0.0152156	0.0151899		0.9995	6395.64	0.355762	6395.29	0.711523	6396	0.000111245	0.000760296
		0.7682	11741	90	11651	180	11831	0.0152143	0.0151899		0.9995	6400.64	0.357539	6400.28	0.715078	6401	0.000111713	0.000760296
		0.7677	11742	90	11652	180	11832	0.015213	0.0151899		0.9995	6405.64	0.359325	6405.28	0.71865	6406	0.000112184	0.000760296
		0.7676	11743	90	11653	180	11833	0.0152117	0.0151899		0.9995	6410.64	0.36112	6410.28	0.722241	6411	0.000112656	0.000760296
		0.7675	11744	90	11654	180	11834	0.0152104	0.0151899		0.9995	6415.64	0.362924	6415.27	0.725849	6416	0.000113131	0.000760296
		0.7674	11745	90	11655	180	11835	0.0152091	0.0151899		0.9995	6420.64	0.364737	6420.27	0.729475	6421	0.000113608	0.000760296
		0.7669	11746	90	11656	180	11836	0.0152078	0.0151899		0.9995	6425.63	0.366559	6425.27	0.733119	6426	0.000114086	0.000760296
		0.7668	11749	90	11659	180	11839	0.015204	0.0151899		0.9995	6430.63	0.368391	6430.26	0.736781	6431	0.000114567	0.000760296
		0.7667	11750	90	11660	180	11840	0.0152027	0.0151899		0.9995	6435.63	0.370231	6435.26	0.740462	6436	0.00011505	0.000760296
		0.7662	11752	90	11662	180	11842	0.0152001	0.0151899		0.9995	6440.63	0.37208	6440.26	0.744161	6441	0.000115535	0.000760296
		0.7659	11753	90	11663	180	11843	0.0151989	0.0151899		0.9995	6445.63	0.373939	6445.25	0.747878	6446	0.000116022	0.000760296
		0.7657	11754	90	11664	180	11844	0.0151976	0.0151899		0.9995	6450.62	0.375807	6450.25	0.751614	6451	0.000116511	0.000760296
		0.7654	11755	90	11665	180	11845	0.0151963	0.0151899		0.9995	6455.62	0.377684	6455.24	0.755369	6456	0.000117003	0.000760296
		0.7651	11756	90	11666	180	11846	0.015195	0.0151899		0.9995	6460.62	0.379571	6460.24	0.759142	6461	0.000117496	0.000760296
		0.7646	11757	90	11667	180	11847	0.0151937	0.0151899		0.9995	6465.62	0.381467	6465.24	0.762934	6466	0.000117992	0.000760296
		0.7644	11758	90	11668	180	11848	0.0151924	0.0151899		0.9995	6470.62	0.383372	6470.23	0.766745	6471	0.000118489	0.000760296
		0.7643	11759	90	11669	180	11849	0.0151912	0.0151899		0.9995	6475.61	0.385287	6475.23	0.770575	6476	0.000118989	0.000760296
		0.7642	11760	90	11670	180	11850	0.0151899	0.0151899		0.9995	6480.61	0.387212	6480.23	0.774424	6481	0.000119491	0.000760296
		0.7639	11760	91	11669	182	11851	0.0153574	0.0153302		0.9995	6485.61	0.389146	6485.22	0.778292	6486	0.000119996	0.000760296
		0.7636	11761	91	11670	182	11852	0.0153561	0.0153302		0.9995	6490.61	0.39109	6490.22	0.782179	6491	0.000120502	0.000760296
		0.7635	11763	91	11672	182	11854	0.0153535	0.0153302		0.9995	6495.61	0.393043	6495.21	0.786086	6496	0.000121011	0.000760296
		0.7634	11764	91	11673	182	11855	0.0153522	0.0153302		0.9995	6500.6	0.395006	6500.21	0.790013	6501	0.000121522	0.000760296
		0.7631	11765	91	11674	182	11856	0.0153509	0.0153302		0.9995	6505.6	0.396979	6505.21	0.793959	6506	0.000122035	0.000760296
		0.7628	11766	91	11675	182	11857	0.0153496	0.0153302		0.9995	6510.6	0.398962	6510.2	0.797924	6511	0.00012255	0.000760296
		0.7624	11767	91	11676	182	11858	0.0153483	0.0153302		0.9995	6515.6	0.400955	6515.2	0.80191	6516	0.000123068	0.000760296
		0.7618	11770	91	11679	182	11861	0.0153444	0.0153302		0.9995	6520.6	0.402957	6520.19	0.805915	6521	0.000123588	0.000760296
		0.7613	11771	91	11680	182	11862	0.0153431	0.0153302		0.9995	6525.6	0.40497	6525.19	0.80994	6526	0.00012411	0.000760296
		0.7612	11772	91	11681	182	11863	0.0153418	0.0153302		0.9995	6530.59	0.406993	6530.19	0.813985	6531	0.000124634	0.000760296
		0.7611	11773	91	11682	182	11864	0.0153405	0.0153302		0.9995	6535.59	0.409025	6535.18	0.818051	6536	0.000125161	0.000760296
		0.761	11774	91	11683	182	11865	0.0153392	0.0153302		0.9995	6540.59	0.411068	6540.18	0.822136	6541	0.00012569	0.000760296
		0.76	11777	91	11686	182	11868	0.0153354	0.0153302		0.9995	6545.59	0.413121	6545.17	0.826242	6546	0.000126221	0.000760296
		0.7598	11778	91	11687	182	11869	0.0153341	0.0153302		0.9995	6550.58	0.415185	6550.17	0.830369	6551	0.000126755	0.000760296
		0.7597	11779	91	11688	182	11870	0.0153328	0.0153302		0.9995	6555.58	0.417258	6555.17	0.834516	6556	0.00012729	0.000760296
		0.7594	11780	91	11689	182	11871	0.0153315	0.0153302		0.9994	6560.58	0.419342	6560.16	0.838684	6561	0.000127829	0.000912954
		0.7593	11781	91	11690	182	11872	0.0153302	0.0153302		0.9994	6565.58	0.421436	6565.16	0.842872	6566	0.000128369	0.000912954
		0.759	11781	92	11689	184	11873	0.0154973	0.0154921		0.9994	6570.58	0.423541	6570.15	0.847082	6571	0.000128912	0.000912954
		0.7584	11782	92	11690	184	11874	0.015496	0.0154921		0.9994	6575.57	0.425656	6575.15	0.851312	6576	0.000129457	0.000912954
		0.758	11783	92	11691	184	11875	0.0154947	0.0154921		0.9994	6580.57	0.427782	6580.14	0.855564	6581	0.000130005	0.000912954
		0.7577	11784	92	11692	184	11876	0.0154934	0.0154921		0.9994	6585.57	0.429918	6585.14	0.859836	6586	0.000130555	0.000912954
		0.7575	11785	92	11693	184	11877	0.0154921	0.0154921		0.9994	6590.57	0.432065	6590.14	0.86413	6591	0.000131108	0.000912954
		0.7574	11785	93	11692	186	11878	0.0156592	0.0156434		0.9994	6595.57	0.434223	6595.13	0.868446	6596	0.000131662	0.000912954
		0.7573	11786	93	11693	186	11879	0.0156579	0.0156434		0.9994	6600.56	0.436391	6600.13	0.872783	6601	0.00013222	0.000912954
		0.7572	11787	93	11694	186	11880	0.0156566	0.0156434		0.9994	6605.56	0.438571	6605.12	0.877141	6606	0.000132779	0.000912954
		0.7571	11789	93	11696	186	11882	0.0156539	0.0156434		0.9994	6610.56	0.440761	6610.12	0.881521	6611	0.000133342	0.000912954
		0.757	11790	93	11697	186	11883	0.0156526	0.0156434		0.9994	6615.56	0.442962	6615.11	0.885924	6616	0.000133906	0.000912954
		0.7568	11791	93	11698	186	11884	0.0156513	0.0156434		0.9994	6620.55	0.445174	6620.11	0.890348	6621	0.000134473	0.000912954
		0.7566	11793	93	11700	186	11886	0.0156487	0.0156434		0.9994	6625.55	0.447397	6625.11	0.894794	6626	0.000135043	0.000912954
		0.7562	11796	93	11703	186	11889	0.0156447	0.0156434		0.9994	6630.55	0.449631	6630.1	0.899262	6631	0.000135615	0.000912954
		0.756	11797	93	11704	186	11890	0.0156434	0.0156434		0.9994	6635.55	0.451876	6635.1	0.903752	6636	0.000136189	0.000912954
		0.7558	11799	94	11705	188	11893	0.0158076	0.0157851		0.9994	6640.55	0.454133	6640.09	0.908265	6641	0.000136766	0.000912954
		0.7557	11800	94	11706	188	11894	0.0158063	0.0157851		0.9994	6645.54	0.4564	6645.09	0.912801	6646	0.000137346	0.000912954
		0.7549	11803	94	11709	188	11897	0.0158023	0.0157851		0.9994	6650.54	0.458679	6650.08	0.917358	6651	0.000137928	0.000912954
		0.7548	11804	94	11710	188	11898	0.015801	0.0157851		0.9994	6655.54	0.46097	6655.08	0.921939	6656	0.000138512	0.000912954
		0.7545	11806	94	11712	188	11900	0.0157983	0.0157851		0.9994	6660.54	0.463271	6660.07	0.926543	6661	0.0001391	0.000912954
		0.7544	11807	94	11713	188	11901	0.015797	0.0157851		0.9994	6665.53	0.465585	6665.07	0.931169	6666	0.000139689	0.000912954
		0.754	11808	94	11714	188	11902	0.0157957	0.0157851		0.9994	6670.53	0.467909	6670.06	0.935819	6671	0.000140282	0.000912954
		0.7534	11809	94	11715	188	11903	0.0157943	0.0157851		0.9994	6675.53	0.470246	6675.06	0.940491	6676	0.000140876	0.000912954
		0.7532	11810	94	11716	188	11904	0.015793	0.0157851		0.9994	6680.53	0.472594	6680.05	0.945187	6681	0.000141474	0.000912954
		0.7531	11811	94	11717	188	11905	0.0157917	0.0157851		0.9994	6685.53	0.474953	6685.05	0.949907	6686	0.000142074	0.000912954
		0.7528	11812	94	11718	188	11906	0.0157904	0.0157851		0.9994	6690.52	0.477325	6690.05	0.95465	6691	0.000142677	0.000912954
		0.7521	11816	94	11722	188	11910	0.0157851	0.0157851		0.9994	6695.52	0.479708	6695.04	0.959416	6696	0.000143282	0.000912954
		0.7516	11816	95	11721	190	11911	0.0159516	0.0159396		0.9994	6700.52	0.482103	6700.04	0.964207	6701	0.00014389	0.000912954
		0.7513	11817	95	11722	190	11912	0.0159503	0.0159396		0.9994	6705.52	0.48451	6705.03	0.969021	6706	0.000144501	0.000912954
		0.7511	11818	95	11723	190	11913	0.015949	0.0159396		0.9994	6710.51	0.486929	6710.03	0.973859	6711	0.000145114	0.000912954
		0.7509	11819	95	11724	190	11914	0.0159476	0.0159396		0.9994	6715.51	0.489361	6715.02	0.978721	6716	0.00014573	0.000912954
		0.7507	11820	95	11725	190	11915	0.0159463	0.0159396		0.9994	6720.51	0.491804	6720.02	0.983608	6721	0.000146348	0.000912954
		0.7505	11821	95	11726	190	11916	0.0159449	0.0159396		0.9994	6725.51	0.494259	6725.01	0.988519	6726	0.00014697	0.000912954
		0.7504	11822	95	11727	190	11917	0.0159436	0.0159396		0.9994	6730.5	0.496727	6730.01	0.993454	6731	0.000147594	0.000912954
		0.7502	11823	95	11728	190	11918	0.0159423	0.0159396		0.9994	6735.5	0.499207	6735	0.998414	6736	0.000148221	0.000912954
		0.7501	11825	95	11730	190	11920	0.0159396	0.0159396		0.9993	6740.5	0.501699	6740	1.0034	6741	0.00014885	0.00106085
		0.7498	11825	96	11729	192	11921	0.016106	0.0160723		0.9993	6745.5	0.504204	6744.99	1.00841	6746	0.000149482	0.00106085
		0.7495	11826	96	11730	192	11922	0.0161047	0.0160723		0.9993	6750.49	0.506721	6749.99	1.01344	6751	0.000150117	0.00106085
		0.7494	11827	96	11731	192	11923	0.0161033	0.0160723		0.9993	6755.49	0.509251	6754.98	1.0185	6756	0.000150755	0.00106085
		0.7492	11830	96	11734	192	11926	0.0160993	0.0160723		0.9993	6760.49	0.511793	6759.98	1.02359	6761	0.000151396	0.00106085
		0.749	11831	96	11735	192	11927	0.0160979	0.0160723		0.9993	6765.49	0.514348	6764.97	1.0287	6766	0.000152039	0.00106085
		0.7489	11832	96	11736	192	11928	0.0160966	0.0160723		0.9993	6770.48	0.516916	6769.97	1.03383	6771	0.000152685	0.00106085
		0.7487	11835	96	11739	192	11931	0.0160925	0.0160723		0.9993	6775.48	0.519497	6774.96	1.03899	6776	0.000153334	0.00106085
		0.7485	11836	96	11740	192	11932	0.0160912	0.0160723		0.9993	6780.48	0.52209	6779.96	1.04418	6781	0.000153986	0.00106085
		0.7481	11837	96	11741	192	11933	0.0160898	0.0160723		0.9993	6785.48	0.524697	6784.95	1.04939	6786	0.000154641	0.00106085
		0.7479	11838	96	11742	192	11934	0.0160885	0.0160723		0.9993	6790.47	0.527316	6789.95	1.05463	6791	0.000155298	0.00106085
		0.7477	11839	96	11743	192	11935	0.0160871	0.0160723		0.9993	6795.47	0.529948	6794.94	1.0599	6796	0.000155959	0.00106085
		0.7468	11840	96	11744	192	11936	0.0160858	0.0160723		0.9993	6800.47	0.532594	6799.93	1.06519	6801	0.000156622	0.00106085
		0.7466	11841	96	11745	192	11937	0.0160844	0.0160723		0.9993	6805.46	0.535253	6804.93	1.07051	6806	0.000157288	0.00106085
		0.7465	11843	96	11747	192	11939	0.0160817	0.0160723		0.9993	6810.46	0.537925	6809.92	1.07585	6811	0.000157958	0.00106085
		0.7463	11844	96	11748	192	11940	0.0160804	0.0160723		0.9993	6815.46	0.54061	6814.92	1.08122	6816	0.00015863	0.00106085
		0.7454	11845	96	11749	192	11941	0.0160791	0.0160723		0.9993	6820.46	0.543309	6819.91	1.08662	6821	0.000159305	0.00106085
		0.7452	11847	96	11751	192	11943	0.0160764	0.0160723		0.9993	6825.45	0.546021	6824.91	1.09204	6826	0.000159983	0.00106085
		0.7448	11850	96	11754	192	11946	0.0160723	0.0160723		0.9993	6830.45	0.548746	6829.9	1.09749	6831	0.000160664	0.00106085
		0.7445	11850	97	11753	194	11947	0.0162384	0.0162289		0.9993	6835.45	0.551486	6834.9	1.10297	6836	0.000161347	0.00106085
		0.7443	11851	97	11754	194	11948	0.016237	0.0162289		0.9993	6840.45	0.554238	6839.89	1.10848	6841	0.000162034	0.00106085
		0.7439	11852	97	11755	194	11949	0.0162357	0.0162289		0.9993	6845.44	0.557005	6844.89	1.11401	6846	0.000162724	0.00106085
		0.7438	11853	97	11756	194	11950	0.0162343	0.0162289		0.9993	6850.44	0.559785	6849.88	1.11957	6851	0.000163417	0.00106085
		0.7437	11854	97	11757	194	11951	0.016233	0.0162289		0.9993	6855.44	0.56258	6854.87	1.12516	6856	0.000164113	0.00106085
		0.7436	11855	97	11758	194	11952	0.0162316	0.0162289		0.9993	6860.43	0.565388	6859.87	1.13078	6861	0.000164812	0.00106085
		0.7435	11857	97	11760	194	11954	0.0162289	0.0162289		0.9992	6865.43	0.56821	6864.86	1.13642	6866	0.000165514	0.0012048
		0.7433	11858	98	11760	196	11956	0.0163934	0.0163784		0.9992	6870.43	0.571046	6869.86	1.14209	6871	0.000166219	0.0012048
		0.743	11859	98	11761	196	11957	0.0163921	0.0163784		0.9992	6875.43	0.573896	6874.85	1.14779	6876	0.000166927	0.0012048
		0.7421	11862	98	11764	196	11960	0.016388	0.0163784		0.9992	6880.42	0.576761	6879.85	1.15352	6881	0.000167639	0.0012048
		0.7419	11864	98	11766	196	11962	0.0163852	0.0163784		0.9992	6885.42	0.57964	6884.84	1.15928	6886	0.000168353	0.0012048
		0.7418	11865	98	11767	196	11963	0.0163839	0.0163784		0.9992	6890.42	0.582533	6889.83	1.16507	6891	0.000169071	0.0012048
		0.7411	11866	98	11768	196	11964	0.0163825	0.0163784		0.9992	6895.41	0.58544	6894.83	1.17088	6896	0.000169791	0.0012048
		0.7409	11867	98	11769	196	11965	0.0163811	0.0163784		0.9992	6900.41	0.588362	6899.82	1.17672	6901	0.000170515	0.0012048
		0.7408	11869	98	11771	196	11967	0.0163784	0.0163784		0.9992	6905.41	0.591299	6904.82	1.1826	6906	0.000171242	0.0012048
		0.7399	11870	99	11771	198	11969	0.0165427	0.0164973		0.9992	6910.41	0.59425	6909.81	1.1885	6911	0.000171972	0.0012048
		0.7397	11871	99	11772	198	11970	0.0165414	0.0164973		0.9992	6915.4	0.597216	6914.81	1.19443	6916	0.000172706	0.0012048
		0.7391	11872	99	11773	198	11971	0.01654	0.0164973		0.9992	6920.4	0.600197	6919.8	1.20039	6921	0.000173442	0.0012048
		0.7388	11873	99	11774	198	11972	0.0165386	0.0164973		0.9992	6925.4	0.603193	6924.79	1.20639	6926	0.000174182	0.0012048
		0.7384	11874	99	11775	198	11973	0.0165372	0.0164973		0.9992	6930.39	0.606203	6929.79	1.21241	6931	0.000174925	0.0012048
		0.738	11875	99	11776	198	11974	0.0165358	0.0164973		0.9992	6935.39	0.609229	6934.78	1.21846	6936	0.000175671	0.0012048
		0.7378	11877	99	11778	198	11976	0.0165331	0.0164973		0.9992	6940.39	0.612269	6939.78	1.22454	6941	0.000176421	0.0012048
		0.7376	11878	99	11779	198	11977	0.0165317	0.0164973		0.9992	6945.38	0.615325	6944.77	1.23065	6946	0.000177174	0.0012048
		0.737	11879	99	11780	198	11978	0.0165303	0.0164973		0.9992	6950.38	0.618396	6949.76	1.23679	6951	0.00017793	0.0012048
		0.7368	11880	99	11781	198	11979	0.0165289	0.0164973		0.9992	6955.38	0.621482	6954.76	1.24296	6956	0.00017869	0.0012048
		0.7367	11881	99	11782	198	11980	0.0165275	0.0164973		0.9992	6960.38	0.624584	6959.75	1.24917	6961	0.000179452	0.0012048
		0.7364	11882	99	11783	198	11981	0.0165262	0.0164973		0.9992	6965.37	0.627701	6964.74	1.2554	6966	0.000180218	0.0012048
		0.7363	11883	99	11784	198	11982	0.0165248	0.0164973		0.9992	6970.37	0.630833	6969.74	1.26167	6971	0.000180988	0.0012048
		0.736	11884	99	11785	198	11983	0.0165234	0.0164973		0.9992	6975.37	0.633982	6974.73	1.26796	6976	0.000181761	0.0012048
		0.7359	11885	99	11786	198	11984	0.016522	0.0164973		0.9992	6980.36	0.637146	6979.73	1.27429	6981	0.000182537	0.0012048
		0.7358	11887	99	11788	198	11986	0.0165193	0.0164973		0.9992	6985.36	0.640325	6984.72	1.28065	6986	0.000183317	0.0012048
		0.7356	11888	99	11789	198	11987	0.0165179	0.0164973		0.9992	6990.36	0.643521	6989.71	1.28704	6991	0.0001841	0.0012048
		0.7353	11889	99	11790	198	11988	0.0165165	0.0164973		0.9992	6995.35	0.646732	6994.71	1.29346	6996	0.000184886	0.0012048
		0.7338	11890	99	11791	198	11989	0.0165151	0.0164973		0.9991	7000.35	0.64996	6999.7	1.29992	7001	0.000185676	0.00135204
		0.7337	11891	99	11792	198	11990	0.0165138	0.0164973		0.9991	7005.35	0.653203	7004.69	1.30641	7006	0.00018647	0.00135204
		0.7333	11892	99	11793	198	11991	0.0165124	0.0164973		0.9991	7010.34	0.656463	7009.69	1.31293	7011	0.000187267	0.00135204
		0.7327	11893	99	11794	198	11992	0.016511	0.0164973		0.9991	7015.34	0.659739	7014.68	1.31948	7016	0.000188067	0.00135204
		0.7322	11894	99	11795	198	11993	0.0165096	0.0164973		0.9991	7020.34	0.663031	7019.67	1.32606	7021	0.000188871	0.00135204
		0.7319	11895	99	11796	198	11994	0.0165083	0.0164973		0.9991	7025.33	0.66634	7024.67	1.33268	7026	0.000189678	0.00135204
		0.7312	11896	99	11797	198	11995	0.0165069	0.0164973		0.9991	7030.33	0.669665	7029.66	1.33933	7031	0.000190489	0.00135204
		0.7311	11897	99	11798	198	11996	0.0165055	0.0164973		0.9991	7035.33	0.673006	7034.65	1.34601	7036	0.000191304	0.00135204
		0.731	11898	99	11799	198	11997	0.0165041	0.0164973		0.9991	7040.32	0.676365	7039.65	1.35273	7041	0.000192122	0.00135204
		0.7308	11899	99	11800	198	11998	0.0165028	0.0164973		0.9991	7045.32	0.67974	7044.64	1.35948	7046	0.000192943	0.00135204
		0.7303	11900	99	11801	198	11999	0.0165014	0.0164973		0.9991	7050.32	0.683132	7049.63	1.36626	7051	0.000193769	0.00135204
		0.7302	11902	99	11803	198	12001	0.0164986	0.0164973		0.9991	7055.31	0.68654	7054.63	1.37308	7056	0.000194598	0.00135204
		0.7301	11903	99	11804	198	12002	0.0164973	0.0164973		0.9991	7060.31	0.689966	7059.62	1.37993	7061	0.00019543	0.00135204
		0.7298	11903	100	11803	200	12003	0.0166625	0.0166306		0.9991	7065.31	0.693409	7064.61	1.38682	7066	0.000196266	0.00135204
		0.7292	11904	100	11804	200	12004	0.0166611	0.0166306		0.9991	7070.3	0.696869	7069.61	1.39374	7071	0.000197106	0.00135204
		0.7287	11905	100	11805	200	12005	0.0166597	0.0166306		0.9991	7075.3	0.700346	7074.6	1.40069	7076	0.00019795	0.00135204
		0.7286	11907	100	11807	200	12007	0.016657	0.0166306		0.9991	7080.3	0.703841	7079.59	1.40768	7081	0.000198797	0.00135204
		0.7284	11908	100	11808	200	12008	0.0166556	0.0166306		0.9991	7085.29	0.707353	7084.59	1.41471	7086	0.000199648	0.00135204
		0.7282	11909	100	11809	200	12009	0.0166542	0.0166306		0.9991	7090.29	0.710882	7089.58	1.42176	7091	0.000200503	0.00135204
		0.7278	11910	100	11810	200	12010	0.0166528	0.0166306		0.999	7095.29	0.714429	7094.57	1.42886	7096	0.000201361	0.00149108
		0.727	11911	100	11811	200	12011	0.0166514	0.0166306		0.999	7100.28	0.717994	7099.56	1.43599	7101	0.000202223	0.00149108
		0.7266	11912	100	11812	200	12012	0.01665	0.0166306		0.999	7105.28	0.721576	7104.56	1.44315	7106	0.000203089	0.00149108
		0.7264	11913	100	11813	200	12013	0.0166486	0.0166306		0.999	7110.27	0.725176	7109.55	1.45035	7111	0.000203959	0.00149108
		0.7262	11914	100	11814	200	12014	0.0166472	0.0166306		0.999	7115.27	0.728795	7114.54	1.45759	7116	0.000204833	0.00149108
		0.7255	11917	100	11817	200	12017	0.0166431	0.0166306		0.999	7120.27	0.732431	7119.54	1.46486	7121	0.00020571	0.00149108
		0.7254	11918	100	11818	200	12018	0.0166417	0.0166306		0.999	7125.26	0.736085	7124.53	1.47217	7126	0.000206591	0.00149108
		0.7251	11919	100	11819	200	12019	0.0166403	0.0166306		0.999	7130.26	0.739758	7129.52	1.47952	7131	0.000207477	0.00149108
		0.725	11920	100	11820	200	12020	0.0166389	0.0166306		0.999	7135.26	0.743449	7134.51	1.4869	7136	0.000208366	0.00149108
		0.7249	11922	100	11822	200	12022	0.0166362	0.0166306		0.999	7140.25	0.747158	7139.51	1.49432	7141	0.000209259	0.00149108
		0.7244	11923	100	11823	200	12023	0.0166348	0.0166306		0.999	7145.25	0.750886	7144.5	1.50177	7146	0.000210156	0.00149108
		0.724	11924	100	11824	200	12024	0.0166334	0.0166306		0.999	7150.25	0.754632	7149.49	1.50926	7151	0.000211056	0.00149108
		0.7234	11925	100	11825	200	12025	0.016632	0.0166306		0.999	7155.24	0.758397	7154.48	1.51679	7156	0.000211961	0.00149108
		0.7233	11926	100	11826	200	12026	0.0166306	0.0166306		0.999	7160.24	0.762181	7159.48	1.52436	7161	0.00021287	0.00149108
		0.7231	11926	101	11825	202	12027	0.0167955	0.0167774		0.999	7165.23	0.765983	7164.47	1.53197	7166	0.000213783	0.00149108
		0.7226	11927	101	11826	202	12028	0.0167941	0.0167774		0.999	7170.23	0.769805	7169.46	1.53961	7171	0.000214699	0.00149108
		0.7219	11928	101	11827	202	12029	0.0167928	0.0167774		0.999	7175.23	0.773645	7174.45	1.54729	7176	0.00021562	0.00149108
		0.7218	11929	101	11828	202	12030	0.0167914	0.0167774		0.999	7180.22	0.777505	7179.44	1.55501	7181	0.000216545	0.00149108
		0.7216	11930	101	11829	202	12031	0.01679	0.0167774		0.999	7185.22	0.781384	7184.44	1.56277	7186	0.000217474	0.00149108
		0.7215	11931	101	11830	202	12032	0.0167886	0.0167774		0.999	7190.21	0.785282	7189.43	1.57056	7191	0.000218407	0.00149108
		0.7214	11932	101	11831	202	12033	0.0167872	0.0167774		0.9989	7195.21	0.789199	7194.42	1.5784	7196	0.000219344	0.00163706
		0.721	11935	101	11834	202	12036	0.016783	0.0167774		0.9989	7200.21	0.793136	7199.41	1.58627	7201	0.000220285	0.00163706
		0.7204	11936	101	11835	202	12037	0.0167816	0.0167774		0.9989	7205.2	0.797093	7204.41	1.59419	7206	0.00022123	0.00163706
		0.7199	11937	101	11836	202	12038	0.0167802	0.0167774		0.9989	7210.2	0.80107	7209.4	1.60214	7211	0.00022218	0.00163706
		0.7198	11938	101	11837	202	12039	0.0167788	0.0167774		0.9989	7215.19	0.805066	7214.39	1.61013	7216	0.000223134	0.00163706
		0.7197	11939	101	11838	202	12040	0.0167774	0.0167774		0.9989	7220.19	0.809082	7219.38	1.61816	7221	0.000224091	0.00163706
		0.7191	11939	102	11837	204	12041	0.0169421	0.0169421		0.9989	7225.19	0.813118	7224.37	1.62624	7226	0.000225053	0.00163706
		0.7186	11939	103	11836	206	12042	0.0171068	0.0171025		0.9989	7230.18	0.817174	7229.37	1.63435	7231	0.00022602	0.00163706
		0.7184	11940	103	11837	206	12043	0.0171054	0.0171025		0.9989	7235.18	0.821251	7234.36	1.6425	7236	0.00022699	0.00163706
		0.7181	11941	103	11838	206	12044	0.017104	0.0171025		0.9989	7240.17	0.825347	7239.35	1.65069	7241	0.000227965	0.00163706
		0.7179	11942	103	11839	206	12045	0.0171025	0.0171025		0.9989	7245.17	0.829465	7244.34	1.65893	7246	0.000228944	0.00163706
		0.7175	11945	104	11841	208	12049	0.0172628	0.0172414		0.9989	7250.17	0.833602	7249.33	1.6672	7251	0.000229928	0.00163706
		0.7171	11946	104	11842	208	12050	0.0172614	0.0172414		0.9989	7255.16	0.83776	7254.32	1.67552	7256	0.000230915	0.00163706
		0.7168	11947	104	11843	208	12051	0.01726	0.0172414		0.9989	7260.16	0.841939	7259.32	1.68388	7261	0.000231907	0.00163706
		0.7167	11948	104	11844	208	12052	0.0172585	0.0172414		0.9989	7265.15	0.846139	7264.31	1.69228	7266	0.000232904	0.00163706
		0.7165	11949	104	11845	208	12053	0.0172571	0.0172414		0.9989	7270.15	0.85036	7269.3	1.70072	7271	0.000233905	0.00163706
		0.7163	11950	104	11846	208	12054	0.0172557	0.0172414		0.9989	7275.15	0.854602	7274.29	1.7092	7276	0.00023491	0.00163706
		0.7159	11951	104	11847	208	12055	0.0172543	0.0172414		0.9989	7280.14	0.858864	7279.28	1.71773	7281	0.000235919	0.00163706
		0.7157	11952	104	11848	208	12056	0.0172528	0.0172414		0.9988	7285.14	0.863148	7284.27	1.7263	7286	0.000236933	0.00177866
		0.7152	11954	104	11850	208	12058	0.01725	0.0172414		0.9988	7290.13	0.867454	7289.27	1.73491	7291	0.000237952	0.00177866
		0.7145	11956	104	11852	208	12060	0.0172471	0.0172414		0.9988	7295.13	0.871781	7294.26	1.74356	7296	0.000238975	0.00177866
		0.7144	11958	104	11854	208	12062	0.0172442	0.0172414		0.9988	7300.12	0.876129	7299.25	1.75226	7301	0.000240002	0.00177866
		0.7142	11959	104	11855	208	12063	0.0172428	0.0172414		0.9988	7305.12	0.880499	7304.24	1.761	7306	0.000241034	0.00177866
		0.7141	11960	104	11856	208	12064	0.0172414	0.0172414		0.9988	7310.12	0.884891	7309.23	1.76978	7311	0.000242071	0.00177866
		0.7139	11960	106	11854	212	12066	0.01757	0.0175598		0.9988	7315.11	0.889304	7314.22	1.77861	7316	0.000243112	0.00177866
		0.713	11961	106	11855	212	12067	0.0175686	0.0175598		0.9988	7320.11	0.89374	7319.21	1.78748	7321	0.000244158	0.00177866
		0.7128	11962	106	11856	212	12068	0.0175671	0.0175598		0.9988	7325.1	0.898198	7324.2	1.7964	7326	0.000245208	0.00177866
		0.7123	11963	106	11857	212	12069	0.0175657	0.0175598		0.9988	7330.1	0.902678	7329.19	1.80536	7331	0.000246263	0.00177866
		0.7116	11964	106	11858	212	12070	0.0175642	0.0175598		0.9988	7335.09	0.90718	7334.19	1.81436	7336	0.000247323	0.00177866
		0.711	11965	106	11859	212	12071	0.0175628	0.0175598		0.9988	7340.09	0.911705	7339.18	1.82341	7341	0.000248387	0.00177866
		0.7109	11966	106	11860	212	12072	0.0175613	0.0175598		0.9988	7345.08	0.916252	7344.17	1.8325	7346	0.000249456	0.00177866
		0.7107	11967	106	11861	212	12073	0.0175598	0.0175598		0.9988	7350.08	0.920821	7349.16	1.84164	7351	0.00025053	0.00177866
		0.7102	11968	107	11861	214	12075	0.0177226	0.0177079		0.9988	7355.07	0.925414	7354.15	1.85083	7356	0.000251608	0.00177866
		0.7101	11969	107	11862	214	12076	0.0177211	0.0177079		0.9987	7360.07	0.930029	7359.14	1.86006	7361	0.000252691	0.00190484
		0.7099	11970	107	11863	214	12077	0.0177196	0.0177079		0.9987	7365.07	0.934668	7364.13	1.86934	7366	0.000253779	0.00190484
		0.7093	11971	107	11864	214	12078	0.0177182	0.0177079		0.9987	7370.06	0.939329	7369.12	1.87866	7371	0.000254872	0.00190484
		0.7091	11972	107	11865	214	12079	0.0177167	0.0177079		0.9987	7375.06	0.944014	7374.11	1.88803	7376	0.000255969	0.00190484
		0.7088	11973	107	11866	214	12080	0.0177152	0.0177079		0.9987	7380.05	0.948722	7379.1	1.89744	7381	0.000257071	0.00190484
		0.7086	11974	107	11867	214	12081	0.0177138	0.0177079		0.9987	7385.05	0.953454	7384.09	1.90691	7386	0.000258179	0.00190484
		0.7085	11975	107	11868	214	12082	0.0177123	0.0177079		0.9987	7390.04	0.958209	7389.08	1.91642	7391	0.000259291	0.00190484
		0.7079	11976	107	11869	214	12083	0.0177108	0.0177079		0.9987	7395.04	0.962987	7394.07	1.92597	7396	0.000260408	0.00190484
		0.7077	11977	107	11870	214	12084	0.0177094	0.0177079		0.9987	7400.03	0.96779	7399.06	1.93558	7401	0.000261529	0.00190484
		0.7071	11978	107	11871	214	12085	0.0177079	0.0177079		0.9987	7405.03	0.972616	7404.05	1.94523	7406	0.000262656	0.00190484
		0.7069	11978	108	11870	216	12086	0.0178719	0.0178704		0.9987	7410.02	0.977467	7409.05	1.95493	7411	0.000263788	0.00190484
		0.7068	11979	108	11871	216	12087	0.0178704	0.0178704		0.9987	7415.02	0.982341	7414.04	1.96468	7416	0.000264925	0.00190484
		0.7064	11979	109	11870	218	12088	0.0180344	0.0180106		0.9986	7420.01	0.98724	7419.03	1.97448	7421	0.000266067	0.00203389
		0.7056	11980	109	11871	218	12089	0.0180329	0.0180106		0.9986	7425.01	0.992163	7424.02	1.98433	7426	0.000267213	0.00203389
		0.7055	11981	109	11872	218	12090	0.0180314	0.0180106		0.9986	7430	0.997111	7429.01	1.99422	7431	0.000268365	0.00203389
		0.7053	11982	109	11873	218	12091	0.0180299	0.0180106		0.9986	7435	1.00208	7434	2.00417	7436	0.000269522	0.00203389
		0.7052	11983	109	11874	218	12092	0.0180284	0.0180106		0.9986	7439.99	1.00708	7438.99	2.01416	7441	0.000270684	0.00203389
		0.7051	11985	109	11876	218	12094	0.0180255	0.0180106		0.9986	7444.99	1.0121	7443.98	2.02421	7446	0.000271851	0.00203389
		0.7049	11986	109	11877	218	12095	0.018024	0.0180106		0.9986	7449.98	1.01715	7448.97	2.0343	7451	0.000273024	0.00203389
		0.7048	11988	109	11879	218	12097	0.018021	0.0180106		0.9986	7454.98	1.02222	7453.96	2.04444	7456	0.000274201	0.00203389
		0.7047	11991	109	11882	218	12100	0.0180165	0.0180106		0.9986	7459.97	1.02732	7458.95	2.05464	7461	0.000275384	0.00203389
		0.7045	11992	109	11883	218	12101	0.018015	0.0180106		0.9986	7464.97	1.03244	7463.94	2.06488	7466	0.000276572	0.00203389
		0.7042	11995	109	11886	218	12104	0.0180106	0.0180106		0.9986	7469.96	1.03759	7468.92	2.07518	7471	0.000277765	0.00203389
		0.7029	11995	110	11885	220	12105	0.0181743	0.0181383		0.9986	7474.96	1.04276	7473.91	2.08553	7476	0.000278963	0.00203389
		0.7025	11996	110	11886	220	12106	0.0181728	0.0181383		0.9986	7479.95	1.04796	7478.9	2.09593	7481	0.000280167	0.00203389
		0.7016	11998	110	11888	220	12108	0.0181698	0.0181383		0.9986	7484.95	1.05319	7483.89	2.10638	7486	0.000281376	0.00203389
		0.7013	11999	110	11889	220	12109	0.0181683	0.0181383		0.9986	7489.94	1.05844	7488.88	2.11688	7491	0.00028259	0.00203389
		0.7008	12000	110	11890	220	12110	0.0181668	0.0181383		0.9985	7494.94	1.06372	7493.87	2.12744	7496	0.00028381	0.00218572
		0.7007	12001	110	11891	220	12111	0.0181653	0.0181383		0.9985	7499.93	1.06902	7498.86	2.13804	7501	0.000285035	0.00218572
		0.7001	12003	110	11893	220	12113	0.0181623	0.0181383		0.9985	7504.93	1.07435	7503.85	2.14871	7506	0.000286265	0.00218572
		0.6999	12004	110	11894	220	12114	0.0181608	0.0181383		0.9985	7509.92	1.07971	7508.84	2.15942	7511	0.000287501	0.00218572
		0.6997	12005	110	11895	220	12115	0.0181593	0.0181383		0.9985	7514.91	1.08509	7513.83	2.17019	7516	0.000288742	0.00218572
		0.6991	12006	110	11896	220	12116	0.0181578	0.0181383		0.9985	7519.91	1.0905	7518.82	2.18101	7521	0.000289989	0.00218572
		0.6987	12007	110	11897	220	12117	0.0181563	0.0181383		0.9985	7524.9	1.09594	7523.81	2.19188	7526	0.000291241	0.00218572
		0.6986	12008	110	11898	220	12118	0.0181548	0.0181383		0.9985	7529.9	1.1014	7528.8	2.20281	7531	0.000292499	0.00218572
		0.6985	12009	110	11899	220	12119	0.0181533	0.0181383		0.9985	7534.89	1.1069	7533.79	2.21379	7536	0.000293762	0.00218572
		0.6983	12010	110	11900	220	12120	0.0181518	0.0181383		0.9985	7539.89	1.11242	7538.78	2.22483	7541	0.000295031	0.00218572
		0.6981	12011	110	11901	220	12121	0.0181503	0.0181383		0.9985	7544.88	1.11796	7543.76	2.23592	7546	0.000296306	0.00218572
		0.6977	12012	110	11902	220	12122	0.0181488	0.0181383		0.9985	7549.88	1.12354	7548.75	2.24707	7551	0.000297586	0.00218572
		0.6976	12013	110	11903	220	12123	0.0181473	0.0181383		0.9985	7554.87	1.12914	7553.74	2.25827	7556	0.000298872	0.00218572
		0.6971	12015	110	11905	220	12125	0.0181443	0.0181383		0.9985	7559.87	1.13477	7558.73	2.26953	7561	0.000300163	0.00218572
		0.697	12016	110	11906	220	12126	0.0181428	0.0181383		0.9984	7564.86	1.14042	7563.72	2.28085	7566	0.00030146	0.00234304
		0.6969	12017	110	11907	220	12127	0.0181413	0.0181383		0.9984	7569.85	1.14611	7568.71	2.29222	7571	0.000302763	0.00234304
		0.6967	12018	110	11908	220	12128	0.0181398	0.0181383		0.9984	7574.85	1.15182	7573.7	2.30365	7576	0.000304072	0.00234304
		0.6958	12019	110	11909	220	12129	0.0181383	0.0181383		0.9984	7579.84	1.15757	7578.68	2.31513	7581	0.000305386	0.00234304
		0.6957	12019	111	11908	222	12130	0.0183017	0.0183017		0.9984	7584.84	1.16334	7583.67	2.32667	7586	0.000306706	0.00234304
		0.6956	12019	112	11907	224	12131	0.0184651	0.0184529		0.9984	7589.83	1.16914	7588.66	2.33827	7591	0.000308032	0.00234304
		0.6955	12022	112	11910	224	12134	0.0184605	0.0184529		0.9984	7594.83	1.17497	7593.65	2.34993	7596	0.000309364	0.00234304
		0.6954	12023	112	11911	224	12135	0.018459	0.0184529		0.9984	7599.82	1.18082	7598.64	2.36165	7601	0.000310702	0.00234304
		0.6953	12024	112	11912	224	12136	0.0184575	0.0184529		0.9984	7604.81	1.18671	7603.63	2.37342	7606	0.000312046	0.00234304
		0.6952	12026	112	11914	224	12138	0.0184544	0.0184529		0.9984	7609.81	1.19263	7608.61	2.38525	7611	0.000313395	0.00234304
		0.6951	12027	112	11915	224	12139	0.0184529	0.0184529		0.9984	7614.8	1.19857	7613.6	2.39714	7616	0.000314751	0.00234304
		0.6947	12027	113	11914	226	12140	0.0186161	0.018584		0.9984	7619.8	1.20455	7618.59	2.40909	7621	0.000316112	0.00234304
		0.6946	12028	113	11915	226	12141	0.0186146	0.018584		0.9984	7624.79	1.21055	7623.58	2.4211	7626	0.00031748	0.00234304
		0.6939	12029	113	11916	226	12142	0.0186131	0.018584		0.9984	7629.78	1.21659	7628.57	2.43317	7631	0.000318854	0.00234304
		0.6938	12030	113	11917	226	12143	0.0186115	0.018584		0.9983	7634.78	1.22265	7633.55	2.4453	7636	0.000320233	0.0024856
		0.6936	12031	113	11918	226	12144	0.01861	0.018584		0.9983	7639.77	1.22875	7638.54	2.45749	7641	0.000321619	0.0024856
		0.6932	12032	113	11919	226	12145	0.0186085	0.018584		0.9983	7644.77	1.23487	7643.53	2.46974	7646	0.000323011	0.0024856
		0.693	12033	113	11920	226	12146	0.0186069	0.018584		0.9983	7649.76	1.24103	7648.52	2.48205	7651	0.000324409	0.0024856
		0.6926	12035	113	11922	226	12148	0.0186039	0.018584		0.9983	7654.75	1.24721	7653.51	2.49443	7656	0.000325813	0.0024856
		0.6922	12036	113	11923	226	12149	0.0186024	0.018584		0.9983	7659.75	1.25343	7658.49	2.50686	7661	0.000327224	0.0024856
		0.6918	12038	113	11925	226	12151	0.0185993	0.018584		0.9983	7664.74	1.25968	7663.48	2.51936	7666	0.00032864	0.0024856
		0.6915	12039	113	11926	226	12152	0.0185978	0.018584		0.9983	7669.73	1.26596	7668.47	2.53191	7671	0.000330063	0.0024856
		0.6914	12040	113	11927	226	12153	0.0185962	0.018584		0.9983	7674.73	1.27227	7673.46	2.54453	7676	0.000331492	0.0024856
		0.6912	12042	113	11929	226	12155	0.0185932	0.018584		0.9983	7679.72	1.27861	7678.44	2.55722	7681	0.000332928	0.0024856
		0.6911	12043	113	11930	226	12156	0.0185916	0.018584		0.9982	7684.72	1.28498	7683.43	2.56997	7686	0.00033437	0.00261077
		0.6906	12044	113	11931	226	12157	0.0185901	0.018584		0.9982	7689.71	1.29139	7688.42	2.58278	7691	0.000335818	0.00261077
		0.6902	12045	113	11932	226	12158	0.0185886	0.018584		0.9982	7694.7	1.29782	7693.4	2.59565	7696	0.000337272	0.00261077
		0.6901	12047	113	11934	226	12160	0.0185855	0.018584		0.9982	7699.7	1.30429	7698.39	2.60859	7701	0.000338733	0.00261077
		0.6895	12048	113	11935	226	12161	0.018584	0.018584		0.9982	7704.69	1.31079	7703.38	2.62159	7706	0.000340201	0.00261077
		0.689	12049	114	11935	228	12163	0.0187454	0.0187039		0.9982	7709.68	1.31733	7708.37	2.63466	7711	0.000341675	0.00261077
		0.6887	12050	114	11936	228	12164	0.0187438	0.0187039		0.9982	7714.68	1.32389	7713.35	2.64779	7716	0.000343155	0.00261077
		0.6877	12052	114	11938	228	12166	0.0187408	0.0187039		0.9982	7719.67	1.33049	7718.34	2.66098	7721	0.000344642	0.00261077
		0.6867	12053	114	11939	228	12167	0.0187392	0.0187039		0.9982	7724.66	1.33712	7723.33	2.67425	7726	0.000346136	0.00261077
		0.6862	12055	114	11941	228	12169	0.0187361	0.0187039		0.9982	7729.66	1.34379	7728.31	2.68758	7731	0.000347636	0.00261077
		0.6861	12058	114	11944	228	12172	0.0187315	0.0187039		0.9981	7734.65	1.35049	7733.3	2.70097	7736	0.000349143	0.00272055
		0.6859	12059	114	11945	228	12173	0.01873	0.0187039		0.9981	7739.64	1.35722	7738.29	2.71443	7741	0.000350657	0.00272055
		0.6858	12060	114	11946	228	12174	0.0187284	0.0187039		0.9981	7744.64	1.36398	7743.27	2.72796	7746	0.000352177	0.00272055
		0.6853	12061	114	11947	228	12175	0.0187269	0.0187039		0.9981	7749.63	1.37078	7748.26	2.74156	7751	0.000353704	0.00272055
		0.6852	12062	114	11948	228	12176	0.0187254	0.0187039		0.9981	7754.62	1.37761	7753.24	2.75522	7756	0.000355237	0.00272055
		0.6843	12063	114	11949	228	12177	0.0187238	0.0187039		0.9981	7759.62	1.38448	7758.23	2.76895	7761	0.000356778	0.00272055
		0.6842	12064	114	11950	228	12178	0.0187223	0.0187039		0.9981	7764.61	1.39138	7763.22	2.78275	7766	0.000358325	0.00272055
		0.684	12065	114	11951	228	12179	0.0187207	0.0187039		0.998	7769.6	1.39831	7768.2	2.79662	7771	0.000359879	0.00284619
		0.6836	12066	114	11952	228	12180	0.0187192	0.0187039		0.998	7774.59	1.40528	7773.19	2.81056	7776	0.00036144	0.00284619
		0.6835	12067	114	11953	228	12181	0.0187177	0.0187039		0.998	7779.59	1.41228	7778.18	2.82457	7781	0.000363008	0.00284619
		0.6833	12068	114	11954	228	12182	0.0187161	0.0187039		0.998	7784.58	1.41932	7783.16	2.83864	7786	0.000364583	0.00284619
		0.683	12071	114	11957	228	12185	0.0187115	0.0187039		0.998	7789.57	1.42639	7788.15	2.85279	7791	0.000366165	0.00284619
		0.6826	12073	114	11959	228	12187	0.0187085	0.0187039		0.998	7794.57	1.4335	7793.13	2.86701	7796	0.000367753	0.00284619
		0.6825	12074	114	11960	228	12188	0.0187069	0.0187039		0.998	7799.56	1.44065	7798.12	2.88129	7801	0.000369349	0.00284619
		0.6824	12075	114	11961	228	12189	0.0187054	0.0187039		0.998	7804.55	1.44783	7803.1	2.89565	7806	0.000370952	0.00284619
		0.6819	12076	114	11962	228	12190	0.0187039	0.0187039		0.998	7809.54	1.45504	7808.09	2.91008	7811	0.000372562	0.00284619
		0.6818	12076	115	11961	230	12191	0.0188664	0.0188633		0.998	7814.54	1.46229	7813.08	2.92458	7816	0.000374179	0.00284619
		0.6815	12077	115	11962	230	12192	0.0188648	0.0188633		0.998	7819.53	1.46958	7818.06	2.93916	7821	0.000375803	0.00284619
		0.6809	12078	115	11963	230	12193	0.0188633	0.0188633		0.9979	7824.52	1.4769	7823.05	2.9538	7826	0.000377435	0.00299391
		0.6805	12080	116	11964	232	12196	0.0190226	0.0189775		0.9979	7829.52	1.48426	7828.03	2.96852	7831	0.000379073	0.00299391
		0.6799	12081	116	11965	232	12197	0.0190211	0.0189775		0.9979	7834.51	1.49166	7833.02	2.98332	7836	0.000380719	0.00299391
		0.6798	12082	116	11966	232	12198	0.0190195	0.0189775		0.9979	7839.5	1.49909	7838	2.99818	7841	0.000382372	0.00299391
		0.6796	12083	116	11967	232	12199	0.019018	0.0189775		0.9979	7844.49	1.50656	7842.99	3.01312	7846	0.000384033	0.00299391
		0.6792	12085	116	11969	232	12201	0.0190148	0.0189775		0.9979	7849.49	1.51407	7847.97	3.02814	7851	0.000385701	0.00299391
		0.6787	12086	116	11970	232	12202	0.0190133	0.0189775		0.9979	7854.48	1.52161	7852.96	3.04322	7856	0.000387376	0.00299391
		0.6785	12087	116	11971	232	12203	0.0190117	0.0189775		0.9979	7859.47	1.52919	7857.94	3.05839	7861	0.000389058	0.00299391
		0.6782	12089	116	11973	232	12205	0.0190086	0.0189775		0.9979	7864.46	1.53681	7862.93	3.07363	7866	0.000390749	0.00299391
		0.678	12091	116	11975	232	12207	0.0190055	0.0189775		0.9978	7869.46	1.54447	7867.91	3.08894	7871	0.000392446	0.00313214
		0.6775	12093	116	11977	232	12209	0.0190024	0.0189775		0.9978	7874.45	1.55217	7872.9	3.10433	7876	0.000394151	0.00313214
		0.6774	12095	116	11979	232	12211	0.0189993	0.0189775		0.9978	7879.44	1.5599	7877.88	3.1198	7881	0.000395864	0.00313214
		0.677	12096	116	11980	232	12212	0.0189977	0.0189775		0.9978	7884.43	1.56767	7882.86	3.13535	7886	0.000397584	0.00313214
		0.6768	12098	116	11982	232	12214	0.0189946	0.0189775		0.9978	7889.42	1.57548	7887.85	3.15097	7891	0.000399312	0.00313214
		0.6767	12099	116	11983	232	12215	0.018993	0.0189775		0.9978	7894.42	1.58333	7892.83	3.16667	7896	0.000401047	0.00313214
		0.6765	12101	116	11985	232	12217	0.0189899	0.0189775		0.9978	7899.41	1.59122	7897.82	3.18245	7901	0.00040279	0.00313214
		0.6764	12104	116	11988	232	12220	0.0189853	0.0189775		0.9978	7904.4	1.59915	7902.8	3.1983	7906	0.000404541	0.00313214
		0.6761	12105	116	11989	232	12221	0.0189837	0.0189775		0.9978	7909.39	1.60712	7907.79	3.21424	7911	0.0004063	0.00313214
		0.6755	12107	116	11991	232	12223	0.0189806	0.0189775		0.9977	7914.38	1.61513	7912.77	3.23025	7916	0.000408066	0.00327186
		0.6753	12108	116	11992	232	12224	0.0189791	0.0189775		0.9977	7919.38	1.62317	7917.75	3.24634	7921	0.00040984	0.00327186
		0.675	12109	116	11993	232	12225	0.0189775	0.0189775		0.9977	7924.37	1.63126	7922.74	3.26252	7926	0.000411622	0.00327186
		0.6749	12109	117	11992	234	12226	0.0191395	0.0191176		0.9977	7929.36	1.63939	7927.72	3.27877	7931	0.000413412	0.00327186
		0.6745	12110	117	11993	234	12227	0.019138	0.0191176		0.9977	7934.35	1.64755	7932.7	3.29511	7936	0.00041521	0.00327186
		0.6737	12111	117	11994	234	12228	0.0191364	0.0191176		0.9977	7939.34	1.65576	7937.69	3.31152	7941	0.000417016	0.00327186
		0.6735	12112	117	11995	234	12229	0.0191348	0.0191176		0.9977	7944.34	1.66401	7942.67	3.32802	7946	0.00041883	0.00327186
		0.673	12113	117	11996	234	12230	0.0191333	0.0191176		0.9977	7949.33	1.6723	7947.66	3.3446	7951	0.000420652	0.00327186
		0.6729	12115	117	11998	234	12232	0.0191302	0.0191176		0.9977	7954.32	1.68063	7952.64	3.36126	7956	0.000422482	0.00327186
		0.6727	12116	117	11999	234	12233	0.0191286	0.0191176		0.9976	7959.31	1.689	7957.62	3.37801	7961	0.00042432	0.00341779
		0.6725	12117	117	12000	234	12234	0.019127	0.0191176		0.9976	7964.3	1.69742	7962.61	3.39484	7966	0.000426166	0.00341779
		0.6716	12118	117	12001	234	12235	0.0191255	0.0191176		0.9976	7969.29	1.70587	7967.59	3.41175	7971	0.00042802	0.00341779
		0.6715	12119	117	12002	234	12236	0.0191239	0.0191176		0.9976	7974.29	1.71437	7972.57	3.42874	7976	0.000429883	0.00341779
		0.6714	12120	117	12003	234	12237	0.0191223	0.0191176		0.9976	7979.28	1.72291	7977.55	3.44583	7981	0.000431754	0.00341779
		0.6712	12121	117	12004	234	12238	0.0191208	0.0191176		0.9976	7984.27	1.7315	7982.54	3.46299	7986	0.000433633	0.00341779
		0.6706	12122	117	12005	234	12239	0.0191192	0.0191176		0.9976	7989.26	1.74012	7987.52	3.48024	7991	0.00043552	0.00341779
		0.6703	12123	117	12006	234	12240	0.0191176	0.0191176		0.9976	7994.25	1.74879	7992.5	3.49758	7996	0.000437416	0.00341779
		0.6702	12123	118	12005	236	12241	0.0192795	0.0192747		0.9976	7999.24	1.7575	7997.48	3.515	8001	0.00043932	0.00341779
		0.67	12124	118	12006	236	12242	0.0192779	0.0192747		0.9975	8004.23	1.76625	8002.47	3.53251	8006	0.000441233	0.00355078
		0.6697	12126	118	12008	236	12244	0.0192747	0.0192747		0.9975	8009.22	1.77505	8007.45	3.55011	8011	0.000443154	0.00355078
		0.6689	12126	119	12007	238	12245	0.0194365	0.0194064		0.9975	8014.22	1.78389	8012.43	3.56779	8016	0.000445084	0.00355078
		0.6688	12127	119	12008	238	12246	0.0194349	0.0194064		0.9975	8019.21	1.79278	8017.41	3.58556	8021	0.000447022	0.00355078
		0.6687	12128	119	12009	238	12247	0.0194333	0.0194064		0.9975	8024.2	1.80171	8022.4	3.60342	8026	0.000448968	0.00355078
		0.6685	12129	119	12010	238	12248	0.0194317	0.0194064		0.9975	8029.19	1.81068	8027.38	3.62137	8031	0.000450924	0.00355078
		0.6683	12130	119	12011	238	12249	0.0194302	0.0194064		0.9974	8034.18	1.8197	8032.36	3.63941	8036	0.000452888	0.0036725
		0.6682	12131	119	12012	238	12250	0.0194286	0.0194064		0.9974	8039.17	1.82877	8037.34	3.65753	8041	0.000454861	0.0036725
		0.6678	12133	119	12014	238	12252	0.0194254	0.0194064		0.9974	8044.16	1.83788	8042.32	3.67575	8046	0.000456842	0.0036725
		0.6675	12134	119	12015	238	12253	0.0194238	0.0194064		0.9974	8049.15	1.84703	8047.31	3.69406	8051	0.000458832	0.0036725
		0.6672	12135	119	12016	238	12254	0.0194222	0.0194064		0.9974	8054.14	1.85623	8052.29	3.71246	8056	0.000460832	0.0036725
		0.667	12137	119	12018	238	12256	0.0194191	0.0194064		0.9974	8059.13	1.86547	8057.27	3.73095	8061	0.00046284	0.0036725
		0.6668	12138	119	12019	238	12257	0.0194175	0.0194064		0.9974	8064.13	1.87477	8062.25	3.74953	8066	0.000464856	0.0036725
		0.6665	12140	119	12021	238	12259	0.0194143	0.0194064		0.9973	8069.12	1.8841	8067.23	3.76821	8071	0.000466882	0.00379839
		0.6663	12141	119	12022	238	12260	0.0194127	0.0194064		0.9973	8074.11	1.89349	8072.21	3.78697	8076	0.000468917	0.00379839
		0.6659	12142	119	12023	238	12261	0.0194111	0.0194064		0.9973	8079.1	1.90292	8077.19	3.80583	8081	0.000470961	0.00379839
		0.6655	12143	119	12024	238	12262	0.0194096	0.0194064		0.9973	8084.09	1.91239	8082.18	3.82479	8086	0.000473014	0.00379839
		0.6653	12144	119	12025	238	12263	0.019408	0.0194064		0.9973	8089.08	1.92192	8087.16	3.84384	8091	0.000475076	0.00379839
		0.6649	12145	119	12026	238	12264	0.0194064	0.0194064		0.9973	8094.07	1.93149	8092.14	3.86298	8096	0.000477147	0.00379839
		0.6648	12145	120	12025	240	12265	0.0195679	0.0195487		0.9973	8099.06	1.94111	8097.12	3.88222	8101	0.000479227	0.00379839
		0.6641	12146	120	12026	240	12266	0.0195663	0.0195487		0.9972	8104.05	1.95078	8102.1	3.90155	8106	0.000481317	0.00392857
		0.6639	12148	120	12028	240	12268	0.0195631	0.0195487		0.9972	8109.04	1.96049	8107.08	3.92098	8111	0.000483415	0.00392857
		0.6636	12149	120	12029	240	12269	0.0195615	0.0195487		0.9972	8114.03	1.97025	8112.06	3.94051	8116	0.000485524	0.00392857
		0.6635	12150	120	12030	240	12270	0.0195599	0.0195487		0.9972	8119.02	1.98007	8117.04	3.96013	8121	0.000487641	0.00392857
		0.6631	12151	120	12031	240	12271	0.0195583	0.0195487		0.9972	8124.01	1.98993	8122.02	3.97985	8126	0.000489768	0.00392857
		0.663	12152	120	12032	240	12272	0.0195567	0.0195487		0.9972	8129	1.99984	8127	3.99967	8131	0.000491904	0.00392857
		0.6629	12153	120	12033	240	12273	0.0195551	0.0195487		0.9972	8133.99	2.00979	8131.98	4.01959	8136	0.00049405	0.00392857
		0.6622	12154	120	12034	240	12274	0.0195535	0.0195487		0.9971	8138.98	2.0198	8136.96	4.03961	8141	0.000496205	0.0040773
		0.662	12155	120	12035	240	12275	0.0195519	0.0195487		0.9971	8143.97	2.02986	8141.94	4.05972	8146	0.00049837	0.0040773
		0.6616	12157	120	12037	240	12277	0.0195487	0.0195487		0.9971	8148.96	2.03997	8146.92	4.07994	8151	0.000500544	0.0040773
		0.6612	12157	121	12036	242	12278	0.0197101	0.0197084		0.9971	8153.95	2.05013	8151.9	4.10025	8156	0.000502728	0.0040773
		0.6611	12158	121	12037	242	12279	0.0197084	0.0197084		0.9971	8158.94	2.06033	8156.88	4.12067	8161	0.000504922	0.0040773
		0.6603	12158	122	12036	244	12280	0.0198697	0.01986		0.9971	8163.93	2.07059	8161.86	4.14119	8166	0.000507126	0.0040773
		0.66	12160	122	12038	244	12282	0.0198665	0.01986		0.9971	8168.92	2.0809	8166.84	4.16181	8171	0.000509339	0.0040773
		0.6597	12161	122	12039	244	12283	0.0198649	0.01986		0.9971	8173.91	2.09127	8171.82	4.18253	8176	0.000511562	0.0040773
		0.6592	12162	122	12040	244	12284	0.0198632	0.01986		0.997	8178.9	2.10168	8176.8	4.20336	8181	0.000513795	0.00423374
		0.6586	12163	122	12041	244	12285	0.0198616	0.01986		0.997	8183.89	2.11214	8181.78	4.22428	8186	0.000516038	0.00423374
		0.6585	12164	122	12042	244	12286	0.01986	0.01986		0.997	8188.88	2.12266	8186.75	4.24532	8191	0.000518291	0.00423374
		0.6583	12164	124	12040	248	12288	0.0201823	0.0201806		0.997	8193.87	2.13323	8191.73	4.26645	8196	0.000520553	0.00423374
		0.6579	12165	124	12041	248	12289	0.0201806	0.0201806		0.997	8198.86	2.14385	8196.71	4.2877	8201	0.000522826	0.00423374
		0.6573	12166	125	12041	250	12291	0.0203401	0.0203037		0.997	8203.85	2.15452	8201.69	4.30904	8206	0.000525109	0.00423374
		0.6572	12169	125	12044	250	12294	0.0203351	0.0203037		0.997	8208.83	2.16525	8206.67	4.3305	8211	0.000527402	0.00423374
		0.6563	12170	125	12045	250	12295	0.0203335	0.0203037		0.9969	8213.82	2.17603	8211.65	4.35206	8216	0.000529705	0.00437877
		0.6557	12171	125	12046	250	12296	0.0203318	0.0203037		0.9969	8218.81	2.18686	8216.63	4.37373	8221	0.000532019	0.00437877
		0.6554	12172	125	12047	250	12297	0.0203302	0.0203037		0.9969	8223.8	2.19775	8221.6	4.3955	8226	0.000534342	0.00437877
		0.6552	12173	125	12048	250	12298	0.0203285	0.0203037		0.9969	8228.79	2.20869	8226.58	4.41738	8231	0.000536676	0.00437877
		0.6549	12175	125	12050	250	12300	0.0203252	0.0203037		0.9969	8233.78	2.21969	8231.56	4.43938	8236	0.000539021	0.00437877
		0.6545	12177	125	12052	250	12302	0.0203219	0.0203037		0.9969	8238.77	2.23074	8236.54	4.46148	8241	0.000541376	0.00437877
		0.6543	12179	125	12054	250	12304	0.0203186	0.0203037		0.9968	8243.76	2.24184	8241.52	4.48369	8246	0.000543741	0.0045086
		0.654	12180	125	12055	250	12305	0.0203169	0.0203037		0.9968	8248.75	2.253	8246.49	4.50601	8251	0.000546117	0.0045086
		0.6538	12181	125	12056	250	12306	0.0203153	0.0203037		0.9968	8253.74	2.26422	8251.47	4.52844	8256	0.000548503	0.0045086
		0.6535	12182	125	12057	250	12307	0.0203136	0.0203037		0.9968	8258.72	2.27549	8256.45	4.55098	8261	0.0005509	0.0045086
		0.6534	12183	125	12058	250	12308	0.020312	0.0203037		0.9968	8263.71	2.28682	8261.43	4.57364	8266	0.000553307	0.0045086
		0.6521	12184	125	12059	250	12309	0.0203103	0.0203037		0.9968	8268.7	2.2982	8266.4	4.5964	8271	0.000555725	0.0045086
		0.652	12186	125	12061	250	12311	0.020307	0.0203037		0.9967	8273.69	2.30964	8271.38	4.61929	8276	0.000558154	0.00463307
		0.6518	12187	125	12062	250	12312	0.0203054	0.0203037		0.9967	8278.68	2.32114	8276.36	4.64228	8281	0.000560594	0.00463307
		0.6506	12188	125	12063	250	12313	0.0203037	0.0203037		0.9967	8283.67	2.33269	8281.33	4.66539	8286	0.000563045	0.00463307
		0.6502	12189	126	12063	252	12315	0.0204629	0.0204297		0.9967	8288.66	2.34431	8286.31	4.68861	8291	0.000565506	0.00463307
		0.6498	12190	126	12064	252	12316	0.0204612	0.0204297		0.9967	8293.64	2.35597	8291.29	4.71195	8296	0.000567978	0.00463307
		0.6496	12191	126	12065	252	12317	0.0204595	0.0204297		0.9966	8298.63	2.3677	8296.26	4.7354	8301	0.000570462	0.00477277
		0.6495	12194	126	12068	252	12320	0.0204545	0.0204297		0.9966	8303.62	2.37949	8301.24	4.75897	8306	0.000572956	0.00477277
		0.6488	12195	126	12069	252	12321	0.0204529	0.0204297		0.9966	8308.61	2.39133	8306.22	4.78266	8311	0.000575461	0.00477277
		0.6483	12198	126	12072	252	12324	0.0204479	0.0204297		0.9966	8313.6	2.40323	8311.19	4.80646	8316	0.000577978	0.00477277
		0.6476	12199	126	12073	252	12325	0.0204462	0.0204297		0.9966	8318.58	2.41519	8316.17	4.83039	8321	0.000580506	0.00477277
		0.6471	12200	126	12074	252	12326	0.0204446	0.0204297		0.9966	8323.57	2.42721	8321.15	4.85443	8326	0.000583045	0.00477277
		0.6464	12203	126	12077	252	12329	0.0204396	0.0204297		0.9966	8328.56	2.4393	8326.12	4.87859	8331	0.000585595	0.00477277
		0.6461	12204	126	12078	252	12330	0.020438	0.0204297		0.9965	8333.55	2.45144	8331.1	4.90287	8336	0.000588156	0.0049386
		0.6457	12206	126	12080	252	12332	0.0204346	0.0204297		0.9965	8338.54	2.46364	8336.07	4.92727	8341	0.000590729	0.0049386
		0.6456	12207	126	12081	252	12333	0.020433	0.0204297		0.9965	8343.52	2.4759	8341.05	4.9518	8346	0.000593314	0.0049386
		0.645	12208	126	12082	252	12334	0.0204313	0.0204297		0.9965	8348.51	2.48822	8346.02	4.97644	8351	0.000595909	0.0049386
		0.6445	12209	126	12083	252	12335	0.0204297	0.0204297		0.9965	8353.5	2.5006	8351	5.00121	8356	0.000598517	0.0049386
		0.6444	12209	127	12082	254	12336	0.0205901	0.0205835		0.9965	8358.49	2.51305	8355.97	5.0261	8361	0.000601136	0.0049386
		0.6443	12210	127	12083	254	12337	0.0205885	0.0205835		0.9965	8363.47	2.52555	8360.95	5.05111	8366	0.000603766	0.0049386
		0.6438	12211	127	12084	254	12338	0.0205868	0.0205835		0.9964	8368.46	2.53812	8365.92	5.07625	8371	0.000606408	0.00510258
		0.6431	12212	127	12085	254	12339	0.0205851	0.0205835		0.9964	8373.45	2.55075	8370.9	5.10151	8376	0.000609062	0.00510258
		0.6428	12213	127	12086	254	12340	0.0205835	0.0205835		0.9964	8378.44	2.56345	8375.87	5.12689	8381	0.000611728	0.00510258
		0.6417	12213	128	12085	256	12341	0.0207439	0.0207321		0.9964	8383.42	2.5762	8380.85	5.15241	8386	0.000614406	0.00510258
		0.6415	12214	128	12086	256	12342	0.0207422	0.0207321		0.9964	8388.41	2.58902	8385.82	5.17805	8391	0.000617095	0.00510258
		0.6411	12216	128	12088	256	12344	0.0207388	0.0207321		0.9964	8393.4	2.60191	8390.8	5.20381	8396	0.000619797	0.00510258
		0.6407	12217	128	12089	256	12345	0.0207371	0.0207321		0.9963	8398.39	2.61485	8395.77	5.22971	8401	0.00062251	0.00524596
		0.6402	12219	128	12091	256	12347	0.0207338	0.0207321		0.9963	8403.37	2.62787	8400.74	5.25573	8406	0.000625236	0.00524596
		0.6398	12220	128	12092	256	12348	0.0207321	0.0207321		0.9963	8408.36	2.64094	8405.72	5.28188	8411	0.000627973	0.00524596
		0.6396	12220	129	12091	258	12349	0.0208924	0.0208789		0.9963	8413.35	2.65408	8410.69	5.30816	8416	0.000630723	0.00524596
		0.6394	12222	129	12093	258	12351	0.020889	0.0208789		0.9963	8418.33	2.66729	8415.67	5.33458	8421	0.000633485	0.00524596
		0.6393	12223	129	12094	258	12352	0.0208873	0.0208789		0.9962	8423.32	2.68056	8420.64	5.36112	8426	0.000636259	0.00542276
		0.6392	12224	129	12095	258	12353	0.0208856	0.0208789		0.9962	8428.31	2.6939	8425.61	5.38779	8431	0.000639046	0.00542276
		0.6391	12226	129	12097	258	12355	0.0208822	0.0208789		0.9962	8433.29	2.7073	8430.59	5.4146	8436	0.000641845	0.00542276
		0.639	12227	129	12098	258	12356	0.0208805	0.0208789		0.9962	8438.28	2.72077	8435.56	5.44154	8441	0.000644656	0.00542276
		0.6385	12228	129	12099	258	12357	0.0208789	0.0208789		0.9962	8443.27	2.73431	8440.53	5.46862	8446	0.00064748	0.00542276
		0.6382	12229	130	12099	260	12359	0.0210373	0.0210169		0.9962	8448.25	2.74791	8445.5	5.49582	8451	0.000650316	0.00542276
		0.6378	12230	130	12100	260	12360	0.0210356	0.0210169		0.9962	8453.24	2.76158	8450.48	5.52317	8456	0.000653165	0.00542276
		0.6377	12231	130	12101	260	12361	0.0210339	0.0210169		0.9962	8458.22	2.77532	8455.45	5.55064	8461	0.000656027	0.00542276
		0.6372	12232	130	12102	260	12362	0.0210322	0.0210169		0.9961	8463.21	2.78913	8460.42	5.57826	8466	0.000658901	0.00559165
		0.6371	12233	130	12103	260	12363	0.0210305	0.0210169		0.9961	8468.2	2.80301	8465.39	5.60601	8471	0.000661789	0.00559165
		0.637	12234	130	12104	260	12364	0.0210288	0.0210169		0.9961	8473.18	2.81695	8470.37	5.6339	8476	0.000664689	0.00559165
		0.6369	12235	130	12105	260	12365	0.0210271	0.0210169		0.9961	8478.17	2.83096	8475.34	5.66193	8481	0.000667601	0.00559165
		0.6365	12236	130	12106	260	12366	0.0210254	0.0210169		0.9961	8483.15	2.84505	8480.31	5.69009	8486	0.000670527	0.00559165
		0.6362	12237	130	12107	260	12367	0.0210237	0.0210169		0.996	8488.14	2.8592	8485.28	5.7184	8491	0.000673466	0.00574868
		0.6359	12238	130	12108	260	12368	0.021022	0.0210169		0.996	8493.13	2.87342	8490.25	5.74685	8496	0.000676418	0.00574868
		0.6353	12239	130	12109	260	12369	0.0210203	0.0210169		0.996	8498.11	2.88772	8495.22	5.77543	8501	0.000679383	0.00574868
		0.635	12240	130	12110	260	12370	0.0210186	0.0210169		0.996	8503.1	2.90208	8500.2	5.80416	8506	0.000682361	0.00574868
		0.6344	12241	130	12111	260	12371	0.0210169	0.0210169		0.996	8508.08	2.91652	8505.17	5.83303	8511	0.000685352	0.00574868
		0.6342	12242	131	12111	262	12373	0.0211751	0.0211734		0.996	8513.07	2.93102	8510.14	5.86205	8516	0.000688357	0.00574868
		0.6339	12243	131	12112	262	12374	0.0211734	0.0211734		0.996	8518.05	2.9456	8515.11	5.89121	8521	0.000691375	0.00574868
		0.6329	12243	132	12111	264	12375	0.0213333	0.0213299		0.9959	8523.04	2.96026	8520.08	5.92051	8526	0.000694407	0.00591886
		0.6328	12244	132	12112	264	12376	0.0213316	0.0213299		0.9959	8528.03	2.97498	8525.05	5.94996	8531	0.000697452	0.00591886
		0.6325	12245	132	12113	264	12377	0.0213299	0.0213299		0.9959	8533.01	2.98978	8530.02	5.97955	8536	0.00070051	0.00591886
		0.6323	12246	133	12113	266	12379	0.021488	0.0214776		0.9959	8538	3.00465	8534.99	6.00929	8541	0.000703582	0.00591886
		0.6321	12249	133	12116	266	12382	0.0214828	0.0214776		0.9959	8542.98	3.01959	8539.96	6.03918	8546	0.000706668	0.00591886
		0.6318	12250	133	12117	266	12383	0.0214811	0.0214776		0.9958	8547.97	3.03461	8544.93	6.06922	8551	0.000709767	0.00610007
		0.6314	12251	133	12118	266	12384	0.0214793	0.0214776		0.9958	8552.95	3.0497	8549.9	6.09941	8556	0.00071288	0.00610007
		0.6312	12252	133	12119	266	12385	0.0214776	0.0214776		0.9958	8557.94	3.06487	8554.87	6.12974	8561	0.000716007	0.00610007
		0.6304	12252	134	12118	268	12386	0.0216373	0.0216234		0.9958	8562.92	3.08011	8559.84	6.16023	8566	0.000719148	0.00610007
		0.6302	12253	134	12119	268	12387	0.0216356	0.0216234		0.9958	8567.9	3.09543	8564.81	6.19086	8571	0.000722303	0.00610007
		0.63	12254	134	12120	268	12388	0.0216338	0.0216234		0.9958	8572.89	3.11083	8569.78	6.22165	8576	0.000725472	0.00610007
		0.6298	12255	134	12121	268	12389	0.0216321	0.0216234		0.9958	8577.87	3.1263	8574.75	6.25259	8581	0.000728655	0.00610007
		0.6291	12256	134	12122	268	12390	0.0216303	0.0216234		0.9957	8582.86	3.14184	8579.72	6.28368	8586	0.000731852	0.00628369
		0.6286	12257	134	12123	268	12391	0.0216286	0.0216234		0.9957	8587.84	3.15747	8584.69	6.31493	8591	0.000735064	0.00628369
		0.6285	12259	134	12125	268	12393	0.0216251	0.0216234		0.9957	8592.83	3.17317	8589.65	6.34634	8596	0.000738289	0.00628369
		0.6283	12260	134	12126	268	12394	0.0216234	0.0216234		0.9957	8597.81	3.18895	8594.62	6.37789	8601	0.000741529	0.00628369
		0.6282	12260	135	12125	270	12395	0.021783	0.0217514		0.9957	8602.8	3.2048	8599.59	6.40961	8606	0.000744784	0.00628369
		0.6281	12261	135	12126	270	12396	0.0217812	0.0217514		0.9956	8607.78	3.22074	8604.56	6.44148	8611	0.000748053	0.006425
		0.6279	12263	135	12128	270	12398	0.0217777	0.0217514		0.9956	8612.76	3.23676	8609.53	6.47351	8616	0.000751336	0.006425
		0.6278	12264	135	12129	270	12399	0.0217759	0.0217514		0.9956	8617.75	3.25285	8614.49	6.5057	8621	0.000754634	0.006425
		0.6277	12265	135	12130	270	12400	0.0217742	0.0217514		0.9956	8622.73	3.26902	8619.46	6.53805	8626	0.000757947	0.006425
		0.6275	12266	135	12131	270	12401	0.0217724	0.0217514		0.9955	8627.71	3.28528	8624.43	6.57056	8631	0.000761274	0.00656621
		0.6269	12268	135	12133	270	12403	0.0217689	0.0217514		0.9955	8632.7	3.30161	8629.4	6.60323	8636	0.000764616	0.00656621
		0.6267	12269	135	12134	270	12404	0.0217672	0.0217514		0.9955	8637.68	3.31803	8634.36	6.63606	8641	0.000767973	0.00656621
		0.6266	12270	135	12135	270	12405	0.0217654	0.0217514		0.9955	8642.67	3.33453	8639.33	6.66905	8646	0.000771345	0.00656621
		0.6263	12272	135	12137	270	12407	0.0217619	0.0217514		0.9954	8647.65	3.3511	8644.3	6.70221	8651	0.000774732	0.00672378
		0.6262	12273	135	12138	270	12408	0.0217602	0.0217514		0.9954	8652.63	3.36776	8649.26	6.73553	8656	0.000778134	0.00672378
		0.6256	12274	135	12139	270	12409	0.0217584	0.0217514		0.9954	8657.62	3.38451	8654.23	6.76902	8661	0.000781551	0.00672378
		0.6252	12275	135	12140	270	12410	0.0217566	0.0217514		0.9954	8662.6	3.40133	8659.2	6.80267	8666	0.000784984	0.00672378
		0.6248	12276	135	12141	270	12411	0.0217549	0.0217514		0.9954	8667.58	3.41824	8664.16	6.83649	8671	0.000788431	0.00672378
		0.6245	12277	135	12142	270	12412	0.0217531	0.0217514		0.9953	8672.56	3.43524	8669.13	6.87047	8676	0.000791894	0.0068885
		0.6244	12278	135	12143	270	12413	0.0217514	0.0217514		0.9953	8677.55	3.45231	8674.1	6.90463	8681	0.000795372	0.0068885
		0.624	12279	136	12143	272	12415	0.021909	0.0219019		0.9953	8682.53	3.46948	8679.06	6.93895	8686	0.000798866	0.0068885
		0.6235	12280	136	12144	272	12416	0.0219072	0.0219019		0.9953	8687.51	3.48672	8684.03	6.97344	8691	0.000802375	0.0068885
		0.6234	12283	136	12147	272	12419	0.0219019	0.0219019		0.9953	8692.5	3.50405	8688.99	7.00811	8696	0.0008059	0.0068885
		0.6233	12283	137	12146	274	12420	0.0220612	0.0220594		0.9952	8697.48	3.52147	8693.96	7.04294	8701	0.000809441	0.00709216
		0.6232	12284	137	12147	274	12421	0.0220594	0.0220594		0.9952	8702.46	3.53898	8698.92	7.07795	8706	0.000812997	0.00709216
		0.623	12284	138	12146	276	12422	0.0222186	0.0222186		0.9952	8707.44	3.55657	8703.89	7.11313	8711	0.000816569	0.00709216
		0.6226	12284	139	12145	278	12423	0.0223778	0.022376		0.9952	8712.43	3.57425	8708.85	7.14849	8716	0.000820157	0.00709216
		0.6222	12285	139	12146	278	12424	0.022376	0.022376		0.9952	8717.41	3.59201	8713.82	7.18402	8721	0.000823761	0.00709216
		0.622	12285	140	12145	280	12425	0.0225352	0.0225261		0.9952	8722.39	3.60986	8718.78	7.21973	8726	0.000827381	0.00709216
		0.6218	12286	140	12146	280	12426	0.0225334	0.0225261		0.9952	8727.37	3.62781	8723.74	7.25561	8731	0.000831017	0.00709216
		0.6217	12289	140	12149	280	12429	0.022528	0.0225261		0.9951	8732.35	3.64584	8728.71	7.29167	8736	0.00083467	0.00728019
		0.6214	12290	140	12150	280	12430	0.0225261	0.0225261		0.9951	8737.34	3.66396	8733.67	7.32791	8741	0.000838338	0.00728019
		0.6212	12290	141	12149	282	12431	0.0226852	0.0226779		0.9951	8742.32	3.68217	8738.64	7.36433	8746	0.000842023	0.00728019
		0.6206	12293	141	12152	282	12434	0.0226797	0.0226779		0.9951	8747.3	3.70047	8743.6	7.40093	8751	0.000845724	0.00728019
		0.6201	12294	141	12153	282	12435	0.0226779	0.0226779		0.995	8752.28	3.71886	8748.56	7.43771	8756	0.000849442	0.00742171
		0.6198	12294	142	12152	284	12436	0.0228369	0.0228094		0.995	8757.26	3.73734	8753.53	7.47467	8761	0.000853176	0.00742171
		0.6193	12295	142	12153	284	12437	0.0228351	0.0228094		0.995	8762.24	3.75591	8758.49	7.51182	8766	0.000856927	0.00742171
		0.6188	12296	142	12154	284	12438	0.0228333	0.0228094		0.995	8767.23	3.77457	8763.45	7.54915	8771	0.000860694	0.00742171
		0.6186	12298	142	12156	284	12440	0.0228296	0.0228094		0.9949	8772.21	3.79333	8768.41	7.58666	8776	0.000864478	0.00757342
		0.6185	12299	142	12157	284	12441	0.0228277	0.0228094		0.9949	8777.19	3.81218	8773.38	7.62436	8781	0.000868279	0.00757342
		0.6182	12301	142	12159	284	12443	0.0228241	0.0228094		0.9949	8782.17	3.83112	8778.34	7.66225	8786	0.000872097	0.00757342
		0.618	12302	142	12160	284	12444	0.0228222	0.0228094		0.9949	8787.15	3.85016	8783.3	7.70032	8791	0.000875932	0.00757342
		0.6178	12303	142	12161	284	12445	0.0228204	0.0228094		0.9948	8792.13	3.86929	8788.26	7.73858	8796	0.000879784	0.00773203
		0.6176	12304	142	12162	284	12446	0.0228186	0.0228094		0.9948	8797.11	3.88852	8793.22	7.77703	8801	0.000883653	0.00773203
		0.6174	12305	142	12163	284	12447	0.0228167	0.0228094		0.9948	8802.09	3.90784	8798.18	7.81567	8806	0.00088754	0.00773203
		0.617	12307	142	12165	284	12449	0.0228131	0.0228094		0.9948	8807.07	3.92725	8803.15	7.85451	8811	0.000891443	0.00773203
		0.6168	12308	142	12166	284	12450	0.0228112	0.0228094		0.9947	8812.05	3.94677	8808.11	7.89353	8816	0.000895364	0.00789003
		0.6166	12309	142	12167	284	12451	0.0228094	0.0228094		0.9947	8817.03	3.96637	8813.07	7.93275	8821	0.000899303	0.00789003
		0.615	12310	143	12167	286	12453	0.0229664	0.0229093		0.9947	8822.01	3.98608	8818.03	7.97216	8826	0.000903258	0.00789003
		0.6135	12311	143	12168	286	12454	0.0229645	0.0229093		0.9947	8826.99	4.00588	8822.99	8.01177	8831	0.000907232	0.00789003
		0.6131	12312	143	12169	286	12455	0.0229627	0.0229093		0.9946	8831.97	4.02578	8827.95	8.05157	8836	0.000911223	0.0080433
		0.613	12313	143	12170	286	12456	0.0229608	0.0229093		0.9946	8836.95	4.04578	8832.91	8.09157	8841	0.000915232	0.0080433
		0.6129	12314	143	12171	286	12457	0.022959	0.0229093		0.9946	8841.93	4.06588	8837.87	8.13176	8846	0.000919259	0.0080433
		0.6127	12315	143	12172	286	12458	0.0229571	0.0229093		0.9946	8846.91	4.08608	8842.83	8.17216	8851	0.000923303	0.0080433
		0.6126	12316	143	12173	286	12459	0.0229553	0.0229093		0.9945	8851.89	4.10638	8847.79	8.21275	8856	0.000927366	0.0082157
		0.6125	12317	143	12174	286	12460	0.0229535	0.0229093		0.9945	8856.87	4.12677	8852.75	8.25355	8861	0.000931447	0.0082157
		0.6122	12318	143	12175	286	12461	0.0229516	0.0229093		0.9945	8861.85	4.14727	8857.71	8.29455	8866	0.000935546	0.0082157
		0.6119	12319	143	12176	286	12462	0.0229498	0.0229093		0.9945	8866.83	4.16787	8862.66	8.33575	8871	0.000939663	0.0082157
		0.6118	12320	143	12177	286	12463	0.0229479	0.0229093		0.9945	8871.81	4.18858	8867.62	8.37715	8876	0.000943798	0.0082157
		0.6116	12321	143	12178	286	12464	0.0229461	0.0229093		0.9944	8876.79	4.20938	8872.58	8.41876	8881	0.000947952	0.00839177
		0.6113	12322	143	12179	286	12465	0.0229442	0.0229093		0.9944	8881.77	4.23029	8877.54	8.46057	8886	0.000952124	0.00839177
		0.6112	12323	143	12180	286	12466	0.0229424	0.0229093		0.9944	8886.75	4.2513	8882.5	8.50259	8891	0.000956315	0.00839177
		0.611	12324	143	12181	286	12467	0.0229406	0.0229093		0.9944	8891.73	4.27241	8887.46	8.54482	8896	0.000960524	0.00839177
		0.6102	12325	143	12182	286	12468	0.0229387	0.0229093		0.9943	8896.71	4.29363	8892.41	8.58726	8901	0.000964752	0.00855047
		0.6101	12326	143	12183	286	12469	0.0229369	0.0229093		0.9943	8901.69	4.31495	8897.37	8.62991	8906	0.000968999	0.00855047
		0.6095	12327	143	12184	286	12470	0.022935	0.0229093		0.9943	8906.66	4.33638	8902.33	8.67277	8911	0.000973265	0.00855047
		0.6094	12328	143	12185	286	12471	0.0229332	0.0229093		0.9942	8911.64	4.35792	8907.28	8.71584	8916	0.00097755	0.00871214
		0.6093	12329	143	12186	286	12472	0.0229314	0.0229093		0.9942	8916.62	4.37956	8912.24	8.75912	8921	0.000981854	0.00871214
		0.6085	12331	143	12188	286	12474	0.0229277	0.0229093		0.9942	8921.6	4.40131	8917.2	8.80261	8926	0.000986177	0.00871214
		0.6083	12332	143	12189	286	12475	0.0229259	0.0229093		0.9942	8926.58	4.42316	8922.15	8.84633	8931	0.000990519	0.00871214
		0.6082	12334	143	12191	286	12477	0.0229222	0.0229093		0.9941	8931.55	4.44513	8927.11	8.89025	8936	0.000994881	0.0089163
		0.6076	12335	143	12192	286	12478	0.0229203	0.0229093		0.9941	8936.53	4.4672	8932.07	8.9344	8941	0.000999262	0.0089163
		0.6075	12336	143	12193	286	12479	0.0229185	0.0229093		0.9941	8941.51	4.48938	8937.02	8.97876	8946	0.00100366	0.0089163
		0.607	12337	143	12194	286	12480	0.0229167	0.0229093		0.9941	8946.49	4.51167	8941.98	9.02334	8951	0.00100808	0.0089163
		0.6064	12338	143	12195	286	12481	0.0229148	0.0229093		0.9941	8951.47	4.53407	8946.93	9.06814	8956	0.00101252	0.0089163
		0.6058	12340	143	12197	286	12483	0.0229112	0.0229093		0.9941	8956.44	4.55658	8951.89	9.11317	8961	0.00101698	0.0089163
		0.6057	12341	143	12198	286	12484	0.0229093	0.0229093		0.994	8961.42	4.57921	8956.84	9.15841	8966	0.00102146	0.00910722
		0.6053	12342	144	12198	288	12486	0.0230658	0.0230548		0.994	8966.4	4.60194	8961.8	9.20388	8971	0.00102596	0.00910722
		0.6045	12344	144	12200	288	12488	0.0230621	0.0230548		0.994	8971.38	4.62479	8966.75	9.24957	8976	0.00103048	0.00910722
		0.6043	12345	144	12201	288	12489	0.0230603	0.0230548		0.9939	8976.35	4.64775	8971.7	9.29549	8981	0.00103502	0.00928846
		0.6042	12346	144	12202	288	12490	0.0230584	0.0230548		0.9939	8981.33	4.67082	8976.66	9.34164	8986	0.00103958	0.00928846
		0.604	12347	144	12203	288	12491	0.0230566	0.0230548		0.9939	8986.31	4.69401	8981.61	9.38801	8991	0.00104416	0.00928846
		0.6037	12348	144	12204	288	12492	0.0230548	0.0230548		0.9939	8991.28	4.71731	8986.57	9.43462	8996	0.00104876	0.00928846
		0.603	12348	145	12203	290	12493	0.023213	0.0232019		0.9939	8996.26	4.74072	8991.52	9.48145	9001	0.00105338	0.00928846
		0.6023	12349	145	12204	290	12494	0.0232111	0.0232019		0.9938	9001.24	4.76426	8996.47	9.52851	9006	0.00105802	0.00949195
		0.6021	12350	145	12205	290	12495	0.0232093	0.0232019		0.9938	9006.21	4.7879	9001.42	9.57581	9011	0.00106268	0.00949195
		0.6019	12351	145	12206	290	12496	0.0232074	0.0232019		0.9938	9011.19	4.81167	9006.38	9.62334	9016	0.00106736	0.00949195
		0.6018	12352	145	12207	290	12497	0.0232056	0.0232019		0.9938	9016.16	4.83555	9011.33	9.6711	9021	0.00107207	0.00949195
		0.6016	12354	145	12209	290	12499	0.0232019	0.0232019		0.9937	9021.14	4.85955	9016.28	9.7191	9026	0.00107679	0.00966171
		0.6012	12354	146	12208	292	12500	0.02336	0.0233544		0.9937	9026.12	4.88367	9021.23	9.76734	9031	0.00108153	0.00966171
		0.6009	12355	146	12209	292	12501	0.0233581	0.0233544		0.9937	9031.09	4.90791	9026.18	9.81582	9036	0.0010863	0.00966171
		0.6007	12356	146	12210	292	12502	0.0233563	0.0233544		0.9936	9036.07	4.93227	9031.14	9.86453	9041	0.00109109	0.00980065
		0.6006	12357	146	12211	292	12503	0.0233544	0.0233544		0.9936	9041.04	4.95674	9036.09	9.91349	9046	0.0010959	0.00980065
		0.5999	12359	147	12212	294	12506	0.0235087	0.0234956		0.9936	9046.02	4.98134	9041.04	9.96268	9051	0.00110073	0.00980065
		0.5996	12360	147	12213	294	12507	0.0235068	0.0234956		0.9935	9050.99	5.00606	9045.99	10.0121	9056	0.00110558	0.009922
		0.5994	12361	147	12214	294	12508	0.023505	0.0234956		0.9935	9055.97	5.0309	9050.94	10.0618	9061	0.00111045	0.009922
		0.5993	12362	147	12215	294	12509	0.0235031	0.0234956		0.9934	9060.94	5.05587	9055.89	10.1117	9066	0.00111535	0.0100894
		0.5992	12363	147	12216	294	12510	0.0235012	0.0234956		0.9934	9065.92	5.08095	9060.84	10.1619	9071	0.00112026	0.0100894
		0.5986	12364	147	12217	294	12511	0.0234993	0.0234956		0.9934	9070.89	5.10617	9065.79	10.2123	9076	0.0011252	0.0100894
		0.5975	12365	147	12218	294	12512	0.0234974	0.0234956		0.9934	9075.87	5.1315	9070.74	10.263	9081	0.00113016	0.0100894
		0.5973	12366	147	12219	294	12513	0.0234956	0.0234956		0.9933	9080.84	5.15696	9075.69	10.3139	9086	0.00113514	0.0102597
		0.5972	12366	148	12218	296	12514	0.0236535	0.0236441		0.9933	9085.82	5.18255	9080.63	10.3651	9091	0.00114015	0.0102597
		0.597	12367	148	12219	296	12515	0.0236516	0.0236441		0.9933	9090.79	5.20826	9085.58	10.4165	9096	0.00114518	0.0102597
		0.5968	12368	148	12220	296	12516	0.0236497	0.0236441		0.9932	9095.77	5.2341	9090.53	10.4682	9101	0.00115023	0.0103969
		0.5964	12369	148	12221	296	12517	0.0236478	0.0236441		0.9932	9100.74	5.26007	9095.48	10.5201	9106	0.0011553	0.0103969
		0.5962	12371	148	12223	296	12519	0.0236441	0.0236441		0.9932	9105.71	5.28616	9100.43	10.5723	9111	0.00116039	0.0103969
		0.5957	12371	149	12222	298	12520	0.0238019	0.0237753		0.9931	9110.69	5.31238	9105.38	10.6248	9116	0.00116551	0.0105566
		0.5956	12374	149	12225	298	12523	0.0237962	0.0237753		0.9931	9115.66	5.33874	9110.32	10.6775	9121	0.00117065	0.0105566
		0.5944	12375	149	12226	298	12524	0.0237943	0.0237753		0.9931	9120.63	5.36522	9115.27	10.7304	9126	0.00117581	0.0105566
		0.5943	12376	149	12227	298	12525	0.0237924	0.0237753		0.993	9125.61	5.39183	9120.22	10.7837	9131	0.001181	0.0107664
		0.5941	12377	149	12228	298	12526	0.0237905	0.0237753		0.993	9130.58	5.41858	9125.16	10.8372	9136	0.0011862	0.0107664
		0.5939	12378	149	12229	298	12527	0.0237886	0.0237753		0.993	9135.55	5.44545	9130.11	10.8909	9141	0.00119143	0.0107664
		0.5934	12379	149	12230	298	12528	0.0237867	0.0237753		0.993	9140.53	5.47246	9135.06	10.9449	9146	0.00119669	0.0107664
		0.5932	12380	149	12231	298	12529	0.0237848	0.0237753		0.993	9145.5	5.4996	9140	10.9992	9151	0.00120197	0.0107664
		0.5928	12382	149	12233	298	12531	0.023781	0.0237753		0.9929	9150.47	5.52688	9144.95	11.0538	9156	0.00120727	0.0109802
		0.5927	12383	149	12234	298	12532	0.0237791	0.0237753		0.9929	9155.45	5.55429	9149.89	11.1086	9161	0.00121259	0.0109802
		0.5926	12384	149	12235	298	12533	0.0237772	0.0237753		0.9929	9160.42	5.58184	9154.84	11.1637	9166	0.00121794	0.0109802
		0.5925	12385	149	12236	298	12534	0.0237753	0.0237753		0.9928	9165.39	5.60952	9159.78	11.219	9171	0.00122332	0.0111215
		0.5924	12385	150	12235	300	12535	0.023933	0.0239101		0.9928	9170.36	5.63733	9164.73	11.2747	9176	0.00122871	0.0111215
		0.5922	12386	150	12236	300	12536	0.0239311	0.0239101		0.9927	9175.33	5.66529	9169.67	11.3306	9181	0.00123413	0.0113033
		0.5919	12387	150	12237	300	12537	0.0239292	0.0239101		0.9927	9180.31	5.69338	9174.61	11.3868	9186	0.00123958	0.0113033
		0.5918	12388	150	12238	300	12538	0.0239273	0.0239101		0.9927	9185.28	5.72161	9179.56	11.4432	9191	0.00124505	0.0113033
		0.5917	12389	150	12239	300	12539	0.0239254	0.0239101		0.9927	9190.25	5.74998	9184.5	11.5	9196	0.00125054	0.0113033
		0.5915	12392	150	12242	300	12542	0.0239196	0.0239101		0.9927	9195.22	5.77849	9189.44	11.557	9201	0.00125606	0.0113033
		0.5913	12393	150	12243	300	12543	0.0239177	0.0239101		0.9926	9200.19	5.80714	9194.39	11.6143	9206	0.0012616	0.0115051
		0.5912	12394	150	12244	300	12544	0.0239158	0.0239101		0.9926	9205.16	5.83593	9199.33	11.6719	9211	0.00126717	0.0115051
		0.5909	12395	150	12245	300	12545	0.0239139	0.0239101		0.9925	9210.14	5.86486	9204.27	11.7297	9216	0.00127276	0.0116816
		0.5908	12397	150	12247	300	12547	0.0239101	0.0239101		0.9925	9215.11	5.89394	9209.21	11.7879	9221	0.00127837	0.0116816
		0.5907	12397	151	12246	302	12548	0.0240676	0.0240522		0.9925	9220.08	5.92316	9214.15	11.8463	9226	0.00128401	0.0116816
		0.5904	12398	151	12247	302	12549	0.0240657	0.0240522		0.9925	9225.05	5.95252	9219.09	11.905	9231	0.00128968	0.0116816
		0.5903	12400	151	12249	302	12551	0.0240618	0.0240522		0.9924	9230.02	5.98203	9224.04	11.9641	9236	0.00129537	0.0118842
		0.59	12401	151	12250	302	12552	0.0240599	0.0240522		0.9924	9234.99	6.01168	9228.98	12.0234	9241	0.00130109	0.0118842
		0.5896	12403	151	12252	302	12554	0.0240561	0.0240522		0.9924	9239.96	6.04148	9233.92	12.083	9246	0.00130683	0.0118842
		0.5894	12404	151	12253	302	12555	0.0240542	0.0240522		0.9923	9244.93	6.07142	9238.86	12.1428	9251	0.0013126	0.0120724
		0.5893	12405	151	12254	302	12556	0.0240522	0.0240522		0.9923	9249.9	6.10151	9243.8	12.203	9256	0.00131839	0.0120724
		0.5891	12405	152	12253	304	12557	0.0242096	0.0241826		0.9923	9254.87	6.13175	9248.74	12.2635	9261	0.00132421	0.0120724
		0.5884	12408	152	12256	304	12560	0.0242038	0.0241826		0.9922	9259.84	6.16214	9253.68	12.3243	9266	0.00133005	0.0122036
		0.5883	12409	152	12257	304	12561	0.0242019	0.0241826		0.9922	9264.81	6.19268	9258.61	12.3854	9271	0.00133593	0.0122036
		0.5882	12410	152	12258	304	12562	0.0242	0.0241826		0.9921	9269.78	6.22337	9263.55	12.4467	9276	0.00134182	0.0122998
		0.5876	12412	152	12260	304	12564	0.0241961	0.0241826		0.992	9274.75	6.25421	9268.49	12.5084	9281	0.00134775	0.0124211
		0.5875	12413	152	12261	304	12565	0.0241942	0.0241826		0.992	9279.71	6.2852	9273.43	12.5704	9286	0.00135369	0.0124211
		0.5873	12414	152	12262	304	12566	0.0241923	0.0241826		0.992	9284.68	6.31635	9278.37	12.6327	9291	0.00135967	0.0124211
		0.5872	12415	152	12263	304	12567	0.0241903	0.0241826		0.9919	9289.65	6.34765	9283.3	12.6953	9296	0.00136567	0.012624
		0.5869	12416	152	12264	304	12568	0.0241884	0.0241826		0.9919	9294.62	6.3791	9288.24	12.7582	9301	0.0013717	0.012624
		0.5868	12419	152	12267	304	12571	0.0241826	0.0241826		0.9919	9299.59	6.4107	9293.18	12.8214	9306	0.00137776	0.012624
		0.5864	12419	153	12266	306	12572	0.0243398	0.0243379		0.9919	9304.56	6.44247	9298.12	12.8849	9311	0.00138384	0.012624
		0.5863	12420	153	12267	306	12573	0.0243379	0.0243379		0.9918	9309.53	6.47438	9303.05	12.9488	9316	0.00138995	0.0128805
		0.5862	12420	154	12266	308	12574	0.024495	0.0243787		0.9918	9314.49	6.50646	9307.99	13.0129	9321	0.00139609	0.0128805
		0.5861	12421	154	12267	308	12575	0.024493	0.0243787		0.9918	9319.46	6.53869	9312.92	13.0774	9326	0.00140225	0.0128805
		0.5859	12422	154	12268	308	12576	0.0244911	0.0243787		0.9918	9324.43	6.57108	9317.86	13.1422	9331	0.00140844	0.0128805
		0.5857	12423	154	12269	308	12577	0.0244891	0.0243787		0.9917	9329.4	6.60363	9322.79	13.2073	9336	0.00141466	0.0131486
		0.5853	12424	154	12270	308	12578	0.0244872	0.0243787		0.9917	9334.36	6.63634	9327.73	13.2727	9341	0.00142091	0.0131486
		0.5847	12425	154	12271	308	12579	0.0244853	0.0243787		0.9917	9339.33	6.66922	9332.66	13.3384	9346	0.00142718	0.0131486
		0.5845	12426	154	12272	308	12580	0.0244833	0.0243787		0.9917	9344.3	6.70225	9337.6	13.4045	9351	0.00143348	0.0131486
		0.584	12427	154	12273	308	12581	0.0244814	0.0243787		0.9916	9349.26	6.73545	9342.53	13.4709	9356	0.00143981	0.0134222
		0.5837	12428	154	12274	308	12582	0.0244794	0.0243787		0.9916	9354.23	6.7688	9347.46	13.5376	9361	0.00144617	0.0134222
		0.5835	12430	154	12276	308	12584	0.0244755	0.0243787		0.9916	9359.2	6.80233	9352.4	13.6047	9366	0.00145256	0.0134222
		0.5829	12433	154	12279	308	12587	0.0244697	0.0243787		0.9916	9364.16	6.83601	9357.33	13.672	9371	0.00145897	0.0134222
		0.5826	12434	154	12280	308	12588	0.0244677	0.0243787		0.9915	9369.13	6.86987	9362.26	13.7397	9376	0.00146542	0.0136411
		0.5825	12435	154	12281	308	12589	0.0244658	0.0243787		0.9915	9374.1	6.90389	9367.19	13.8078	9381	0.00147189	0.0136411
		0.5815	12436	154	12282	308	12590	0.0244639	0.0243787		0.9915	9379.06	6.93807	9372.12	13.8761	9386	0.00147839	0.0136411
		0.581	12437	154	12283	308	12591	0.0244619	0.0243787		0.9914	9384.03	6.97243	9377.06	13.9449	9391	0.00148492	0.0138364
		0.5806	12438	154	12284	308	12592	0.02446	0.0243787		0.9914	9388.99	7.00695	9381.99	14.0139	9396	0.00149148	0.0138364
		0.5802	12439	154	12285	308	12593	0.024458	0.0243787		0.9914	9393.96	7.04164	9386.92	14.0833	9401	0.00149806	0.0138364
		0.5801	12440	154	12286	308	12594	0.0244561	0.0243787		0.9913	9398.92	7.07651	9391.85	14.153	9406	0.00150468	0.0140689
		0.5797	12441	154	12287	308	12595	0.0244541	0.0243787		0.9913	9403.89	7.11154	9396.78	14.2231	9411	0.00151133	0.0140689
		0.5795	12442	154	12288	308	12596	0.0244522	0.0243787		0.9913	9408.85	7.14675	9401.71	14.2935	9416	0.001518	0.0140689
		0.5793	12444	154	12290	308	12598	0.0244483	0.0243787		0.9913	9413.82	7.18213	9406.64	14.3643	9421	0.00152471	0.0140689
		0.579	12445	154	12291	308	12599	0.0244464	0.0243787		0.9912	9418.78	7.21768	9411.56	14.4354	9426	0.00153144	0.0142841
		0.5787	12446	154	12292	308	12600	0.0244444	0.0243787		0.9912	9423.75	7.25341	9416.49	14.5068	9431	0.00153821	0.0142841
		0.5786	12447	154	12293	308	12601	0.0244425	0.0243787		0.9911	9428.71	7.28931	9421.42	14.5786	9436	0.001545	0.014446
		0.5782	12448	154	12294	308	12602	0.0244406	0.0243787		0.9911	9433.67	7.32539	9426.35	14.6508	9441	0.00155183	0.014446
		0.5776	12449	154	12295	308	12603	0.0244386	0.0243787		0.991	9438.64	7.36165	9431.28	14.7233	9446	0.00155868	0.0146239
		0.5774	12450	154	12296	308	12604	0.0244367	0.0243787		0.991	9443.6	7.39808	9436.2	14.7962	9451	0.00156557	0.0146239
		0.5773	12452	154	12298	308	12606	0.0244328	0.0243787		0.991	9448.57	7.4347	9441.13	14.8694	9456	0.00157248	0.0146239
		0.577	12453	154	12299	308	12607	0.0244309	0.0243787		0.9909	9453.53	7.47149	9446.06	14.943	9461	0.00157943	0.0147534
		0.5767	12454	154	12300	308	12608	0.0244289	0.0243787		0.9908	9458.49	7.50846	9450.98	15.0169	9466	0.00158641	0.0148912
		0.5766	12455	154	12301	308	12609	0.024427	0.0243787		0.9908	9463.45	7.54562	9455.91	15.0912	9471	0.00159342	0.0148912
		0.5765	12457	154	12303	308	12611	0.0244231	0.0243787		0.9908	9468.42	7.58296	9460.83	15.1659	9476	0.00160046	0.0148912
		0.5763	12458	154	12304	308	12612	0.0244212	0.0243787		0.9907	9473.38	7.62048	9465.76	15.241	9481	0.00160753	0.0151041
		0.5752	12459	154	12305	308	12613	0.0244192	0.0243787		0.9907	9478.34	7.65818	9470.68	15.3164	9486	0.00161463	0.0151041
		0.5748	12461	154	12307	308	12615	0.0244154	0.0243787		0.9907	9483.3	7.69607	9475.61	15.3921	9491	0.00162176	0.0151041
		0.5745	12462	154	12308	308	12616	0.0244134	0.0243787		0.9906	9488.27	7.73415	9480.53	15.4683	9496	0.00162893	0.0152975
		0.5744	12463	154	12309	308	12617	0.0244115	0.0243787		0.9906	9493.23	7.77241	9485.46	15.5448	9501	0.00163612	0.0152975
		0.5743	12465	154	12311	308	12619	0.0244076	0.0243787		0.9905	9498.19	7.81086	9490.38	15.6217	9506	0.00164335	0.0154706
		0.5741	12466	154	12312	308	12620	0.0244057	0.0243787		0.9905	9503.15	7.8495	9495.3	15.699	9511	0.00165061	0.0154706
		0.574	12467	154	12313	308	12621	0.0244038	0.0243787		0.9904	9508.11	7.88833	9500.22	15.7767	9516	0.00165791	0.0156686
		0.5738	12468	154	12314	308	12622	0.0244018	0.0243787		0.9904	9513.07	7.92735	9505.15	15.8547	9521	0.00166523	0.0156686
		0.5736	12469	154	12315	308	12623	0.0243999	0.0243787		0.9904	9518.03	7.96656	9510.07	15.9331	9526	0.00167259	0.0156686
		0.5733	12472	154	12318	308	12626	0.0243941	0.0243787		0.9903	9522.99	8.00596	9514.99	16.0119	9531	0.00167998	0.0158691
		0.5731	12473	154	12319	308	12627	0.0243922	0.0243787		0.9903	9527.95	8.04555	9519.91	16.0911	9536	0.00168741	0.0158691
		0.573	12474	154	12320	308	12628	0.0243902	0.0243787		0.9903	9532.91	8.08534	9524.83	16.1707	9541	0.00169486	0.0158691
		0.5729	12475	154	12321	308	12629	0.0243883	0.0243787		0.9902	9537.87	8.12533	9529.75	16.2507	9546	0.00170235	0.0160799
		0.5726	12477	154	12323	308	12631	0.0243845	0.0243787		0.9902	9542.83	8.16551	9534.67	16.331	9551	0.00170987	0.0160799
		0.5725	12479	154	12325	308	12633	0.0243806	0.0243787		0.9902	9547.79	8.20588	9539.59	16.4118	9556	0.00171743	0.0160799
		0.5724	12480	154	12326	308	12634	0.0243787	0.0243787		0.9901	9552.75	8.24646	9544.51	16.4929	9561	0.00172502	0.0163015
		0.5716	12480	155	12325	310	12635	0.024535	0.0245195		0.9901	9557.71	8.28723	9549.43	16.5745	9566	0.00173264	0.0163015
		0.5714	12482	155	12327	310	12637	0.0245311	0.0245195		0.99	9562.67	8.32821	9554.34	16.6564	9571	0.0017403	0.0165342
		0.5712	12484	155	12329	310	12639	0.0245273	0.0245195		0.99	9567.63	8.36938	9559.26	16.7388	9576	0.00174799	0.0165342
		0.5707	12485	155	12330	310	12640	0.0245253	0.0245195		0.99	9572.59	8.41076	9564.18	16.8215	9581	0.00175572	0.0165342
		0.57	12486	155	12331	310	12641	0.0245234	0.0245195		0.99	9577.55	8.45233	9569.1	16.9047	9586	0.00176347	0.0165342
		0.5689	12487	155	12332	310	12642	0.0245214	0.0245195		0.9899	9582.51	8.49412	9574.01	16.9882	9591	0.00177127	0.016721
		0.5688	12488	155	12333	310	12643	0.0245195	0.0245195		0.9898	9587.46	8.5361	9578.93	17.0722	9596	0.0017791	0.0168522
		0.5681	12488	156	12332	312	12644	0.0246757	0.0246679		0.9898	9592.42	8.5783	9583.84	17.1566	9601	0.00178696	0.0168522
		0.5677	12489	156	12333	312	12645	0.0246738	0.0246679		0.9897	9597.38	8.62069	9588.76	17.2414	9606	0.00179486	0.0170176
		0.5676	12490	156	12334	312	12646	0.0246718	0.0246679		0.9897	9602.34	8.6633	9593.67	17.3266	9611	0.00180279	0.0170176
		0.5674	12492	156	12336	312	12648	0.0246679	0.0246679		0.9896	9607.29	8.70612	9598.59	17.4122	9616	0.00181076	0.0172014
		0.567	12492	157	12335	314	12649	0.0248241	0.0248025		0.9896	9612.25	8.74914	9603.5	17.4983	9621	0.00181876	0.0172014
		0.5662	12493	157	12336	314	12650	0.0248221	0.0248025		0.9895	9617.21	8.79238	9608.42	17.5848	9626	0.0018268	0.0174126
		0.566	12494	157	12337	314	12651	0.0248202	0.0248025		0.9895	9622.16	8.83582	9613.33	17.6716	9631	0.00183487	0.0174126
		0.5659	12496	157	12339	314	12653	0.0248162	0.0248025		0.9895	9627.12	8.87948	9618.24	17.759	9636	0.00184298	0.0174126
		0.5653	12497	157	12340	314	12654	0.0248143	0.0248025		0.9894	9632.08	8.92335	9623.15	17.8467	9641	0.00185113	0.0175834
		0.5647	12498	157	12341	314	12655	0.0248123	0.0248025		0.9893	9637.03	8.96744	9628.07	17.9349	9646	0.00185931	0.0176694
		0.5646	12499	157	12342	314	12656	0.0248104	0.0248025		0.9892	9641.99	9.01174	9632.98	18.0235	9651	0.00186753	0.0177732
		0.5644	12500	157	12343	314	12657	0.0248084	0.0248025		0.9892	9646.94	9.05626	9637.89	18.1125	9656	0.00187578	0.0177732
		0.5643	12501	157	12344	314	12658	0.0248064	0.0248025		0.9891	9651.9	9.101	9642.8	18.202	9661	0.00188407	0.017895
		0.5641	12502	157	12345	314	12659	0.0248045	0.0248025		0.989	9656.85	9.14596	9647.71	18.2919	9666	0.0018924	0.0179913
		0.564	12503	157	12346	314	12660	0.0248025	0.0248025		0.9889	9661.81	9.19113	9652.62	18.3823	9671	0.00190076	0.0180881
		0.5638	12503	158	12345	316	12661	0.0249585	0.0249566		0.9888	9666.76	9.23653	9657.53	18.4731	9676	0.00190916	0.0181854
		0.5635	12504	158	12346	316	12662	0.0249566	0.0249566		0.9887	9671.72	9.28215	9662.44	18.5643	9681	0.0019176	0.0182743
		0.5634	12504	159	12345	318	12663	0.0251125	0.0250552		0.9886	9676.67	9.32799	9667.34	18.656	9686	0.00192608	0.0183457
		0.5626	12505	159	12346	318	12664	0.0251105	0.0250552		0.9884	9681.63	9.37406	9672.25	18.7481	9691	0.00193459	0.0185074
		0.5624	12506	159	12347	318	12665	0.0251086	0.0250552		0.9884	9686.58	9.42035	9677.16	18.8407	9696	0.00194314	0.0185074
		0.5623	12507	159	12348	318	12666	0.0251066	0.0250552		0.9883	9691.53	9.46687	9682.07	18.9337	9701	0.00195173	0.0186251
		0.5613	12508	159	12349	318	12667	0.0251046	0.0250552		0.9881	9696.49	9.51361	9686.97	19.0272	9706	0.00196036	0.01878
		0.5611	12511	159	12352	318	12670	0.0250987	0.0250552		0.9881	9701.44	9.56058	9691.88	19.1212	9711	0.00196902	0.01878
		0.5609	12512	159	12353	318	12671	0.0250967	0.0250552		0.988	9706.39	9.60779	9696.78	19.2156	9716	0.00197772	0.0188902
		0.5606	12514	159	12355	318	12673	0.0250927	0.0250552		0.9879	9711.34	9.65522	9701.69	19.3104	9721	0.00198647	0.0189824
		0.5605	12515	159	12356	318	12674	0.0250907	0.0250552		0.9877	9716.3	9.70288	9706.59	19.4058	9726	0.00199525	0.0190937
		0.5601	12516	159	12357	318	12675	0.0250888	0.0250552		0.9876	9721.25	9.75078	9711.5	19.5016	9731	0.00200407	0.0191683
		0.5598	12517	159	12358	318	12676	0.0250868	0.0250552		0.9875	9726.2	9.79891	9716.4	19.5978	9736	0.00201292	0.0192525
		0.5596	12519	159	12360	318	12678	0.0250828	0.0250552		0.9874	9731.15	9.84728	9721.31	19.6946	9741	0.00202182	0.0193559
		0.559	12520	159	12361	318	12679	0.0250808	0.0250552		0.9873	9736.1	9.89588	9726.21	19.7918	9746	0.00203076	0.0195264
		0.5588	12522	159	12363	318	12681	0.0250769	0.0250552		0.9873	9741.06	9.94472	9731.11	19.8894	9751	0.00203973	0.0195264
		0.5587	12523	159	12364	318	12682	0.0250749	0.0250552		0.9872	9746.01	9.9938	9736.01	19.9876	9756	0.00204875	0.0196982
		0.5581	12524	159	12365	318	12683	0.0250729	0.0250552		0.9871	9750.96	10.0431	9740.91	20.0862	9761	0.00205781	0.0198233
		0.5579	12526	159	12367	318	12685	0.025069	0.0250552		0.9871	9755.91	10.0927	9745.81	20.1854	9766	0.0020669	0.0198233
		0.5578	12527	159	12368	318	12686	0.025067	0.0250552		0.987	9760.86	10.1425	9750.72	20.285	9771	0.00207604	0.0199297
		0.5568	12528	159	12369	318	12687	0.025065	0.0250552		0.9868	9765.81	10.1925	9755.61	20.385	9776	0.00208521	0.0200855
		0.5555	12529	159	12370	318	12688	0.0250631	0.0250552		0.9868	9770.76	10.2428	9760.51	20.4856	9781	0.00209443	0.0200855
		0.5554	12530	159	12371	318	12689	0.0250611	0.0250552		0.9867	9775.71	10.2933	9765.41	20.5867	9786	0.00210369	0.0202327
		0.5553	12532	159	12373	318	12691	0.0250571	0.0250552		0.9865	9780.66	10.3441	9770.31	20.6882	9791	0.00211298	0.0203809
		0.5552	12533	159	12374	318	12692	0.0250552	0.0250552		0.9864	9785.6	10.3951	9775.21	20.7903	9796	0.00212232	0.0205201
		0.5541	12533	160	12373	320	12693	0.0252107	0.0252028		0.9864	9790.55	10.4464	9780.11	20.8928	9801	0.0021317	0.0205201
		0.5538	12536	160	12376	320	12696	0.0252048	0.0252028		0.9863	9795.5	10.4979	9785	20.9959	9806	0.00214113	0.0206603
		0.5537	12537	160	12377	320	12697	0.0252028	0.0252028		0.9862	9800.45	10.5497	9789.9	21.0994	9811	0.00215059	0.0207308
		0.5533	12537	161	12376	322	12698	0.0253583	0.0253503		0.9861	9805.4	10.6018	9794.8	21.2035	9816	0.0021601	0.0208116
		0.5531	12538	161	12377	322	12699	0.0253563	0.0253503		0.9858	9810.35	10.654	9799.69	21.3081	9821	0.00216964	0.0209741
		0.5529	12539	161	12378	322	12700	0.0253543	0.0253503		0.9858	9815.29	10.7066	9804.59	21.4131	9826	0.00217923	0.0209741
		0.5526	12541	161	12380	322	12702	0.0253503	0.0253503		0.9856	9820.24	10.7594	9809.48	21.5187	9831	0.00218886	0.0211379
		0.5525	12541	162	12379	324	12703	0.0255058	0.0255058		0.9854	9825.19	10.8124	9814.38	21.6248	9836	0.00219854	0.0212615
		0.5519	12542	163	12379	326	12705	0.0256592	0.0256249		0.9852	9830.13	10.8657	9819.27	21.7314	9841	0.00220826	0.0213859
		0.5518	12543	163	12380	326	12706	0.0256572	0.0256249		0.9851	9835.08	10.9193	9824.16	21.8386	9846	0.00221802	0.0214796
		0.5516	12544	163	12381	326	12707	0.0256552	0.0256249		0.985	9840.03	10.9731	9829.05	21.9462	9851	0.00222782	0.0215528
		0.5513	12545	163	12382	326	12708	0.0256531	0.0256249		0.9849	9844.97	11.0272	9833.95	22.0544	9856	0.00223767	0.0216788
		0.5511	12547	163	12384	326	12710	0.0256491	0.0256249		0.9848	9849.92	11.0816	9838.84	22.1631	9861	0.00224755	0.0217949
		0.551	12548	163	12385	326	12711	0.0256471	0.0256249		0.9847	9854.86	11.1362	9843.73	22.2724	9866	0.00225749	0.0218798
		0.5508	12550	163	12387	326	12713	0.025643	0.0256249		0.9845	9859.81	11.1911	9848.62	22.3821	9871	0.00226747	0.0220076
		0.55	12551	163	12388	326	12714	0.025641	0.0256249		0.9843	9864.75	11.2462	9853.51	22.4925	9876	0.00227749	0.0221148
		0.5489	12553	163	12390	326	12716	0.025637	0.0256249		0.9842	9869.7	11.3016	9858.4	22.6033	9881	0.00228755	0.02219
		0.5487	12554	163	12391	326	12717	0.025635	0.0256249		0.984	9874.64	11.3573	9863.29	22.7147	9886	0.00229766	0.0223089
		0.5486	12555	163	12392	326	12718	0.025633	0.0256249		0.9839	9879.59	11.4133	9868.17	22.8266	9891	0.00230782	0.0224174
		0.5483	12556	163	12393	326	12719	0.0256309	0.0256249		0.9837	9884.53	11.4695	9873.06	22.9391	9896	0.00231801	0.0225593
		0.5479	12557	163	12394	326	12720	0.0256289	0.0256249		0.9836	9889.47	11.526	9877.95	23.0521	9901	0.00232826	0.022647
		0.5478	12558	163	12395	326	12721	0.0256269	0.0256249		0.9834	9894.42	11.5828	9882.83	23.1657	9906	0.00233855	0.0228125
		0.5472	12559	163	12396	326	12722	0.0256249	0.0256249		0.9834	9899.36	11.6399	9887.72	23.2798	9911	0.00234888	0.0228125
		0.5471	12559	164	12395	328	12723	0.0257801	0.0257781		0.9833	9904.3	11.6972	9892.61	23.3944	9916	0.00235926	0.0229345
		0.5468	12560	164	12396	328	12724	0.0257781	0.0257781		0.9832	9909.25	11.7548	9897.49	23.5097	9921	0.00236969	0.0230684
		0.5466	12561	165	12396	330	12726	0.0259312	0.0259291		0.9831	9914.19	11.8127	9902.37	23.6255	9926	0.00238016	0.0232143
		0.5462	12562	165	12397	330	12727	0.0259291	0.0259291		0.9829	9919.13	11.8709	9907.26	23.7418	9931	0.00239068	0.0233045
		0.5458	12562	166	12396	332	12728	0.0260842	0.0260781		0.9826	9924.07	11.9294	9912.14	23.8587	9936	0.00240124	0.0234405
		0.5457	12563	166	12397	332	12729	0.0260822	0.0260781		0.9825	9929.01	11.9881	9917.02	23.9762	9941	0.00241185	0.023543
		0.5455	12565	166	12399	332	12731	0.0260781	0.0260781		0.9822	9933.95	12.0471	9921.91	24.0943	9946	0.00242251	0.0236688
		0.5451	12565	167	12398	334	12732	0.0262331	0.0262125		0.982	9938.89	12.1065	9926.79	24.2129	9951	0.00243321	0.0238069
		0.5446	12567	167	12400	334	12734	0.026229	0.0262125		0.9818	9943.83	12.1661	9931.67	24.3321	9956	0.00244397	0.0239573
		0.544	12568	167	12401	334	12735	0.0262269	0.0262125		0.9818	9948.77	12.226	9936.55	24.4519	9961	0.00245476	0.0239573
		0.5436	12570	167	12403	334	12737	0.0262228	0.0262125		0.9816	9953.71	12.2861	9941.43	24.5723	9966	0.00246561	0.0241204
		0.5432	12571	167	12404	334	12738	0.0262208	0.0262125		0.9815	9958.65	12.3466	9946.31	24.6932	9971	0.0024765	0.024214
		0.543	12572	167	12405	334	12739	0.0262187	0.0262125		0.9814	9963.59	12.4074	9951.19	24.8148	9976	0.00248745	0.0243198
		0.5416	12573	167	12406	334	12740	0.0262166	0.0262125		0.9813	9968.53	12.4684	9956.06	24.9369	9981	0.00249844	0.0244497
		0.5414	12575	167	12408	334	12742	0.0262125	0.0262125		0.9811	9973.47	12.5298	9960.94	25.0596	9986	0.00250948	0.0245803
		0.5413	12577	168	12409	336	12745	0.0263633	0.0263488		0.9809	9978.41	12.5915	9965.82	25.1829	9991	0.00252056	0.0247115
[truncated: 8,375 more rows]

## Sheet: Spectral Level Data
Spectral Level Data		Confidence Threshold	Forward	Reverse	Correct	Incorrect	Total	Global FDR	q-value		Fit Confidence Threshold	Fit Forward	Fit Reverse	Fit Correct	Fit Incorrect	Fit Total	Fit Global FDR	Fit Local FDR
		1	39677	0	39677	0	39677	0	0		1	1	1.56359e-63	1	3.12717e-63	1	3.12717e-63	2.42647e-10
		0.9999	49661	0	49661	0	49661	0	0		1	19	7.5627e-47	19	1.51254e-46	19	7.96074e-48	2.42647e-10
		0.9998	53665	0	53665	0	53665	0	0		1	37	4.52122e-43	37	9.04243e-43	37	2.4439e-44	2.42647e-10
		0.9997	57250	0	57250	0	57250	0	0		1	55	7.97127e-41	55	1.59425e-40	55	2.89864e-42	2.42647e-10
		0.9996	58507	0	58507	0	58507	0	0		1	73	3.20518e-39	73	6.41036e-39	73	8.78131e-41	2.42647e-10
		0.9995	59698	0	59698	0	59698	0	0		1	91	5.68514e-38	91	1.13703e-37	91	1.24948e-39	2.42647e-10
		0.9994	60898	0	60898	0	60898	0	0		1	109	5.99062e-37	109	1.19812e-36	109	1.0992e-38	2.42647e-10
		0.9993	61530	0	61530	0	61530	0	0		1	127	4.40078e-36	127	8.80156e-36	127	6.93036e-38	2.42647e-10
		0.9992	62312	0	62312	0	62312	0	0		1	145	2.48085e-35	145	4.9617e-35	145	3.42186e-37	2.42647e-10
		0.9991	62860	0	62860	0	62860	0	0		1	163	1.14201e-34	163	2.28402e-34	163	1.40124e-36	2.42647e-10
		0.999	63497	0	63497	0	63497	0	0		1	181	4.47934e-34	181	8.95867e-34	181	4.94954e-36	2.42647e-10
		0.9989	64033	0	64033	0	64033	0	0		1	199	1.54326e-33	199	3.08652e-33	199	1.55101e-35	2.42647e-10
		0.9988	64483	0	64483	0	64483	0	0		1	217	4.77652e-33	217	9.55305e-33	217	4.40233e-35	2.42647e-10
		0.9987	64868	0	64868	0	64868	0	0		1	235	1.35102e-32	235	2.70204e-32	235	1.1498e-34	2.42647e-10
		0.9986	65240	0	65240	0	65240	0	0		1	253	3.53891e-32	253	7.07782e-32	253	2.79756e-34	2.42647e-10
		0.9985	65583	0	65583	0	65583	0	0		1	271	8.67604e-32	271	1.73521e-31	271	6.40298e-34	2.42647e-10
		0.9984	65885	0	65885	0	65885	0	0		1	289	2.0078e-31	289	4.01559e-31	289	1.38948e-33	2.42647e-10
		0.9983	66195	0	66195	0	66195	0	0		1	307	4.41666e-31	307	8.83331e-31	307	2.8773e-33	2.42647e-10
		0.9982	66444	0	66444	0	66444	0	0		1	325	9.28868e-31	325	1.85774e-30	325	5.71611e-33	2.42647e-10
		0.9981	66688	0	66688	0	66688	0	0		1	343	1.87675e-30	343	3.7535e-30	343	1.09431e-32	2.42647e-10
		0.998	66975	0	66975	0	66975	0	0		1	361	3.6579e-30	361	7.3158e-30	361	2.02654e-32	2.42647e-10
		0.9979	67254	0	67254	0	67254	0	0		1	379	6.90163e-30	379	1.38033e-29	379	3.64202e-32	2.42647e-10
		0.9978	67491	0	67491	0	67491	0	0		1	397	1.26438e-29	397	2.52875e-29	397	6.36965e-32	2.42647e-10
		0.9977	67697	0	67697	0	67697	0	0		1	415	2.25497e-29	415	4.50993e-29	415	1.08673e-31	2.42647e-10
		0.9976	67890	0	67890	0	67890	0	0		1	433	3.92404e-29	433	7.84808e-29	433	1.81249e-31	2.42647e-10
		0.9975	68099	1	68098	2	68100	2.93686e-05	2.93686e-05		1	451	6.67615e-29	451	1.33523e-28	451	2.9606e-31	2.42647e-10
		0.9974	68375	2	68373	4	68377	5.84992e-05	5.84992e-05		1	469	1.11246e-28	469	2.22493e-28	469	4.74398e-31	2.42647e-10
		0.9973	68578	3	68575	6	68581	8.74878e-05	8.40713e-05		1	487	1.81841e-28	487	3.63683e-28	487	7.46781e-31	2.42647e-10
		0.9972	68866	3	68863	6	68869	8.71219e-05	8.40713e-05		1	505	2.9198e-28	505	5.8396e-28	505	1.15636e-30	2.42647e-10
		0.9971	69012	3	69009	6	69015	8.69376e-05	8.40713e-05		1	523	4.61115e-28	523	9.22231e-28	523	1.76335e-30	2.42647e-10
		0.997	69166	3	69163	6	69169	8.67441e-05	8.40713e-05		1	541	7.17051e-28	541	1.4341e-27	541	2.65084e-30	2.42647e-10
		0.9969	69314	3	69311	6	69317	8.65589e-05	8.40713e-05		1	559	1.09904e-27	559	2.19809e-27	559	3.93218e-30	2.42647e-10
		0.9968	69433	3	69430	6	69436	8.64105e-05	8.40713e-05		1	577	1.66188e-27	577	3.32377e-27	577	5.76043e-30	2.42647e-10
		0.9967	69548	3	69545	6	69551	8.62676e-05	8.40713e-05		1	595	2.48124e-27	595	4.96249e-27	595	8.34032e-30	2.42647e-10
		0.9966	69715	3	69712	6	69718	8.6061e-05	8.40713e-05		1	613	3.66058e-27	613	7.32116e-27	613	1.19432e-29	2.42647e-10
		0.9965	69870	3	69867	6	69873	8.58701e-05	8.40713e-05		1	631	5.34002e-27	631	1.068e-26	631	1.69256e-29	2.42647e-10
		0.9964	70046	3	70043	6	70049	8.56543e-05	8.40713e-05		1	649	7.70766e-27	649	1.54153e-26	649	2.37524e-29	2.42647e-10
		0.9963	70233	3	70230	6	70236	8.54263e-05	8.40713e-05		1	667	1.10139e-26	667	2.20278e-26	667	3.30253e-29	2.42647e-10
		0.9962	70417	3	70414	6	70420	8.52031e-05	8.40713e-05		1	685	1.55895e-26	685	3.11791e-26	685	4.55169e-29	2.42647e-10
		0.9961	70563	3	70560	6	70566	8.50268e-05	8.40713e-05		1	703	2.1868e-26	703	4.37361e-26	703	6.22135e-29	2.42647e-10
		0.996	70721	3	70718	6	70724	8.48368e-05	8.40713e-05		1	721	3.04138e-26	721	6.08276e-26	721	8.43657e-29	2.42647e-10
		0.9959	70864	3	70861	6	70867	8.46656e-05	8.40713e-05		1	739	4.19565e-26	739	8.3913e-26	739	1.13549e-28	2.42647e-10
		0.9958	71035	3	71032	6	71038	8.44618e-05	8.40713e-05		1	757	5.74334e-26	757	1.14867e-25	757	1.51739e-28	2.42647e-10
		0.9957	71184	3	71181	6	71187	8.42851e-05	8.40713e-05		1	775	7.80414e-26	775	1.56083e-25	775	2.01397e-28	2.42647e-10
		0.9956	71365	3	71362	6	71368	8.40713e-05	8.40713e-05		1	793	1.053e-25	793	2.106e-25	793	2.65574e-28	2.42647e-10
		0.9955	71475	4	71471	8	71479	0.000111921	0.000109943		1	811	1.41127e-25	811	2.82254e-25	811	3.48033e-28	2.42647e-10
		0.9954	71560	4	71556	8	71564	0.000111788	0.000109943		1	829	1.87932e-25	829	3.75865e-25	829	4.53395e-28	2.42647e-10
		0.9953	71698	4	71694	8	71702	0.000111573	0.000109943		1	847	2.48726e-25	847	4.97451e-25	847	5.87309e-28	2.42647e-10
		0.9952	71854	4	71850	8	71858	0.000111331	0.000109943		1	865	3.2725e-25	865	6.54499e-25	865	7.56647e-28	2.42647e-10
		0.9951	71918	4	71914	8	71922	0.000111232	0.000109943		1	883	4.28138e-25	883	8.56277e-25	883	9.69736e-28	2.42647e-10
		0.995	72049	4	72045	8	72053	0.000111029	0.000109943		1	901	5.57101e-25	901	1.1142e-24	901	1.23663e-27	2.42647e-10
		0.9949	72161	4	72157	8	72165	0.000110857	0.000109943		1	919	7.21143e-25	919	1.44229e-24	919	1.56941e-27	2.42647e-10
		0.9948	72312	4	72308	8	72316	0.000110626	0.000109943		1	937	9.28826e-25	937	1.85765e-24	937	1.98255e-27	2.42647e-10
		0.9947	72376	4	72372	8	72380	0.000110528	0.000109943		1	955	1.19057e-24	955	2.38115e-24	955	2.49335e-27	2.42647e-10
		0.9946	72482	4	72478	8	72486	0.000110366	0.000109943		1	973	1.51902e-24	973	3.03805e-24	973	3.12235e-27	2.42647e-10
		0.9945	72553	4	72549	8	72557	0.000110258	0.000109943		1	991	1.92945e-24	991	3.8589e-24	991	3.89394e-27	2.42647e-10
		0.9944	72624	4	72620	8	72628	0.00011015	0.000109943		1	1009	2.44024e-24	1009	4.88048e-24	1009	4.83695e-27	2.42647e-10
		0.9943	72761	4	72757	8	72765	0.000109943	0.000109943		1	1027	3.07346e-24	1027	6.14693e-24	1027	5.98532e-27	2.42647e-10
		0.9942	72821	5	72816	10	72826	0.000137314	0.000130514		1	1045	3.85552e-24	1045	7.71103e-24	1045	7.37898e-27	2.42647e-10
		0.9941	72995	5	72990	10	73000	0.000136986	0.000130514		1	1063	4.81788e-24	1063	9.63575e-24	1063	9.06468e-27	2.42647e-10
		0.994	73046	5	73041	10	73051	0.000136891	0.000130514		1	1081	5.99796e-24	1081	1.19959e-23	1081	1.10971e-26	2.42647e-10
		0.9939	73138	5	73133	10	73143	0.000136718	0.000130514		1	1099	7.44013e-24	1099	1.48803e-23	1099	1.35398e-26	2.42647e-10
		0.9938	73219	5	73214	10	73224	0.000136567	0.000130514		1	1117	9.1968e-24	1117	1.83936e-23	1117	1.6467e-26	2.42647e-10
		0.9937	73331	5	73326	10	73336	0.000136359	0.000130514		1	1135	1.13298e-23	1135	2.26596e-23	1135	1.99644e-26	2.42647e-10
		0.9936	73411	5	73406	10	73416	0.00013621	0.000130514		1	1153	1.39117e-23	1153	2.78235e-23	1153	2.41314e-26	2.42647e-10
		0.9935	73470	5	73465	10	73475	0.000136101	0.000130514		1	1171	1.70278e-23	1171	3.40557e-23	1171	2.90826e-26	2.42647e-10
		0.9934	73525	5	73520	10	73530	0.000135999	0.000130514		1	1189	2.07778e-23	1189	4.15555e-23	1189	3.495e-26	2.42647e-10
		0.9933	73584	5	73579	10	73589	0.00013589	0.000130514		1	1207	2.52778e-23	1207	5.05556e-23	1207	4.18853e-26	2.42647e-10
		0.9932	73639	5	73634	10	73644	0.000135788	0.000130514		1	1225	3.06633e-23	1225	6.13267e-23	1225	5.00626e-26	2.42647e-10
		0.9931	73781	5	73776	10	73786	0.000135527	0.000130514		1	1243	3.70916e-23	1243	7.41832e-23	1243	5.96808e-26	2.42647e-10
		0.993	73848	5	73843	10	73853	0.000135404	0.000130514		1	1261	4.47449e-23	1261	8.94899e-23	1261	7.09674e-26	2.42647e-10
		0.9929	73905	5	73900	10	73910	0.0001353	0.000130514		1	1279	5.38341e-23	1279	1.07668e-22	1279	8.41815e-26	2.42647e-10
		0.9928	73976	5	73971	10	73981	0.00013517	0.000130514		1	1297	6.46024e-23	1297	1.29205e-22	1297	9.96181e-26	2.42647e-10
		0.9927	74049	5	74044	10	74054	0.000135037	0.000130514		1	1315	7.733e-23	1315	1.5466e-22	1315	1.17612e-25	2.42647e-10
		0.9926	74094	5	74089	10	74099	0.000134955	0.000130514		1	1333	9.23391e-23	1333	1.84678e-22	1333	1.38543e-25	2.42647e-10
		0.9925	74168	5	74163	10	74173	0.00013482	0.000130514		1	1351	1.09999e-22	1351	2.19999e-22	1351	1.62841e-25	2.42647e-10
		0.9924	74267	5	74262	10	74272	0.00013464	0.000130514		1	1369	1.30734e-22	1369	2.61468e-22	1369	1.90992e-25	2.42647e-10
		0.9923	74318	5	74313	10	74323	0.000134548	0.000130514		1	1387	1.55027e-22	1387	3.10054e-22	1387	2.23543e-25	2.42647e-10
		0.9922	74395	5	74390	10	74400	0.000134409	0.000130514		1	1405	1.8343e-22	1405	3.66861e-22	1405	2.61111e-25	2.42647e-10
		0.9921	74493	5	74488	10	74498	0.000134232	0.000130514		1	1423	2.16574e-22	1423	4.33147e-22	1423	3.0439e-25	2.42647e-10
		0.992	74538	5	74533	10	74543	0.000134151	0.000130514		1	1441	2.55172e-22	1441	5.10344e-22	1441	3.5416e-25	2.42647e-10
		0.9919	74630	5	74625	10	74635	0.000133985	0.000130514		1	1459	3.00038e-22	1459	6.00076e-22	1459	4.11293e-25	2.42647e-10
		0.9918	74698	5	74693	10	74703	0.000133863	0.000130514		1	1477	3.52093e-22	1477	7.04185e-22	1477	4.76767e-25	2.42647e-10
		0.9917	74768	5	74763	10	74773	0.000133738	0.000130514		1	1495	4.12378e-22	1495	8.24757e-22	1495	5.51677e-25	2.42647e-10
		0.9916	74832	5	74827	10	74837	0.000133624	0.000130514		1	1513	4.82074e-22	1513	9.64147e-22	1513	6.37242e-25	2.42647e-10
		0.9915	74909	5	74904	10	74914	0.000133486	0.000130514		1	1531	5.62508e-22	1531	1.12502e-21	1531	7.34824e-25	2.42647e-10
		0.9914	74956	5	74951	10	74961	0.000133403	0.000130514		1	1549	6.5518e-22	1549	1.31036e-21	1549	8.4594e-25	2.42647e-10
		0.9913	75015	5	75010	10	75020	0.000133298	0.000130514		1	1567	7.61777e-22	1567	1.52355e-21	1567	9.72274e-25	2.42647e-10
		0.9912	75098	5	75093	10	75103	0.00013315	0.000130514		1	1585	8.84193e-22	1585	1.76839e-21	1585	1.1157e-24	2.42647e-10
		0.9911	75141	5	75136	10	75146	0.000133074	0.000130514		1	1603	1.02456e-21	1603	2.04911e-21	1603	1.2783e-24	2.42647e-10
		0.991	75201	5	75196	10	75206	0.000132968	0.000130514		1	1621	1.18525e-21	1621	2.3705e-21	1621	1.46237e-24	2.42647e-10
		0.9909	75236	5	75231	10	75241	0.000132906	0.000130514		1	1639	1.36894e-21	1639	2.73788e-21	1639	1.67046e-24	2.42647e-10
		0.9908	75294	5	75289	10	75299	0.000132804	0.000130514		1	1657	1.57861e-21	1657	3.15723e-21	1657	1.90539e-24	2.42647e-10
		0.9907	75351	5	75346	10	75356	0.000132703	0.000130514		1	1675	1.8176e-21	1675	3.6352e-21	1675	2.17027e-24	2.42647e-10
		0.9906	75429	5	75424	10	75434	0.000132566	0.000130514		1	1693	2.08962e-21	1693	4.17924e-21	1693	2.46854e-24	2.42647e-10
		0.9905	75478	5	75473	10	75483	0.00013248	0.000130514		1	1711	2.39881e-21	1711	4.79761e-21	1711	2.80398e-24	2.42647e-10
		0.9904	75519	5	75514	10	75524	0.000132408	0.000130514		1	1729	2.74977e-21	1729	5.49953e-21	1729	3.18076e-24	2.42647e-10
		0.9903	75571	5	75566	10	75576	0.000132317	0.000130514		1	1747	3.14762e-21	1747	6.29524e-21	1747	3.60346e-24	2.42647e-10
		0.9902	75648	5	75643	10	75653	0.000132182	0.000130514		1	1765	3.59805e-21	1765	7.1961e-21	1765	4.07711e-24	2.42647e-10
		0.9901	75687	5	75682	10	75692	0.000132114	0.000130514		1	1783	4.10736e-21	1783	8.21473e-21	1783	4.60725e-24	2.42647e-10
		0.99	75752	5	75747	10	75757	0.000132001	0.000130514		1	1801	4.68254e-21	1801	9.36507e-21	1801	5.19993e-24	2.42647e-10
		0.9899	75783	5	75778	10	75788	0.000131947	0.000130514		1	1819	5.3313e-21	1819	1.06626e-20	1819	5.86179e-24	2.42647e-10
		0.9898	75851	5	75846	10	75856	0.000131829	0.000130514		1	1837	6.0622e-21	1837	1.21244e-20	1837	6.60011e-24	2.42647e-10
		0.9897	75936	5	75931	10	75941	0.000131681	0.000130514		1	1855	6.88467e-21	1855	1.37693e-20	1855	7.42283e-24	2.42647e-10
		0.9896	75980	5	75975	10	75985	0.000131605	0.000130514		1	1873	7.80913e-21	1873	1.56183e-20	1873	8.33864e-24	2.42647e-10
		0.9895	76016	5	76011	10	76021	0.000131543	0.000130514		1	1891	8.84706e-21	1891	1.76941e-20	1891	9.35702e-24	2.42647e-10
		0.9894	76065	5	76060	10	76070	0.000131458	0.000130514		1	1909	1.00111e-20	1909	2.00222e-20	1909	1.04883e-23	2.42647e-10
		0.9893	76108	5	76103	10	76113	0.000131384	0.000130514		1	1927	1.13152e-20	1927	2.26303e-20	1927	1.17438e-23	2.42647e-10
		0.9892	76170	5	76165	10	76175	0.000131277	0.000130514		1	1945	1.27745e-20	1945	2.55491e-20	1945	1.31358e-23	2.42647e-10
		0.9891	76205	5	76200	10	76210	0.000131216	0.000130514		1	1963	1.4406e-20	1963	2.8812e-20	1963	1.46776e-23	2.42647e-10
		0.989	76261	5	76256	10	76266	0.00013112	0.000130514		1	1981	1.62281e-20	1981	3.24561e-20	1981	1.63837e-23	2.42647e-10
		0.9889	76311	5	76306	10	76316	0.000131034	0.000130514		1	1999	1.82609e-20	1999	3.65217e-20	1999	1.827e-23	2.42647e-10
		0.9888	76360	5	76355	10	76365	0.00013095	0.000130514		1	2017	2.05266e-20	2017	4.10532e-20	2017	2.03536e-23	2.42647e-10
		0.9887	76412	5	76407	10	76417	0.000130861	0.000130514		1	2035	2.30495e-20	2035	4.60989e-20	2035	2.2653e-23	2.42647e-10
		0.9886	76459	5	76454	10	76464	0.00013078	0.000130514		1	2053	2.5856e-20	2053	5.1712e-20	2053	2.51885e-23	2.42647e-10
		0.9885	76489	5	76484	10	76494	0.000130729	0.000130514		1	2071	2.89752e-20	2071	5.79504e-20	2071	2.79819e-23	2.42647e-10
		0.9884	76524	5	76519	10	76529	0.000130669	0.000130514		1	2089	3.24387e-20	2089	6.48774e-20	2089	3.10567e-23	2.42647e-10
		0.9883	76560	5	76555	10	76565	0.000130608	0.000130514		1	2107	3.62811e-20	2107	7.25621e-20	2107	3.44386e-23	2.42647e-10
		0.9882	76588	5	76583	10	76593	0.00013056	0.000130514		1	2125	4.05399e-20	2125	8.10798e-20	2125	3.81552e-23	2.42647e-10
		0.9881	76615	5	76610	10	76620	0.000130514	0.000130514		1	2143	4.52563e-20	2143	9.05125e-20	2143	4.22364e-23	2.42647e-10
		0.988	76659	6	76653	12	76665	0.000156525	0.0001514		1	2161	5.04749e-20	2161	1.0095e-19	2161	4.67144e-23	2.42647e-10
		0.9879	76704	6	76698	12	76710	0.000156433	0.0001514		1	2179	5.62443e-20	2179	1.12489e-19	2179	5.16239e-23	2.42647e-10
		0.9878	76779	6	76773	12	76785	0.000156281	0.0001514		1	2197	6.26174e-20	2197	1.25235e-19	2197	5.70026e-23	2.42647e-10
		0.9877	76806	6	76800	12	76812	0.000156226	0.0001514		1	2215	6.96516e-20	2215	1.39303e-19	2215	6.28908e-23	2.42647e-10
		0.9876	76858	6	76852	12	76864	0.00015612	0.0001514		1	2233	7.74092e-20	2233	1.54818e-19	2233	6.93321e-23	2.42647e-10
		0.9875	76893	6	76887	12	76899	0.000156049	0.0001514		1	2251	8.5958e-20	2251	1.71916e-19	2251	7.63732e-23	2.42647e-10
		0.9874	76970	6	76964	12	76976	0.000155893	0.0001514		1	2269	9.53713e-20	2269	1.90743e-19	2269	8.40646e-23	2.42647e-10
		0.9873	77031	6	77025	12	77037	0.000155769	0.0001514		1	2287	1.05729e-19	2287	2.11457e-19	2287	9.24605e-23	2.42647e-10
		0.9872	77077	6	77071	12	77083	0.000155676	0.0001514		1	2305	1.17116e-19	2305	2.34232e-19	2305	1.01619e-22	2.42647e-10
		0.9871	77126	6	77120	12	77132	0.000155577	0.0001514		1	2323	1.29627e-19	2323	2.59253e-19	2323	1.11603e-22	2.42647e-10
		0.987	77178	6	77172	12	77184	0.000155473	0.0001514		1	2341	1.43361e-19	2341	2.86723e-19	2341	1.22479e-22	2.42647e-10
		0.9869	77207	6	77201	12	77213	0.000155414	0.0001514		1	2359	1.58429e-19	2359	3.16858e-19	2359	1.34319e-22	2.42647e-10
		0.9868	77241	6	77235	12	77247	0.000155346	0.0001514		1	2377	1.74948e-19	2377	3.49895e-19	2377	1.472e-22	2.42647e-10
		0.9867	77296	6	77290	12	77302	0.000155235	0.0001514		1	2395	1.93044e-19	2395	3.86088e-19	2395	1.61206e-22	2.42647e-10
		0.9866	77328	6	77322	12	77334	0.000155171	0.0001514		1	2413	2.12855e-19	2413	4.2571e-19	2413	1.76424e-22	2.42647e-10
		0.9865	77340	6	77334	12	77346	0.000155147	0.0001514		1	2431	2.34529e-19	2431	4.69058e-19	2431	1.92949e-22	2.42647e-10
		0.9864	77377	6	77371	12	77383	0.000155073	0.0001514		1	2449	2.58225e-19	2449	5.16451e-19	2449	2.10882e-22	2.42647e-10
		0.9863	77429	6	77423	12	77435	0.000154969	0.0001514		1	2467	2.84115e-19	2467	5.68231e-19	2467	2.30333e-22	2.42647e-10
		0.9862	77450	6	77444	12	77456	0.000154927	0.0001514		1	2485	3.12384e-19	2485	6.24768e-19	2485	2.51416e-22	2.42647e-10
		0.9861	77507	6	77501	12	77513	0.000154813	0.0001514		1	2503	3.4323e-19	2503	6.86461e-19	2503	2.74255e-22	2.42647e-10
		0.986	77549	6	77543	12	77555	0.000154729	0.0001514		1	2521	3.76868e-19	2521	7.53737e-19	2521	2.98983e-22	2.42647e-10
		0.9859	77565	6	77559	12	77571	0.000154697	0.0001514		1	2539	4.13528e-19	2539	8.27055e-19	2539	3.25741e-22	2.42647e-10
		0.9858	77624	6	77618	12	77630	0.000154579	0.0001514		1	2557	4.53456e-19	2557	9.06911e-19	2557	3.54678e-22	2.42647e-10
		0.9857	77639	6	77633	12	77645	0.00015455	0.0001514		1	2575	4.96917e-19	2575	9.93834e-19	2575	3.85955e-22	2.42647e-10
		0.9856	77675	6	77669	12	77681	0.000154478	0.0001514		1	2593	5.44197e-19	2593	1.08839e-18	2593	4.19743e-22	2.42647e-10
		0.9855	77694	6	77688	12	77700	0.00015444	0.0001514		1	2611	5.95602e-19	2611	1.1912e-18	2611	4.56225e-22	2.42647e-10
		0.9854	77741	6	77735	12	77747	0.000154347	0.0001514		1	2629	6.51457e-19	2629	1.30291e-18	2629	4.95593e-22	2.42647e-10
		0.9853	77776	6	77770	12	77782	0.000154277	0.0001514		1	2647	7.12115e-19	2647	1.42423e-18	2647	5.38055e-22	2.42647e-10
		0.9852	77802	6	77796	12	77808	0.000154226	0.0001514		1	2665	7.77952e-19	2665	1.5559e-18	2665	5.83829e-22	2.42647e-10
		0.9851	77832	6	77826	12	77838	0.000154166	0.0001514		1	2683	8.49369e-19	2683	1.69874e-18	2683	6.33149e-22	2.42647e-10
		0.985	77851	6	77845	12	77857	0.000154129	0.0001514		1	2701	9.26799e-19	2701	1.8536e-18	2701	6.86263e-22	2.42647e-10
		0.9849	77899	6	77893	12	77905	0.000154034	0.0001514		1	2719	1.0107e-18	2719	2.0214e-18	2719	7.43435e-22	2.42647e-10
		0.9848	77919	6	77913	12	77925	0.000153994	0.0001514		1	2737	1.10157e-18	2737	2.20314e-18	2737	8.04946e-22	2.42647e-10
		0.9847	77984	6	77978	12	77990	0.000153866	0.0001514		1	2755	1.19993e-18	2755	2.39986e-18	2755	8.71091e-22	2.42647e-10
		0.9846	78029	6	78023	12	78035	0.000153777	0.0001514		1	2773	1.30634e-18	2773	2.61268e-18	2773	9.42187e-22	2.42647e-10
		0.9845	78059	6	78053	12	78065	0.000153718	0.0001514		1	2791	1.42141e-18	2791	2.84282e-18	2791	1.01857e-21	2.42647e-10
		0.9844	78107	6	78101	12	78113	0.000153624	0.0001514		1	2809	1.54578e-18	2809	3.09156e-18	2809	1.10059e-21	2.42647e-10
		0.9843	78127	6	78121	12	78133	0.000153584	0.0001514		1	2827	1.68013e-18	2827	3.36025e-18	2827	1.18863e-21	2.42647e-10
		0.9842	78141	6	78135	12	78147	0.000153557	0.0001514		1	2845	1.82519e-18	2845	3.65037e-18	2845	1.28308e-21	2.42647e-10
		0.9841	78179	6	78173	12	78185	0.000153482	0.0001514		1	2863	1.98173e-18	2863	3.96347e-18	2863	1.38438e-21	2.42647e-10
		0.984	78217	6	78211	12	78223	0.000153408	0.0001514		1	2881	2.1506e-18	2881	4.3012e-18	2881	1.49295e-21	2.42647e-10
		0.9839	78262	6	78256	12	78268	0.000153319	0.0001514		1	2899	2.33266e-18	2899	4.66533e-18	2899	1.60929e-21	2.42647e-10
		0.9838	78281	6	78275	12	78287	0.000153282	0.0001514		1	2917	2.52887e-18	2917	5.05774e-18	2917	1.73389e-21	2.42647e-10
		0.9837	78320	6	78314	12	78326	0.000153206	0.0001514		1	2935	2.74022e-18	2935	5.48044e-18	2935	1.86727e-21	2.42647e-10
		0.9836	78335	6	78329	12	78341	0.000153176	0.0001514		1	2953	2.96778e-18	2953	5.93555e-18	2953	2.01001e-21	2.42647e-10
		0.9835	78357	6	78351	12	78363	0.000153133	0.0001514		1	2971	3.21267e-18	2971	6.42534e-18	2971	2.16269e-21	2.42647e-10
		0.9834	78401	6	78395	12	78407	0.000153048	0.0001514		1	2989	3.47611e-18	2989	6.95222e-18	2989	2.32593e-21	2.42647e-10
		0.9833	78419	6	78413	12	78425	0.000153012	0.0001514		1	3007	3.75937e-18	3007	7.51874e-18	3007	2.50041e-21	2.42647e-10
		0.9832	78487	6	78481	12	78493	0.00015288	0.0001514		1	3025	4.06381e-18	3025	8.12762e-18	3025	2.68682e-21	2.42647e-10
		0.9831	78532	6	78526	12	78538	0.000152792	0.0001514		1	3043	4.39088e-18	3043	8.78175e-18	3043	2.88589e-21	2.42647e-10
		0.983	78550	6	78544	12	78556	0.000152757	0.0001514		1	3061	4.7421e-18	3061	9.4842e-18	3061	3.0984e-21	2.42647e-10
		0.9829	78579	6	78573	12	78585	0.000152701	0.0001514		1	3079	5.11911e-18	3079	1.02382e-17	3079	3.32518e-21	2.42647e-10
		0.9828	78594	6	78588	12	78600	0.000152672	0.0001514		1	3097	5.52363e-18	3097	1.10473e-17	3097	3.56708e-21	2.42647e-10
		0.9827	78617	6	78611	12	78623	0.000152627	0.0001514		1	3115	5.95749e-18	3115	1.1915e-17	3115	3.82503e-21	2.42647e-10
		0.9826	78647	6	78641	12	78653	0.000152569	0.0001514		1	3133	6.42262e-18	3133	1.28452e-17	3133	4.09998e-21	2.42647e-10
		0.9825	78713	6	78707	12	78719	0.000152441	0.0001514		1	3151	6.92109e-18	3151	1.38422e-17	3151	4.39295e-21	2.42647e-10
		0.9824	78741	6	78735	12	78747	0.000152387	0.0001514		1	3169	7.45508e-18	3169	1.49102e-17	3169	4.705e-21	2.42647e-10
		0.9823	78778	6	78772	12	78784	0.000152315	0.0001514		1	3187	8.02688e-18	3187	1.60538e-17	3187	5.03726e-21	2.42647e-10
		0.9822	78800	6	78794	12	78806	0.000152273	0.0001514		1	3205	8.63894e-18	3205	1.72779e-17	3205	5.39092e-21	2.42647e-10
		0.9821	78824	6	78818	12	78830	0.000152226	0.0001514		1	3223	9.29385e-18	3223	1.85877e-17	3223	5.7672e-21	2.42647e-10
		0.982	78866	6	78860	12	78872	0.000152145	0.0001514		1	3241	9.99434e-18	3241	1.99887e-17	3241	6.16744e-21	2.42647e-10
		0.9819	78885	6	78879	12	78891	0.000152109	0.0001514		1	3259	1.07433e-17	3259	2.14866e-17	3259	6.593e-21	2.42647e-10
		0.9818	78909	6	78903	12	78915	0.000152062	0.0001514		1	3277	1.15438e-17	3277	2.30876e-17	3277	7.04534e-21	2.42647e-10
		0.9817	78940	6	78934	12	78946	0.000152003	0.0001514		1	3295	1.2399e-17	3295	2.47981e-17	3295	7.52597e-21	2.42647e-10
		0.9816	78975	6	78969	12	78981	0.000151935	0.0001514		1	3313	1.33125e-17	3313	2.66249e-17	3313	8.03651e-21	2.42647e-10
		0.9815	79010	6	79004	12	79016	0.000151868	0.0001514		1	3331	1.42877e-17	3331	2.85754e-17	3331	8.57862e-21	2.42647e-10
		0.9814	79027	6	79021	12	79033	0.000151835	0.0001514		1	3349	1.53285e-17	3349	3.0657e-17	3349	9.15408e-21	2.42647e-10
		0.9813	79057	6	79051	12	79063	0.000151778	0.0001514		1	3367	1.6439e-17	3367	3.28779e-17	3367	9.76475e-21	2.42647e-10
		0.9812	79074	6	79068	12	79080	0.000151745	0.0001514		1	3385	1.76233e-17	3385	3.52465e-17	3385	1.04126e-20	2.42647e-10
		0.9811	79112	6	79106	12	79118	0.000151672	0.0001514		1	3403	1.88859e-17	3403	3.77719e-17	3403	1.10996e-20	2.42647e-10
		0.981	79125	6	79119	12	79131	0.000151647	0.0001514		1	3421	2.02317e-17	3421	4.04634e-17	3421	1.18279e-20	2.42647e-10
		0.9809	79164	6	79158	12	79170	0.000151573	0.0001514		1	3439	2.16655e-17	3439	4.3331e-17	3439	1.25999e-20	2.42647e-10
		0.9808	79197	6	79191	12	79203	0.000151509	0.0001514		1	3457	2.31926e-17	3457	4.63853e-17	3457	1.34178e-20	2.42647e-10
		0.9807	79231	6	79225	12	79237	0.000151444	0.0001514		1	3475	2.48186e-17	3475	4.96372e-17	3475	1.42841e-20	2.42647e-10
		0.9806	79254	6	79248	12	79260	0.0001514	0.0001514		1	3493	2.65493e-17	3493	5.30986e-17	3493	1.52014e-20	2.42647e-10
		0.9805	79274	7	79267	14	79281	0.000176587	0.000176587		1	3511	2.83909e-17	3511	5.67817e-17	3511	1.61725e-20	2.42647e-10
		0.9804	79328	8	79320	16	79336	0.000201674	0.000200411		1	3529	3.03497e-17	3529	6.06995e-17	3529	1.72002e-20	2.42647e-10
		0.9803	79351	8	79343	16	79359	0.000201615	0.000200411		1	3547	3.24328e-17	3547	6.48655e-17	3547	1.82874e-20	2.42647e-10
		0.9802	79365	8	79357	16	79373	0.00020158	0.000200411		1	3565	3.46471e-17	3565	6.92942e-17	3565	1.94374e-20	2.42647e-10
		0.9801	79382	8	79374	16	79390	0.000201537	0.000200411		1	3583	3.70003e-17	3583	7.40006e-17	3583	2.06532e-20	2.42647e-10
		0.98	79427	8	79419	16	79435	0.000201423	0.000200411		1	3601	3.95003e-17	3601	7.90007e-17	3601	2.19385e-20	2.42647e-10
		0.9799	79470	8	79462	16	79478	0.000201314	0.000200411		1	3619	4.21555e-17	3619	8.43111e-17	3619	2.32968e-20	2.42647e-10
		0.9798	79518	8	79510	16	79526	0.000201192	0.000200411		1	3637	4.49747e-17	3637	8.99494e-17	3637	2.47318e-20	2.42647e-10
		0.9797	79537	8	79529	16	79545	0.000201144	0.000200411		1	3655	4.79671e-17	3655	9.59341e-17	3655	2.62474e-20	2.42647e-10
		0.9796	79555	8	79547	16	79563	0.000201099	0.000200411		1	3673	5.11424e-17	3673	1.02285e-16	3673	2.78477e-20	2.42647e-10
		0.9795	79604	8	79596	16	79612	0.000200975	0.000200411		1	3691	5.45107e-17	3691	1.09021e-16	3691	2.95371e-20	2.42647e-10
		0.9794	79619	8	79611	16	79627	0.000200937	0.000200411		1	3709	5.8083e-17	3709	1.16166e-16	3709	3.132e-20	2.42647e-10
		0.9793	79643	8	79635	16	79651	0.000200876	0.000200411		1	3727	6.18703e-17	3727	1.23741e-16	3727	3.32011e-20	2.42647e-10
		0.9792	79668	8	79660	16	79676	0.000200813	0.000200411		1	3745	6.58844e-17	3745	1.31769e-16	3745	3.51853e-20	2.42647e-10
		0.9791	79697	8	79689	16	79705	0.00020074	0.000200411		1	3763	7.01379e-17	3763	1.40276e-16	3763	3.72777e-20	2.42647e-10
		0.979	79717	8	79709	16	79725	0.00020069	0.000200411		1	3781	7.46437e-17	3781	1.49287e-16	3781	3.94836e-20	2.42647e-10
		0.9789	79730	8	79722	16	79738	0.000200657	0.000200411		1	3799	7.94155e-17	3799	1.58831e-16	3799	4.18086e-20	2.42647e-10
		0.9788	79756	8	79748	16	79764	0.000200592	0.000200411		1	3817	8.44676e-17	3817	1.68935e-16	3817	4.42586e-20	2.42647e-10
		0.9787	79785	8	79777	16	79793	0.000200519	0.000200411		1	3835	8.9815e-17	3835	1.7963e-16	3835	4.68397e-20	2.42647e-10
		0.9786	79828	8	79820	16	79836	0.000200411	0.000200411		1	3853	9.54735e-17	3853	1.90947e-16	3853	4.9558e-20	2.42647e-10
		0.9785	79840	9	79831	18	79849	0.000225425	0.000225358		1	3871	1.0146e-16	3871	2.02919e-16	3871	5.24204e-20	2.42647e-10
		0.9784	79864	9	79855	18	79873	0.000225358	0.000225358		1	3889	1.07791e-16	3889	2.15581e-16	3889	5.54336e-20	2.42647e-10
		0.9783	79888	10	79878	20	79898	0.000250319	0.000248945		1	3907	1.14485e-16	3907	2.28969e-16	3907	5.86049e-20	2.42647e-10
		0.9782	79905	10	79895	20	79915	0.000250266	0.000248945		1	3925	1.21561e-16	3925	2.43122e-16	3925	6.19418e-20	2.42647e-10
		0.9781	79925	10	79915	20	79935	0.000250203	0.000248945		1	3943	1.29039e-16	3943	2.58078e-16	3943	6.54521e-20	2.42647e-10
		0.978	79934	10	79924	20	79944	0.000250175	0.000248945		1	3961	1.3694e-16	3961	2.73879e-16	3961	6.9144e-20	2.42647e-10
		0.9779	79948	10	79938	20	79958	0.000250131	0.000248945		1	3979	1.45285e-16	3979	2.9057e-16	3979	7.30259e-20	2.42647e-10
		0.9778	79983	10	79973	20	79993	0.000250022	0.000248945		1	3997	1.54098e-16	3997	3.08196e-16	3997	7.71068e-20	2.42647e-10
		0.9777	80020	10	80010	20	80030	0.000249906	0.000248945		1	4015	1.63402e-16	4015	3.26804e-16	4015	8.13959e-20	2.42647e-10
		0.9776	80054	10	80044	20	80064	0.0002498	0.000248945		1	4033	1.73223e-16	4033	3.46445e-16	4033	8.59027e-20	2.42647e-10
		0.9775	80117	10	80107	20	80127	0.000249604	0.000248945		1	4051	1.83586e-16	4051	3.67172e-16	4051	9.06373e-20	2.42647e-10
		0.9774	80142	10	80132	20	80152	0.000249526	0.000248945		1	4069	1.94519e-16	4069	3.89037e-16	4069	9.56101e-20	2.42647e-10
		0.9773	80158	10	80148	20	80168	0.000249476	0.000248945		1	4087	2.0605e-16	4087	4.121e-16	4087	1.00832e-19	2.42647e-10
		0.9772	80212	10	80202	20	80222	0.000249308	0.000248945		1	4105	2.1821e-16	4105	4.3642e-16	4105	1.06314e-19	2.42647e-10
		0.9771	80250	10	80240	20	80260	0.00024919	0.000248945		1	4123	2.31029e-16	4123	4.62058e-16	4123	1.12068e-19	2.42647e-10
		0.977	80274	10	80264	20	80284	0.000249116	0.000248945		1	4141	2.44541e-16	4141	4.89082e-16	4141	1.18107e-19	2.42647e-10
		0.9769	80286	10	80276	20	80296	0.000249078	0.000248945		1	4159	2.58779e-16	4159	5.17558e-16	4159	1.24443e-19	2.42647e-10
		0.9768	80302	10	80292	20	80312	0.000249029	0.000248945		1	4177	2.73779e-16	4177	5.47558e-16	4177	1.31089e-19	2.42647e-10
		0.9767	80316	10	80306	20	80326	0.000248985	0.000248945		1	4195	2.89578e-16	4195	5.79157e-16	4195	1.38059e-19	2.42647e-10
		0.9766	80329	10	80319	20	80339	0.000248945	0.000248945		1	4213	3.06216e-16	4213	6.12432e-16	4213	1.45367e-19	2.42647e-10
		0.9765	80350	11	80339	22	80361	0.000273765	0.000273346		1	4231	3.23733e-16	4231	6.47465e-16	4231	1.53029e-19	2.42647e-10
		0.9764	80366	11	80355	22	80377	0.00027371	0.000273346		1	4249	3.4217e-16	4249	6.8434e-16	4249	1.61059e-19	2.42647e-10
		0.9763	80387	11	80376	22	80398	0.000273639	0.000273346		1	4267	3.61573e-16	4267	7.23146e-16	4267	1.69474e-19	2.42647e-10
		0.9762	80406	11	80395	22	80417	0.000273574	0.000273346		1	4285	3.81988e-16	4285	7.63976e-16	4285	1.78291e-19	2.42647e-10
		0.9761	80426	11	80415	22	80437	0.000273506	0.000273346		1	4303	4.03462e-16	4303	8.06924e-16	4303	1.87526e-19	2.42647e-10
		0.976	80453	11	80442	22	80464	0.000273414	0.000273346		1	4321	4.26046e-16	4321	8.52093e-16	4321	1.97198e-19	2.42647e-10
		0.9759	80473	11	80462	22	80484	0.000273346	0.000273346		1	4339	4.49793e-16	4339	8.99586e-16	4339	2.07326e-19	2.42647e-10
		0.9758	80486	12	80474	24	80498	0.000298144	0.000297431		1	4357	4.74756e-16	4357	9.49513e-16	4357	2.17928e-19	2.42647e-10
		0.9757	80502	12	80490	24	80514	0.000298085	0.000297431		1	4375	5.00994e-16	4375	1.00199e-15	4375	2.29026e-19	2.42647e-10
		0.9756	80555	12	80543	24	80567	0.000297889	0.000297431		1	4393	5.28564e-16	4393	1.05713e-15	4393	2.40639e-19	2.42647e-10
		0.9755	80586	12	80574	24	80598	0.000297774	0.000297431		1	4411	5.5753e-16	4411	1.11506e-15	4411	2.52791e-19	2.42647e-10
		0.9754	80638	12	80626	24	80650	0.000297582	0.000297431		1	4429	5.87956e-16	4429	1.17591e-15	4429	2.65503e-19	2.42647e-10
		0.9753	80647	12	80635	24	80659	0.000297549	0.000297431		1	4447	6.19908e-16	4447	1.23982e-15	4447	2.78798e-19	2.42647e-10
		0.9752	80663	12	80651	24	80675	0.00029749	0.000297431		1	4465	6.53457e-16	4465	1.30691e-15	4465	2.92702e-19	2.42647e-10
		0.9751	80679	12	80667	24	80691	0.000297431	0.000297431		1	4483	6.88675e-16	4483	1.37735e-15	4483	3.07239e-19	2.42647e-10
		0.975	80716	13	80703	26	80729	0.000322065	0.000321914		1	4501	7.25639e-16	4501	1.45128e-15	4501	3.22435e-19	2.42647e-10
		0.9749	80728	13	80715	26	80741	0.000322017	0.000321914		1	4519	7.64427e-16	4519	1.52885e-15	4519	3.38317e-19	2.42647e-10
		0.9748	80754	13	80741	26	80767	0.000321914	0.000321914		1	4537	8.05123e-16	4537	1.61025e-15	4537	3.54914e-19	2.42647e-10
		0.9747	80761	14	80747	28	80775	0.000346642	0.000346106		1	4555	8.4781e-16	4555	1.69562e-15	4555	3.72255e-19	2.42647e-10
		0.9746	80782	14	80768	28	80796	0.000346552	0.000346106		1	4573	8.92579e-16	4573	1.78516e-15	4573	3.90369e-19	2.42647e-10
		0.9745	80795	14	80781	28	80809	0.000346496	0.000346106		1	4591	9.39522e-16	4591	1.87904e-15	4591	4.09288e-19	2.42647e-10
		0.9744	80820	14	80806	28	80834	0.000346389	0.000346106		1	4609	9.88735e-16	4609	1.97747e-15	4609	4.29045e-19	2.42647e-10
		0.9743	80839	14	80825	28	80853	0.000346307	0.000346106		1	4627	1.04032e-15	4627	2.08064e-15	4627	4.49673e-19	2.42647e-10
		0.9742	80848	14	80834	28	80862	0.000346269	0.000346106		1	4645	1.09438e-15	4645	2.18876e-15	4645	4.71207e-19	2.42647e-10
		0.9741	80886	14	80872	28	80900	0.000346106	0.000346106		1	4663	1.15102e-15	4663	2.30204e-15	4663	4.93683e-19	2.42647e-10
		0.974	80924	15	80909	30	80939	0.00037065	0.00037038		1	4681	1.21036e-15	4681	2.42072e-15	4681	5.17138e-19	2.42647e-10
		0.9739	80941	15	80926	30	80956	0.000370572	0.00037038		1	4699	1.27251e-15	4699	2.54503e-15	4699	5.41611e-19	2.42647e-10
		0.9738	80955	15	80940	30	80970	0.000370508	0.00037038		1	4717	1.3376e-15	4717	2.67521e-15	4717	5.67141e-19	2.42647e-10
		0.9737	80983	15	80968	30	80998	0.00037038	0.00037038		1	4735	1.40575e-15	4735	2.81151e-15	4735	5.93771e-19	2.42647e-10
		0.9736	81025	16	81009	32	81041	0.000394862	0.000392022		1	4753	1.4771e-15	4753	2.9542e-15	4753	6.21543e-19	2.42647e-10
		0.9735	81052	16	81036	32	81068	0.00039473	0.000392022		1	4771	1.55177e-15	4771	3.10354e-15	4771	6.50502e-19	2.42647e-10
		0.9734	81075	16	81059	32	81091	0.000394618	0.000392022		1	4789	1.62992e-15	4789	3.25984e-15	4789	6.80693e-19	2.42647e-10
		0.9733	81112	16	81096	32	81128	0.000394438	0.000392022		1	4807	1.71169e-15	4807	3.42337e-15	4807	7.12164e-19	2.42647e-10
		0.9732	81139	16	81123	32	81155	0.000394307	0.000392022		1	4825	1.79723e-15	4825	3.59445e-15	4825	7.44965e-19	2.42647e-10
		0.9731	81169	16	81153	32	81185	0.000394161	0.000392022		1	4843	1.8867e-15	4843	3.7734e-15	4843	7.79145e-19	2.42647e-10
		0.973	81199	16	81183	32	81215	0.000394016	0.000392022		1	4861	1.98027e-15	4861	3.96054e-15	4861	8.14758e-19	2.42647e-10
		0.9729	81216	16	81200	32	81232	0.000393933	0.000392022		1	4879	2.07811e-15	4879	4.15622e-15	4879	8.51858e-19	2.42647e-10
		0.9728	81232	16	81216	32	81248	0.000393856	0.000392022		1	4897	2.18039e-15	4897	4.36079e-15	4897	8.90502e-19	2.42647e-10
		0.9727	81238	16	81222	32	81254	0.000393827	0.000392022		1	4915	2.28731e-15	4915	4.57462e-15	4915	9.30747e-19	2.42647e-10
		0.9726	81252	16	81236	32	81268	0.000393759	0.000392022		1	4933	2.39905e-15	4933	4.7981e-15	4933	9.72653e-19	2.42647e-10
		0.9725	81271	16	81255	32	81287	0.000393667	0.000392022		1	4951	2.51581e-15	4951	5.03162e-15	4951	1.01628e-18	2.42647e-10
		0.9724	81283	16	81267	32	81299	0.000393609	0.000392022		1	4969	2.6378e-15	4969	5.2756e-15	4969	1.0617e-18	2.42647e-10
		0.9723	81308	16	81292	32	81324	0.000393488	0.000392022		1	4987	2.76523e-15	4987	5.53046e-15	4987	1.10897e-18	2.42647e-10
		0.9722	81332	16	81316	32	81348	0.000393372	0.000392022		1	5005	2.89832e-15	5005	5.79664e-15	5005	1.15817e-18	2.42647e-10
		0.9721	81347	16	81331	32	81363	0.000393299	0.000392022		1	5023	3.03731e-15	5023	6.07462e-15	5023	1.20936e-18	2.42647e-10
		0.972	81361	16	81345	32	81377	0.000393232	0.000392022		1	5041	3.18243e-15	5041	6.36486e-15	5041	1.26262e-18	2.42647e-10
		0.9719	81382	16	81366	32	81398	0.00039313	0.000392022		1	5059	3.33393e-15	5059	6.66785e-15	5059	1.31802e-18	2.42647e-10
		0.9718	81409	16	81393	32	81425	0.000393	0.000392022		1	5077	3.49206e-15	5077	6.98412e-15	5077	1.37564e-18	2.42647e-10
		0.9717	81425	16	81409	32	81441	0.000392922	0.000392022		1	5095	3.65709e-15	5095	7.31418e-15	5095	1.43556e-18	2.42647e-10
		0.9716	81439	16	81423	32	81455	0.000392855	0.000392022		1	5113	3.8293e-15	5113	7.6586e-15	5113	1.49787e-18	2.42647e-10
		0.9715	81452	16	81436	32	81468	0.000392792	0.000392022		1	5131	4.00897e-15	5131	8.01794e-15	5131	1.56265e-18	2.42647e-10
		0.9714	81474	16	81458	32	81490	0.000392686	0.000392022		1	5149	4.1964e-15	5149	8.39279e-15	5149	1.62999e-18	2.42647e-10
		0.9713	81479	16	81463	32	81495	0.000392662	0.000392022		1	5167	4.39188e-15	5167	8.78377e-15	5167	1.69997e-18	2.42647e-10
		0.9712	81505	16	81489	32	81521	0.000392537	0.000392022		1	5185	4.59575e-15	5185	9.1915e-15	5185	1.77271e-18	2.42647e-10
		0.9711	81523	16	81507	32	81539	0.00039245	0.000392022		1	5203	4.80833e-15	5203	9.61665e-15	5203	1.84829e-18	2.42647e-10
		0.971	81556	16	81540	32	81572	0.000392291	0.000392022		1	5221	5.02995e-15	5221	1.00599e-14	5221	1.92681e-18	2.42647e-10
		0.9709	81590	16	81574	32	81606	0.000392128	0.000392022		1	5239	5.26097e-15	5239	1.05219e-14	5239	2.00839e-18	2.42647e-10
		0.9708	81605	16	81589	32	81621	0.000392056	0.000392022		1	5257	5.50175e-15	5257	1.10035e-14	5257	2.09311e-18	2.42647e-10
		0.9707	81612	16	81596	32	81628	0.000392022	0.000392022		1	5275	5.75268e-15	5275	1.15054e-14	5275	2.18111e-18	2.42647e-10
		0.9706	81635	17	81618	34	81652	0.000416401	0.000415785		1	5293	6.01413e-15	5293	1.20283e-14	5293	2.27248e-18	2.42647e-10
		0.9705	81663	17	81646	34	81680	0.000416259	0.000415785		1	5311	6.28652e-15	5311	1.2573e-14	5311	2.36736e-18	2.42647e-10
		0.9704	81695	17	81678	34	81712	0.000416096	0.000415785		1	5329	6.57026e-15	5329	1.31405e-14	5329	2.46585e-18	2.42647e-10
		0.9703	81719	17	81702	34	81736	0.000415973	0.000415785		1	5347	6.86578e-15	5347	1.37316e-14	5347	2.56809e-18	2.42647e-10
		0.9702	81735	17	81718	34	81752	0.000415892	0.000415785		1	5365	7.17354e-15	5365	1.43471e-14	5365	2.6742e-18	2.42647e-10
		0.9701	81751	17	81734	34	81768	0.000415811	0.000415785		1	5383	7.49399e-15	5383	1.4988e-14	5383	2.78432e-18	2.42647e-10
		0.97	81756	17	81739	34	81773	0.000415785	0.000415785		1	5401	7.82761e-15	5401	1.56552e-14	5401	2.89858e-18	2.42647e-10
		0.9699	81796	18	81778	36	81814	0.000440022	0.000437562		1	5419	8.1749e-15	5419	1.63498e-14	5419	3.01713e-18	2.42647e-10
		0.9698	81818	18	81800	36	81836	0.000439904	0.000437562		1	5437	8.53637e-15	5437	1.70727e-14	5437	3.1401e-18	2.42647e-10
		0.9697	81832	18	81814	36	81850	0.000439829	0.000437562		1	5455	8.91255e-15	5455	1.78251e-14	5455	3.26766e-18	2.42647e-10
		0.9696	81846	18	81828	36	81864	0.000439754	0.000437562		1	5473	9.30398e-15	5473	1.8608e-14	5473	3.39996e-18	2.42647e-10
		0.9695	81858	18	81840	36	81876	0.000439689	0.000437562		1	5491	9.71124e-15	5491	1.94225e-14	5491	3.53715e-18	2.42647e-10
		0.9694	81871	18	81853	36	81889	0.000439619	0.000437562		1	5509	1.01349e-14	5509	2.02698e-14	5509	3.6794e-18	2.42647e-10
		0.9693	81905	18	81887	36	81923	0.000439437	0.000437562		1	5527	1.05756e-14	5527	2.11511e-14	5527	3.82688e-18	2.42647e-10
		0.9692	81923	18	81905	36	81941	0.000439341	0.000437562		1	5545	1.10339e-14	5545	2.20677e-14	5545	3.97976e-18	2.42647e-10
		0.9691	81961	18	81943	36	81979	0.000439137	0.000437562		1	5563	1.15105e-14	5563	2.30209e-14	5563	4.13822e-18	2.42647e-10
		0.969	81977	18	81959	36	81995	0.000439051	0.000437562		1	5581	1.2006e-14	5581	2.4012e-14	5581	4.30245e-18	2.42647e-10
		0.9689	81986	18	81968	36	82004	0.000439003	0.000437562		1	5599	1.25211e-14	5599	2.50423e-14	5599	4.47263e-18	2.42647e-10
		0.9688	82027	18	82009	36	82045	0.000438784	0.000437562		1	5617	1.30566e-14	5617	2.61133e-14	5617	4.64897e-18	2.42647e-10
		0.9687	82032	18	82014	36	82050	0.000438757	0.000437562		1	5635	1.36132e-14	5635	2.72265e-14	5635	4.83167e-18	2.42647e-10
		0.9686	82059	18	82041	36	82077	0.000438613	0.000437562		1	5653	1.41916e-14	5653	2.83833e-14	5653	5.02092e-18	2.42647e-10
		0.9685	82073	18	82055	36	82091	0.000438538	0.000437562		1	5671	1.47927e-14	5671	2.95854e-14	5671	5.21696e-18	2.42647e-10
		0.9684	82095	18	82077	36	82113	0.00043842	0.000437562		1	5689	1.54171e-14	5689	3.08343e-14	5689	5.41999e-18	2.42647e-10
		0.9683	82114	18	82096	36	82132	0.000438319	0.000437562		1	5707	1.60659e-14	5707	3.21318e-14	5707	5.63024e-18	2.42647e-10
		0.9682	82120	18	82102	36	82138	0.000438287	0.000437562		1	5725	1.67397e-14	5725	3.34795e-14	5725	5.84794e-18	2.42647e-10
		0.9681	82125	18	82107	36	82143	0.00043826	0.000437562		1	5743	1.74396e-14	5743	3.48792e-14	5743	6.07334e-18	2.42647e-10
		0.968	82144	18	82126	36	82162	0.000438159	0.000437562		1	5761	1.81664e-14	5761	3.63328e-14	5761	6.30668e-18	2.42647e-10
		0.9679	82150	18	82132	36	82168	0.000438127	0.000437562		1	5779	1.89211e-14	5779	3.78422e-14	5779	6.54822e-18	2.42647e-10
		0.9678	82171	18	82153	36	82189	0.000438015	0.000437562		1	5797	1.97046e-14	5797	3.94092e-14	5797	6.79821e-18	2.42647e-10
		0.9677	82184	18	82166	36	82202	0.000437946	0.000437562		1	5815	2.0518e-14	5815	4.1036e-14	5815	7.05693e-18	2.42647e-10
		0.9676	82221	18	82203	36	82239	0.000437749	0.000437562		1	5833	2.13623e-14	5833	4.27246e-14	5833	7.32464e-18	2.42647e-10
		0.9675	82243	18	82225	36	82261	0.000437631	0.000437562		1	5851	2.22386e-14	5851	4.44772e-14	5851	7.60164e-18	2.42647e-10
		0.9674	82256	18	82238	36	82274	0.000437562	0.000437562		1	5869	2.3148e-14	5869	4.6296e-14	5869	7.88822e-18	2.42647e-10
		0.9673	82290	19	82271	38	82309	0.000461675	0.00045897		1	5887	2.40916e-14	5887	4.81832e-14	5887	8.18467e-18	2.42647e-10
		0.9672	82311	19	82292	38	82330	0.000461557	0.00045897		1	5905	2.50706e-14	5905	5.01412e-14	5905	8.49131e-18	2.42647e-10
		0.9671	82329	19	82310	38	82348	0.000461456	0.00045897		1	5923	2.60862e-14	5923	5.21724e-14	5923	8.80845e-18	2.42647e-10
		0.967	82335	19	82316	38	82354	0.000461423	0.00045897		1	5941	2.71397e-14	5941	5.42795e-14	5941	9.13642e-18	2.42647e-10
		0.9669	82341	19	82322	38	82360	0.000461389	0.00045897		1	5959	2.82324e-14	5959	5.64648e-14	5959	9.47555e-18	2.42647e-10
		0.9668	82364	19	82345	38	82383	0.00046126	0.00045897		1	5977	2.93656e-14	5977	5.87311e-14	5977	9.82619e-18	2.42647e-10
		0.9667	82374	19	82355	38	82393	0.000461204	0.00045897		1	5995	3.05406e-14	5995	6.10812e-14	5995	1.01887e-17	2.42647e-10
		0.9666	82401	19	82382	38	82420	0.000461053	0.00045897		1	6013	3.17589e-14	6013	6.35178e-14	6013	1.05634e-17	2.42647e-10
		0.9665	82424	19	82405	38	82443	0.000460925	0.00045897		1	6031	3.3022e-14	6031	6.60439e-14	6031	1.09507e-17	2.42647e-10
		0.9664	82443	19	82424	38	82462	0.000460818	0.00045897		1	6049	3.43313e-14	6049	6.86625e-14	6049	1.1351e-17	2.42647e-10
		0.9663	82492	19	82473	38	82511	0.000460545	0.00045897		1	6067	3.56883e-14	6067	7.13767e-14	6067	1.17647e-17	2.42647e-10
		0.9662	82507	19	82488	38	82526	0.000460461	0.00045897		1	6085	3.70948e-14	6085	7.41896e-14	6085	1.21922e-17	2.42647e-10
		0.9661	82526	19	82507	38	82545	0.000460355	0.00045897		1	6103	3.85523e-14	6103	7.71046e-14	6103	1.26339e-17	2.42647e-10
		0.966	82540	19	82521	38	82559	0.000460277	0.00045897		1	6121	4.00625e-14	6121	8.0125e-14	6121	1.30902e-17	2.42647e-10
		0.9659	82567	19	82548	38	82586	0.000460126	0.00045897		1	6139	4.16272e-14	6139	8.32544e-14	6139	1.35616e-17	2.42647e-10
		0.9658	82592	19	82573	38	82611	0.000459987	0.00045897		1	6157	4.32481e-14	6157	8.64962e-14	6157	1.40484e-17	2.42647e-10
		0.9657	82601	19	82582	38	82620	0.000459937	0.00045897		1	6175	4.49272e-14	6175	8.98543e-14	6175	1.45513e-17	2.42647e-10
		0.9656	82623	19	82604	38	82642	0.000459815	0.00045897		1	6193	4.66662e-14	6193	9.33324e-14	6193	1.50706e-17	2.42647e-10
		0.9655	82633	19	82614	38	82652	0.000459759	0.00045897		1	6211	4.84672e-14	6211	9.69345e-14	6211	1.56069e-17	2.42647e-10
		0.9654	82645	19	82626	38	82664	0.000459692	0.00045897		1	6229	5.03323e-14	6229	1.00665e-13	6229	1.61606e-17	2.42647e-10
		0.9653	82651	19	82632	38	82670	0.000459659	0.00045897		1	6247	5.22633e-14	6247	1.04527e-13	6247	1.67323e-17	2.42647e-10
		0.9652	82670	19	82651	38	82689	0.000459553	0.00045897		1	6265	5.42626e-14	6265	1.08525e-13	6265	1.73225e-17	2.42647e-10
		0.9651	82675	19	82656	38	82694	0.000459525	0.00045897		1	6283	5.63324e-14	6283	1.12665e-13	6283	1.79317e-17	2.42647e-10
		0.965	82692	19	82673	38	82711	0.000459431	0.00045897		1	6301	5.84748e-14	6301	1.1695e-13	6301	1.85605e-17	2.42647e-10
		0.9649	82701	19	82682	38	82720	0.000459381	0.00045897		1	6319	6.06922e-14	6319	1.21384e-13	6319	1.92094e-17	2.42647e-10
		0.9648	82755	19	82736	38	82774	0.000459081	0.00045897		1	6337	6.2987e-14	6337	1.25974e-13	6337	1.98791e-17	2.42647e-10
		0.9647	82759	19	82740	38	82778	0.000459059	0.00045897		1	6355	6.53617e-14	6355	1.30723e-13	6355	2.05702e-17	2.42647e-10
		0.9646	82766	19	82747	38	82785	0.00045902	0.00045897		1	6373	6.78189e-14	6373	1.35638e-13	6373	2.12832e-17	2.42647e-10
		0.9645	82775	19	82756	38	82794	0.00045897	0.00045897		1	6391	7.03611e-14	6391	1.40722e-13	6391	2.20188e-17	2.42647e-10
		0.9644	82797	20	82777	40	82817	0.000482993	0.00048223		1	6409	7.2991e-14	6409	1.45982e-13	6409	2.27777e-17	2.42647e-10
		0.9643	82817	20	82797	40	82837	0.000482876	0.00048223		1	6427	7.57115e-14	6427	1.51423e-13	6427	2.35604e-17	2.42647e-10
		0.9642	82827	20	82807	40	82847	0.000482818	0.00048223		1	6445	7.85253e-14	6445	1.57051e-13	6445	2.43678e-17	2.42647e-10
		0.9641	82841	20	82821	40	82861	0.000482736	0.00048223		1	6463	8.14354e-14	6463	1.62871e-13	6463	2.52005e-17	2.42647e-10
		0.964	82843	20	82823	40	82863	0.000482724	0.00048223		1	6481	8.44448e-14	6481	1.6889e-13	6481	2.60592e-17	2.42647e-10
		0.9639	82846	20	82826	40	82866	0.000482707	0.00048223		1	6499	8.75566e-14	6499	1.75113e-13	6499	2.69446e-17	2.42647e-10
		0.9638	82872	20	82852	40	82892	0.000482556	0.00048223		1	6517	9.07739e-14	6517	1.81548e-13	6517	2.78576e-17	2.42647e-10
		0.9637	82875	20	82855	40	82895	0.000482538	0.00048223		1	6535	9.41002e-14	6535	1.882e-13	6535	2.87988e-17	2.42647e-10
		0.9636	82882	20	82862	40	82902	0.000482497	0.00048223		1	6553	9.75386e-14	6553	1.95077e-13	6553	2.97692e-17	2.42647e-10
		0.9635	82898	20	82878	40	82918	0.000482404	0.00048223		1	6571	1.01093e-13	6571	2.02186e-13	6571	3.07694e-17	2.42647e-10
		0.9634	82908	20	82888	40	82928	0.000482346	0.00048223		1	6589	1.04766e-13	6589	2.09532e-13	6589	3.18003e-17	2.42647e-10
		0.9633	82928	20	82908	40	82948	0.00048223	0.00048223		1	6607	1.08562e-13	6607	2.17125e-13	6607	3.28629e-17	2.42647e-10
		0.9632	82930	21	82909	42	82951	0.000506323	0.000506323		1	6625	1.12485e-13	6625	2.24971e-13	6625	3.39579e-17	2.42647e-10
		0.9631	82966	23	82943	46	82989	0.00055429	0.00055419		1	6643	1.16539e-13	6643	2.33078e-13	6643	3.50862e-17	2.42647e-10
		0.963	82981	23	82958	46	83004	0.00055419	0.00055419		1	6661	1.20727e-13	6661	2.41454e-13	6661	3.62489e-17	2.42647e-10
		0.9629	83002	24	82978	48	83026	0.000578132	0.000578014		1	6679	1.25054e-13	6679	2.50107e-13	6679	3.74468e-17	2.42647e-10
		0.9628	83019	24	82995	48	83043	0.000578014	0.000578014		1	6697	1.29523e-13	6697	2.59046e-13	6697	3.86809e-17	2.42647e-10
		0.9627	83043	25	83018	50	83068	0.000601917	0.000601612		1	6715	1.34139e-13	6715	2.68279e-13	6715	3.99522e-17	2.42647e-10
		0.9626	83047	25	83022	50	83072	0.000601888	0.000601612		1	6733	1.38907e-13	6733	2.77815e-13	6733	4.12617e-17	2.42647e-10
		0.9625	83085	25	83060	50	83110	0.000601612	0.000601612		1	6751	1.43832e-13	6751	2.87663e-13	6751	4.26104e-17	2.42647e-10
		0.9624	83113	26	83087	52	83139	0.000625459	0.000625459		1	6769	1.48916e-13	6769	2.97833e-13	6769	4.39995e-17	2.42647e-10
		0.9623	83121	27	83094	54	83148	0.000649444	0.000648766		1	6787	1.54167e-13	6787	3.08333e-13	6787	4.543e-17	2.42647e-10
		0.9622	83129	27	83102	54	83156	0.000649382	0.000648766		1	6805	1.59587e-13	6805	3.19175e-13	6805	4.6903e-17	2.42647e-10
		0.9621	83135	27	83108	54	83162	0.000649335	0.000648766		1	6823	1.65184e-13	6823	3.30368e-13	6823	4.84197e-17	2.42647e-10
		0.962	83180	27	83153	54	83207	0.000648984	0.000648766		1	6841	1.70961e-13	6841	3.41922e-13	6841	4.99812e-17	2.42647e-10
		0.9619	83201	27	83174	54	83228	0.00064882	0.000648766		1	6859	1.76924e-13	6859	3.53848e-13	6859	5.15888e-17	2.42647e-10
		0.9618	83208	27	83181	54	83235	0.000648766	0.000648766		1	6877	1.83079e-13	6877	3.66157e-13	6877	5.32437e-17	2.42647e-10
		0.9617	83219	28	83191	56	83247	0.000672697	0.000671624		1	6895	1.8943e-13	6895	3.78861e-13	6895	5.49472e-17	2.42647e-10
		0.9616	83235	28	83207	56	83263	0.000672568	0.000671624		1	6913	1.95985e-13	6913	3.9197e-13	6913	5.67005e-17	2.42647e-10
		0.9615	83252	28	83224	56	83280	0.00067243	0.000671624		1	6931	2.02749e-13	6931	4.05498e-13	6931	5.85049e-17	2.42647e-10
		0.9614	83270	28	83242	56	83298	0.000672285	0.000671624		1	6949	2.09727e-13	6949	4.19455e-13	6949	6.03619e-17	2.42647e-10
		0.9613	83283	28	83255	56	83311	0.00067218	0.000671624		1	6967	2.16927e-13	6967	4.33854e-13	6967	6.22728e-17	2.42647e-10
		0.9612	83301	28	83273	56	83329	0.000672035	0.000671624		1	6985	2.24355e-13	6985	4.48709e-13	6985	6.4239e-17	2.42647e-10
		0.9611	83305	28	83277	56	83333	0.000672003	0.000671624		1	7003	2.32016e-13	7003	4.64033e-13	7003	6.6262e-17	2.42647e-10
		0.961	83320	28	83292	56	83348	0.000671882	0.000671624		1	7021	2.39919e-13	7021	4.79838e-13	7021	6.83432e-17	2.42647e-10
		0.9609	83338	28	83310	56	83366	0.000671737	0.000671624		1	7039	2.48069e-13	7039	4.96139e-13	7039	7.04843e-17	2.42647e-10
		0.9608	83352	28	83324	56	83380	0.000671624	0.000671624		1	7057	2.56475e-13	7057	5.1295e-13	7057	7.26867e-17	2.42647e-10
		0.9607	83357	29	83328	58	83386	0.00069556	0.000695169		1	7075	2.65143e-13	7075	5.30285e-13	7075	7.4952e-17	2.42647e-10
		0.9606	83373	29	83344	58	83402	0.000695427	0.000695169		1	7093	2.7408e-13	7093	5.48161e-13	7093	7.72819e-17	2.42647e-10
		0.9605	83376	29	83347	58	83405	0.000695402	0.000695169		1	7111	2.83295e-13	7111	5.66591e-13	7111	7.96781e-17	2.42647e-10
		0.9604	83387	29	83358	58	83416	0.00069531	0.000695169		1	7129	2.92796e-13	7129	5.85592e-13	7129	8.21422e-17	2.42647e-10
		0.9603	83400	29	83371	58	83429	0.000695202	0.000695169		1	7147	3.0259e-13	7147	6.05179e-13	7147	8.4676e-17	2.42647e-10
		0.9602	83404	29	83375	58	83433	0.000695169	0.000695169		1	7165	3.12685e-13	7165	6.2537e-13	7165	8.72813e-17	2.42647e-10
		0.9601	83416	30	83386	60	83446	0.000719028	0.000717369		1	7183	3.23091e-13	7183	6.46182e-13	7183	8.99599e-17	2.42647e-10
		0.96	83422	30	83392	60	83452	0.000718976	0.000717369		1	7201	3.33816e-13	7201	6.67631e-13	7201	9.27137e-17	2.42647e-10
		0.9599	83442	30	83412	60	83472	0.000718804	0.000717369		1	7219	3.44868e-13	7219	6.89737e-13	7219	9.55446e-17	2.42647e-10
		0.9598	83449	30	83419	60	83479	0.000718744	0.000717369		1	7237	3.56258e-13	7237	7.12516e-13	7237	9.84546e-17	2.42647e-10
		0.9597	83458	30	83428	60	83488	0.000718666	0.000717369		1	7255	3.67994e-13	7255	7.35988e-13	7255	1.01446e-16	2.42647e-10
		0.9596	83471	30	83441	60	83501	0.000718554	0.000717369		1	7273	3.80086e-13	7273	7.60173e-13	7273	1.0452e-16	2.42647e-10
		0.9595	83479	30	83449	60	83509	0.000718485	0.000717369		1	7291	3.92544e-13	7291	7.85089e-13	7291	1.07679e-16	2.42647e-10
		0.9594	83494	30	83464	60	83524	0.000718356	0.000717369		1	7309	4.05379e-13	7309	8.10757e-13	7309	1.10926e-16	2.42647e-10
		0.9593	83529	30	83499	60	83559	0.000718056	0.000717369		1	7327	4.18599e-13	7327	8.37199e-13	7327	1.14262e-16	2.42647e-10
		0.9592	83541	30	83511	60	83571	0.000717952	0.000717369		1	7345	4.32217e-13	7345	8.64435e-13	7345	1.1769e-16	2.42647e-10
		0.9591	83553	30	83523	60	83583	0.000717849	0.000717369		1	7363	4.46243e-13	7363	8.92487e-13	7363	1.21212e-16	2.42647e-10
		0.959	83574	30	83544	60	83604	0.000717669	0.000717369		1	7381	4.60688e-13	7381	9.21377e-13	7381	1.24831e-16	2.42647e-10
		0.9589	83585	30	83555	60	83615	0.000717575	0.000717369		1	7399	4.75564e-13	7399	9.51129e-13	7399	1.28548e-16	2.42647e-10
		0.9588	83589	30	83559	60	83619	0.00071754	0.000717369		1	7417	4.90883e-13	7417	9.81765e-13	7417	1.32367e-16	2.42647e-10
		0.9587	83599	30	83569	60	83629	0.000717454	0.000717369		1	7435	5.06655e-13	7435	1.01331e-12	7435	1.36289e-16	2.42647e-10
		0.9586	83609	30	83579	60	83639	0.000717369	0.000717369		1	7453	5.22895e-13	7453	1.04579e-12	7453	1.40318e-16	2.42647e-10
		0.9585	83616	31	83585	62	83647	0.00074121	0.000739345		1	7471	5.39614e-13	7471	1.07923e-12	7471	1.44456e-16	2.42647e-10
		0.9584	83627	31	83596	62	83658	0.000741113	0.000739345		1	7489	5.56826e-13	7489	1.11365e-12	7489	1.48705e-16	2.42647e-10
		0.9583	83640	31	83609	62	83671	0.000740997	0.000739345		1	7507	5.74543e-13	7507	1.14909e-12	7507	1.53069e-16	2.42647e-10
		0.9582	83645	31	83614	62	83676	0.000740953	0.000739345		1	7525	5.92779e-13	7525	1.18556e-12	7525	1.57549e-16	2.42647e-10
		0.9581	83661	31	83630	62	83692	0.000740812	0.000739345		1	7543	6.11549e-13	7543	1.2231e-12	7543	1.6215e-16	2.42647e-10
		0.958	83668	31	83637	62	83699	0.00074075	0.000739345		1	7561	6.30866e-13	7561	1.26173e-12	7561	1.66874e-16	2.42647e-10
		0.9579	83687	31	83656	62	83718	0.000740581	0.000739345		1	7579	6.50745e-13	7579	1.30149e-12	7579	1.71723e-16	2.42647e-10
		0.9578	83691	31	83660	62	83722	0.000740546	0.000739345		1	7597	6.71201e-13	7597	1.3424e-12	7597	1.76702e-16	2.42647e-10
		0.9577	83707	31	83676	62	83738	0.000740405	0.000739345		1	7615	6.92249e-13	7615	1.3845e-12	7615	1.81812e-16	2.42647e-10
		0.9576	83720	31	83689	62	83751	0.00074029	0.000739345		1	7633	7.13906e-13	7633	1.42781e-12	7633	1.87058e-16	2.42647e-10
		0.9575	83729	31	83698	62	83760	0.00074021	0.000739345		1	7651	7.36186e-13	7651	1.47237e-12	7651	1.92442e-16	2.42647e-10
		0.9574	83757	31	83726	62	83788	0.000739963	0.000739345		1	7669	7.59107e-13	7669	1.51821e-12	7669	1.97968e-16	2.42647e-10
		0.9573	83779	31	83748	62	83810	0.000739769	0.000739345		1	7687	7.82686e-13	7687	1.56537e-12	7687	2.03639e-16	2.42647e-10
		0.9572	83798	31	83767	62	83829	0.000739601	0.000739345		1	7705	8.06939e-13	7705	1.61388e-12	7705	2.09458e-16	2.42647e-10
		0.9571	83803	31	83772	62	83834	0.000739557	0.000739345		1	7723	8.31884e-13	7723	1.66377e-12	7723	2.1543e-16	2.42647e-10
		0.957	83820	31	83789	62	83851	0.000739407	0.000739345		1	7741	8.5754e-13	7741	1.71508e-12	7741	2.21558e-16	2.42647e-10
		0.9569	83827	31	83796	62	83858	0.000739345	0.000739345		1	7759	8.83924e-13	7759	1.76785e-12	7759	2.27845e-16	2.42647e-10
		0.9568	83833	32	83801	64	83865	0.000763131	0.000762086		1	7777	9.11057e-13	7777	1.82211e-12	7777	2.34295e-16	2.42647e-10
		0.9567	83842	32	83810	64	83874	0.000763049	0.000762086		1	7795	9.38956e-13	7795	1.87791e-12	7795	2.40912e-16	2.42647e-10
		0.9566	83859	32	83827	64	83891	0.000762895	0.000762086		1	7813	9.67643e-13	7813	1.93529e-12	7813	2.47701e-16	2.42647e-10
		0.9565	83884	32	83852	64	83916	0.000762667	0.000762086		1	7831	9.97137e-13	7831	1.99427e-12	7831	2.54664e-16	2.42647e-10
		0.9564	83886	32	83854	64	83918	0.000762649	0.000762086		1	7849	1.02746e-12	7849	2.05492e-12	7849	2.61806e-16	2.42647e-10
		0.9563	83893	32	83861	64	83925	0.000762586	0.000762086		1	7867	1.05863e-12	7867	2.11726e-12	7867	2.69132e-16	2.42647e-10
		0.9562	83927	32	83895	64	83959	0.000762277	0.000762086		1	7885	1.09067e-12	7885	2.18135e-12	7885	2.76645e-16	2.42647e-10
		0.9561	83932	32	83900	64	83964	0.000762231	0.000762086		1	7903	1.12361e-12	7903	2.24722e-12	7903	2.8435e-16	2.42647e-10
		0.956	83936	32	83904	64	83968	0.000762195	0.000762086		1	7921	1.15746e-12	7921	2.31492e-12	7921	2.92252e-16	2.42647e-10
		0.9559	83948	32	83916	64	83980	0.000762086	0.000762086		1	7939	1.19225e-12	7939	2.38451e-12	7939	3.00354e-16	2.42647e-10
		0.9558	83976	33	83943	66	84009	0.00078563	0.000777449		1	7957	1.22801e-12	7957	2.45602e-12	7957	3.08662e-16	2.42647e-10
		0.9557	83990	33	83957	66	84023	0.000785499	0.000777449		1	7975	1.26475e-12	7975	2.52951e-12	7975	3.1718e-16	2.42647e-10
		0.9556	83994	33	83961	66	84027	0.000785462	0.000777449		1	7993	1.30251e-12	7993	2.60502e-12	7993	3.25913e-16	2.42647e-10
		0.9555	83998	33	83965	66	84031	0.000785424	0.000777449		1	8011	1.3413e-12	8011	2.68261e-12	8011	3.34866e-16	2.42647e-10
		0.9554	84001	33	83968	66	84034	0.000785396	0.000777449		1	8029	1.38116e-12	8029	2.76233e-12	8029	3.44044e-16	2.42647e-10
		0.9553	84012	33	83979	66	84045	0.000785294	0.000777449		1	8047	1.42211e-12	8047	2.84423e-12	8047	3.53452e-16	2.42647e-10
		0.9552	84033	33	84000	66	84066	0.000785097	0.000777449		1	8065	1.46418e-12	8065	2.92837e-12	8065	3.63096e-16	2.42647e-10
		0.9551	84044	33	84011	66	84077	0.000784995	0.000777449		1	8083	1.5074e-12	8083	3.0148e-12	8083	3.7298e-16	2.42647e-10
		0.955	84051	33	84018	66	84084	0.000784929	0.000777449		1	8101	1.55179e-12	8101	3.10358e-12	8101	3.8311e-16	2.42647e-10
		0.9549	84064	33	84031	66	84097	0.000784808	0.000777449		1	8119	1.59738e-12	8119	3.19477e-12	8119	3.93493e-16	2.42647e-10
		0.9548	84075	33	84042	66	84108	0.000784705	0.000777449		1	8137	1.64421e-12	8137	3.28843e-12	8137	4.04132e-16	2.42647e-10
		0.9547	84081	33	84048	66	84114	0.000784649	0.000777449		1	8155	1.69231e-12	8155	3.38461e-12	8155	4.15035e-16	2.42647e-10
		0.9546	84093	33	84060	66	84126	0.000784537	0.000777449		1	8173	1.7417e-12	8173	3.48339e-12	8173	4.26207e-16	2.42647e-10
		0.9545	84101	33	84068	66	84134	0.000784463	0.000777449		1	8191	1.79241e-12	8191	3.58483e-12	8191	4.37655e-16	2.42647e-10
		0.9544	84123	33	84090	66	84156	0.000784258	0.000777449		1	8209	1.84449e-12	8209	3.68899e-12	8209	4.49383e-16	2.42647e-10
		0.9543	84130	33	84097	66	84163	0.000784193	0.000777449		1	8227	1.89797e-12	8227	3.79593e-12	8227	4.61399e-16	2.42647e-10
		0.9542	84137	33	84104	66	84170	0.000784127	0.000777449		1	8245	1.95287e-12	8245	3.90573e-12	8245	4.73709e-16	2.42647e-10
		0.9541	84149	33	84116	66	84182	0.000784016	0.000777449		1	8263	2.00923e-12	8263	4.01846e-12	8263	4.8632e-16	2.42647e-10
		0.954	84151	33	84118	66	84184	0.000783997	0.000777449		1	8281	2.06709e-12	8281	4.13419e-12	8281	4.99238e-16	2.42647e-10
		0.9539	84167	33	84134	66	84200	0.000783848	0.000777449		1	8299	2.12649e-12	8299	4.25298e-12	8299	5.12469e-16	2.42647e-10
		0.9538	84176	33	84143	66	84209	0.000783764	0.000777449		1	8317	2.18746e-12	8317	4.37492e-12	8317	5.26022e-16	2.42647e-10
		0.9537	84191	33	84158	66	84224	0.000783625	0.000777449		1	8335	2.25004e-12	8335	4.50009e-12	8335	5.39902e-16	2.42647e-10
		0.9536	84194	33	84161	66	84227	0.000783597	0.000777449		1	8353	2.31427e-12	8353	4.62855e-12	8353	5.54118e-16	2.42647e-10
		0.9535	84203	33	84170	66	84236	0.000783513	0.000777449		1	8371	2.38019e-12	8371	4.76039e-12	8371	5.68676e-16	2.42647e-10
		0.9534	84223	33	84190	66	84256	0.000783327	0.000777449		1	8389	2.44784e-12	8389	4.89569e-12	8389	5.83584e-16	2.42647e-10
		0.9533	84242	33	84209	66	84275	0.00078315	0.000777449		1	8407	2.51727e-12	8407	5.03453e-12	8407	5.9885e-16	2.42647e-10
		0.9532	84267	33	84234	66	84300	0.000782918	0.000777449		1	8425	2.5885e-12	8425	5.177e-12	8425	6.14481e-16	2.42647e-10
		0.9531	84272	33	84239	66	84305	0.000782872	0.000777449		1	8443	2.66159e-12	8443	5.32319e-12	8443	6.30485e-16	2.42647e-10
		0.953	84275	33	84242	66	84308	0.000782844	0.000777449		1	8461	2.73659e-12	8461	5.47318e-12	8461	6.46871e-16	2.42647e-10
		0.9529	84290	33	84257	66	84323	0.000782705	0.000777449		1	8479	2.81353e-12	8479	5.62706e-12	8479	6.63647e-16	2.42647e-10
		0.9528	84324	33	84291	66	84357	0.000782389	0.000777449		1	8497	2.89247e-12	8497	5.78493e-12	8497	6.8082e-16	2.42647e-10
		0.9527	84336	33	84303	66	84369	0.000782278	0.000777449		1	8515	2.97344e-12	8515	5.94688e-12	8515	6.98401e-16	2.42647e-10
		0.9526	84342	33	84309	66	84375	0.000782222	0.000777449		1	8533	3.0565e-12	8533	6.11301e-12	8533	7.16396e-16	2.42647e-10
		0.9525	84347	33	84314	66	84380	0.000782176	0.000777449		1	8551	3.14171e-12	8551	6.28341e-12	8551	7.34816e-16	2.42647e-10
		0.9524	84360	33	84327	66	84393	0.000782055	0.000777449		1	8569	3.2291e-12	8569	6.45819e-12	8569	7.5367e-16	2.42647e-10
		0.9523	84369	33	84336	66	84402	0.000781972	0.000777449		1	8587	3.31873e-12	8587	6.63745e-12	8587	7.72966e-16	2.42647e-10
		0.9522	84376	33	84343	66	84409	0.000781907	0.000777449		1	8605	3.41065e-12	8605	6.8213e-12	8605	7.92714e-16	2.42647e-10
		0.9521	84386	33	84353	66	84419	0.000781815	0.000777449		1	8623	3.50492e-12	8623	7.00984e-12	8623	8.12923e-16	2.42647e-10
		0.952	84387	33	84354	66	84420	0.000781805	0.000777449		1	8641	3.60159e-12	8641	7.20318e-12	8641	8.33604e-16	2.42647e-10
		0.9519	84396	33	84363	66	84429	0.000781722	0.000777449		1	8659	3.70071e-12	8659	7.40143e-12	8659	8.54767e-16	2.42647e-10
		0.9518	84414	33	84381	66	84447	0.000781555	0.000777449		1	8677	3.80235e-12	8677	7.60471e-12	8677	8.76421e-16	2.42647e-10
		0.9517	84419	33	84386	66	84452	0.000781509	0.000777449		1	8695	3.90657e-12	8695	7.81313e-12	8695	8.98577e-16	2.42647e-10
		0.9516	84431	33	84398	66	84464	0.000781398	0.000777449		1	8713	4.01341e-12	8713	8.02682e-12	8713	9.21246e-16	2.42647e-10
		0.9515	84445	33	84412	66	84478	0.000781268	0.000777449		1	8731	4.12295e-12	8731	8.24589e-12	8731	9.44438e-16	2.42647e-10
		0.9514	84450	33	84417	66	84483	0.000781222	0.000777449		1	8749	4.23524e-12	8749	8.47047e-12	8749	9.68165e-16	2.42647e-10
		0.9513	84455	33	84422	66	84488	0.000781176	0.000777449		1	8767	4.35035e-12	8767	8.70069e-12	8767	9.92436e-16	2.42647e-10
		0.9512	84479	33	84446	66	84512	0.000780954	0.000777449		1	8785	4.46834e-12	8785	8.93667e-12	8785	1.01727e-15	2.42647e-10
		0.9511	84502	33	84469	66	84535	0.000780742	0.000777449		1	8803	4.58928e-12	8803	9.17856e-12	8803	1.04266e-15	2.42647e-10
		0.951	84508	33	84475	66	84541	0.000780686	0.000777449		1	8821	4.71323e-12	8821	9.42647e-12	8821	1.06864e-15	2.42647e-10
		0.9509	84516	33	84483	66	84549	0.000780612	0.000777449		1	8839	4.84028e-12	8839	9.68055e-12	8839	1.09521e-15	2.42647e-10
		0.9508	84527	33	84494	66	84560	0.000780511	0.000777449		1	8857	4.97047e-12	8857	9.94095e-12	8857	1.12238e-15	2.42647e-10
		0.9507	84552	33	84519	66	84585	0.00078028	0.000777449		1	8875	5.1039e-12	8875	1.02078e-11	8875	1.15017e-15	2.42647e-10
		0.9506	84569	33	84536	66	84602	0.000780123	0.000777449		1	8893	5.24062e-12	8893	1.04812e-11	8893	1.1786e-15	2.42647e-10
		0.9505	84581	33	84548	66	84614	0.000780013	0.000777449		1	8911	5.38072e-12	8911	1.07614e-11	8911	1.20766e-15	2.42647e-10
		0.9504	84589	33	84556	66	84622	0.000779939	0.000777449		1	8929	5.52427e-12	8929	1.10485e-11	8929	1.23738e-15	2.42647e-10
		0.9503	84596	33	84563	66	84629	0.000779875	0.000777449		1	8947	5.67135e-12	8947	1.13427e-11	8947	1.26777e-15	2.42647e-10
		0.9502	84604	33	84571	66	84637	0.000779801	0.000777449		1	8965	5.82204e-12	8965	1.16441e-11	8965	1.29884e-15	2.42647e-10
		0.9501	84636	33	84603	66	84669	0.000779506	0.000777449		1	8983	5.97642e-12	8983	1.19528e-11	8983	1.33061e-15	2.42647e-10
		0.95	84664	33	84631	66	84697	0.000779248	0.000777449		1	9001	6.13457e-12	9001	1.22691e-11	9001	1.36309e-15	2.42647e-10
		0.9499	84670	33	84637	66	84703	0.000779193	0.000777449		1	9019	6.29658e-12	9019	1.25932e-11	9019	1.39629e-15	2.42647e-10
		0.9498	84693	33	84660	66	84726	0.000778982	0.000777449		1	9037	6.46252e-12	9037	1.2925e-11	9037	1.43024e-15	2.42647e-10
		0.9497	84697	33	84664	66	84730	0.000778945	0.000777449		1	9055	6.6325e-12	9055	1.3265e-11	9055	1.46494e-15	2.42647e-10
		0.9496	84702	33	84669	66	84735	0.000778899	0.000777449		1	9073	6.8066e-12	9073	1.36132e-11	9073	1.50041e-15	2.42647e-10
		0.9495	84734	33	84701	66	84767	0.000778605	0.000777449		1	9091	6.98491e-12	9091	1.39698e-11	9091	1.53667e-15	2.42647e-10
		0.9494	84744	33	84711	66	84777	0.000778513	0.000777449		1	9109	7.16753e-12	9109	1.43351e-11	9109	1.57372e-15	2.42647e-10
		0.9493	84748	33	84715	66	84781	0.000778476	0.000777449		1	9127	7.35454e-12	9127	1.47091e-11	9127	1.6116e-15	2.42647e-10
		0.9492	84752	33	84719	66	84785	0.00077844	0.000777449		1	9145	7.54605e-12	9145	1.50921e-11	9145	1.65031e-15	2.42647e-10
		0.9491	84761	33	84728	66	84794	0.000778357	0.000777449		1	9163	7.74216e-12	9163	1.54843e-11	9163	1.68987e-15	2.42647e-10
		0.949	84764	33	84731	66	84797	0.000778329	0.000777449		1	9181	7.94296e-12	9181	1.58859e-11	9181	1.7303e-15	2.42647e-10
		0.9489	84770	33	84737	66	84803	0.000778274	0.000777449		1	9199	8.14857e-12	9199	1.62971e-11	9199	1.77162e-15	2.42647e-10
		0.9488	84827	33	84794	66	84860	0.000777752	0.000777449		1	9217	8.35907e-12	9217	1.67181e-11	9217	1.81384e-15	2.42647e-10
		0.9487	84839	33	84806	66	84872	0.000777642	0.000777449		1	9235	8.57459e-12	9235	1.71492e-11	9235	1.85698e-15	2.42647e-10
		0.9486	84858	33	84825	66	84891	0.000777468	0.000777449		1	9253	8.79523e-12	9253	1.75905e-11	9253	1.90106e-15	2.42647e-10
		0.9485	84860	33	84827	66	84893	0.000777449	0.000777449		1	9271	9.0211e-12	9271	1.80422e-11	9271	1.94609e-15	2.42647e-10
		0.9484	84871	34	84837	68	84905	0.000800895	0.000800631		1	9289	9.25232e-12	9289	1.85046e-11	9289	1.9921e-15	2.42647e-10
		0.9483	84881	34	84847	68	84915	0.000800801	0.000800631		1	9307	9.489e-12	9307	1.8978e-11	9307	2.03911e-15	2.42647e-10
		0.9482	84884	34	84850	68	84918	0.000800773	0.000800631		1	9325	9.73125e-12	9325	1.94625e-11	9325	2.08713e-15	2.42647e-10
		0.9481	84893	34	84859	68	84927	0.000800688	0.000800631		1	9343	9.97921e-12	9343	1.99584e-11	9343	2.13619e-15	2.42647e-10
		0.948	84899	34	84865	68	84933	0.000800631	0.000800631		1	9361	1.0233e-11	9361	2.0466e-11	9361	2.1863e-15	2.42647e-10
		0.9479	84906	35	84871	70	84941	0.000824101	0.00081997		1	9379	1.04927e-11	9379	2.09854e-11	9379	2.23749e-15	2.42647e-10
		0.9478	84923	35	84888	70	84958	0.000823937	0.00081997		1	9397	1.07585e-11	9397	2.1517e-11	9397	2.28978e-15	2.42647e-10
		0.9477	84938	35	84903	70	84973	0.000823791	0.00081997		1	9415	1.10305e-11	9415	2.20611e-11	9415	2.34318e-15	2.42647e-10
		0.9476	84961	35	84926	70	84996	0.000823568	0.00081997		1	9433	1.13089e-11	9433	2.26177e-11	9433	2.39773e-15	2.42647e-10
		0.9475	84976	35	84941	70	85011	0.000823423	0.00081997		1	9451	1.15937e-11	9451	2.31874e-11	9451	2.45343e-15	2.42647e-10
		0.9474	84986	35	84951	70	85021	0.000823326	0.00081997		1	9469	1.18851e-11	9469	2.37702e-11	9469	2.51032e-15	2.42647e-10
		0.9473	84992	35	84957	70	85027	0.000823268	0.00081997		1	9487	1.21833e-11	9487	2.43666e-11	9487	2.56842e-15	2.42647e-10
		0.9472	85005	35	84970	70	85040	0.000823142	0.00081997		1	9505	1.24884e-11	9505	2.49768e-11	9505	2.62775e-15	2.42647e-10
		0.9471	85009	35	84974	70	85044	0.000823103	0.00081997		1	9523	1.28005e-11	9523	2.5601e-11	9523	2.68833e-15	2.42647e-10
		0.947	85015	35	84980	70	85050	0.000823045	0.00081997		1	9541	1.31198e-11	9541	2.62396e-11	9541	2.75019e-15	2.42647e-10
		0.9469	85018	35	84983	70	85053	0.000823016	0.00081997		1	9559	1.34464e-11	9559	2.68929e-11	9559	2.81336e-15	2.42647e-10
		0.9468	85027	35	84992	70	85062	0.000822929	0.00081997		1	9577	1.37806e-11	9577	2.75612e-11	9577	2.87785e-15	2.42647e-10
		0.9467	85035	35	85000	70	85070	0.000822852	0.00081997		1	9595	1.41224e-11	9595	2.82447e-11	9595	2.94369e-15	2.42647e-10
		0.9466	85040	35	85005	70	85075	0.000822803	0.00081997		1	9613	1.4472e-11	9613	2.8944e-11	9613	3.01092e-15	2.42647e-10
		0.9465	85051	35	85016	70	85086	0.000822697	0.00081997		1	9631	1.48296e-11	9631	2.96591e-11	9631	3.07955e-15	2.42647e-10
		0.9464	85055	35	85020	70	85090	0.000822658	0.00081997		1	9649	1.51953e-11	9649	3.03906e-11	9649	3.14961e-15	2.42647e-10
		0.9463	85068	35	85033	70	85103	0.000822533	0.00081997		1	9667	1.55693e-11	9667	3.11386e-11	9667	3.22113e-15	2.42647e-10
		0.9462	85074	35	85039	70	85109	0.000822475	0.00081997		1	9685	1.59518e-11	9685	3.19037e-11	9685	3.29413e-15	2.42647e-10
		0.9461	85079	35	85044	70	85114	0.000822426	0.00081997		1	9703	1.6343e-11	9703	3.2686e-11	9703	3.36865e-15	2.42647e-10
		0.946	85081	35	85046	70	85116	0.000822407	0.00081997		1	9721	1.6743e-11	9721	3.34861e-11	9721	3.44472e-15	2.42647e-10
		0.9459	85090	35	85055	70	85125	0.00082232	0.00081997		1	9739	1.71521e-11	9739	3.43042e-11	9739	3.52235e-15	2.42647e-10
		0.9458	85096	35	85061	70	85131	0.000822262	0.00081997		1	9757	1.75703e-11	9757	3.51407e-11	9757	3.60159e-15	2.42647e-10
		0.9457	85103	35	85068	70	85138	0.000822195	0.00081997		1	9775	1.7998e-11	9775	3.5996e-11	9775	3.68246e-15	2.42647e-10
		0.9456	85108	35	85073	70	85143	0.000822146	0.00081997		1	9793	1.84353e-11	9793	3.68705e-11	9793	3.76499e-15	2.42647e-10
		0.9455	85116	35	85081	70	85151	0.000822069	0.00081997		1	9811	1.88823e-11	9811	3.77646e-11	9811	3.84921e-15	2.42647e-10
		0.9454	85120	35	85085	70	85155	0.00082203	0.00081997		1	9829	1.93393e-11	9829	3.86787e-11	9829	3.93516e-15	2.42647e-10
		0.9453	85122	35	85087	70	85157	0.000822011	0.00081997		1	9847	1.98066e-11	9847	3.96131e-11	9847	4.02286e-15	2.42647e-10
		0.9452	85157	35	85122	70	85192	0.000821673	0.00081997		1	9865	2.02842e-11	9865	4.05684e-11	9865	4.11235e-15	2.42647e-10
		0.9451	85163	35	85128	70	85198	0.000821616	0.00081997		1	9883	2.07724e-11	9883	4.15449e-11	9883	4.20367e-15	2.42647e-10
		0.945	85177	35	85142	70	85212	0.000821481	0.00081997		1	9901	2.12715e-11	9901	4.2543e-11	9901	4.29684e-15	2.42647e-10
		0.9449	85180	35	85145	70	85215	0.000821452	0.00081997		1	9919	2.17816e-11	9919	4.35633e-11	9919	4.3919e-15	2.42647e-10
		0.9448	85194	35	85159	70	85229	0.000821317	0.00081997		1	9937	2.23031e-11	9937	4.46061e-11	9937	4.48889e-15	2.42647e-10
		0.9447	85208	35	85173	70	85243	0.000821182	0.00081997		1	9955	2.2836e-11	9955	4.56719e-11	9955	4.58784e-15	2.42647e-10
		0.9446	85224	35	85189	70	85259	0.000821028	0.00081997		1	9973	2.33806e-11	9973	4.67612e-11	9973	4.68878e-15	2.42647e-10
		0.9445	85237	35	85202	70	85272	0.000820903	0.00081997		1	9991	2.39372e-11	9991	4.78745e-11	9991	4.79176e-15	2.42647e-10
		0.9444	85242	35	85207	70	85277	0.000820854	0.00081997		1	10009	2.45061e-11	10009	4.90121e-11	10009	4.89681e-15	2.42647e-10
		0.9443	85273	35	85238	70	85308	0.000820556	0.00081997		1	10027	2.50874e-11	10027	5.01747e-11	10027	5.00396e-15	2.42647e-10
		0.9442	85274	35	85239	70	85309	0.000820546	0.00081997		1	10045	2.56814e-11	10045	5.13627e-11	10045	5.11326e-15	2.42647e-10
		0.9441	85329	35	85294	70	85364	0.000820018	0.00081997		1	10063	2.62883e-11	10063	5.25766e-11	10063	5.22475e-15	2.42647e-10
		0.944	85334	35	85299	70	85369	0.00081997	0.00081997		1	10081	2.69085e-11	10081	5.3817e-11	10081	5.33846e-15	2.42647e-10
		0.9439	85352	36	85316	72	85388	0.00084321	0.000842973		1	10099	2.75422e-11	10099	5.50843e-11	10099	5.45443e-15	2.42647e-10
		0.9438	85356	36	85320	72	85392	0.00084317	0.000842973		1	10117	2.81896e-11	10117	5.63792e-11	10117	5.57272e-15	2.42647e-10
		0.9437	85358	36	85322	72	85394	0.000843151	0.000842973		1	10135	2.8851e-11	10135	5.77021e-11	10135	5.69335e-15	2.42647e-10
		0.9436	85374	36	85338	72	85410	0.000842993	0.000842973		1	10153	2.95268e-11	10153	5.90536e-11	10153	5.81637e-15	2.42647e-10
		0.9435	85376	36	85340	72	85412	0.000842973	0.000842973		1	10171	3.02171e-11	10171	6.04343e-11	10171	5.94182e-15	2.42647e-10
		0.9434	85384	37	85347	74	85421	0.000866298	0.000865841		1	10189	3.09224e-11	10189	6.18447e-11	10189	6.06975e-15	2.42647e-10
		0.9433	85408	37	85371	74	85445	0.000866054	0.000865841		1	10207	3.16428e-11	10207	6.32855e-11	10207	6.20021e-15	2.42647e-10
		0.9432	85422	37	85385	74	85459	0.000865912	0.000865841		1	10225	3.23786e-11	10225	6.47572e-11	10225	6.33323e-15	2.42647e-10
		0.943	85424	37	85387	74	85461	0.000865892	0.000865841		1	10243	3.31302e-11	10243	6.62605e-11	10243	6.46886e-15	2.42647e-10
		0.9429	85429	37	85392	74	85466	0.000865841	0.000865841		1	10261	3.3898e-11	10261	6.77959e-11	10261	6.60715e-15	2.42647e-10
		0.9428	85434	38	85396	76	85472	0.00088918	0.000887923		1	10279	3.46821e-11	10279	6.93642e-11	10279	6.74814e-15	2.42647e-10
		0.9427	85441	38	85403	76	85479	0.000889107	0.000887923		1	10297	3.54829e-11	10297	7.09658e-11	10297	6.89189e-15	2.42647e-10
		0.9426	85452	38	85414	76	85490	0.000888993	0.000887923		1	10315	3.63008e-11	10315	7.26016e-11	10315	7.03845e-15	2.42647e-10
		0.9425	85460	38	85422	76	85498	0.00088891	0.000887923		1	10333	3.7136e-11	10333	7.42721e-11	10333	7.18785e-15	2.42647e-10
		0.9424	85474	38	85436	76	85512	0.000888764	0.000887923		1	10351	3.7989e-11	10351	7.5978e-11	10351	7.34016e-15	2.42647e-10
		0.9423	85480	38	85442	76	85518	0.000888702	0.000887923		1	10369	3.886e-11	10369	7.772e-11	10369	7.49542e-15	2.42647e-10
		0.9422	85491	38	85453	76	85529	0.000888587	0.000887923		1	10387	3.97495e-11	10387	7.94989e-11	10387	7.65369e-15	2.42647e-10
		0.9421	85497	38	85459	76	85535	0.000888525	0.000887923		1	10405	4.06577e-11	10405	8.13153e-11	10405	7.81502e-15	2.42647e-10
		0.942	85500	38	85462	76	85538	0.000888494	0.000887923		1	10423	4.1585e-11	10423	8.317e-11	10423	7.97946e-15	2.42647e-10
		0.9419	85508	38	85470	76	85546	0.000888411	0.000887923		1	10441	4.25318e-11	10441	8.50636e-11	10441	8.14707e-15	2.42647e-10
		0.9418	85525	38	85487	76	85563	0.000888234	0.000887923		1	10459	4.34985e-11	10459	8.6997e-11	10459	8.31791e-15	2.42647e-10
		0.9417	85533	38	85495	76	85571	0.000888151	0.000887923		1	10477	4.44854e-11	10477	8.89709e-11	10477	8.49202e-15	2.42647e-10
		0.9416	85544	38	85506	76	85582	0.000888037	0.000887923		1	10495	4.5493e-11	10495	9.0986e-11	10495	8.66946e-15	2.42647e-10
		0.9415	85555	38	85517	76	85593	0.000887923	0.000887923		1	10513	4.65216e-11	10513	9.30433e-11	10513	8.85031e-15	2.42647e-10
		0.9414	85563	39	85524	78	85602	0.000911194	0.000910502		1	10531	4.75717e-11	10531	9.51434e-11	10531	9.0346e-15	2.42647e-10
		0.9413	85568	39	85529	78	85607	0.00091114	0.000910502		1	10549	4.86436e-11	10549	9.72872e-11	10549	9.22241e-15	2.42647e-10
		0.9412	85572	39	85533	78	85611	0.000911098	0.000910502		1	10567	4.97378e-11	10567	9.94755e-11	10567	9.41379e-15	2.42647e-10
		0.9411	85584	39	85545	78	85623	0.00091097	0.000910502		1	10585	5.08546e-11	10585	1.01709e-10	10585	9.60881e-15	2.42647e-10
		0.941	85592	39	85553	78	85631	0.000910885	0.000910502		1	10603	5.19946e-11	10603	1.03989e-10	10603	9.80752e-15	2.42647e-10
[truncated: 9,733 more rows]

## Sheet: Single Results Table
	Single Table Summary of All Results
[truncated: 37 more rows]
