# Supplementary material for: Understanding the dimorphic lifestyles of human gastric pathogen Helicobacter pylori using the SWATH-based proteomics approach
Source: Sci Rep. 2016 May 25;6:26784. doi: 10.1038/srep26784 (PMC4879699; doi:10.1038/srep26784)
Supplement: Supplementary Information [file srep26784-s7.xls]

## Sheet: Normalized
Row	Index	Peak Name	m/z	Ret. Time	Group	Use	NCTC Spiral 1	NCTC Spiral 2	NCTC Spiral 3	NCTC Coccoid 1	NCTC Coccoid 2	NCTC Coccoid 3
1	1	gi|4155718.VIALKGEPAIAEPVLLGITR.+3	687.421	37.96	gi|4155718	TRUE	19538.2	19769.8	6176.21	1.63938e+06	1.68378e+06	1.72858e+06
2	2	gi|4155718.VLLEDVIDPITNEILLYADTLIDEEGAK.+3	1038.88	65.47	gi|4155718	TRUE	125489	121542	109954	158245	153243	133452
3	3	gi|4155718.TIATWDPYNTPIIADFK.+2	983.501	43.56	gi|4155718	TRUE	135588	125369	118433	117127	113062	112708
4	4	gi|4155718.TPTDLEVPNLLLLQR.+2	861.494	42.69	gi|4155718	TRUE	198634	189151	179519	247507	244418	276287
5	5	gi|4155718.GEPAIAEPVLLGITR.+2	768.443	38.1	gi|4155718	TRUE	409938	407975	422901	100808	103201	106787
6	6	gi|4155718.LMELGAPEIIVR.+2	670.884	36.25	gi|4155718	TRUE	226947	233884	253476	312016	311492	310194
7	7	gi|4155718.VLLEDVIDPITNEILLYADTLIDEEGAKK.+3	1081.58	64.27	gi|4155718	TRUE	7547.56	8095.82	7331.15	18191.9	14632.7	15494
8	8	gi|4155718.GLFAVVADDN[Dea]GR.+2	617.807	31.68	gi|4155718	TRUE	5104.52	4845.25	7261.47	235186	16462.7	220027
9	9	gi|4155718.EVLLDMLTQLDK.+2	709.384	46.62	gi|4155718	TRUE	196178	198476	181109	6305.12	13071	17816.6
10	10	gi|4155718.IIDTWTEVNDR.+2	681.338	28.34	gi|4155718	TRUE	123501	139696	138505	418044	415744	409696
11	11	gi|4154502.IALQNAVSVSSLLLTTEATVHEIKEEK.+4	731.655	44.03	gi|4154502	TRUE	416332	103075	99641.2	2.95199e+06	2.95882e+06	160189
12	12	gi|4154502.GYLSPYFVTNAEK.+2	744.872	33.02	gi|4154502	TRUE	4.11389e+06	3.56022e+06	2.75801e+06	5.22055e+06	5.13885e+06	4.5966e+06
13	13	gi|4154502.IVIDKDNTTIVDGK.+3	510.951	22.56	gi|4154502	TRUE	978170	1.09698e+06	1.18976e+06	1.53548e+06	1.53452e+06	1.51261e+06
14	14	gi|4154502.AAEAIINELKK.+3	400.571	25.79	gi|4154502	TRUE	524989	592745	605228	850840	854535	827534
15	15	gi|4154502.NLLFEGVR.+2	474.269	31.59	gi|4154502	TRUE	405309	481494	554916	2.57375e+06	2.69778e+06	2.54654e+06
16	16	gi|4154502.VGYEIIMR.+2	490.765	29.23	gi|4154502	TRUE	3.26352e+06	3.32396e+06	3.48095e+06	255132	264563	245748
17	17	gi|4154502.EIELSC[CAM]PVANMGAQLVK.+2	929.974	36.16	gi|4154502	TRUE	1.17731e+06	949560	50143.5	853416	802054	814032
18	18	gi|4154502.MTAQLDNAYILLTDKK.+3	613.329	34.47	gi|4154502	TRUE	1.11979e+06	1.07943e+06	1.1788e+06	692955	707402	721262
19	19	gi|4154502.EGIIDPLKVER.+3	423.579	28.63	gi|4154502	TRUE	1.33731e+06	1.4769e+06	1.64903e+06	3.1897e+06	3.2408e+06	3.12214e+06
20	20	gi|4154502.ISSMKDILPLLEK.+3	496.29	38.01	gi|4154502	TRUE	864058	811877	814543	2.32257e+06	2.35796e+06	2.57406e+06
21	21	gi|7674029.TFLMPVEDVFSIAGR.+2	841.435	47.66	gi|7674029	TRUE	5.3108e+06	4.15838e+06	2.8048e+06	2.65788e+06	2.56017e+06	2.33241e+06
22	22	gi|7674029.VGDEVEIVGIR.+2	593.327	29.62	gi|7674029	TRUE	217550	248192	271893	53023.6	46892.8	54658.3
23	23	gi|7674029.VGDEVEIVGIRATQK[AAS].+3	547.305	26.34	gi|7674029	TRUE	2.78132e+06	2.7463e+06	2.55544e+06	3.36785e+06	3.28382e+06	3.22063e+06
24	24	gi|7674029.TVGAGVVSNIIE.+2	579.822	33.94	gi|7674029	TRUE	1.07214e+06	1.07367e+06	1.04103e+06	2.44038e+06	2.5538e+06	2.49362e+06
25	25	gi|7674029.ITVELISPVALELGTK.+2	842	43.38	gi|7674029	TRUE	5.91988e+06	5.28891e+06	4.5688e+06	7.81631e+06	7.81339e+06	8.18668e+06
26	26	gi|7674029.ELLSAYEFPGDDTPIVAGSALR.+2	1161.09	41.53	gi|7674029	TRUE	1946.2	40503.4	40969.7	32676	35329.3	33263.5
27	27	gi|7674029.ELLSAYEFPGDDTPI[1Me]VAGSALR.+2	1168.09	42.18	gi|7674029	TRUE	789905	663902	331287	1.50938e+06	1.17498e+06	1.37621e+06
28	28	gi|7674029.ELLSAYEFPGDDTPIVAGSALR[1Me].+2	1168.09	42.18	gi|7674029	TRUE	788680	663902	330422	1.50938e+06	1.17498e+06	1.37654e+06
29	29	gi|7674029.ELEKGEAGDNVGVLLR.+3	566.972	27.47	gi|7674029	TRUE	550555	654642	596410	1.90935e+06	1.91183e+06	1.88091e+06
30	30	gi|7674029.[PGQ]-QVGVPHIVVFLNK.+2	716.919	39.91	gi|7674029	TRUE	1.01889e+06	947102	900261	453199	466863	488362
31	31	gi|9789751.VIDFLAAEFK.+2	576.819	39.89	gi|9789751	TRUE	1.91417e+06	1.90312e+06	1.79041e+06	636852	614092	650830
32	32	gi|9789751.FDLQGIAPAPR.+2	592.825	31.22	gi|9789751	TRUE	1.1094e+06	1.23913e+06	1.27777e+06	521066	545286	538678
33	33	gi|9789751.EAGTIAGLNVLR.+2	607.349	32.15	gi|9789751	TRUE	1.73793e+06	1.98156e+06	1.76182e+06	4.16015e+06	4.33744e+06	4.30015e+06
34	34	gi|9789751.IINEPTSAALAYGLDKK.+3	602	29.01	gi|9789751	TRUE	318454	300486	310329	491379	498022	489994
35	35	gi|9789751.IINEPTSAALAYGLDK.+2	838.449	31.83	gi|9789751	TRUE	528726	490018	450385	61716	54559.3	59244.7
36	36	gi|9789751.DVLLLDVTPLSLGIETLGGVMTK.+3	795.45	60.7	gi|9789751	TRUE	749810	737989	736738	100350	95311.7	98810.9
37	37	gi|9789751.SLGKFDLQGIAPAPR.+3	523.963	32.12	gi|9789751	TRUE	7126.97	10113.1	4966.04	619764	626458	637375
38	38	gi|9789751.IMGLMFNEDK.+2	599.286	33.58	gi|9789751	TRUE	112886	122780	125207	9033.71	7025.86	8839.1
39	39	gi|9789751.AKFESLTEDLVEETISK.+3	647.002	37.87	gi|9789751	TRUE	17407.2	910.291	9224.2	5094.92	5700.49	10381.5
40	40	gi|9789751.IVDRN[Dea]GAC[CAM]AIEISGK.+3	535.275	22.26	gi|9789751	TRUE	263608	280957	321783	651152	657025	644069
41	41	gi|57014163.SIKEDVQFADSR.+3	465.568	22.43	gi|57014163	TRUE	893410	1.12957e+06	1.26253e+06	2.03179e+06	2.08171e+06	1.95572e+06
42	42	gi|57014163.VSLAQLFSIF.+2	562.821	60.73	gi|57014163	TRUE	997538	988726	1.02723e+06	890184	886336	886772
43	43	gi|57014163.YTINPAIAHGISEYVGSVEVGK.+3	768.734	38.96	gi|57014163	TRUE	898847	871654	785145	258160	279918	270134
44	44	gi|57014163.VADLVLWSPAFFGVKPN.+2	930.506	48.64	gi|57014163	TRUE	1.4732e+06	1.18031e+06	1.04194e+06	42642.2	42383.7	43250.7
45	45	gi|57014163.LGDTDLIAEVEHDYTIYGEELK.+3	841.743	46.36	gi|57014163	TRUE	721521	761790	680305	689859	708254	652081
46	46	gi|57014163.IRPQTIAAEDTLHDMGIFSITSSDSQAMGR.+4	812.897	38.02	gi|57014163	TRUE	1.38738e+06	1.42746e+06	1.24052e+06	666216	643721	699731
47	47	gi|57014163.TMHTFHTEGAGGGHAPDIIK.+4	520.004	20.78	gi|57014163	TRUE	460752	404322	500273	168985	167361	165223
48	48	gi|57014163.YTIN[Dea]PAIAHGISEYVGSVEVGK.+3	769.062	38.96	gi|57014163	TRUE	198061	197350	193372	66374	90287.4	73571.9
49	49	gi|57014163.[AAR]-GNASNDASLADQIEAGAIGFK.+2	1039.01	38.44	gi|57014163	TRUE	321220	50381.2	292391	323953	313985	340291
50	50	gi|57014163.LGDTDLIAEVEHDYTIYGEELKFGGGK.+4	743.116	46.42	gi|57014163	TRUE	7225.23	3250.92	4696.86	218853	205570	180419
51	51	gi|6919881.YDVEEIPSDLLEK.+2	775.385	36.74	gi|6919881	TRUE	440907	459779	464802	365618	372600	383415
52	52	gi|6919881.MEFPEPVIHIAVEPK.+3	579.308	35.73	gi|6919881	TRUE	105548	105049	124946	98115.5	95509.9	102178
53	53	gi|6919881.YLGGEELDIEEIKK.+3	545.954	27.27	gi|6919881	TRUE	827.626	2810.66	51375.6	44810.8	10072	2126.54
54	54	gi|6919881.IMTDPFVGQLTFVR.+2	812.432	41.81	gi|6919881	TRUE	404829	373808	311697	188511	190052	182875
55	55	gi|6919881.AANPVLLEPMMK.+2	657.351	33.64	gi|6919881	TRUE	76126.2	80927.8	80042.9	62192.1	65966.7	61236.5
56	56	gi|6919881.IGANFYNVENQIK.+2	755.388	32.04	gi|6919881	TRUE	2621.15	3897.94	1140.64	5835.31	4496.83	7241.36
57	57	gi|6919881.IVNAFVPLVEMFGYSTDLR.+3	724.378	55.34	gi|6919881	TRUE	624661	607803	646202	461591	447357	433641
58	58	gi|6919881.GVQTLLDAVIDYLPAPTEVVDIK.+3	823.788	57.39	gi|6919881	TRUE	1.23434e+06	1.14573e+06	937582	262648	271734	273478
59	59	gi|6919881.SSDDGEFAGLAFK.+2	672.309	32.88	gi|6919881	TRUE	140203	165825	168398	250863	252248	242274
60	60	gi|6919881.VEAEIGQPQVAFR.+2	722.383	27.94	gi|6919881	TRUE	494359	494181	480571	62215.1	59509.6	56116.1
61	61	gi|9910636.LEEISSVIEEK.+2	638.338	28.9	gi|9910636	TRUE	540752	680643	609568	169970	112776	159100
62	62	gi|9910636.AIDALVPIGR.+2	512.811	31.48	gi|9910636	TRUE	1.72797e+06	1.90903e+06	2.10202e+06	6.54942e+06	6.64578e+06	6.41138e+06
63	63	gi|9910636.VVDFEEQLHPFLEAK.+3	600.977	36.62	gi|9910636	TRUE	590246	569709	595363	793042	800677	797251
64	64	gi|9910636.HALI[1Me]VYDDLSK.+2	644.351	28.7	gi|9910636	TRUE	474231	468487	427549	183767	190100	194285
65	65	gi|9910636.SQLKLEEISSVIEEK.+3	577.984	33.39	gi|9910636	TRUE	80054.7	88578.2	117493	1.79496e+06	1.87903e+06	1.98685e+06
66	66	gi|9910636.VLNALGEPIDGKGEIETNEFSLIEQK.+3	948.494	37.31	gi|9910636	TRUE	136817	116357	109911	377539	394928	417547
67	67	gi|9910636.GFLDSVSVK.+2	476.261	30.33	gi|9910636	TRUE	360302	401552	396706	932617	921646	904575
68	68	gi|9910636.HALIVYDDLSK.+2	637.343	26.82	gi|9910636	TRUE	2069.82	3391.4	3964.94	873.52	3572.59	7927.71
69	69	gi|9910636.LDLAQYR.+2	439.74	25.48	gi|9910636	TRUE	148614	177357	195390	822816	886873	833774
70	70	gi|9910636.ELQAFTQFASDLDEASKK.+3	676.669	38.29	gi|9910636	TRUE	170001	162355	173356	348432	349354	374391
71	71	gi|4154555.VMLIELMDR.+2	560.299	39.15	gi|4154555	TRUE	134942	137083	139197	38342	45286	47833.1
72	72	gi|4154555.IIEDSLELAK.+2	565.819	27.92	gi|4154555	TRUE	6297.42	12308.4	16934.6	40833.6	38423	40186.9
73	73	gi|4154555.FAILTGGEDTAYK.+2	693.351	29.57	gi|4154555	TRUE	1598.82	645.621	2765.13	3718.46	5367.98	773.735
74	74	gi|4154555.AMVLDQEESQLR.+2	709.851	27.72	gi|4154555	TRUE	2001.86	3221.61	3325.35	4635.6	2846.12	6541.19
75	75	gi|4154555.FEDPNLTPLEVFDR.+2	846.417	40.93	gi|4154555	TRUE	29561.5	999.111	516.476	62654.5	4774.48	8515.77
76	76	gi|4154555.ANPTLALSAETGGK.+2	665.354	24.7	gi|4154555	TRUE	46104.2	46162.5	56541.1	206678	202077	196822
77	77	gi|4154555.IEAGNIYINKPTTGAIVLR.+3	681.725	30.71	gi|4154555	TRUE	27777.6	27891	28249.2	55730.4	56123.4	59478.2
78	78	gi|4154555.DALIYLPSK.+2	510.292	31.05	gi|4154555	TRUE	49542	62649.7	64210.9	264273	267623	262736
79	79	gi|4154555.VIYKPSSLSSVTGYK.+3	543.635	26.6	gi|4154555	TRUE	3212.07	14719.2	20263.1	56103.1	61835.6	33968.5
80	80	gi|4154555.MHNAPILELYPEIDGR.+3	623.317	35.71	gi|4154555	TRUE	54229	66465.8	75826.8	14292.6	21439.1	17340.4
81	81	gi|9789741.LEPETLLDEVR.+2	657.351	35.68	gi|9789741	TRUE	231517	247415	244161	97035.2	96138	94908.3
82	82	gi|9789741.ILEIEGLPDIK.+2	620.363	37.36	gi|9789741	TRUE	291680	341833	309140	87081.1	88345	106490
83	83	gi|9789741.GVPVAYVGDVVGTGSSR.+2	810.423	30.85	gi|9789741	TRUE	173984	176516	164824	144236	133028	132862
84	84	gi|9789741.VYLGSAELGAAC[CAM]ALLGR.+2	860.956	40.89	gi|9789741	TRUE	195288	192545	204415	164617	164046	178018
85	85	gi|9789741.DLVNAIPYYAIK.+2	690.382	37.98	gi|9789741	TRUE	291412	286175	305020	83883.1	86201.3	83412.9
86	86	gi|9789741.MDEQELINEGYYAIFGAAGAR.+3	773.364	48.96	gi|9789741	TRUE	51244	51662	58551.7	14767	15162.7	13202.1
87	87	gi|9789741.LNKEPMIEYLK.+3	459.92	26.12	gi|9789741	TRUE	21283	22288.3	27575.1	19849.5	26625.3	27577.8
88	88	gi|9789741.LIDEMIASGYEDKETLKK.+4	521.521	28.02	gi|9789741	TRUE	75738.2	77888.2	102150	40047.3	31115.6	28548.4
89	89	gi|9789741.MEQAFELSDASAER.+2	792.354	27.79	gi|9789741	TRUE	65480.1	82026.2	80427.3	17947.3	16595.5	15315.9
90	90	gi|9789741.FDAPFVLQSFC[CAM]HTAAYPKPSDVSLHATLPGFITQR.+5	784.598	40.71	gi|9789741	TRUE	10241.7	750.956	272.356	5968.76	9157.54	2982.91
91	91	gi|4154717.GVIDSEDLPLNVSR.+2	757.396	32.25	gi|4154717	TRUE	303279	325591	307741	285470	275710	276693
92	92	gi|4154717.VFITDDDKELLPSYLR.+3	642.007	37.23	gi|4154717	TRUE	230038	237976	255035	140460	140560	153637
93	93	gi|4154717.SIYYLLGENLDLLK.+2	827.459	46.86	gi|4154717	TRUE	315431	329698	277811	292934	322749	335921
94	94	gi|4154717.YSEHIPFPIFLTYTDTK.+3	691.351	42.34	gi|4154717	TRUE	374581	365717	390689	16164.3	14021.3	15039.6
95	95	gi|4154717.GLNTTPSIH[AAS]LSFDSQK.+2	885.955	35.5	gi|4154717	TRUE	166745	175348	179214	19615.7	17910.6	13640.5
96	96	gi|4154717.ELISNASDALDKLNYLMLTDEK.+3	832.756	43.86	gi|4154717	TRUE	715.352	46434.1	41469.7	2609.39	14827.6	370.607
97	97	gi|4154717.AFEENLKDEIK.+3	445.898	25.94	gi|4154717	TRUE	3486.44	8843.67	565.996	9986.47	12045	13966.2
98	98	gi|4154717.WEIDSVVK.+2	488.261	31.74	gi|4154717	TRUE	9160.69	11015.6	12271	5159.31	5865.69	15643.7
99	99	gi|4154717.APFDLFR.+2	433.232	35.83	gi|4154717	TRUE	196116	216664	208938	116832	128108	115159
100	100	gi|4154717.SNQEYTFQTEINQLLDLMIHSLYSNK.+3	1043.85	63.93	gi|4154717	TRUE	781.724	7977.74	3259.18	309.199	1020.54	2503.58
101	101	gi|4155400.LNEAYQILQTALK.+2	752.922	40.59	gi|4155400	TRUE	1.14816e+06	1.0733e+06	904452	637299	624070	697459
102	102	gi|4155400.LSADPSAINAVR.+2	607.33	23.18	gi|4155400	TRUE	7231.24	34102.2	17293	7563	751261	41857.1
103	103	gi|4155400.KLNEAYQILQTALK.+3	544.982	36.6	gi|4155400	TRUE	1.57889e+06	1.59046e+06	1.53607e+06	1.32025e+06	1.33422e+06	1.4249e+06
104	104	gi|4155400.YSTLNTLIKLSADPSAIN[1Me]AVR.+3	754.422	44.87	gi|4155400	TRUE	3.08701e+06	3.02025e+06	2.75086e+06	146349	2.06832e+06	163871
105	105	gi|4155400.YSTLNTLIKLSADP[PGP]SAINAVR.+2	1131.11	44.88	gi|4155400	TRUE	129621	106712	88063.6	74636.3	68845.6	79218.7
106	106	gi|4155400.MLNLAEQVGQAINPER.+2	891.962	38.16	gi|4155400	TRUE	2313.99	1129.55	3000.3	1783.76	530.195	2487.85
107	107	gi|4155400.LSGTFQNFVK.+2	570.806	30.78	gi|4155400	TRUE	5242.56	2653.8	5560.51	11400	14273.3	1399.19
108	108	gi|4155400.GIQDLSDRYESLNNLLNR.+3	707.362	36.35	gi|4155400	TRUE	4545.45	5661.28	5896.9	11897.4	20290	11324.5
109	109	gi|4155400.STSITC[CAM]SLN[Dea]GHSPGYYGPMSIENFK.+3	916.747	35.5	gi|4155400	TRUE	779.55	5340.43	624.1	297.66	5583.16	6519.18
110	110	gi|4155400.LNEAYQILQ[Dea]TALK.+2	753.414	40.59	gi|4155400	TRUE	0	2312.47	178221	0	0	0
111	111	gi|7387493.GGIGQVSFPMVADITK.+2	810.427	40.28	gi|7387493	TRUE	24478.8	19476.9	2.62297e+06	62139.4	60150.2	53351.7
112	112	gi|7387493.DFTFVC[CAM]PTEIIAFDKR.+3	653.661	42.48	gi|7387493	TRUE	1.84885e+06	1.73144e+06	180423	4.28523e+06	4.17512e+06	4.13764e+06
113	113	gi|7387493.GGIGQVS[1Me]FPMVADITK.+2	817.435	40.29	gi|7387493	TRUE	6.26419e+06	5.56996e+06	4.242e+06	7.05136e+06	6.49953e+06	6.6952e+06
114	114	gi|7387493.HAVINDLPLGR.+3	402.231	26.26	gi|7387493	TRUE	1.12654e+06	1.26574e+06	1.40158e+06	4.00477e+06	4.00229e+06	3.91051e+06
115	115	gi|7387493.APAVLGNNEVDEHFELSK.+3	656.994	30.37	gi|7387493	TRUE	820394	846089	349226	137994	775793	769639
116	116	gi|7387493.LAPDFKAPAVLGNNEVDEHFELSK.+4	660.838	34.63	gi|7387493	TRUE	6102.69	18992.4	8781.43	2.0457e+06	2.04916e+06	1.83168e+06
117	117	gi|7387493.N[Dea]GVILFFWPK.+2	611.337	51.32	gi|7387493	TRUE	3.95822e+06	3.95738e+06	3.24058e+06	5.27223e+06	5.28802e+06	5.02822e+06
118	118	gi|7387493.DFTFVC[CAM]PTEIIAFDK.+2	901.937	45.75	gi|7387493	TRUE	2.44112e+06	2.17756e+06	1.46429e+06	844711	765819	790570
119	119	gi|7387493.MVDALLHFEEHGEVC[CAM]PAGWR.+4	589.027	35.15	gi|7387493	TRUE	515933	528893	604891	900540	872818	1.00406e+06
120	120	gi|7387493.GGIGQ[Dea]VSFPMVADITK.+2	810.919	41.07	gi|7387493	TRUE	3.40896e+06	3.11609e+06	3241.86	64822.8	58864.6	46572.4
121	121	gi|4155279.TLLEVLPESFAITR.+2	794.951	43.09	gi|4155279	TRUE	291711	268199	278655	220279	217068	216752
122	122	gi|4155279.VLAINALEPTYEK.+2	730.903	32.83	gi|4155279	TRUE	17164.7	109242	119597	2461.38	504.227	2632.91
123	123	gi|4155279.SHAFAIVDEVDSILIDEAR.+3	700.692	47.93	gi|4155279	TRUE	77485.7	87152.2	81373.6	165273	168560	207619
124	124	gi|4155279.AILITEEGIK.+2	543.824	29.06	gi|4155279	TRUE	113614	138341	135096	210655	215077	209017
125	125	gi|4155279.MSDVELQNAFEELK.+2	826.895	38.46	gi|4155279	TRUE	34340.4	41392.2	45790.8	7793.17	12601	1290.82
126	126	gi|4155279.IVYLQILDNAWR.+2	752.42	44.94	gi|4155279	TRUE	52315.3	55787.9	56893.2	51653.7	53513.3	56323.3
127	127	gi|4155279.EYALNQIFSK.+2	606.817	34.08	gi|4155279	TRUE	52009.6	57550.7	56752.9	78243.1	83212.7	73838.6
128	128	gi|4155279.IENAALSHHLDQALK.+4	415.726	23.58	gi|4155279	TRUE	20982.6	22285.9	22585.2	17638.6	19461.7	18553
129	129	gi|4155279.GQPVLVGTASIEK.+2	649.869	25.62	gi|4155279	TRUE	131471	132345	144782	11943.8	18440.6	12845.6
130	130	gi|4155279.ELGGLYIIGTER.+2	660.861	35.17	gi|4155279	TRUE	86855.1	88331.4	97464.6	19570.6	10018.5	14754.7
131	131	gi|4155777.SGEC[CAM]ELQDMTHLTGVEHQPYAVADDFK.+3	1026.46	32.52	gi|4155777	TRUE	764.95	11599.7	397.751	51.6601	355.756	898.929
132	132	gi|4155777.SAGIYIPTIC[CAM]YLSGC[CAM]SPTVAC[CAM]K.+3	806.722	40.31	gi|4155777	TRUE	24578.2	2962.12	28114	89507.2	88600.7	73246.3
133	133	gi|4155777.FAFDVSSSPK.+2	542.769	27.99	gi|4155777	TRUE	132340	143218	148947	421361	425493	388219
134	134	gi|4155777.TIEC[CAM]QEGQSVLEAAR.+2	845.907	23.96	gi|4155777	TRUE	2642.28	2929.13	289.905	125.499	1207.47	781.905
135	135	gi|4155777.VDFILPSLNQLEGTITNVEGR.+3	772.413	51.01	gi|4155777	TRUE	102456	117138	116494	98105.8	100812	100176
136	136	gi|4155777.ALYDPNLC[CAM]IMC[CAM]ER.+2	827.873	34.01	gi|4155777	TRUE	62969.5	60688.1	61356	70754.7	71339.9	65342.7
137	137	gi|4155777.MLNIESTALK.+2	560.308	29.03	gi|4155777	TRUE	39975.4	47758.1	57471.9	124650	125687	121898
138	138	gi|4155777.SNNTLLVVGEEIYSHK.+3	601.648	36.88	gi|4155777	TRUE	33399.1	33312.7	45340.8	17736.7	20669.4	21908.2
139	139	gi|4155777.LILIPPSANALGIASIC[CAM]ELSEEVFEHEK.+3	1027.21	52.2	gi|4155777	TRUE	714.041	166.914	2605.56	1112.76	1425.84	262.928
140	140	gi|4155777.TIEC[CAM]QEGQSVLEAAR[2Me].+2	859.923	27.56	gi|4155777	TRUE	34859.2	41620.8	44031.5	98958.3	103520	103934
141	141	gi|60392282.GAMVVIDIAESAMK.+2	717.87	42.58	gi|60392282	TRUE	2.70985e+06	2.62325e+06	1.96873e+06	835447	775705	915971
142	142	gi|60392282.LIQGLDNIGN[Dea]TTTYNGQALLSGQFTNK.+3	961.489	39.43	gi|60392282	TRUE	245981	102802	241685	89904.8	83586.6	98601.9
143	143	gi|60392282.EFQVGAYSNQSIK.+2	735.865	26.05	gi|60392282	TRUE	1.74442e+06	96925.7	89085.5	325821	32224.2	31682.6
144	144	gi|60392282.LIQGLDNIGNTTTYN[Dea]GQALLSGQFTNK.+3	961.489	39.43	gi|60392282	TRUE	309249	118423	280199	120991	116194	39131.8
145	145	gi|60392282.AFQVNTNINAMNAHVQSALTQNALK.+3	900.129	34.79	gi|60392282	TRUE	50746.6	49892.8	9113.68	45070.5	45435.3	45434.1
146	146	gi|60392282.SQASSLGQAIANTNDGMGIIQVADK.+3	830.415	37.36	gi|60392282	TRUE	177453	179844	191243	85980.1	78653.9	89931.9
147	147	gi|60392282.DVDFAEESANFNK.+2	743.328	28.71	gi|60392282	TRUE	512409	630049	578508	77521.8	78691.1	76074.3
148	148	gi|60392282.NNILAQSGSYAMSQANTVQQNILR.+3	874.442	39.98	gi|60392282	TRUE	151215	144970	157207	32956.4	31736.5	32123.8
149	149	gi|60392282.AADDASGMTVADSLR.+2	740.341	26.32	gi|60392282	TRUE	619283	708775	622817	1.06156e+06	1.07964e+06	987990
150	150	gi|60392282.LVAAINAVTSETGVEAYTDQK.+3	727.374	33.87	gi|60392282	TRUE	567646	606592	612306	255672	265109	261857
151	151	gi|8928003.AC[CAM]TAFVEELLK.+2	640.831	38.15	gi|8928003	TRUE	1.44052e+06	1.44473e+06	1.29611e+06	1.53256e+06	1.55369e+06	1.63783e+06
152	152	gi|8928003.GGGSAVIGLLNALAK.+2	670.898	44.82	gi|8928003	TRUE	1.60719e+06	1.60919e+06	1.38704e+06	432317	445401	472921
153	153	gi|8928003.YAEIMTESLNIVR.+2	769.898	35.93	gi|8928003	TRUE	1.19437e+06	1.17501e+06	1.08564e+06	183028	175844	195569
154	154	gi|8928003.NLFETSGLESGELLAK.+2	854.444	37.68	gi|8928003	TRUE	475443	475681	396427	56978.9	52455.2	51271.3
155	155	gi|8928003.LGLYEYDTFK.+2	624.811	32.98	gi|8928003	TRUE	655657	658459	667364	17848.9	22172.3	23842.7
156	156	gi|8928003.WLHIDIAGPAYVEK.+3	537.956	35.12	gi|8928003	TRUE	869033	903437	958748	31229.3	30011.5	10096.5
157	157	gi|8928003.DLVNTPPMIGTPVYMAEVAQK.+2	1137.58	39.6	gi|8928003	TRUE	296.978	3676.92	266.776	216.3	153.484	116.7
158	158	gi|8928003.GLTYDC[CAM]GGLSLKPADYMVTMK.+3	774.039	35.89	gi|8928003	TRUE	24280.2	24445.2	13030.9	2819	2340.37	2941.54
159	159	gi|8928003.EWDVNSFGASGAGVR.+2	776.363	31.06	gi|8928003	TRUE	581866	581338	586666	36242.1	35739	40074.6
160	160	gi|8928003.ADKGGGSAVIGLLNALAK.+3	552.321	41.49	gi|8928003	TRUE	310107	282497	262733	635275	676575	834676
161	161	gi|4155561.ELLEATEPVLGVVR.+2	762.935	36.25	gi|4155561	TRUE	608721	621279	535123	435660	424094	460690
162	162	gi|4155561.LEIS[UGG]KELLEATEPVLGVVR.+3	737.086	42.33	gi|4155561	TRUE	172.184	3707.46	2383.34	498850	495126	558135
163	163	gi|4155561.LEISK[UGG]ELLEATEPVLGVVR.+3	737.086	42.33	gi|4155561	TRUE	172.184	3707.46	2383.34	498850	495126	558135
164	164	gi|4155561.IEELGENYENAIIEGK.+2	910.949	32.43	gi|4155561	TRUE	56007.2	57690.2	62564.6	366127	369923	333860
165	165	gi|4155561.Q[Dea]LEIS[SLA]KELLEATEPVLGVVR.+3	737.082	41.13	gi|4155561	TRUE	517.859	3609.39	1978.89	494093	479199	542201
166	166	gi|4155561.HLVTSPTEEFAQK.+3	496.256	22.71	gi|4155561	TRUE	80710	81397.6	101725	578114	596880	559563
167	167	gi|4155561.ATIEDPWEEIQDK.+2	787.373	32.5	gi|4155561	TRUE	2344.8	500.023	5420.29	183.36	157.255	1145.25
168	168	gi|4155561.VATLTDFGAFLNLGGVDGLLHNHDAFWDKDKK.+5	703.761	47.1	gi|4155561	TRUE	1588.14	5295.16	6881.57	96657.8	119695	105075
169	169	gi|4155561.NKGGYIVESQGVEYFLSR.+3	682.681	34.96	gi|4155561	TRUE	38953.5	38791.6	44169.9	880999	878628	863251
170	170	gi|4155561.IGQEITC[CAM]VVVAIEK.+2	779.929	36.97	gi|4155561	TRUE	183903	182462	184572	312504	306189	347452
171	171	gi|4156123.TETTLIEQNMLSK.+2	754.387	30.18	gi|4156123	TRUE	683757	724151	633273	424631	405914	397440
172	172	gi|4156123.GLSLAGNQVLTR.+2	614.854	28.37	gi|4156123	TRUE	1.93771e+06	2.07114e+06	1.65735e+06	204382	196612	213131
173	173	gi|4156123.QLESSDLLDLFEVLVFGK.+3	684.702	64.47	gi|4156123	TRUE	1.31065e+06	1.21034e+06	1.18373e+06	454013	444554	447136
174	174	gi|4156123.VTIPAC[CAM]IVVATLR.+2	706.918	39.75	gi|4156123	TRUE	1.3442e+06	1.18056e+06	928201	149811	157816	151195
175	175	gi|4156123.SLEEMDDEEVKEMC[CAM]DELSIK.+3	810.352	37.47	gi|4156123	TRUE	135352	159944	147804	41009.9	36099.6	36611.7
176	176	gi|4156123.QALSAATLTLFK.+2	632.369	36.98	gi|4156123	TRUE	631447	623793	579660	92795.1	90633.3	89124.7
177	177	gi|4156123.TETTLIEQN[Dea]MLSK.+2	754.879	29.59	gi|4156123	TRUE	28710.8	45799.8	44753.6	32537.7	24835.8	23819.1
178	178	gi|4156123.SYQLAVIVANAVAK.+2	723.919	39.94	gi|4156123	TRUE	819332	787704	755674	34271.1	43087.5	41843.6
179	179	gi|4156123.KTETTLIEQNMLSK.+3	545.959	26.9	gi|4156123	TRUE	597141	644036	655286	309464	306939	307267
180	180	gi|4156123.[PGQ]-QLESSDLLDLFEVLVFGK.+2	1018.03	67.26	gi|4156123	TRUE	517273	420045	352976	79224.6	78167.6	76626.7
181	181	gi|4154766.VLNIESELQK.+2	586.83	29.37	gi|4154766	TRUE	110769	112523	108021	63139.2	40537.4	48982.8
182	182	gi|4154766.ALAQFLFDSDK.+2	627.822	37.42	gi|4154766	TRUE	144271	153213	144353	2878.19	954.452	19562.7
183	183	gi|4154766.FQPILLNEPSINEALQILR.+3	736.751	50.83	gi|4154766	TRUE	96537.2	98607.5	101982	51323.8	50638.2	44832.9
184	184	gi|4154766.AIDLIDEGAAQLK.+2	678.872	33.4	gi|4154766	TRUE	111582	138830	133779	33186.2	28199.3	29232
185	185	gi|4154766.LAELILEDK.+2	522.303	30.15	gi|4154766	TRUE	100249	127943	125288	10021.1	6367.61	14242.5
186	186	gi|4154766.ALAQFLFDSDKNLIR.+3	584.321	37.5	gi|4154766	TRUE	8906.19	9506.46	21956	72573.4	72861.4	82099.4
187	187	gi|4154766.AGLSDSNKPIGSFLFLGPTGVGK.+3	754.742	39.52	gi|4154766	TRUE	51987.1	50082.1	48342.3	14315.6	1549.76	888.147
188	188	gi|4154766.MPVDIEALK.+2	508.278	30.54	gi|4154766	TRUE	39776.9	49439.7	47137.6	28910.5	1947	36133.4
189	189	gi|4154766.RGDSFIATDAYLLANMNLFESVLKPYLDTK.+4	852.19	57.01	gi|4154766	TRUE	1693.34	630.929	3180.06	2258.16	1022.17	1280.24
190	190	gi|4154766.AHPDVFNLLLQVLDEGHLTDSK.+4	616.073	52.04	gi|4154766	TRUE	166327	211008	162748	1568.53	1232.57	6137.6
191	191	gi|9910638.IFNVVGESIDNLEPLKPSLTWPIHR.+4	719.393	43.55	gi|9910638	TRUE	310720	288022	278692	392228	355499	368598
192	192	gi|9910638.MIEVPVGEEVLGR.+2	714.382	34.85	gi|9910638	TRUE	1.27819e+06	1.3128e+06	1.11853e+06	1.01937e+06	994939	1.00051e+06
193	193	gi|9910638.GIYPAVDPLDSTSR.+2	745.878	31.38	gi|9910638	TRUE	933056	949969	964508	1.9823e+06	2.00092e+06	1.85764e+06
194	194	gi|9910638.AIAMDMTEGLVR.+2	653.828	32.91	gi|9910638	TRUE	659022	650697	612981	400411	389864	377461
195	195	gi|9910638.IPSAVGYQPTLAGEMGK.+2	859.943	30.16	gi|9910638	TRUE	248994	239373	238351	175269	180857	168751
196	196	gi|9910638.IAFTGLTMAEYFR.+2	760.384	43.11	gi|9910638	TRUE	824275	724094	738382	140224	146663	137255
197	197	gi|9910638.VIDLLAPYSK.+2	559.826	34.63	gi|9910638	TRUE	675997	735538	766587	1.36796e+06	1.40374e+06	1.41587e+06
198	198	gi|9910638.FLSQPFFVAEVFTGSPGK.+2	979.506	46.82	gi|9910638	TRUE	224038	196416	177033	158701	159015	149383
199	199	gi|9910638.IFN[Dea]VVGESIDNLEPLKPSLTWPIHR.+4	719.639	43.55	gi|9910638	TRUE	634966	612547	682065	792968	765120	756551
200	200	gi|9910638.GLDVLMFIDNIFR.+2	776.913	60.35	gi|9910638	TRUE	1.02931e+06	1.00564e+06	900787	416983	392308	391148
201	201	gi|4155035.ATGDFSGVEQALADLK.+2	811.407	41.57	gi|4155035	TRUE	157280	155693	163734	78570.3	72524.6	87359.2
202	202	gi|4155035.DLGINPEWISK.+2	636.335	35.16	gi|4155035	TRUE	372933	372926	407068	111815	98513.4	101332
203	203	gi|4155035.ITDKVDNLNQAVSVAK.+3	572.316	24.08	gi|4155035	TRUE	112541	119725	127348	153700	151241	141330
204	204	gi|4155035.ATGDFSGVEQALADLKNFSK.+3	700.02	47.17	gi|4155035	TRUE	2764.01	1302.55	1031.95	85224.3	91655.9	88369.3
205	205	gi|4155035.FMGVFDESLK.+2	586.786	35.53	gi|4155035	TRUE	173603	174634	204699	7637.07	5184.61	21155
206	206	gi|4155035.VDFMEFLAQNNAK.+2	763.869	41.46	gi|4155035	TRUE	53093.8	43089.3	45640.2	20111.9	14198	17339.1
207	207	gi|4155035.HDGVMFVDYSNFK.+3	520.238	32.18	gi|4155035	TRUE	267926	271108	295401	59607.1	67700.5	59466.9
208	208	gi|4155035.VHM[Oxi]K[CRM]NGSGLVIAGGEK.+3	552.623	23.86	gi|4155035	TRUE	18473.1	24247.9	27191.8	7094.23	24021.5	77335
209	209	gi|4155035.AYLDALGNDHIAFVSK.+3	578.633	33.54	gi|4155035	TRUE	40799.1	26960.3	51459	192851	170595	170562
210	210	gi|4155035.GFMENIIQPPISDDKEK.+3	654.328	33.64	gi|4155035	TRUE	70417.7	58806.8	79163.2	9141.61	22233.8	9129.12
211	211	gi|4154528.IAWYEVFVGEK.+2	670.848	42.2	gi|4154528	TRUE	1.18994e+06	1.09886e+06	1.10507e+06	119237	115491	116423
212	212	gi|4154528.LHVPNYPIIPFIEGDGIGSDITPAMIK.+3	969.849	48.3	gi|4154528	TRUE	570.231	1096.76	38383.4	37856.8	2242.56	287.519
213	213	gi|4154528.ELSPEEQWLLPDTIEAINHYK.+3	842.423	44.32	gi|4154528	TRUE	258134	254258	222820	4789.64	5469.08	1021.85
214	214	gi|4154528.GPLTTPIGEGFR.+2	622.835	30.64	gi|4154528	TRUE	1.05392e+06	1.15917e+06	1.1105e+06	48456.8	59425.4	51395.8
215	215	gi|4154528.KLIHFLQN[Dea]ELK.+3	461.938	28.79	gi|4154528	TRUE	398690	438480	389708	66330.6	63935.7	71628.7
216	216	gi|4154528.VNPGSIILSAEMMLR.+2	815.936	50.25	gi|4154528	TRUE	1.24353e+06	1.1385e+06	1.04233e+06	23995.1	26557.1	20934.3
217	217	gi|4154528.LHVPN[Dea]YPIIPFIEGDGIGSDITPAMIK.+3	970.177	48.31	gi|4154528	TRUE	24647.6	22765.4	38608	5885.76	1142.32	22457.3
218	218	gi|4154528.KLIHFLQNELK.+3	461.61	26.14	gi|4154528	TRUE	25937.7	31266.3	407.567	54962.6	2327.98	2728.89
219	219	gi|4154528.HMGWVEAADLIVSAMEK.+3	629.643	51.71	gi|4154528	TRUE	2.3766e+06	2.54703e+06	1.14557e+06	262300	249950	229733
220	220	gi|4154528.VSIKGPLTTPIGEGFR.+3	557.986	31.92	gi|4154528	TRUE	35095.5	30198.5	38316.9	95810.2	86360.3	87732.2
221	221	gi|4154933.GGLVGINTAIISK.+2	621.875	31.98	gi|4154933	TRUE	282766	294332	273628	1.00707e+06	1.02483e+06	995485
222	222	gi|4154933.DIVTQLIK.+2	465.287	34.11	gi|4154933	TRUE	213643	250000	228851	826614	828492	881744
223	223	gi|4154933.FLVLDLNQGYR.+2	669.364	37.12	gi|4154933	TRUE	403455	398548	374834	1.09861e+06	1.10944e+06	1.28945e+06
224	224	gi|4154933.DGYIVTNNHVIDGADK.+3	577.616	24.46	gi|4154933	TRUE	69419.2	77302.7	85402.7	35069	38745.8	36474.3
225	225	gi|4154933.ISVPSKEDTIYSYHDSIKDSIK.+4	632.075	25.7	gi|4154933	TRUE	36365.7	33671.8	40534.5	117423	115204	112157
226	226	gi|4154933.TGGNHGIGFAIPSNMVKDIVTQLIK.+4	653.357	48.56	gi|4154933	TRUE	5776.21	870.055	1522.28	72759.5	65533.6	74457.1
227	227	gi|4154933.LSDDVQGVLVSQVNENSPAEQAGFR.+3	887.104	35.04	gi|4154933	TRUE	59547.8	44149.5	48894.2	166698	168300	166348
228	228	gi|4154933.TGGNHGIGFAIPSNMVK.+3	567.291	30.79	gi|4154933	TRUE	86754.1	78901.9	85154.9	235748	240429	238343
229	229	gi|4154933.TGGN[Dea]HGIGFAIPSNMVK.+3	567.619	32.21	gi|4154933	TRUE	105969	104129	119334	207765	203547	39083.8
230	230	gi|4154933.GGLVGIN[Dea]TAIISK.+2	622.366	31.98	gi|4154933	TRUE	2719.02	79831.2	65036.4	19256.3	22921.6	19957.2
231	231	gi|4154697.ELASWGVPWTR.+2	651.336	37.38	gi|4154697	TRUE	365167	371613	407174	656295	658977	647539
232	232	gi|4154697.IEVQHALMPFELQEK.+3	604.65	34.15	gi|4154697	TRUE	79646.9	75887	98400.1	84106.5	85865.8	75550.3
233	233	gi|4154697.GLNTIVLSLVPVR.+2	690.932	45.06	gi|4154697	TRUE	233540	236431	229307	30141.4	31352.1	32825.6
234	234	gi|4154697.KLEEALKELQELYAR.+3	611.675	38.26	gi|4154697	TRUE	23991.1	7342.29	39504	77073.3	91272.3	110361
235	235	gi|4154697.LGNMEAVQFHPTALVPSGILMTEGC[CAM]R.+3	943.468	40.87	gi|4154697	TRUE	30678.4	29460.3	28316.5	5945.02	6823.95	10126.1
236	236	gi|4154697.LALC[CAM]ITQGALLR.+2	664.89	36.24	gi|4154697	TRUE	155723	161908	149041	179897	199032	207351
237	237	gi|4154697.TLASWPSAEQDMPTIEYEELDVMK.+3	928.431	43.2	gi|4154697	TRUE	10343.7	11504	12363.4	9054.12	2959.09	9945.15
238	238	gi|4154697.VLHNNPELEDAYR.+3	523.927	21.5	gi|4154697	TRUE	56579.7	70128.5	83700.1	138987	133983	120463
239	239	gi|4154697.KLEEALKELQ[Dea]ELYAR.+3	612.003	36.73	gi|4154697	TRUE	9252.96	2696.59	23310.7	6603.85	49394	61211.2
240	240	gi|4154697.HTTNAVIC[CAM]DGAGAASALETGVAK.+3	738.699	29.21	gi|4154697	TRUE	73351.1	74683	77194.5	43869.8	48754.2	48366.6
241	241	gi|8928388.TMIENRPDWC[CAM]LSR.+3	559.933	27.43	gi|8928388	TRUE	45424.5	49244	55398	86407.7	51238.9	84096.6
242	242	gi|8928388.IIEQLGDSLLLER.+2	749.927	38.21	gi|8928388	TRUE	7874.72	1025.39	12825.3	41451.5	8593	9085.46
243	243	gi|8928388.TSLENPTLFR.+2	589.314	29.64	gi|8928388	TRUE	35695	39416.6	52831.2	143587	129936	130418
244	244	gi|8928388.LSETPAFTLFK.+2	627.342	37.22	gi|8928388	TRUE	36875.6	35758.6	40808.9	40280.8	38387.8	42621.9
245	245	gi|8928388.NSLEC[CAM]AIEVK.+2	581.792	25.1	gi|8928388	TRUE	7775.68	2740.85	2995.07	14995.3	11976.5	9417.53
246	246	gi|8928388.VITHGFIVDEK.+3	419.899	24.21	gi|8928388	TRUE	6347.77	10216.6	10026.1	4466.54	15313.8	5040.26
247	247	gi|8928388.GC[CAM]YDEGIIHNQLLDK.+3	592.286	27.94	gi|8928388	TRUE	15845.2	17981.6	674.092	31596.5	32296.9	3836.94
248	248	gi|8928388.WGVPLAFFIDKR.+3	483.606	43.03	gi|8928388	TRUE	9505.22	11219.5	10561.4	13350.1	14727.8	12981.3
249	249	gi|8928388.TNKPC[CAM]FESEVLEHVANLFEEK.+4	630.807	46.1	gi|8928388	TRUE	2717.08	9367.44	11900.4	3136.37	11719.2	4566.24
250	250	gi|8928388.LAALGVVDNAITHEFNSNDLEYLVATNPLNQR.+4	878.701	51.56	gi|8928388	TRUE	14565.6	17065.4	20686.6	48973.7	374.668	4314.42
251	251	gi|4155700.TTTSVIDTTNDAQNLLTQAQTIVNTLK.+3	968.843	50.14	gi|4155700	TRUE	304354	325031	36039.1	88405.2	88122.9	84361.9
252	252	gi|4155700.GC[CAM]AGVEETLTSLK.+2	682.84	30.07	gi|4155700	TRUE	6125.17	2733.3	7723.84	1290.77	867.421	3927.74
253	253	gi|4155700.NVSLSIEQYEK.+2	655.335	28.8	gi|4155700	TRUE	575536	581192	541634	209444	209924	201798
254	254	gi|4155700.TSAQAINQAVNNLNESAK.+2	936.974	29.56	gi|4155700	TRUE	504.593	404.249	6830.16	692.924	413.478	2793.03
255	255	gi|4155700.LANQVASDFDKLSSGYLK.+3	652.674	36.26	gi|4155700	TRUE	798.138	9301.34	1728.45	1085.57	1242.05	137.647
256	256	gi|4155700.LSDVYEQLSK.+2	591.306	23.73	gi|4155700	TRUE	4342.41	28110.6	47041.8	3153.23	978.423	15341.7
257	257	gi|4155700.TLAGGTTNSPAYQATLLALR.+2	1010.05	36.73	gi|4155700	TRUE	66380.8	59915.1	56666.9	129074	115970	119765
258	258	gi|4155700.NITQPNNFN[Dea]LNSPGSLTALAQSMLK.+3	892.122	49.68	gi|4155700	TRUE	2367.78	3282.93	218.619	652.091	230.474	1106.31
259	259	gi|4155700.DYC[CAM]PMLIAK.+2	555.77	29.07	gi|4155700	TRUE	70811.5	80017.3	96287.4	88996.4	90309.3	80106.3
260	260	gi|4155700.NITQPNN[Dea]FNLNSPGSLTALAQSMLK.+3	892.122	49.68	gi|4155700	TRUE	1560.51	205.339	218.619	469.04	335.31	3119.47
261	261	gi|4155570.FLEELNQVVSSISAVTTDLQLAVMK.+3	912.489	64.72	gi|4155570	TRUE	221158	211535	230770	11616	8937.34	10853.9
262	262	gi|4155570.SIVEEIGDPLIHIIR.+3	568.661	42.43	gi|4155570	TRUE	154061	185261	166752	11559.8	12567.2	16773.4
263	263	gi|4155570.LRDEVLSLVR.+3	400.575	29.13	gi|4155570	TRUE	443940	511039	482800	128869	129190	131571
264	264	gi|4155570.ITPDIMDVVLR.+2	636.355	41.07	gi|4155570	TRUE	265841	265367	276322	26633.4	27142.5	33738.1
265	265	gi|4155570.VQLSAYNEGNHIVIK.+3	562.305	26.3	gi|4155570	TRUE	43901.8	39040.8	41590.3	16726.4	17522.4	15624.5
266	266	gi|4155570.GVESGMTEYITKPYSGEYLTTVVK.+3	884.775	35.64	gi|4155570	TRUE	46643.2	35036.6	38800	1180.97	1778.06	12919.3
267	267	gi|4155570.ISQDEIYTVDGK.+2	684.338	24.58	gi|4155570	TRUE	54304.7	63162.7	64702	55693.3	64699.8	52043.2
268	268	gi|4155570.LDHLMNLIGELVLGK.+3	555.652	50.76	gi|4155570	TRUE	71734.1	81292.7	59348.9	13039.7	12030.1	15785.8
269	269	gi|4155570.VNITTLMNESENTK.+2	797.393	31.38	gi|4155570	TRUE	70203.7	71263.8	72060.4	27179.6	23703.2	27494.9
270	270	gi|4155570.SIELIIEGEETELDKSIVEEIGDPLIHIIR.+4	851.462	56.54	gi|4155570	TRUE	16082.6	19045.4	12117	72202.4	52651.9	87381.9
271	271	gi|4154958.TLSEEEILALLHNPK.+3	569.649	37.98	gi|4154958	TRUE	1259.68	13610.6	1430.47	4796.23	284.263	358.707
272	272	gi|4154958.IALALSPVGVGAFSR.+2	729.427	38.49	gi|4154958	TRUE	300710	277388	286438	37888.3	43735.8	39837.7
273	273	gi|4154958.LEDIFSTLFR.+2	620.832	46.79	gi|4154958	TRUE	309572	326089	312098	2242.72	1444.27	1441.16
274	274	gi|4154958.LFDEHFSSLK.+3	408.208	28.07	gi|4154958	TRUE	45964.3	51474.3	57843.1	6870.41	9041.21	4577.71
275	275	gi|4154958.AMAYAQLLFAK.+2	613.834	38	gi|4154958	TRUE	4230.8	1101.38	3893.86	3331.65	20323.4	715.159
276	276	gi|4154958.HLLEEFER.+2	536.775	25.51	gi|4154958	TRUE	83040.3	100521	108599	43819.6	34115.6	35756.8
277	277	gi|4154958.DAFTIAHEFGHMIHQELSK.+4	553.522	41.49	gi|4154958	TRUE	43104	33605.3	36825.4	21120.2	23559.8	20892.1
278	278	gi|4154958.[AAR]-AMAYAQLLFAK.+2	627.849	39.32	gi|4154958	TRUE	163256	153016	167817	20046.5	25929.8	20758.4
279	279	gi|4154958.TYTEFLSLGGSK.+2	651.832	33.38	gi|4154958	TRUE	99052.5	95531.4	107599	12013.5	14535	4855.75
280	280	gi|4154958.HIDNQISQESVDSMIEIVNANFSLVHR.+4	774.636	47.07	gi|4154958	TRUE	12964.1	14770.7	12921.8	7375.62	7549.65	2532.9
281	281	gi|6685766.IYINIGNPEK.+2	580.819	28.22	gi|6685766	TRUE	126959	174048	111294	176310	182075	163678
282	282	gi|6685766.VMIPFLR.+2	438.262	38.06	gi|6685766	TRUE	211178	235245	244824	200807	197039	198978
283	283	gi|6685766.NEIENLMAGYANPK.+2	782.377	34.66	gi|6685766	TRUE	11457.6	17042.4	18521.9	15587.3	1405.18	15366.9
284	284	gi|6685766.MEMIILNQIK.+2	616.841	36.75	gi|6685766	TRUE	111604	113101	141565	27531.2	28635	43946.1
285	285	gi|6685766.ELIFGTPFPSDLRDEIFQAYEILSQQYHMK.+4	904.701	56.25	gi|6685766	TRUE	736.394	2232.93	4314.65	243.911	4303.61	2079.69
286	286	gi|6685766.AFSFSQLPNHGVGLAR.+3	567.634	31.74	gi|6685766	TRUE	46229.3	43924.7	49326.6	53680.3	53614.7	49914.9
287	287	gi|6685766.IAEGIGMISAAFYPKPVIVR.+3	711.403	40.74	gi|6685766	TRUE	30579.6	21515	29192.1	29446.3	22777.1	24905.9
288	288	gi|6685766.SC[CAM]LASLFTDR.+2	585.285	34.32	gi|6685766	TRUE	119446	124195	144554	110793	105056	103165
289	289	gi|6685766.VALSVGVQK.+2	450.779	21.86	gi|6685766	TRUE	117212	129279	134955	29281.7	33032.1	28488.3
290	290	gi|6685766.MLGGSSYEPNEENPMLGYR.+2	1072.47	31.99	gi|6685766	TRUE	11576.4	12926.6	12199	2551.71	3282.58	2882.15
291	291	gi|6919983.EFEALGFSFSK.+2	631.309	38.39	gi|6919983	TRUE	120772	109609	145064	3233.75	25052	45064.2
292	292	gi|6919983.NSGEWSDLSSSVAR.+2	747.845	27.89	gi|6919983	TRUE	16217.2	35964.6	25941.3	9489.99	65082.7	5328.99
293	293	gi|6919983.LFILFAAPPAK.+2	594.363	41.26	gi|6919983	TRUE	70297.9	61912.2	66808.4	647.971	1192.25	571.638
294	294	gi|6919983.TWTYENIEAMQK.+2	757.353	31.33	gi|6919983	TRUE	23541.1	24817.6	30604.9	47948.6	41265	1656.4
295	295	gi|6919983.NYTIGDALAR.+2	547.285	27.63	gi|6919983	TRUE	34510.2	39194	49180.3	37205.9	33350.2	39929.8
296	296	gi|6919983.HC[CAM]GIVPETQLPVTLPEDIVIDGEGNPLEK.+3	1057.21	42.46	gi|6919983	TRUE	7788.96	2139.75	6124.63	4816.76	5326.12	10104.7
297	297	gi|6919983.ELEWNDNALEGAHR.+3	551.925	26.07	gi|6919983	TRUE	697.394	189055	803.806	67749.7	8257.78	6615.8
298	298	gi|6919983.YWGAPIPMIHC[CAM]K.+3	491.577	32.22	gi|6919983	TRUE	5837.63	5007.92	5013.87	7062.32	12151.1	9498.83
299	299	gi|6919983.WQEFWWK.+2	555.264	38.85	gi|6919983	TRUE	17770.8	17174.2	30734.8	8826.36	3659.28	5537.25
300	300	gi|6919983.TVLANEQVIDGR.+2	657.854	24.39	gi|6919983	TRUE	18085.8	32497.4	33829.3	51944.3	57734.1	34777
301	301	gi|4154728.GLRDDPDTPAVPGQK.+3	522.602	19.4	gi|4154728	TRUE	94124.7	124301	138400	1.7459e+06	1.75604e+06	1.65507e+06
302	302	gi|4154728.DYYLVDILK.+2	571.311	42.54	gi|4154728	TRUE	634769	704391	678787	871430	881999	906899
303	303	gi|4154728.SVEEITNYTK.+2	592.296	23.12	gi|4154728	TRUE	60999.4	63923.1	66625.1	639878	690069	610904
304	304	gi|4154728.MDNPTHLGVITEEQAK.+3	594.961	23.46	gi|4154728	TRUE	81131.7	91397.1	22836.9	162849	178016	148176
305	305	gi|4154728.DYYLVDILKEVREEMEAEKLK.+4	654.092	48.52	gi|4154728	TRUE	2535.46	603.973	1169.48	169628	178302	187613
306	306	gi|4154728.AKHDLVGS[1Me]AL[1Me]WDAYSK.+3	596.981	32.33	gi|4154728	TRUE	51880.3	59708.8	58359.4	381134	393455	397204
307	307	gi|4154728.LIVADYGAEAC[CAM]GDAVR.+2	840.407	28.29	gi|4154728	TRUE	160192	165778	165872	536926	517319	477513
308	308	gi|4154728.RMDNPTHLGVITEEQAK.+4	485.498	23.25	gi|4154728	TRUE	147965	149304	172420	340109	331438	321996
309	309	gi|4154728.YMGAC[CAM]DGC[CAM]MSATTGTLFAIENALQELLDR.+3	1070.15	64.11	gi|4154728	TRUE	13566.3	986.544	5853.6	5103.97	5592.33	1848.06
310	310	gi|4154728.RDYYLVDILK.+2	649.361	35.77	gi|4154728	TRUE	29588.1	35529.8	28843.4	48187	46694	60203.8
311	311	gi|4155419.EFNSAAFTGLVQGIIDQSQLVYNELTK.+3	995.845	64.72	gi|4155419	TRUE	270293	247803	18883.7	56169.9	56353.9	56328.4
312	312	gi|4155419.SMPYLPQFR.+2	569.789	33.93	gi|4155419	TRUE	2.07149e+06	2.24236e+06	2.27685e+06	3.32153e+06	3.30587e+06	3.13593e+06
313	313	gi|4155419.[1Ac]-SQLPNALYN[Dea]VQVTLDKINALNNQVR.+3	956.845	42.1	gi|4155419	TRUE	275.213	6275.36	7733.77	124079	111723	123678
314	314	gi|4155419.EDDGGFFTVGYQLGQVMQDVQNPGGAK.+3	953.108	49.27	gi|4155419	TRUE	336289	342497	321029	449107	446451	412786
315	315	gi|4155419.EFN[Dea]SAAFTGLVQGIIDQSQLVYNELTK.+3	996.173	64.72	gi|4155419	TRUE	234987	24500.9	18883.7	52943.8	50331.6	50402.1
316	316	gi|4155419.[CRM]-SQLPNALYNVQVTLDKINALNNQVR.+3	956.849	41.79	gi|4155419	TRUE	1061.43	2760.92	2535.39	125041	112484	121788
317	317	gi|4155419.EDDGGFFTVGY[CAM]QLGQVMQDVQNPGGAK.+3	972.115	36.63	gi|4155419	TRUE	78815.3	78243.7	82858.1	323133	330707	336294
318	318	gi|4155419.ASQLPNALYNVQVTLDK.+2	937.505	38.75	gi|4155419	TRUE	1423.71	2355.47	2603.99	1246.51	4884.41	744.225
319	319	gi|4155419.QDELLLEAFNSAVAANIGNK.+3	706.367	47.06	gi|4155419	TRUE	509386	498284	490025	20196.7	14998.5	14640.9
320	320	gi|4155419.NTISGSAVNNAGIN[Dea]SNQANAVQGR.+3	786.718	24.06	gi|4155419	TRUE	17039.7	15504.7	21345.7	592.592	3552.2	26183.7
321	321	gi|4155380.DLFDAIAGGDFPK.+2	683.338	44.24	gi|4155380	TRUE	4199.75	4375.79	6940.3	776.114	11869	1646.24
322	322	gi|4155380.GPVLLQSTWFLEK.+2	759.422	41.87	gi|4155380	TRUE	70005.9	67173.4	71963.4	167403	160112	159555
323	323	gi|4155380.LGVNYPQIPVNRPR.+3	541.642	27.37	gi|4155380	TRUE	1006.31	1067.06	1899.9	4851.47	29299.7	25024
324	324	gi|4155380.MSIQVMPEEDAK.+2	689.323	29.02	gi|4155380	TRUE	33746.9	27828.8	26450	873.38	8683.48	2949.27
325	325	gi|4155380.AEDSDYYTQPGDYYR.+2	921.876	26.17	gi|4155380	TRUE	12606.9	13964.1	15543.9	13717.1	13494	12505.7
326	326	gi|4155380.DGYMQN[Dea]GYYGSLQNYTPSSLPGYKEDK.+3	1026.12	33.97	gi|4155380	TRUE	3345.27	756.648	499.694	1624.14	12832.2	1591.43
327	327	gi|4155380.DGYMQNGYYGSLQN[Dea]YTPSSLPGYKEDK.+3	1026.12	35.08	gi|4155380	TRUE	1182.06	1436.28	4883.81	3966.36	4383.37	6690.35
328	328	gi|4155380.QTTAFGAPVWDDNNVITAGPR.+2	1115.55	37.45	gi|4155380	TRUE	1925.65	2262.78	466.189	15485.9	14039.7	14228.7
329	329	gi|4155380.EFEVWNWDYR.+2	722.32	40.32	gi|4155380	TRUE	71818.9	67504.5	77653.7	985.767	315.853	2221.89
330	330	gi|4155380.LYDTIGGSLAHVTHK.+4	403.718	26.63	gi|4155380	TRUE	6715.02	11622.4	10758.4	5245.97	9472.61	10690.3
331	331	gi|7388069.DGQTAVC[CAM]NLASINLSK.+2	845.925	31.78	gi|7388069	TRUE	14509.2	17697.9	20926.8	42199.4	35840.2	37934
332	332	gi|7388069.DFQFNYLGIK.+2	622.819	39.29	gi|7388069	TRUE	95165.8	90615.1	113212	14503.3	17171.7	18453.4
333	333	gi|7388069.LLDNVIDLNFYPNRK.+3	612	37.91	gi|7388069	TRUE	12153.9	13718	11777.1	67088.8	75161.4	83118.5
334	334	gi|7388069.AHDLFPALWVC[CAM]DLFMK.+3	654.992	52	gi|7388069	TRUE	15432.9	18901.1	16215.1	15901.3	16651.9	16937.5
335	335	gi|7388069.DKITTEEIQQTLIK.+3	553.977	30.03	gi|7388069	TRUE	53779.2	13744.8	43285.9	115509	97745	95488
336	336	gi|7388069.TAVDKIDIDTPNWSFVASR.+3	712.364	36.35	gi|7388069	TRUE	42437	49802.9	58460.7	48773.6	45491.2	41702.7
337	337	gi|7388069.ITTEEIQQTLIK.+2	708.901	32.25	gi|7388069	TRUE	37336	38922.3	16135.1	47181.7	45041.9	42505.8
338	338	gi|7388069.IANDVAIAVDQLGTR.+3	519.286	33.45	gi|7388069	TRUE	31518	35009	36589.6	32993.3	31864.1	32657.5
339	339	gi|7388069.FDLEFLNSQIKPER.+3	579.305	35.15	gi|7388069	TRUE	8857.89	1854.2	867.631	9116.69	11597.4	9505.87
340	340	gi|7388069.YGGGIGWDFSLVR.+2	713.859	41.38	gi|7388069	TRUE	51953.3	58513.5	65815.4	64034.1	55791.7	74961.8
341	341	gi|4155905.IALGGLEDVNELR.+2	699.883	34.44	gi|4155905	TRUE	43014.4	48967.7	46254.5	91292.6	91281.1	89660.7
342	342	gi|4155905.NYLIPQELEK.+2	623.837	30.83	gi|4155905	TRUE	64704	56895.1	58788.4	138647	145890	147635
343	343	gi|4155905.LLDLIDIVIEETK.+2	757.44	53.64	gi|4155905	TRUE	71143.8	78037.7	72438.1	26094.2	29587.2	35360.3
344	344	gi|4155905.MEFISVSSYTPSEK.+2	802.879	32.53	gi|4155905	TRUE	3063.9	5039.92	7957.18	451.587	13543.2	3735.05
345	345	gi|4155905.[CAM]-IALGGLEDVNELR.+2	728.394	33.91	gi|4155905	TRUE	2434.3	7191.18	8168.97	948.364	3491.72	507.346
346	346	gi|4155905.HALKPSEVDISHEC[CAM]LK.+4	466.491	20.66	gi|4155905	TRUE	9718.09	10875.6	11888	12340.3	12370.2	12442.7
347	347	gi|4155905.MEFISVSSYTPSEKEEIAK.+3	725.689	29.3	gi|4155905	TRUE	19215.7	24976.5	25935.5	12834.3	13986.8	2684.46
348	348	gi|4155905.DFC[CAM]VSITPDNLK.+2	704.842	32.29	gi|4155905	TRUE	12551.4	9125.9	19047.4	32271.2	9191.5	1224.94
349	349	gi|4155905.DLDEIPTEVR.+2	593.801	27.66	gi|4155905	TRUE	4544.56	2718.52	4649.52	7217.21	21252.4	27742
350	350	gi|4155905.VITLANVSSLFPPDLIK.+3	609.692	49.76	gi|4155905	TRUE	107927	113361	108755	45923.1	43333.6	43251.1
351	351	gi|4155750.AFINYTALTK.+2	571.316	31.35	gi|4155750	TRUE	578.793	25092.1	37099.8	29895.3	36497.4	2564
352	352	gi|4155750.LAYGIDASC[CAM]YR.+2	644.803	27.04	gi|4155750	TRUE	36476.6	36938.7	39972.6	50888.3	52894.5	56796.4
353	353	gi|4155750.VILADGTLLDTADQESVENFK.+3	760.053	37.77	gi|4155750	TRUE	4622.88	2753.17	7380.5	7660.44	1321.96	795.513
354	354	gi|4155750.VIYFSTC[CAM]INR.+2	636.824	30.09	gi|4155750	TRUE	24468.6	21187.7	38100.4	37330	46204.7	39357.6
355	355	gi|4155750.MVAPFVEMEWGEK.+2	776.862	39.99	gi|4155750	TRUE	6821.34	9086.41	7726.18	13126.8	792.246	13665.3
356	356	gi|4155750.NLEGMPSVVLEVK.+2	707.884	36.55	gi|4155750	TRUE	5779.13	3843.64	728.204	51861.3	3065.45	52454.2
357	357	gi|4155750.TC[CAM]ALLFYEN[Dea]LEQC[CAM]AK.+2	930.929	38.87	gi|4155750	TRUE	673.472	332.975	170.368	1839.45	3477.73	1585.38
358	358	gi|4155750.FNPINEDIGLYTMC[CAM]ALK.+3	666.994	43.93	gi|4155750	TRUE	4295.41	2153.59	21366.1	2772.43	6569.73	1476.67
359	359	gi|4155750.AKQPEMISSAELMDYASLK.+3	704.683	36.53	gi|4155750	TRUE	902.333	3400.03	762.006	17270.2	13676.5	11337.4
360	360	gi|4155750.LENKEELLLNLAK.+3	509.631	32.86	gi|4155750	TRUE	1263.28	1301.51	4530.37	4214.56	3114.54	9614.91
361	361	gi|4155001.LIPGYEAPSILTYSASNR.+2	976.51	35.62	gi|4155001	TRUE	891.492	362.896	576.973	1975.07	2839.22	2969.34
362	362	gi|4155001.MDPGEAMDINLFK.+2	740.844	39.28	gi|4155001	TRUE	91621.5	88957.1	85395	9113.28	11156.2	3735.21
363	363	gi|4155001.FGDLVEAADNVQK.+2	703.351	28.41	gi|4155001	TRUE	199832	216690	211216	130794	129366	130351
364	364	gi|4155001.GWQGIEHSDMILTPDLVR.+3	689.682	37.18	gi|4155001	TRUE	243180	249491	278603	57318.7	65066.3	77830.7
365	365	gi|4155001.EGIPFDASSFK.+2	599.293	32.38	gi|4155001	TRUE	997.185	1265.14	12181.6	8134.96	648.053	837.65
366	366	gi|4155001.MD[Dhy]PGEAMDINLFK.+2	731.839	39.28	gi|4155001	TRUE	92734.3	88194.7	84518.5	9113.28	11156.2	962.877
367	367	gi|4155001.VLNQVGLETFVVHHEVAQAQGEVGVK.+4	697.625	34.65	gi|4155001	TRUE	42875.8	49708.8	56322.9	24267.2	30679.7	27678.8
368	368	gi|4155001.EGQVFSEEFIQAYQSLK.+2	1001.99	42.29	gi|4155001	TRUE	56379.5	56761.8	57941.8	16066	13914.4	15637.2
369	369	gi|4155001.SLEEMLADKQYLK.+3	523.273	32.07	gi|4155001	TRUE	11489.4	10249.5	2037.73	4774.51	7213.61	610.501
370	370	gi|4155001.FHSEVFPWESKPHPFEFITTYSC[CAM].+4	718.832	38.49	gi|4155001	TRUE	2663.97	7130.45	8930.7	10142.5	7434.11	2961.95
371	371	gi|6685665.FVIGGPQGDAGLTGR.+2	722.881	29.2	gi|6685665	TRUE	203727	211978	205871	599544	600939	554720
372	372	gi|6685665.TSVYAPMQEIAR.+2	683.345	28.94	gi|6685665	TRUE	156983	162267	175536	436400	437169	432314
373	373	gi|6685665.EAVIEEIVYK.+2	596.827	32.21	gi|6685665	TRUE	89959.7	124237	123564	376616	392731	375003
374	374	gi|6685665.IGYTDALYGFDYR.+2	777.367	37.12	gi|6685665	TRUE	146799	136811	154228	295350	306159	296613
375	375	gi|6685665.ELEEFTWEK.+2	605.785	31.41	gi|6685665	TRUE	26434.9	27850.8	28294.2	64677.3	70475.5	69548
376	376	gi|6685665.YENN[Dea]KPVSVDTIVISTQHSPEVSQK.+4	700.856	27.86	gi|6685665	TRUE	20352.6	19101.8	31977.6	59071.3	55764.8	59751.9
377	377	gi|6685665.YEN[Dea]NKPVSVDTIVISTQHSPEVSQK.+4	700.856	27.86	gi|6685665	TRUE	5800.73	6613.71	23248.7	38688.4	33585.9	35374.5
378	378	gi|6685665.ETETLMPLPIHLAHQLAFALAQK.+4	643.854	46.92	gi|6685665	TRUE	28004.8	31241.9	26959.2	31127.9	35367.5	36324.6
379	379	gi|6685665.FFINPTGK.+2	462.253	29.31	gi|6685665	TRUE	49011.9	7536.85	7991.78	421564	430643	402591
380	380	gi|6685665.MADQISDAVLDYIIER.+2	926.462	47.17	gi|6685665	TRUE	7201.26	12488.5	19517.8	4058.47	2460.08	918.183
381	381	gi|4155097.SNEITQVISLIDDIAEQTNLLALNAAIEAAR.+3	1103.92	66.72	gi|4155097	TRUE	53301.8	51368	53203.2	31827.1	34834.6	33172.6
382	382	gi|4155097.MQNATSLADSLNQR.+2	774.875	26.71	gi|4155097	TRUE	201457	223128	196639	102292	103373	102200
383	383	gi|4155097.SQNIDGVQYFSLAK.+2	785.399	33.26	gi|4155097	TRUE	244515	238744	225021	165464	171529	163070
384	384	gi|4155097.TGQDIESLYEK.+2	641.812	25.77	gi|4155097	TRUE	56716	67930	76201.2	70652	71195.4	66999.1
385	385	gi|4155097.EVNLYQSLLNLC[CAM]LHEGFVGIK.+3	816.098	47.48	gi|4155097	TRUE	40057.2	33538.7	40827.9	11027.9	14028.7	16091.1
386	386	gi|4155097.EGLENAQESMQYFHQETGLLLNAAK.+3	941.12	41.59	gi|4155097	TRUE	14613.8	14686.4	19015.6	4285.32	532.839	1819.92
387	387	gi|4155097.SGNLASLNNLEEQSVHFK.+3	663.001	29.88	gi|4155097	TRUE	62194.6	27652.9	31428.7	17402	14276.2	7603.92
388	388	gi|4155097.SMQQEANDIQTNTHDINSIVGSIK.+3	881.761	32.94	gi|4155097	TRUE	124.757	602.644	2028.87	669.297	3243.07	2016.18
389	389	gi|4155097.ENAESVNLQGVSYSLK.+2	869.436	30.3	gi|4155097	TRUE	134089	143214	126138	15001.8	14553.2	17112.1
390	390	gi|4155097.ALESHHASVHAEANDLVK.+4	482.746	17.36	gi|4155097	TRUE	70826.7	59715.2	72760.4	20663.3	18846.7	18871.3
391	391	gi|4155424.EIGVDTGGSNVQFAIHPETLR.+3	747.382	32.15	gi|4155424	TRUE	36033.5	36521.8	44969.7	131631	137871	125741
392	392	gi|4155424.MQAPIIGTPFK.+2	601.834	32.81	gi|4155424	TRUE	24107.5	21995.9	29852.6	73824.1	63805.1	64590.5
393	393	gi|4155424.IKENENLEVSPFEVELAR.+3	706.035	34.17	gi|4155424	TRUE	33705.5	25006.8	27810	224114	233616	232735
394	394	gi|4155424.LYGSDLILGPEMK.+2	718.379	36.25	gi|4155424	TRUE	25766.3	28309.8	33543.9	20779.2	7559.5	20806.2
395	395	gi|4155424.MVVIEMNPR.+2	544.783	27.91	gi|4155424	TRUE	51286.4	54222.3	59939.6	104590	92248	85200.5
396	396	gi|4155424.VMVLEDLKEALK.+3	463.267	36.51	gi|4155424	TRUE	7696.3	6918.3	6065.89	36453.2	32526.6	38498.4
397	397	gi|4155424.YAYSELEALEAISEIGFPAIIR.+3	819.097	55.79	gi|4155424	TRUE	645.785	378.313	1820.25	1298.72	1862.95	3564.77
398	398	gi|4155424.NALDASPINEILIEESLLGWK.+3	775.749	52.73	gi|4155424	TRUE	48109.9	54269.9	51951.4	20443.6	22252.9	19084.9
399	399	gi|4155424.FAGVSSTLGTSMK.+2	643.327	27.29	gi|4155424	TRUE	35405.7	25062.9	27693.4	46525	29232.8	42580.5
400	400	gi|4155424.SLGLAFFK.+2	441.758	37.45	gi|4155424	TRUE	36413.8	43682.1	40666.7	84411.2	84772.4	90700.7
401	401	gi|4156026.VESTAFLGVR.+2	539.798	27.91	gi|4156026	TRUE	92735.6	4090.93	1068.32	2893.71	2977.64	6364.72
402	402	gi|4156026.MALPAPGFNAR.+2	572.8	29.57	gi|4156026	TRUE	61552.2	72848.7	69119.5	153304	157822	143626
403	403	gi|4156026.ANDPGSQPAPFVIDFGK.+2	880.436	36.7	gi|4156026	TRUE	65629.6	63432.4	56149.3	62079	64435.5	63253.6
404	404	gi|4156026.LSFTTIDANDFLR.+2	756.888	40.87	gi|4156026	TRUE	183488	176816	181997	140858	133631	131034
405	405	gi|4156026.THVTSGFSPSATVLYNPIESIGLK.+3	840.111	39.88	gi|4156026	TRUE	157069	148192	153922	68228.3	74562	75641.8
406	406	gi|4156026.ISAVFNNILNK.+2	616.854	33.41	gi|4156026	TRUE	38132.7	45249.8	48691.9	20731.2	21685.9	23473.4
407	407	gi|4156026.HYYTDQSSQYPQNLNTPNPLYR.+3	900.421	28.38	gi|4156026	TRUE	56399.2	51562.1	51670.8	93861.9	97215.7	92120.2
408	408	gi|4156026.VTIDGVAQNGN[Dea]IFHHDANTVIDPNMIK.+4	734.366	34.56	gi|4156026	TRUE	7159.1	11966.1	11081.3	16508.7	16146.9	18581.3
409	409	gi|4156026.LSFTTIDAN[Dea]DFLR.+2	757.38	38.93	gi|4156026	TRUE	66698.3	71962	36529.8	14116.6	0	46642.6
410	410	gi|4156026.IFLINSGVNVK.+2	602.359	31.86	gi|4156026	TRUE	11717.7	97285.1	94725.4	24570.2	23165.9	9198.11
411	411	gi|4154740.VSNAYENLNNLLTR.+2	810.921	35.47	gi|4154740	TRUE	72496.2	67016.6	62323.2	183757	181443	180651
412	412	gi|4154740.GDNLETIYNTIQK.+2	754.883	33.6	gi|4154740	TRUE	6845.8	1324.5	9044.54	4015.15	4915.43	6156.56
413	413	gi|4154740.NLNQVSSVINDTISYLK.+2	954.507	45.79	gi|4154740	TRUE	46501.8	53458.1	49003.2	17498	17339.9	19359.6
414	414	gi|4154740.ATSQLLQNTLENK.+2	730.391	25.74	gi|4154740	TRUE	1158.43	1000.16	3240.72	4394.68	3173.95	5412.48
415	415	gi|4154740.QTASNTDSSTAQAIDNLEK.+2	997.469	24.39	gi|4154740	TRUE	1960.22	1135.57	3022.32	1361.8	113.305	362.925
416	416	gi|4154740.NLNQVSSVIN[Dea]DTISYLK.+2	954.999	46.28	gi|4154740	TRUE	14027.1	13116	25529	4751.16	10818.3	3618.4
417	417	gi|4154740.VSNAYENLNN[Dea]LLTR.+2	811.413	30.59	gi|4154740	TRUE	23780.7	28117.6	35311.4	34904.2	42413.4	44646.9
418	418	gi|4154740.TTPNTANQAVSSALSSAVGMWQVIASNLANNSLSSSEYEK.+4	1032.75	60.26	gi|4154740	TRUE	120.011	746.69	226.568	1279.75	173.626	278.535
419	419	gi|4154740.TAPESPNQQNAFTNADFNK.+2	1047.48	26.38	gi|4154740	TRUE	60.4631	621.322	115.827	79.5309	91.089	65.7488
420	420	gi|4154740.VSNAYEN[Dea]LNNLLTR.+2	811.413	36.75	gi|4154740	TRUE	10568.3	26147.2	9625.46	14362	19291.8	10060.1
421	421	gi|4154988.FLDIISC[CAM]LK.+2	554.807	39.7	gi|4154988	TRUE	844524	845905	806944	49228.9	47259.9	54806.5
422	422	gi|4154988.VS[SLA]LEIN[Dea]APFLVDAFK.+2	824.945	44.76	gi|4154988	TRUE	315208	301903	310417	16365.5	20876.5	21566
423	423	gi|4154988.ELAGVL[1Me]MQFN[Dea]QK.+2	696.863	39.62	gi|4154988	TRUE	188289	198596	194196	30902.3	27365.3	31553.8
424	424	gi|4154988.LFYENFSFK.+2	597.795	36.69	gi|4154988	TRUE	449275	407232	443915	12378.1	9037.32	19205.4
425	425	gi|4154988.LPMFDADEFPEFPVIDPK.+2	1054.01	47.08	gi|4154988	TRUE	8669.15	5939.09	9164.08	182.22	1188.08	310.677
426	426	gi|4154988.LPMFDADEFPEFPVID[1Me]PK.+2	1061.02	47	gi|4154988	TRUE	21332.6	21993.3	26089.5	295.559	161.702	351.824
427	427	gi|4154988.ISIHSTEEDISC[CAM]ILPK.+3	614.649	35.08	gi|4154988	TRUE	284044	333802	319624	62233.1	13509.3	55323.2
428	428	gi|4154988.DASSIASHIHLEVIK.+3	540.63	30.95	gi|4154988	TRUE	123390	140881	131416	7232.88	7808.68	6509.79
429	429	gi|4154988.ELAGVLMQFNQK.+2	689.363	36.47	gi|4154988	TRUE	14319.6	8022.01	8604.91	5585.65	9374.96	7110.65
430	430	gi|4154988.VSLEINAPFLVDAFKK.+3	597.673	40.87	gi|4154988	TRUE	13419.5	1037.02	1561.44	72112.7	78162.1	88999.6
431	431	gi|7531149.DGVVVHTGEILSLKR.+3	541.646	25.82	gi|7531149	TRUE	3934.91	1168.71	9408.74	1827.94	6241.27	2071.38
432	432	gi|7531149.VSFDELSEMVANK.+2	734.853	37.78	gi|7531149	TRUE	37149.2	45195.6	53041.9	14976.6	16971	17024.3
433	433	gi|7531149.AVVLEGSVEK.+2	515.793	20.92	gi|7531149	TRUE	126484	147493	157746	216219	204118	198339
434	434	gi|7531149.WVSFIDTPGHEAFSQMR.+3	669.984	35.78	gi|7531149	TRUE	28335.3	27641.3	31555	31358.5	24913.6	26061.1
435	435	gi|7531149.VIQSAIAIPEEVR.+2	712.909	30.74	gi|7531149	TRUE	102780	107747	116915	43800.6	51169.5	46551
436	436	gi|7531149.SLLLGLMSPIIEEEHTGQAEVR.+3	808.093	43.77	gi|7531149	TRUE	18518.7	17315.8	17222.5	12704.2	262.092	527.873
437	437	gi|7531149.AEC[CAM]AELGYNPVDWGGEHEFIPVSAK.+3	925.762	38.35	gi|7531149	TRUE	1673.91	7886.14	385.2	6892.29	8595.15	789.465
438	438	gi|7531149.TGDGIDNLLETILIQADIMELK.+3	805.761	62.66	gi|7531149	TRUE	52634	60731.7	40315.8	188014	184009	177764
439	439	gi|7531149.VSFDELSEMVAN[Dea]K.+2	735.345	37.77	gi|7531149	TRUE	2541.89	6131.41	23637.5	8378.86	4970.69	6532.09
440	440	gi|7531149.TGDGIDNLLETILIQAD[CAM]IMELK.+3	824.768	54.73	gi|7531149	TRUE	4377.39	413.445	935.773	28193.7	25944.6	23465.5
441	441	gi|8472792.LPFAAVHGDPDAVIK.+3	517.284	29.52	gi|8472792	TRUE	88057.4	90331.3	101630	217909	209281	173215
442	442	gi|8472792.LSENFVEEALK.+2	639.832	34.54	gi|8472792	TRUE	174182	185015	191509	244683	257907	252539
443	443	gi|8472792.GLQNEVIFETQK.+2	703.37	29.44	gi|8472792	TRUE	94855	120757	120661	196692	199998	192100
444	444	gi|8472792.FYKDLSPEELEN.+2	742.351	30.98	gi|8472792	TRUE	48378	34183.5	25509.1	261332	269174	248699
445	445	gi|8472792.IGPTALTMPK.+2	514.794	27.69	gi|8472792	TRUE	74716.9	5076.7	12515.6	96500.2	94785.1	125897
446	446	gi|8472792.NMVFELPIIGK.+2	630.855	43.8	gi|8472792	TRUE	656.122	2212.56	4715.61	372.654	7850.38	1630.47
447	447	gi|8472792.LKPNNQVFLNFK.+3	487.945	29.61	gi|8472792	TRUE	17036.3	6451.87	5773.09	68872.7	70699.6	67215.7
448	448	gi|8472792.MAIGVGDEEC[CAM]EFMK.+2	808.344	32.17	gi|8472792	TRUE	27555.8	31556.1	28542.5	14474.5	13056.8	14898.2
449	449	gi|8472792.IAFDLMSDKEIR.+3	479.918	31.86	gi|8472792	TRUE	22147.5	26727	29974.2	22002.3	22185	21965.8
450	450	gi|8472792.IKELEPNVILGAN[Dea]GIDR.+3	618.011	32.17	gi|8472792	TRUE	58751.8	64140.3	80630.7	23175.8	24921.3	109558
451	451	gi|9789773.AKLVEQISDLAR.+3	448.261	29.95	gi|9789773	TRUE	518.167	553.071	1414.06	37926.5	38059.5	34238.7
452	452	gi|9789773.LVEQISDLAR.+2	572.322	28.27	gi|9789773	TRUE	182505	205419	201535	583966	556575	556158
453	453	gi|9789773.AIVLDEGDELVGAK.+2	714.883	29.4	gi|9789773	TRUE	42827.4	12622.2	40423.8	17820.7	19344.7	6386.57
454	454	gi|9789773.AIVNLISLAPN[Dea]EK.+2	691.898	37.26	gi|9789773	TRUE	143239	156994	143947	225922	238046	258069
455	455	gi|9789773.AIVNLISLAPNEK.+2	691.406	35.18	gi|9789773	TRUE	7493.63	3337.69	2846.46	3713.42	2844.58	4731.71
456	456	gi|9789773.DIDKDTIDFVPNYDDTLKEPDILPSR.+4	759.378	37.9	gi|9789773	TRUE	60549.9	61454.6	67313	28966.2	14273.4	6715.26
457	457	gi|9789773.GPDFPTGGIIYGK.+2	661.343	31.66	gi|9789773	TRUE	82471	71933.2	92099.9	4343.74	6726.17	2013.05
458	458	gi|9789773.LLSVSEN[Dea]GLGK.+2	559.309	26.12	gi|9789773	TRUE	19824.2	21928.2	11784.4	47815.7	45854.7	42657.8
459	459	gi|9789773.LSGSTYEDDFIENFFVANTHDILLFITNK.+3	1121.88	60.51	gi|9789773	TRUE	2577.91	385.702	593.262	1228.79	468.721	349.016
460	460	gi|9789773.ILYAMHELGLTSK.+3	492.602	30.99	gi|9789773	TRUE	38609.3	44773.8	40121.6	46809.5	48640.4	50648.9
461	461	gi|4155559.LIPMDALITR.+2	571.834	36.44	gi|4155559	TRUE	986.286	2999.24	1562.41	54756.6	2768.53	10004
462	462	gi|4155559.LGIIGFGNIGSR.+2	602.346	36.92	gi|4155559	TRUE	101363	111899	117799	84505.2	96040.8	95275.4
463	463	gi|4155559.LLDLPNVYATPHIGANTLESQEEISK.+3	951.494	37.31	gi|4155559	TRUE	10191.2	11339.2	9765.61	7971.1	1261.15	10702.7
464	464	gi|4155559.AGVGVDNIDLESC[CAM]SQK.+2	846.399	27.08	gi|4155559	TRUE	40034.5	45753.6	46532.8	39170.1	41476	39606.9
465	465	gi|4155559.NTDIPGVIGSVGNAFAR.+2	844.442	38.44	gi|4155559	TRUE	115570	109221	112549	94080.5	90312.4	94523.3
466	466	gi|4155559.NIPAC[CAM]LSVHYVVI.+2	742.9	38.26	gi|4155559	TRUE	35199.6	36596.2	45352.6	5388.21	5376.12	10316.9
467	467	gi|4155559.NFEDILQC[CAM]DMITIHTPK.+3	692.336	39.85	gi|4155559	TRUE	13770.3	14061	15333.7	11743.6	6702.72	9810.96
468	468	gi|4155559.WLGIDVFSK.+2	532.792	40.46	gi|4155559	TRUE	108986	115240	118639	9426.14	1499.99	13450.2
469	469	gi|4155559.SMTPITSDFLKPLTHLK.+4	483.018	37.14	gi|4155559	TRUE	46793.3	48085.8	62237.6	10523.8	14159.8	13397.9
470	470	gi|4155559.GIVVMNIPTANTIAAVELTMAHLINAVR.+3	978.209	61.77	gi|4155559	TRUE	54767.6	57633.1	46658	283.537	13294.9	11065.2
471	471	gi|4154912.LFFDPNQVNLQTYK.+2	863.944	36.42	gi|4154912	TRUE	220812	193950	175804	78126.5	75501.7	77256.1
472	472	gi|4154912.GVISDYGYGQYFTHSTGHGIGLDIHELPYISSR.+5	728.756	39.17	gi|4154912	TRUE	132039	134476	122791	131763	125542	121078
473	473	gi|4154912.EGVYDLSFEPILALN[Dea]ANASKPHALPSAK.+4	739.138	41.34	gi|4154912	TRUE	52471.3	57284.6	58653.4	21560.4	13285.5	1578.31
474	474	gi|4154912.EGVYDLSFEPILALNANASKPHALPSAK.+4	738.892	40.22	gi|4154912	TRUE	71971.9	76232.3	80109.3	29127.7	25693.3	27434.2
475	475	gi|4154912.EGVYDLSFEPILALNAN[Dea]ASKPHALPSAK.+4	739.138	41.34	gi|4154912	TRUE	95416.1	103065	101054	1687.69	5664.29	24550.3
476	476	gi|4154912.VVLEGVPSYHR.+3	419.231	25.52	gi|4154912	TRUE	318261	348811	347194	274944	321203	303935
477	477	gi|4154912.ADH[1Me]SILLDMGIK.+3	442.908	32.57	gi|4154912	TRUE	472353	514225	528115	29027	37158.8	37775.2
478	478	gi|4154912.IEDLVVIK.+2	464.789	29.54	gi|4154912	TRUE	125853	156585	158372	362506	366649	345475
479	479	gi|4154912.SQALNVEAFENFAEYVK.+2	979.978	43.91	gi|4154912	TRUE	150829	149138	137244	44490.3	39892	43201.7
480	480	gi|4154912.KGVLVEVIESSDLVQSAIDLITK.+3	819.467	59	gi|4154912	TRUE	8935.73	4136.8	6357.26	309.285	248.913	1072.69
481	481	gi|6919975.GFLEIETPILSK.+2	673.882	39.37	gi|6919975	TRUE	80085.3	81430	89342.4	209949	221664	233646
482	482	gi|6919975.VHEGEFFALPQSPQLFK.+3	658.676	38.25	gi|6919975	TRUE	104083	96368.1	106304	429682	448327	460970
483	483	gi|6919975.ASC[CAM]LLTDAPSPINEEQLR.+2	1007.5	32.64	gi|6919975	TRUE	24329.9	26346.6	24392.9	102719	104335	92894.3
484	484	gi|6919975.SLNAYEIFK.+2	542.787	33.46	gi|6919975	TRUE	36860.6	42432.2	46642.2	176898	166474	168646
485	485	gi|6919975.SGLVQLVC[CAM]DPSSK.+2	695.356	29.58	gi|6919975	TRUE	14953.2	17928	14103.1	72296.8	72007.2	70042
486	486	gi|6919975.DHGGVVFIDLR.+2	614.328	32.4	gi|6919975	TRUE	16834.2	7067.39	26657.7	31809.6	1915.22	28008.8
487	487	gi|6919975.TDAQVGDIVFFGAGDKK.+3	589.969	33.79	gi|6919975	TRUE	25352.8	28221.5	24324.2	12491.2	11794.7	23454.9
488	488	gi|6919975.FGFLLEALK.+2	519.305	42.96	gi|6919975	TRUE	88031	89344.9	98299.7	16706.6	20256.5	18416.6
489	489	gi|6919975.SEFVLVAK.+2	446.761	27.41	gi|6919975	TRUE	19629.4	22843.1	24787.1	33996.7	31644.1	26211
490	490	gi|6919975.FELPLIEVGDC[CAM]FMDSSNSIFSNIAQDPK.+3	1058.5	56.67	gi|6919975	TRUE	196.135	1544.46	405.393	1666.96	309.295	401.961
491	491	gi|7388343.TNVQGLFAAGDIR.+2	681.362	32.71	gi|7388343	TRUE	573052	568536	544561	375840	369512	356670
492	492	gi|7388343.QVVC[CAM]AASDGATAALSVISYLEHH.+3	800.394	48.11	gi|7388343	TRUE	149634	154857	149043	162994	175311	162513
493	493	gi|7388343.GMPGGQITGSSEIENYPGVK.+2	1010.99	29.08	gi|7388343	TRUE	33850.4	35834.7	31411.8	7519.47	6917.98	6874.96
494	494	gi|7388343.Q[Dea]VVC[CAM]AASDGATAALSVISYLEHH.+3	800.721	48.11	gi|7388343	TRUE	162996	164106	155345	178173	184543	171748
495	495	gi|7388343.[PGQ]-QVVC[CAM]AASDGATAALSVISYLEHH.+3	794.718	56.74	gi|7388343	TRUE	117117	112785	124575	73503.3	73699.9	71849.3
496	496	gi|7388343.EVVSGLDFMQPWQEQC[CAM]FR.+2	1128.51	42.98	gi|7388343	TRUE	66261.1	67057.1	58006.4	17079	13212.8	14362.6
497	497	gi|7388343.GVSTC[CAM]ATC[CAM]DGFFYK.+2	806.842	29.42	gi|7388343	TRUE	103218	111865	112752	84126.3	92697.9	83456.7
498	498	gi|7388343.[CAM]-GMPGGQITGSSEIENYPGVK.+3	693.333	23.79	gi|7388343	TRUE	62410	55667.9	62164.7	85855.8	81723	82319.6
499	499	gi|7388343.MIDC[CAM]AIIGGGPAGLSAGLYATR.+3	722.034	38.93	gi|7388343	TRUE	99852.6	100935	121870	124023	144350	157561
500	500	gi|7388343.NKEVAVLGGGDTAVEEAIYLANIC[CAM]K.+3	878.786	41.51	gi|7388343	TRUE	33463.6	37761.5	37961.9	32811.2	40085.8	35591.1
501	501	gi|4155934.EGLFGVDILIPDFSYLHQIK.+3	768.747	50.88	gi|4155934	TRUE	105060	109835	99826.3	15556.9	20311.7	17556.8
502	502	gi|4155934.HISIKPNDLVIISAK.+3	549.998	29.34	gi|4155934	TRUE	25746.3	24351.8	27654.8	46956	54737.7	55634.8
503	503	gi|4155934.IDHTPVDNLPTDLYR.+3	590.3	30.16	gi|4155934	TRUE	291775	269553	319116	162042	164681	162678
504	504	gi|4155934.ELGYIHLPYQSFIEANEVAK.+3	774.399	40.13	gi|4155934	TRUE	45118.5	43939.9	48636.6	37889.3	3168.77	30779.5
505	505	gi|4155934.SGTTPSESTIAPAFDTLFK.+2	985.491	41.1	gi|4155934	TRUE	69191.6	61425.2	67627.5	48562.7	46414.9	45584.7
506	506	gi|4155934.ELQFPLYGTPLSLGLIGSK.+2	1017.07	48.79	gi|4155934	TRUE	64454.4	61895	51753.9	3420.96	280.291	4122.98
507	507	gi|4155934.ITPLGGLGEIGGNMMVIETPK.+3	709.711	43.62	gi|4155934	TRUE	27912.4	26294.1	29892.1	6089.53	9865.42	11300.5
508	508	gi|4155934.NIYLMEDGDQVEVGPAFIK.+2	1069.53	39.56	gi|4155934	TRUE	9606.83	12720	10159.5	5965.62	2816.34	2175.63
509	509	gi|4155934.NIYLMEDGDQVEVGPAFIKK.+3	756.052	36.45	gi|4155934	TRUE	7453.88	120.963	20533.7	20400.3	24400.2	22542
510	510	gi|4155934.VIMSTFSSNIHR.+3	464.575	25.37	gi|4155934	TRUE	36886.1	37020.4	39415.1	28191.2	19876.1	23878.7
511	511	gi|4154727.IPDVMVVGDR.+2	550.792	29.1	gi|4154727	TRUE	42913.9	52040.1	47408.4	57954.5	57060.2	57451.9
512	512	gi|4154727.GIEGEAMLWDLNR.+2	752.367	38.28	gi|4154727	TRUE	43311.7	46330.7	65611	117237	116789	113137
513	513	gi|4154727.LAVEHLDYEKEVVGK.+4	432.985	25.57	gi|4154727	TRUE	15435.3	19897.7	19141.2	56488.7	52418.5	58554.3
514	514	gi|4154727.VKEIMDPFLR.+3	416.565	31.09	gi|4154727	TRUE	43461	49814.6	52176.1	64779.6	63035.4	58436.6
515	515	gi|4154727.ANVDFLSFSAHK.+3	445.895	29.67	gi|4154727	TRUE	1193.22	1422.45	4279.04	77208.5	48645.3	5200.6
516	516	gi|4154727.GVLFHTDAVQAIGK.+3	485.937	28.62	gi|4154727	TRUE	32356.1	34144.1	36117.4	71144.8	70609.2	70702.8
517	517	gi|4154727.SGTLNVPYIVGMGEAMK.+2	883.944	37.96	gi|4154727	TRUE	10854.2	328.081	47372.4	1703.89	2057.13	864.946
518	518	gi|4154727.FNTEAEIDKTIEVFSQAAVR.+3	756.722	44.17	gi|4154727	TRUE	14644.1	1598.06	10894.1	24292.8	32469.1	32159.1
519	519	gi|4154727.DHYGNPSSLHQFGTETHPAIAEALDK.+4	709.589	28.28	gi|4154727	TRUE	34210.8	36099.6	38200	748.668	6360.29	2680.6
520	520	gi|4154727.FNTEAEIDKTIEVFSQAAVR[1Me].+3	761.394	46.59	gi|4154727	TRUE	34743.5	36372.7	41589.4	231553	241787	224168
521	521	gi|4154804.FTRPSVGVAAC[CAM]PVGDLPTK.+3	658.016	27.61	gi|4154804	TRUE	1.11856e+06	1.0538e+06	949324	411196	423793	384193
522	522	gi|4154804.VSLIIC[CAM]DDGNYPEIWR.+2	975.475	40.83	gi|4154804	TRUE	206925	188457	179282	47583	45702	53351.5
523	523	gi|4154804.GVAEC[CAM]PFEFYK.+2	673.808	32.75	gi|4154804	TRUE	268926	268499	279536	7489	16071.8	1828.8
524	524	gi|4154804.VWGVFSLTGEK.+2	611.827	38.3	gi|4154804	TRUE	532087	486621	521480	10181.5	13109.2	14055.6
525	525	gi|4154804.ILPWC[CAM]PIEC[CAM]WYPGDK.+2	967.452	44.12	gi|4154804	TRUE	102051	93999.5	91310.5	2052.36	116.849	2829.19
526	526	gi|4154804.QGLPGLDLIIFPEYSTHGIMYDR.+3	879.112	47.5	gi|4154804	TRUE	47301	52043.3	45946.9	103.32	414.103	410.576
527	527	gi|4154804.GYSGVFASGDGDKGVAEC[CAM]PFEFYK.+3	863.053	36.69	gi|4154804	TRUE	52879.4	47769.2	24994.3	54881.5	57276.6	52821.2
528	528	gi|4154804.HGDISSSPDTVGVAVVNYK.+3	648.994	26.57	gi|4154804	TRUE	447948	467529	487857	152821	157534	136296
529	529	gi|4154804.QEMFDTAASVPGEETAILAEAC[CAM]KK.+3	866.081	35.49	gi|4154804	TRUE	19843.1	18626.3	20810.9	1319.75	1704.69	2932.5
530	530	gi|4154804.KILPWC[CAM]PIEC[CAM]WYPGDK.+3	688.002	39.63	gi|4154804	TRUE	103879	98669.4	112094	10774.5	2529.63	8234.81
531	531	gi|7388357.IFGFNALVDR.+2	576.314	38.53	gi|7388357	TRUE	2.27324e+06	2.07086e+06	1.95233e+06	2.70718e+06	2.6659e+06	2.72671e+06
532	532	gi|7388357.TLLKPDDVMDGVASMIHEVGIEAMFPDGTK.+4	804.896	54.27	gi|7388357	TRUE	730768	762096	684248	137349	140002	143349
533	533	gi|7388357.NVGDRPVQIGSHFHFFEVNR.+4	589.549	30.91	gi|7388357	TRUE	1.05759e+06	921684	927099	571689	569854	519189
534	534	gi|7388357.LNYVEAVALISAHIMEEAR.+3	710.374	53.71	gi|7388357	TRUE	1.04253e+06	945567	908236	582785	572817	563224
535	535	gi|7388357.IFGFN[Dea]ALVDR.+2	576.806	38.86	gi|7388357	TRUE	452757	462793	469875	1.46788e+06	14613	1.46901e+06
536	536	gi|7388357.ELDKLMLHYAGELAR.+3	586.978	35.97	gi|7388357	TRUE	6297.21	22092	5731.79	14254.6	3082.33	27918.9
537	537	gi|7388357.LVTVHTPIEAN[Dea]GKLVPGELFLK.+4	594.844	37.1	gi|7388357	TRUE	32526	31389.7	33974.8	111615	104209	119404
538	538	gi|7388357.LMLHYAGELAR.+3	425.229	24.72	gi|7388357	TRUE	1649.72	649.73	1976.27	9339.35	12870.6	3946.41
539	539	gi|7388357.LVTVHTPIEAN[Dea]GK.+3	460.589	23.1	gi|7388357	TRUE	218010	239900	283818	327038	344812	314045
540	540	gi|7388357.SVELIDIGGNRR.+3	443.581	26.96	gi|7388357	TRUE	192121	231488	241664	543415	557111	533403
541	541	gi|6647533.GIPISELEIIGK.+2	634.877	37.41	gi|6647533	TRUE	92634.3	101692	94013.8	219509	211042	260745
542	542	gi|6647533.GLVEFNLDDNLFK.+2	762.391	42.75	gi|6647533	TRUE	50968.7	39518.1	47899	14336.6	27188.1	15709.3
543	543	gi|6647533.AILQYIDNNIK.+2	652.864	33.76	gi|6647533	TRUE	47567	65017.4	50930.1	57688.4	54244.5	50439.1
544	544	gi|6647533.IPAC[CAM]TVVLTILHAGGK.+3	550.652	41.3	gi|6647533	TRUE	94867.2	90009.1	74685.2	5618.82	771.259	4483.34
545	545	gi|6647533.LMEYNLDFLENKDILAFLEEVENYAK.+3	1055.19	57.67	gi|6647533	TRUE	2316.61	4291.04	4627.94	353.776	501.729	2941.68
546	546	gi|6647533.ELLTPIIAFK.+2	572.852	39.36	gi|6647533	TRUE	511.065	2564.84	17826.6	757.189	765.712	9252.14
547	547	gi|6647533.IHQFLEENPNEAK.+3	523.595	21.7	gi|6647533	TRUE	11928.1	15436.4	15381.5	30612.1	29949.3	27115.8
548	548	gi|6647533.VFQAILPLK.+2	514.829	35.01	gi|6647533	TRUE	37918.9	44580.5	43669.6	18880.2	22054.6	19992.6
549	549	gi|6647533.LVYDKIHQFLEENPNEAK.+3	729.707	30.96	gi|6647533	TRUE	5924.86	1855.46	2830.62	36314.5	47030.2	47529.1
550	550	gi|6647533.LADC[CAM]QSKDPLESEIFLVEGDSAGGSAK.+3	941.783	39.38	gi|6647533	TRUE	12046.8	3315.18	2308.5	46566	44403.2	44898.1
551	551	gi|6919889.FIADNTLIDQR.+2	653.343	28.54	gi|6919889	TRUE	254415	275211	238607	373554	373755	361659
552	552	gi|6919889.ALVEVAGDLQK.+2	571.824	26.44	gi|6919889	TRUE	665051	711516	753140	388546	403584	392820
553	553	gi|6919889.IELSDEVLAHQK.+3	461.249	25.89	gi|6919889	TRUE	127397	150552	152721	88735.7	85439	91994.7
554	554	gi|6919889.SPLDNKPFEEYLHSQIAVIGENILVR.+4	746.149	46.73	gi|6919889	TRUE	299563	307403	318514	54556.4	39185.2	50673.2
555	555	gi|6919889.FIADN[Dea]TLIDQR.+2	653.836	28.91	gi|6919889	TRUE	51360.1	65436	74155.6	31206.4	43936.1	36689.2
556	556	gi|6919889.ETLALIAEIEKDNEEAKR.+4	518.777	34.19	gi|6919889	TRUE	64792.4	78320.2	67629.5	76863.7	79203.2	86763.5
557	557	gi|6919889.DFSLDFVK.+2	485.748	37.13	gi|6919889	TRUE	253444	273231	301244	14416.4	7122.69	13478.7
558	558	gi|6919889.FELGEGIEK.+2	511.264	27.8	gi|6919889	TRUE	73851.3	99286.8	101647	111832	122607	114839
559	559	gi|6919889.TIAQVIADC[CAM]SK.+2	603.313	29.25	gi|6919889	TRUE	13917	9401.36	1641.4	9898.67	7955.57	53484.1
560	560	gi|6919889.THNIHTTEELLK.+3	479.256	17.36	gi|6919889	TRUE	484.159	6808.24	8917.14	4995.28	545.176	2615.59
561	561	gi|4155369.SYDDQIVLNQVSLK.+2	811.425	33.61	gi|4155369	TRUE	338.333	1942.65	745.77	2313.94	6637.46	270.036
562	562	gi|4155369.ILVEELKPDTGVVK.+3	513.971	28.44	gi|4155369	TRUE	30352.8	45097.5	48356.7	193165	182539	183902
563	563	gi|4155369.IALIGPN[Dea]GVGK.+2	520.311	26.33	gi|4155369	TRUE	16743.5	16477.9	17420.5	147538	149877	129816
564	564	gi|4155369.ILEDLGIPSSK.+2	586.332	30.15	gi|4155369	TRUE	33917.2	22063.1	19295.3	107993	124508	115907
565	565	gi|4155369.LYTEGDLSDDKVNAR.+3	565.944	21.83	gi|4155369	TRUE	4117.24	5205.08	6421.87	108726	105895	100326
566	566	gi|4155369.IIELVPSPK.+2	498.31	29.4	gi|4155369	TRUE	13030	14678.1	14966.1	267853	259500	248961
567	567	gi|4155369.TIGNEALEC[CAM]ENISK.+2	789.377	24.42	gi|4155369	TRUE	619.787	5281.39	3165.85	50740.2	54344	42298.9
568	568	gi|4155369.MLQTINLTQR.+2	609.337	25.77	gi|4155369	TRUE	9156.6	6582.36	42487.1	87927.9	85610.1	81423.3
569	569	gi|4155369.LDIQSLAISSR.+2	601.841	31.67	gi|4155369	TRUE	9417.32	7654.22	11855.4	1284.8	783.548	8194.87
570	570	gi|4155369.QLDKLDIQSLAISSR.+3	562.984	32.19	gi|4155369	TRUE	415107	414566	408482	10507.6	2.30768e+06	2.24328e+06
571	571	gi|8134612.IFLLENIR.+2	509.308	37.57	gi|8134612	TRUE	509781	536919	510069	919972	930242	1.00597e+06
572	572	gi|8134612.VYLPIDAVTTDDILNPK.+2	944.009	42.11	gi|8134612	TRUE	78981	82930.8	89103.3	243339	232188	247075
573	573	gi|8134612.LLNHEVVFSQNIAQLK.+3	618.347	31.75	gi|8134612	TRUE	142219	132122	137330	194455	201456	207738
574	574	gi|8134612.VDFNVPLDENLNITDDTR.+2	1045.51	38.19	gi|8134612	TRUE	35688.5	31297.8	27411.2	53224.8	50087.3	58081.3
575	575	gi|8134612.ILPC[CAM]FEVLDK.+2	617.331	36.03	gi|8134612	TRUE	244076	242518	281253	131466	131206	127199
576	576	gi|8134612.DLASLC[CAM]DVFVNDAFGTSHR.+3	708.665	44.48	gi|8134612	TRUE	72944.9	75676.2	78814.6	43350.7	39885.1	38180.8
577	577	gi|8134612.ALGYDVQDSSVEDALIN[1Me]DALELLQSAK.+3	964.489	58.43	gi|8134612	TRUE	23995.7	30356.7	25762.6	12160.2	10280.1	11559.3
578	578	gi|8134612.ALGYDVQDSSVEDALINDALELLQSAK.+3	959.817	59.57	gi|8134612	TRUE	533.196	1005.57	166.532	288.052	2498.68	1518.55
579	579	gi|8134612.IADIGPASLK.+2	492.79	25.86	gi|8134612	TRUE	32504.2	34711.9	37835.8	250523	264226	254635
580	580	gi|8134612.LFSEVIESAPTILWN[Dea]GPLGVHEK.+3	846.448	45.65	gi|8134612	TRUE	15508.2	49776	47315.1	59091.1	55588.3	53425.8
581	581	gi|7388104.ISLAPFEFGYAVTLAHPIR.+3	701.386	44.68	gi|7388104	TRUE	181273	156393	19672.4	4317.04	3554.69	2160.81
582	582	gi|7388104.LLLLSSVGYAPVGL[1Me]K.+2	772.477	42.96	gi|7388104	TRUE	469593	423895	424589	52014.7	47962.3	53760.9
583	583	gi|7388104.LLLLSSVGYAP[PGP]VGLK.+2	772.458	44.45	gi|7388104	TRUE	126137	67071.3	51737.5	10257.6	27128.2	6577.94
584	584	gi|7388104.ELMPEGYMPLDGSFTPIK.+2	1012.99	39.88	gi|7388104	TRUE	30579.5	30546.8	32585	10268.8	10156.9	9153.3
585	585	gi|7388104.NVVYEIENVLVEGDPNYEK.+3	741.699	46.25	gi|7388104	TRUE	1520.51	2184.73	2608.02	841.97	1806.46	1385.12
586	586	gi|7388104.QLGVFGERPIANTEYSGDYAQR.+3	824.403	30.03	gi|7388104	TRUE	48015.4	42794.2	47808.4	41584.2	49664.3	45378.9
587	587	gi|7388104.LLLLSSVGYAPVGLK.+2	765.469	42.36	gi|7388104	TRUE	2241.5	524.858	4187.82	67342.1	33461.3	31197.3
588	588	gi|7388104.LNDLGYPVGTELSPEQR.+2	944.476	31.69	gi|7388104	TRUE	2943.41	630.388	1294.95	3106.68	2266.38	1189.22
589	589	gi|7388104.TAPLIPSEIK.+2	534.819	28	gi|7388104	TRUE	63716.1	80695.3	92961.4	337745	352452	338089
590	590	gi|7388104.IIFDIETDGQIDPYK.+2	883.946	38.06	gi|7388104	TRUE	111232	123649	166854	49338.2	47870.3	55804.1
591	591	gi|4155965.LFADIPEALENTQEIADK.+3	673.009	41.95	gi|4155965	TRUE	26823.4	18478.6	16156.1	5917.28	9032.32	13959.2
592	592	gi|4155965.TMLANLDLIC[CAM]DAGR.+2	781.887	38.18	gi|4155965	TRUE	13636.9	16567.3	3328.21	11088.2	12563.2	10355.6
593	593	gi|4155965.QLNALEELDINKPLVFK.+3	662.042	40.68	gi|4155965	TRUE	1574.19	7617.11	284.914	38691.5	35183.5	44049.9
594	594	gi|4155965.VLDMPYKEADDFAK.+3	547.933	28.95	gi|4155965	TRUE	71786.6	1812.06	69772.9	76921	9116.49	73079.2
595	595	gi|4155965.TIQSGDTVGIFQIESGMFQGLNKR.+3	876.115	43.02	gi|4155965	TRUE	1086.08	3641.77	3032.69	144.826	2253.13	4148.48
596	596	gi|4155965.YNVAQVITFNK.+2	648.851	32.71	gi|4155965	TRUE	6092.43	4542.4	15760.6	12450.1	20709.7	10876.3
597	597	gi|4155965.TLTVIDDALK.+2	544.813	31.28	gi|4155965	TRUE	3659.24	7145.17	8941.26	30912.6	30627.7	29750.6
598	598	gi|4155965.GVGGEPIKNIIEER.+3	504.279	27.25	gi|4155965	TRUE	5662.79	22764	8152.28	52834	45600.3	41342.3
599	599	gi|4155965.ITDIDPLKYDLLFER.+3	617.668	40.37	gi|4155965	TRUE	12672.8	16600.8	1647.36	4253.9	1089.61	2389.83
600	600	gi|4155965.IVFGLGAVK.+2	452.287	33.02	gi|4155965	TRUE	15029.1	20212	24777.6	15425.1	125111	144027
601	601	gi|4155073.NLLEC[CAM]ALSLK.+2	580.821	38.96	gi|4155073	TRUE	91546.5	95228.8	85391.5	231467	230385	251272
602	602	gi|4155073.TFPLNTSEAFLELDKELR.+3	708.372	42.73	gi|4155073	TRUE	17431.7	17596.4	6045.11	58060.3	63230.5	58739
603	603	gi|4155073.DYIVQDGDVLHFR.+3	526.263	32.85	gi|4155073	TRUE	58663.8	62996.6	69993.2	40738.4	42183.2	41555.7
604	604	gi|4155073.GLSVGIVGLPNVGK.+2	655.396	35.99	gi|4155073	TRUE	45681.2	47282.3	48767.4	421541	413478	434845
605	605	gi|4155073.IEGKDYIVQDGDVLHFR.+4	501.76	30.54	gi|4155073	TRUE	16789.1	17835.2	20101.9	80364.5	85653.2	80722.6
606	606	gi|4155073.LDALAQIVKPER.+3	451.601	29.28	gi|4155073	TRUE	37141.9	5081.29	4912.11	111813	115480	111214
607	607	gi|4155073.LEEEMVSMSGDEVKEFLQSLGVEESGLEK.+3	1076.84	51.39	gi|4155073	TRUE	4570.54	1919.03	5234.69	1621.77	693.083	644.491
608	608	gi|4155073.VQNSEFVALC[CAM]AK.+2	683.345	25.48	gi|4155073	TRUE	1812.11	2224.84	19725.7	13923.6	11932	3595.98
609	609	gi|4155073.ILHSVVEFVDIAGLIK.+3	585.014	45.4	gi|4155073	TRUE	91934	101594	112789	225329	235421	249736
610	610	gi|4155073.TFPLN[Dea]TSEAFLELDKELR.+3	708.7	44.05	gi|4155073	TRUE	4550.91	18005.2	2334.46	130627	120885	120026
611	611	gi|8134781.LEFEIPAR.+2	487.769	31.12	gi|8134781	TRUE	247012	241279	310725	92329.5	80148.7	92824.7
612	612	gi|8134781.LIGFLGLAR.+2	480.305	38.74	gi|8134781	TRUE	458927	482762	476942	273161	277978	289076
613	613	gi|8134781.INIIDTPGHADFGGEVER.+3	647.322	29.51	gi|8134781	TRUE	125950	133233	131644	61819.4	68250.3	74036.5
614	614	gi|8134781.QLDFPVVYAAAR.+2	675.364	35.83	gi|8134781	TRUE	143172	140048	153502	70472	67368.2	65959
615	615	gi|8134781.NLEPLFETILEHVPSPSGSVDEPLQMQIFTLDYDNYVGK.+4	1109.55	57.08	gi|8134781	TRUE	37495.7	45690.6	41177.1	8195.68	8331.31	4330.28
616	616	gi|8134781.ALSFGIC[CAM]PIVVVNK.+2	758.932	39.15	gi|8134781	TRUE	75121.4	81693.1	93317.1	775.185	2529.45	13126.6
617	617	gi|8134781.IDKPAAEPDRVVDEVFDLFVAMGASDK.+4	734.369	54.09	gi|8134781	TRUE	118760	123723	127029	1278.05	2235.49	533.298
618	618	gi|8134781.TTLVDGLLSQSGTFSER.+2	905.963	38.68	gi|8134781	TRUE	58462.9	66790.1	49047	25599.1	25111.6	21912.3
619	619	gi|8134781.NIAVIAHVDHGK.+3	425.239	19.06	gi|8134781	TRUE	37559.4	37853.7	36681.4	8943.04	9348.76	9481.1
620	620	gi|8134781.ALEWIEEDEILEVTPLNLR.+3	761.402	48.43	gi|8134781	TRUE	61773.2	56726.7	63523.3	49100.5	51815.3	53629.3
621	621	gi|4155116.YSPYPINTGAGELK.+2	755.383	27.7	gi|4155116	TRUE	2282.59	6764.68	4404.5	7554.85	2971.09	8500.59
622	622	gi|4155116.IADLTQPLEIIR.+2	691.406	37.34	gi|4155116	TRUE	249442	278536	265810	774888	786485	875756
623	623	gi|4155116.LNPEQNLIVLSHYLK.+3	594.337	40.8	gi|4155116	TRUE	112070	107650	115241	101946	103701	106975
624	624	gi|4155116.LPLEALFSTLGR.+2	658.882	47.32	gi|4155116	TRUE	196147	213735	200481	166629	191460	189960
625	625	gi|4155116.YDSKPMEVGPLSSVVVGLAAK.+3	716.385	38.82	gi|4155116	TRUE	40438.3	41084.1	42365	74624.3	73346.5	75038
626	626	gi|4155116.AGVT[1Me]AVENALGITPPLNAQLVR.+3	740.09	43.12	gi|4155116	TRUE	88566.1	87128.4	95229.5	8079.91	14936.7	18399.7
627	627	gi|4155116.GAYEMSLIGTK.+2	585.297	28.98	gi|4155116	TRUE	29704.6	34962.1	34376.2	83641.8	87281.9	82200.4
628	628	gi|4155116.QPHPQSLTVGGVTSVMDILDPTR.+3	816.757	42.81	gi|4155116	TRUE	48454.6	46789.4	52533.3	2488.74	35933	7827.54
629	629	gi|4155116.IADLTQ[Dea]PLEIIR.+2	691.898	36.83	gi|4155116	TRUE	11537.6	203366	6633.59	574038	590004	645958
630	630	gi|4155116.TIADN[Dea]GLLAFDALVENLK.+2	959.512	53.55	gi|4155116	TRUE	53597.4	57960	54050.7	34029.8	36572.1	40755.3
631	631	gi|4155152.LDQLEYDSLR.+2	626.314	26.88	gi|4155152	TRUE	2783.39	85410.7	708.521	4477.65	4451.22	16136.8
632	632	gi|4155152.ISDILIEIDNPVVPLK.+2	889.519	43.17	gi|4155152	TRUE	41045	39257.2	48518.7	13481.1	11135.9	12293.5
633	633	gi|4155152.TPLVPESC[CAM]SSPGAITTSPEIK.+2	1086.05	27.07	gi|4155152	TRUE	133.598	3963.42	2913.89	980.711	535.679	1012.46
634	634	gi|4155152.MFAGNLSLTNPR.+2	660.84	30.32	gi|4155152	TRUE	40693.2	45750.7	41952.9	29636.2	25948.1	26845.8
635	635	gi|4155152.LLGFSSPLYNR.+2	633.846	35.64	gi|4155152	TRUE	84496.4	83987.4	97234	37985.8	54138.2	46235.7
636	636	gi|4155152.QC[CAM]STPASVIINR.+2	673.348	25.1	gi|4155152	TRUE	19519.7	1257.47	41465.4	87236	86792.6	79906.6
637	637	gi|4155152.YYSSVNEVASPR[2Me].+2	700.346	24.53	gi|4155152	TRUE	4547.95	6058.56	1472.39	3954.31	1405.27	1521.41
638	638	gi|4155152.RGYLDAHISSPFLK.+3	535.291	30.23	gi|4155152	TRUE	64526	62349.4	66181.9	67606.1	66670.7	64817.8
639	639	gi|4155152.LSGGR[Dea]TPLVPESC[CAM]SSPGAITTSPEIK.+3	881.45	26.98	gi|4155152	TRUE	3949.52	4006.41	5240.63	37367.6	34873	33853
640	640	gi|4155152.KIDTAVLALFNQGYFK.+3	610.005	42.05	gi|4155152	TRUE	55912.4	50556	66655.7	5056.42	971.584	18885.9
641	641	gi|254839256.FEGLTQIFQK.+2	605.827	36.49	gi|254839256	TRUE	1.05867e+06	947872	857327	56682.9	106742	66946.3
642	642	gi|254839256.AYEHEQHISESINNIVDHAIK.+4	612.554	31.04	gi|254839256	TRUE	484484	591563	511499	112401	109740	104483
643	643	gi|254839256.KLIIFLNENNVPVQLTSISAPEHK.+4	676.881	37.78	gi|254839256	TRUE	194196	183964	184593	20227.6	21885.3	25708
644	644	gi|254839256.LIIFLNENNVPVQLTSISAPEHK.+3	859.474	41.06	gi|254839256	TRUE	260041	241843	225925	1054.15	11447.3	7555.94
645	645	gi|254839256.LIIFLNENN[Dea]VPVQLTSISAPEHK.+3	859.802	41.53	gi|254839256	TRUE	20105.4	228093	33532.8	6382.26	11268	17327.8
646	646	gi|254839256.LIIFLNEN[Dea]NVPVQLTSISAPEHK.+3	859.802	41.06	gi|254839256	TRUE	20366.4	47484.2	199923	6382.26	222.962	17146.5
647	647	gi|254839256.SKDHATFNFLQWYVAEQHEEEVLFKDILDKIELIGNEN[Dea]HGLYLADQYVK.+7	836.706	55.45	gi|254839256	TRUE	445.161	1770.36	2702.18	23454.3	37430.1	40593.8
648	648	gi|254839256.DILDKIELIGNENHGLYLADQYVK.+4	694.116	41.96	gi|254839256	TRUE	259741	298182	289937	2154.11	179214	31284.7
649	649	gi|254839256.SKDHATFNFLQWYVAEQ[Dea]HEEEVLFKDILDKIELIGNENHGLYLADQYVK.+6	975.989	54.4	gi|254839256	TRUE	2731.16	1601.25	1403.54	540.112	3631.87	21337.7
650	650	gi|254839256.DILDKIELIGNEN[Dea]HGLYLADQYVK.+4	694.362	41.94	gi|254839256	TRUE	254457	290396	284412	10427.9	4827.67	13089.7
651	651	gi|6707753.ALNDEELEKVEDLVNAQIFK.+3	773.069	45.68	gi|6707753	TRUE	14577.8	2522.83	13015.9	35840.1	36436.1	40320.7
652	652	gi|6707753.DIENLQAALNLAK.+2	706.891	39.7	gi|6707753	TRUE	24557	4104.98	3218.82	1123.26	3731.57	5820.9
653	653	gi|6707753.APVSMDLPVEK.+2	593.313	28.06	gi|6707753	TRUE	4716.84	3607.89	7592.8	15184.8	8332.83	2410.18
654	654	gi|6707753.TPFYAEGGGAIGDR.+2	705.836	26.29	gi|6707753	TRUE	23492	20701.5	21711.8	16366.9	19114.6	18236.4
655	655	gi|6707753.EVLGSHVSQAGSLVESK.+3	576.304	23.9	gi|6707753	TRUE	32315.7	34129.5	41870.4	37202.9	39063.3	32288.6
656	656	gi|6707753.ANAWANEVAQILGGK.+2	771.407	45.06	gi|6707753	TRUE	11615.3	15754.3	5819.16	24261.3	34865.5	23794.8
657	657	gi|6707753.HLTSQVEHMPLNQAK.+3	578.298	19.86	gi|6707753	TRUE	12618.9	12546	12250.2	23649.8	22249.7	24145.2
658	658	gi|6707753.DIFTGIVPR.+2	509.29	35.74	gi|6707753	TRUE	76040.2	78264.3	95772.5	51386.8	50514.7	55724.8
659	659	gi|6707753.ANAWANEVAQ[Dea]ILGGK.+2	771.899	44.34	gi|6707753	TRUE	13588.5	6882.29	24960.4	6993.41	7052.19	14526.6
660	660	gi|6707753.GGGRDDFASAGGKDIEN[Dea]LQ[Dea]AALNLAK.+4	648.324	31.07	gi|6707753	TRUE	3125.94	515.226	2955.77	15669	21843.7	22383.7
661	661	gi|4154685.LINPTFVTEYPIEISPLAR.+3	725.068	44.87	gi|4154685	TRUE	9420.53	9933.35	605.301	7123.7	9333.09	2245.57
662	662	gi|4154685.EIAN[Dea]GFSELNDPLDQLER.+2	1030.99	41.61	gi|4154685	TRUE	9899.21	3014.82	4666.44	7756.97	376.315	6626.96
663	663	gi|4154685.LIN[Dea]PTFVTEYPIEISPLAR.+3	725.396	43.28	gi|4154685	TRUE	677.179	1668.43	1895.2	14150.4	4561.51	3925.78
664	664	gi|4154685.LLAEAFDHFVEHK.+3	519.268	34.33	gi|4154685	TRUE	5059.87	1073.93	4865.19	6793.36	8155.74	8586.01
665	665	gi|4154685.MFSNQYIQQR.+2	657.817	24.82	gi|4154685	TRUE	959.955	1258.93	4339.52	21458.6	21051	22153
666	666	gi|4154685.YLDLIVNPGVK.+2	615.858	32.15	gi|4154685	TRUE	2360.47	2045.48	8599.79	1454.35	14552.2	4162.84
667	667	gi|4154685.LVMLLTGAK.+2	473.294	31.32	gi|4154685	TRUE	30535.4	35801.5	35891.9	74529.8	58352.8	69294
668	668	gi|4154685.SLTNAAFLEK.+2	547.298	28.29	gi|4154685	TRUE	11554.3	19593.1	6199.96	61237.1	55401.1	65127.8
669	669	gi|4154685.LLAYLLEQ[Dea]GIK.+2	631.374	39.45	gi|4154685	TRUE	15853	42610.7	20389.1	15438.4	38730.4	15959.4
670	670	gi|4154685.LLAEAFDHFVEHKLINPTFVTEYPIEISPLAR.+4	928.246	49.94	gi|4154685	TRUE	116429	123908	114158	13398.9	12477	14300.8
671	671	gi|6647534.LTAGLAGADLANIINEAALLAGR.+3	736.75	55.15	gi|6647534	TRUE	184550	177485	188702	321996	320222	334176
672	672	gi|6647534.TAEEMDLFIK.+2	598.797	33.74	gi|6647534	TRUE	33114.8	35749.5	25123.4	51352.9	4801.99	7106.36
673	673	gi|6647534.ELFDKEVITGER.+3	479.252	27.38	gi|6647534	TRUE	35212.5	44088.1	45583.1	59076.7	68623.8	57059.5
674	674	gi|6647534.LANDVNLQEVAK.+2	657.357	25.32	gi|6647534	TRUE	21289.7	25000.1	16678.1	133449	134552	126531
675	675	gi|6647534.LANDVN[Dea]LQEVAK.+2	657.849	23.62	gi|6647534	TRUE	2852.42	3990.03	11064	19448.5	21253.1	20158.9
676	676	gi|6647534.GVLLVGPPGTGK.+2	547.832	28.02	gi|6647534	TRUE	25954.2	30335.6	37735.4	312156	326641	295252
677	677	gi|6647534.QAPSIIFIDEIDAIGK.+2	865.472	45.87	gi|6647534	TRUE	30048	29779.1	30830.6	88376	86660.4	91497
678	678	gi|6647534.EAIEIMVK.+2	466.76	27.53	gi|6647534	TRUE	68980.1	93227.8	99506.9	3439.51	9486.75	7553.8
679	679	gi|6647534.RVPDLTLVPLLDEK.+3	536.65	38.93	gi|6647534	TRUE	216870	198359	156255	137818	139953	142392
680	680	gi|6647534.AAEEVFLEEISTGASNDLER.+3	727.35	41.14	gi|6647534	TRUE	1621.86	60817.5	84945.5	39803.1	42794.3	41432.6
681	681	gi|4155287.ILFDLPK.+2	423.26	33.52	gi|4155287	TRUE	60716.7	77961.6	86157.1	130040	133602	124482
682	682	gi|4155287.TIIEQEMDLLFR.+2	754.395	47.86	gi|4155287	TRUE	420871	458785	423394	234023	239550	232028
683	683	gi|4155287.AENFSLILGSK.+2	589.824	33.6	gi|4155287	TRUE	223599	229809	249090	76491.6	69199.9	92694.4
684	684	gi|4155287.EALEINDELAK.+2	622.822	27.71	gi|4155287	TRUE	2670.19	10385.5	22469.3	6011.61	9368.45	5953.16
685	685	gi|4155287.NALYSMQAEEVK.+2	691.835	25.75	gi|4155287	TRUE	44404.3	50399.5	55228	64825	55163.4	56275.4
686	686	gi|4155287.ALLGMQASEEKEFPLTFPSGYHAEHLAGK.+5	632.518	32.7	gi|4155287	TRUE	6235.52	5040.57	156.281	15869.5	14661	2866.42
687	687	gi|4155287.DLIGSPNFTK.+2	546.29	29.48	gi|4155287	TRUE	1591.76	16010.6	5636.55	3573.1	14145.4	19893.9
688	688	gi|4155287.ITFVIDALAK.+2	545.829	36.72	gi|4155287	TRUE	681.033	2792.37	463.949	1983.23	3506.21	41663.9
689	689	gi|4155287.[AAR]-EALEINDELAK.+2	636.838	29.26	gi|4155287	TRUE	112264	178442	165628	396197	385454	391730
690	690	gi|4155287.LSAKPSIEDLEK.+3	443.913	23.79	gi|4155287	TRUE	6830.5	436.529	1337	6110.45	4072.93	28700.4
691	691	gi|4156043.SELYSSLWAGADSLR.+2	827.907	38.94	gi|4156043	TRUE	18549.4	25731.6	30444	4816.2	11873.1	7337.36
692	692	gi|4156043.AMIDTLSNLVK.+2	602.834	37.4	gi|4156043	TRUE	27766.6	32379.4	37301.4	972.952	3272.38	23575.9
693	693	gi|4156043.TALEWLEAK.+2	530.787	32.38	gi|4156043	TRUE	9422.55	8752.48	51546.8	32419.5	42183	4672.99
694	694	gi|4156043.ANYLEEPDFIVQK.+2	783.396	33.14	gi|4156043	TRUE	5234.11	10296.3	11420.9	16659.1	13289.8	18624.2
695	695	gi|4156043.SIYDPTC[CAM]GSGSLLLK.+2	805.908	31.89	gi|4156043	TRUE	1288.06	10331	2171.43	24267.8	19001.6	22031.9
696	696	gi|4156043.AYDPYFQVFK.+2	639.314	35.75	gi|4156043	TRUE	39529	51676.4	42581.8	19626.1	25683.3	15497
697	697	gi|4156043.NWTDGLSIDPK.+2	623.309	31.87	gi|4156043	TRUE	21338.2	19901	87683.7	130897	156506	133659
698	698	gi|4156043.TFDYVVANPPFSLK.+2	799.417	39.58	gi|4156043	TRUE	8034.85	10978.1	1818.41	18825.6	19101.9	20135
699	699	gi|4156043.ELEELENALNEK.+2	715.854	33.18	gi|4156043	TRUE	3914.91	1786.46	5149.45	7818.52	7689.2	3559.32
700	700	gi|4156043.AMIDTLSN[Dea]LVK.+2	603.326	36.02	gi|4156043	TRUE	2517.7	3860.28	4130.7	40548.9	9174.1	43887.2
701	701	gi|4154599.IFESYSGLDFR.+2	667.325	34.25	gi|4154599	TRUE	244185	225239	270278	78271.2	73043.5	84730.3
702	702	gi|4154599.VELVTNALGQEIQK.+2	771.43	30.95	gi|4154599	TRUE	182910	202329	178280	124935	123625	130834
703	703	gi|4154599.IASDSLEISQEIDKVSNDILEDVNKKQF.+4	795.159	50.45	gi|4154599	TRUE	20700	2554.71	4184.32	26031.3	24506.2	28481.3
704	704	gi|4154599.ENFLAVETFK.+2	599.311	33.88	gi|4154599	TRUE	60237.5	64771.2	76302.1	1168.81	9264.33	15071.4
705	705	gi|4154599.EVEEINASIEALR.+2	736.883	32.02	gi|4154599	TRUE	168793	208849	200648	138851	145611	154041
706	706	gi|4154599.TIENITTSIQGVSSQSEAMIEQ[Dea]GK[LAA]DIK.+3	969.809	39.57	gi|4154599	TRUE	18384.3	26811.5	24765.1	47099.2	41604.8	40438
707	707	gi|4154599.SIVEIIRDIADQTNLLALNAAIEAAR.+3	931.854	60.6	gi|4154599	TRUE	1092.62	5802.14	1863.07	327340	305636	301278
708	708	gi|4154599.DALN[Dea]GIMDYLQESVGTHMPSIFK.+3	856.41	50.82	gi|4154599	TRUE	16568.1	14417	15502.6	2171.18	1598.37	4919.8
709	709	gi|4154599.DALNGIMDYLQ[Dea]ESVGTHMPSIFK.+3	856.41	50.79	gi|4154599	TRUE	16203.5	13934.9	15336	2171.18	1549.41	4971.59
710	710	gi|4154599.TIENITTSIQGVSSQSEAMIEQGKDIK.+3	969.825	39.58	gi|4154599	TRUE	21640.1	19768.1	46992.6	28126.4	28915.1	32693
711	711	gi|9789722.GVPFEFLQESIK.+2	697.372	40.34	gi|9789722	TRUE	510643	491906	473334	67407.6	62611.5	69717.1
712	712	gi|9789722.IAFIAEVR.+2	459.774	30.38	gi|9789722	TRUE	671163	718727	756179	168388	169886	160824
713	713	gi|9789722.ESQVDYLAPAIGTSHGAFK.+3	664.334	30.63	gi|9789722	TRUE	218894	217814	220832	43898.3	43233.9	41473.7
714	714	gi|9789722.LTNIPLVLHGASAIPDDVRK.+4	533.057	32.02	gi|9789722	TRUE	272991	241440	242921	192543	196190	194709
715	715	gi|9789722.AGFTSVMIDASHHAFEENLELTSK.+4	659.318	38.2	gi|9789722	TRUE	75553.5	80867.9	97282.1	14572.2	12177.6	22398
716	716	gi|9789722.FFSPAQLALK.+2	561.321	35.23	gi|9789722	TRUE	301966	343672	347318	172835	171185	161076
717	717	gi|9789722.YMGIDMAVGMVK.+2	657.816	36.56	gi|9789722	TRUE	326463	306463	303889	12032.4	7341.1	8978.64
718	718	gi|9789722.YPHIPVALHLDHGTTFESC[CAM]EK.+4	613.549	29.85	gi|9789722	TRUE	89082.7	80834.6	87889.7	10492.5	5663.87	6233.1
719	719	gi|9789722.LTNIPLVLHGASAIPDDVR.+3	667.709	35.04	gi|9789722	TRUE	76994.3	67264.2	75110	17291.5	17836.6	16938
720	720	gi|9789722.MAHNAGVSVEAELGR.+3	514.256	23.81	gi|9789722	TRUE	602819	582924	706975	43504.4	31414.1	41630.6
721	721	gi|4154832.GFGQAYDILGDK.+2	642.317	32.87	gi|4154832	TRUE	440696	446170	460730	131202	123028	138212
722	722	gi|4154832.NAIIELC[CAM]QSVEK.+2	702.364	30.77	gi|4154832	TRUE	258171	275611	262903	70562.7	71182.2	71909.3
723	723	gi|4154832.GAEFDKAFDSFIEK.+3	535.26	35.57	gi|4154832	TRUE	39420.3	38751.7	57899.8	206456	214722	197850
724	724	gi|4154832.TMQDFHLIALDFK.+3	526.938	39.29	gi|4154832	TRUE	74097.4	89007.7	82742.7	17402.3	12326.3	19547.4
725	725	gi|4154832.QYYIYVSEVAEHFAGLK.+3	673.007	42.98	gi|4154832	TRUE	149836	156825	150635	19364.9	19115.4	13366.3
726	726	gi|4154832.NNPHNVEVMFLEDESK.+3	634.628	30.85	gi|4154832	TRUE	246366	278943	284015	27504.4	38002.8	36765.1
727	727	gi|4154832.TM[Oxi]QDFHLIALDFK.+3	532.269	36.82	gi|4154832	TRUE	70543.2	81102.1	80261.1	18385.4	16937.8	25561.3
728	728	gi|4154832.[PGQ]-QYYIYVSEVAEHFAGLK.+2	1000.49	52.63	gi|4154832	TRUE	92880.7	83942.4	85013.5	18760.2	17405.1	1473.58
729	729	gi|4154832.SVDPQGIVIGYNNNQTLR.+2	994.513	28.96	gi|4154832	TRUE	63593.9	59498.3	58175.7	35428.3	37714.2	38171.4
730	730	gi|4154832.SVDPQGIVIGYNN[Dea]NQTLR.+2	995.005	30.03	gi|4154832	TRUE	2088.21	2729.19	1626.79	27129.7	28943.9	16135.9
731	731	gi|4155564.LGFEVLEDPLELQNPITTELNTLR.+3	918.823	53.42	gi|4155564	TRUE	90817.3	95561.2	90127.7	31618.3	33987.3	31699.5
732	732	gi|4155564.LGLEVESC[CAM]IPC[CAM]IAPK.+2	843.434	36.75	gi|4155564	TRUE	3329.82	8255.4	5834.66	2445.27	1970.9	8596.21
733	733	gi|4155564.IIQNNEIIGVIAK.+2	712.927	33.15	gi|4155564	TRUE	25459	25602.4	1642.54	6524.76	1372.71	634.007
734	734	gi|4155564.LGFLVSGLQK.+2	531.321	34.92	gi|4155564	TRUE	20896.4	18147.4	20050	1799.39	11522.6	1785.61
735	735	gi|4155564.TIQDIAEEILR.+2	650.859	43.4	gi|4155564	TRUE	134751	122906	156601	8641.19	7584.88	2273.72
736	736	gi|4155564.NVAPNQFAPVALK.+2	684.885	29.89	gi|4155564	TRUE	227.926	2447.14	15966.2	1255.29	14063.4	12571.4
737	737	gi|4155564.DAQIPNLSEILPLDIFK.+2	963.533	55	gi|4155564	TRUE	46517.8	44678.8	37566.9	224.297	372.386	461.838
738	738	gi|4155564.LSVNDLNVFVNTPK.+2	780.425	37.66	gi|4155564	TRUE	1366.38	23000	2250.2	2237.47	51217.7	899.413
739	739	gi|4155564.GSNPNLSDGLNFLSAHLK.+3	628.659	39.3	gi|4155564	TRUE	36171.4	43347.1	44913	17223.8	7574.24	22309.1
740	740	gi|4155564.TSLVC[CAM]GLLDASLR.+2	702.879	41.63	gi|4155564	TRUE	73578.3	74893.3	70487.3	31423.4	24057.2	36088.7
741	741	gi|4155190.TIVSGPIGGVIGSK.+2	642.88	30.44	gi|4155190	TRUE	33177.8	3653.03	80130.1	39634.6	68148.8	44852.1
742	742	gi|4155190.IIQDAWDELTLK.+2	722.888	36.39	gi|4155190	TRUE	2492.57	5438.06	2754.19	833.03	14582.4	1086.46
743	743	gi|4155190.SVADWEEIVKEYEK.+3	575.617	36.87	gi|4155190	TRUE	5769.86	634.106	979.813	15150.3	729.617	4198.09
744	744	gi|4155190.ALQSYLGYALEER.+2	756.888	36.57	gi|4155190	TRUE	1122.18	10328.3	10583.9	10303.7	5535.9	15976.8
745	745	gi|4155190.LVLSLPLVAMDSVGAGAGSFVR.+3	720.401	51.45	gi|4155190	TRUE	2966.29	1854.75	1376.48	2925.49	4666.2	3461.2
746	746	gi|4155190.MNTTILEAYAAEPSR.+2	833.909	30.95	gi|4155190	TRUE	1238.85	1644.9	6871.37	633.485	1580.03	10279.1
747	747	gi|4155190.SNFNIASDPDMAR.+2	719.325	26.93	gi|4155190	TRUE	3799.28	3698.16	1582.86	1499.31	3054.38	21025.2
748	748	gi|4155190.NIPVFASVDYYPQR.+2	834.923	35.55	gi|4155190	TRUE	3436.16	4571.42	3264.3	516.25	501.243	1681.57
749	749	gi|4155190.LLPGNEVIGPAIVEADSTTFVIPK.+3	827.46	45.59	gi|4155190	TRUE	8152.29	6388.21	1423.56	9554.32	2088.71	4070.45
750	750	gi|4155190.EQIADPLGISVEDAAAGVIELLDLELK.+3	941.174	64.93	gi|4155190	TRUE	383.048	267.59	969.801	1629.97	706.706	1641.45
751	751	gi|8928389.GTEPIYFDDSPLALEVIR.+2	1018.02	43.92	gi|8928389	TRUE	18295.2	20559.7	19589.4	530.266	8889.15	12788
752	752	gi|8928389.IEDLLSQALLLR.+2	692.414	44.43	gi|8928389	TRUE	99020.9	105414	111000	24307.8	29717.4	31309.5
753	753	gi|8928389.MPLKEFLNMVESK.+3	522.607	39.47	gi|8928389	TRUE	6507.75	7019.67	7148.47	3854.99	3926.79	4761.45
754	754	gi|8928389.FFVGPVVEEGFYYDFK.+2	971.967	45.4	gi|8928389	TRUE	12941.5	9167.94	13250	15725.5	15433.1	12518
755	755	gi|8928389.IYGIAFATK.+2	492.282	30.92	gi|8928389	TRUE	57229.1	61144	64877	57930.7	59807.5	55377.6
756	756	gi|8928389.LAFTNEYNHAEQPVMIHR.+4	543.268	27	gi|8928389	TRUE	8333.63	381.551	3069.69	561.003	42992.6	70680.7
757	757	gi|8928389.MPLKEFLN[Dea]MVESK.+2	783.899	39.09	gi|8928389	TRUE	2069.14	5175.71	6368.72	27691.5	32835.2	4030.67
758	758	gi|8928389.ALKGTEPIYFDDSPLALEVIR.+3	783.09	41.05	gi|8928389	TRUE	2036.42	166.935	1784.77	63461.3	64549.5	64855.5
759	759	gi|8928389.VLGLSDGIK.+2	451.271	25.96	gi|8928389	TRUE	63552.6	10245.8	7641.44	58676.1	73389.4	61930.3
760	760	gi|8928389.EGLKDYLFQIEEAK.+3	561.626	38.09	gi|8928389	TRUE	48180.8	39607.2	51544.4	28119.4	11005.9	29212.6
761	761	gi|4154744.FFELDIPNALIPMIK.+2	880.986	51.6	gi|4154744	TRUE	198949	203519	183391	453.091	1385.09	1095.38
762	762	gi|4154744.NTIFLNPAYTILFQSK.+2	935.509	46.36	gi|4154744	TRUE	64369.4	60047.3	61589.4	1419.84	4949.71	295.533
763	763	gi|4154744.LLEFNADTPTMLYETAVI[1Me]QWALLK.+3	932.163	59.68	gi|4154744	TRUE	116417	109712	102949	29619.8	28318.5	26858.3
764	764	gi|4154744.MQVIPLKPLDNK.+3	465.939	28.99	gi|4154744	TRUE	21899.7	30391.4	30728.8	11565.4	48297.1	39045.8
765	765	gi|4154744.FDLAGGLDGKPIK.+3	444.25	29.44	gi|4154744	TRUE	52542	44610.7	62674.1	48671.8	52578.1	41262.6
766	766	gi|4154744.KGGLILDNFSK.+2	596.34	27.82	gi|4154744	TRUE	3126.65	6930.95	8027.43	20847.4	22754.5	22527.2
767	767	gi|4154744.EADAYYDAC[CAM]NELYDMFVETAEEAIKNDR.+3	1115.81	53.46	gi|4154744	TRUE	565.656	388.705	2422.43	857.055	764.454	504.466
768	768	gi|4154744.FEEMYEGWK.+2	609.76	30.06	gi|4154744	TRUE	79694.8	82495.6	96555.6	24436.6	20772.4	521.298
769	769	gi|4154744.FFELDIPN[Dea]ALIPMIK.+2	881.478	51.62	gi|4154744	TRUE	11495	10125.9	47926.6	17751.3	20511.8	7813.37
770	770	gi|4154744.LLEFNADTPTMLYETAVIQWALLK.+3	927.491	59.63	gi|4154744	TRUE	8389.67	7829.19	7501.87	1275.18	2246.1	1832.67
771	771	gi|7674417.NLAAFTQPFEMK.+2	698.85	36.82	gi|7674417	TRUE	15389	20607.3	18137.6	1588.9	24087.8	2849.83
772	772	gi|7674417.TSSLFADIFMAMTPR.+2	844.413	54.64	gi|7674417	TRUE	28256.6	26780.4	23214.8	11943	8855.24	10360.9
773	773	gi|7674417.NNLIEGVITHK.+3	413.235	27.75	gi|7674417	TRUE	3949.85	2538.57	3943.7	6298.89	1859.73	8572.46
774	774	gi|7674417.IQAETIILATGANPTLIKK.+3	665.733	31.48	gi|7674417	TRUE	409.822	3363.6	743.218	1034.85	6525.46	8668.46
775	775	gi|7674417.IIANLSQDGANEK.+2	686.857	20.81	gi|7674417	TRUE	2401.82	716.763	382.978	3329.39	1476.76	1949.06
776	776	gi|7674417.IQAETIILATGANPTLIK.+3	623.035	37.99	gi|7674417	TRUE	31266.4	39274.8	37297.6	21760.2	2116.97	12047.5
777	777	gi|7674417.LELNTNNALIDKEQIANMK.+3	724.716	30.72	gi|7674417	TRUE	9362.23	1210.41	23733.1	638.127	5890.74	7337.06
778	778	gi|7674417.SDGTN[Dea]GTSFGNAGLISAFK.+2	922.937	36.55	gi|7674417	TRUE	5149.7	11026	10929.6	1245.36	895.625	8133.26
779	779	gi|7674417.SDGTNGTSFGN[Dea]AGLISAFK.+2	922.937	37.81	gi|7674417	TRUE	525.191	816.591	1305.21	4350.51	191.704	727.113
780	780	gi|7674417.DAIEWC[CAM]GFRPLTPNDIPYLGYDKR.+4	724.858	42.59	gi|7674417	TRUE	2552.87	2831.19	764.106	9267.25	3938.24	8039.58
781	781	gi|60391895.VLVERLEEENKTSSGIIIPDNAK.+4	639.348	29.04	gi|60391895	TRUE	11278.9	18334	11207.4	2.1127e+06	2.1852e+06	2.21614e+06
782	782	gi|60391895.LEEENKTSSGIIIPDN[Dea]AK.+3	653.669	24.41	gi|60391895	TRUE	350820	423460	444554	246463	247228	231967
783	783	gi|60391895.LEEENKTSSGIIIPDNAK.+3	653.341	23.61	gi|60391895	TRUE	623187	706184	696400	1.52793e+06	1.53934e+06	1.4879e+06
784	784	gi|60391895.LEEEN[Dea]KTSSGIIIPDNAK.+3	653.669	23.61	gi|60391895	TRUE	443363	463426	481993	1.05448e+06	1.05286e+06	1.02308e+06
785	785	gi|60391895.LEEEN[Dea]KTSSGIIIPDN[Dea]AK.+3	653.997	25.15	gi|60391895	TRUE	220435	271169	250836	23777.7	19290.8	24520.4
786	786	gi|60391895.C[CAM]VKEGDVIAFGK.+3	441.564	24.28	gi|60391895	TRUE	37053.2	33711.8	42986.9	548369	565578	534100
787	787	gi|60391895.TSSGIIIPDNAK.+2	608.333	24.28	gi|60391895	TRUE	244874	264172	263622	189612	208335	211095
788	788	gi|60391895.EGDVIAFGK.+2	468.245	25.7	gi|60391895	TRUE	234458	262287	298915	224632	247660	220447
789	789	gi|60391895.VLVERLEEEN[Dea]KTSSGIIIPDNAK.+4	639.595	29.04	gi|60391895	TRUE	11278.9	17382.8	9858.59	2.04355e+06	2.13425e+06	2.14412e+06
790	790	gi|60391895.VLVERLEEENKTSSGIIIPDN[Dea]AK.+4	639.595	29.71	gi|60391895	TRUE	1154.81	1251.18	753.867	992354	214809	985415
791	791	gi|4154753.EEDGAFFVIDYQTSLAR.+2	980.968	44.25	gi|4154753	TRUE	10976.9	303.225	596.642	49390	3683.48	23700.6
792	792	gi|4154753.LQTSAIPLSYYLDILGNK.+2	1005.05	48.39	gi|4154753	TRUE	138491	131920	104988	75288.2	67745.3	71233.1
793	793	gi|4154753.LLDLSQQYASEGVIKPLVVDVGK.+3	824.463	37.95	gi|4154753	TRUE	11106.9	12700.8	14714.9	4984.96	1209.3	103.567
794	794	gi|4154753.TINIIN[h1M]AVLGQFESSASSLYK.+3	762.406	55.86	gi|4154753	TRUE	229133	221482	221365	71444.2	69998.8	68786.9
795	795	gi|4154753.TINIIN[Oxi]AVL[1Me]GQFESSASSLYK.+3	762.406	55.86	gi|4154753	TRUE	329421	324987	331903	92911.7	97765.1	95402.1
796	796	gi|4154753.ETLGLGSFIEK.+2	597.324	35.11	gi|4154753	TRUE	158863	167919	196736	20195.2	18525.6	8129.36
797	797	gi|4154753.SGISLDRETLGLGSFIEK.+3	641.346	37.62	gi|4154753	TRUE	73096.9	80778.5	84310.2	253873	260483	315746
798	798	gi|4154753.LDQGIEFGVK.+2	553.298	27.98	gi|4154753	TRUE	113896	120679	144004	58581.4	58440.2	50459.7
799	799	gi|4154753.ISYIPNLFSLK.+2	647.874	42.84	gi|4154753	TRUE	267147	241077	242272	25271.4	22920.9	26702.6
800	800	gi|4154753.QELKNPGFTQAQELK.+3	577.641	21.88	gi|4154753	TRUE	7140.85	8720.62	34824.5	87025.4	84302.1	80894.2
801	801	gi|4155092.IN[Dea]GVGGVQLN[Dea]GFR.+2	666.849	30.68	gi|4155092	TRUE	5233	2782.36	1485.39	12447.1	9445.42	9701.32
802	802	gi|4155092.IAGANEIEIVDR.+2	650.349	27.79	gi|4155092	TRUE	21372.6	29013.1	18081.5	4238.67	3120.16	8296.37
803	803	gi|4155092.AIEKHDEVEFTTLQ[Dea]VGYGTTQNPFK.+4	714.104	31.46	gi|4155092	TRUE	11524.5	3536.34	2024.68	3342.4	14646.3	2937.54
804	804	gi|4155092.FLLESPELK.+2	538.305	32.45	gi|4155092	TRUE	59970.3	65406.2	76733.9	180992	173562	191360
805	805	gi|4155092.YNLTYADLFSTLK.+2	774.901	42.68	gi|4155092	TRUE	21464.1	23936.8	26494.4	467.316	6733.22	14851.2
806	806	gi|4155092.NAGVSLGEILTQVSK.+2	758.423	40.55	gi|4155092	TRUE	39055.2	32121.1	39015.4	16668.2	798.514	506.504
807	807	gi|4155092.GKVESYHTSTSESQPQLQLK.+4	562.537	20.61	gi|4155092	TRUE	15651.5	14026.1	16734.7	22044.9	22377.8	21577.6
808	808	gi|4155092.EWLVEGANYR.+2	618.804	29.87	gi|4155092	TRUE	36067.7	49650.6	44831.6	37043.5	27435	21494.8
809	809	gi|4155092.HIQAISPSYEIRPFLDTTSYIR.+4	652.595	38.08	gi|4155092	TRUE	498.896	4008.41	7101.96	5089.76	179.658	16836.6
810	810	gi|4155092.VESYHTSTSESQPQLQLK.+3	688.008	22.48	gi|4155092	TRUE	1857.14	13950.9	15341.4	13047.4	12911.3	2640.49
811	811	gi|4155381.GAANASAGPGAIAGVIK.+2	712.896	28.05	gi|4155381	TRUE	12789.6	10958.8	14293	23809.5	23592.7	5742.9
812	812	gi|4155381.NLFLNNTGLNLK.+2	680.883	36.39	gi|4155381	TRUE	11213.6	3600.44	54095.8	20941.1	12328.7	20025.8
813	813	gi|4155381.NLFLN[Dea]NTGLNLK.+2	681.375	35.76	gi|4155381	TRUE	14480.4	9277.36	16881.1	14260	9978.77	10058.8
814	814	gi|4155381.TGINLAWLSR.+2	565.819	39.43	gi|4155381	TRUE	7345.95	22011.3	8809.1	15023.9	8474.35	13005.8
815	815	gi|4155381.NLFKPTQADKEPGTPSEQNNALIK.+4	660.846	25.15	gi|4155381	TRUE	4584.5	320.613	2861.33	7647.1	4927.73	4095.3
816	816	gi|4155381.ENYPC[CAM]VEGGYC[CAM]TPSFSDVDKPSSQPR.+3	992.764	30.2	gi|4155381	TRUE	876.613	753.555	988.936	780.374	2316.1	2085.76
817	817	gi|4155381.FVTGLDYC[CAM]GFDIYLPDYGTAEKPK.+3	923.775	40.76	gi|4155381	TRUE	2817.24	376.899	1077.04	1673.66	1557.73	1327.5
818	818	gi|4155381.NAQFDPLFDPN[Dea]GVYAK.+2	898.928	35.69	gi|4155381	TRUE	163.863	1528.46	1690.49	2748.39	2494.13	1296.23
819	819	gi|4155381.NLFLNN[Dea]TGLNLK.+2	681.375	37.76	gi|4155381	TRUE	14053.5	3120.49	24770.3	23630.6	17293.5	19316.9
820	820	gi|4155381.GVMPGDGVYMR.+2	591.276	24.65	gi|4155381	TRUE	5604.4	5217.51	8643.76	35674	17365.4	37570.8
821	821	gi|4154734.GVDALLDDR.+2	487.251	28.7	gi|4154734	TRUE	17921.3	25423.2	14810.7	6347.78	7451.76	3603.01
822	822	gi|4154734.LLSVILEQK.+2	521.829	30.6	gi|4154734	TRUE	6616.67	16583.7	311.025	34257.7	32238.8	10200.4
823	823	gi|4154734.GFENLVYADIVQVK.+2	797.927	41.1	gi|4154734	TRUE	27665.9	29617.3	32113.9	14197.2	1253.91	13555.8
824	824	gi|4154734.AGLIAGFIGPYGLK.+2	688.9	40.06	gi|4154734	TRUE	608.834	6186.03	6409.21	3272.74	6758.17	4880.05
825	825	gi|4154734.NTAPFDVVIVVSNLKDEAQK.+3	729.727	39.91	gi|4154734	TRUE	4919.69	62.7215	6362.12	792.022	57364.9	3247.2
826	826	gi|4154734.ALNTLNLLGANALELR.+2	848.491	41.17	gi|4154734	TRUE	1137.93	1106.25	10613.4	760.847	3729.76	1155.34
827	827	gi|4154734.EILSDLGLDFR.+2	639.341	40.94	gi|4154734	TRUE	43536.5	45105.9	35869.4	10898	10231.2	14565.1
828	828	gi|4154734.FPTPN[Dea]TT[1Me]SAP[Oxi]SVAEFFK.+2	936.457	38.81	gi|4154734	TRUE	179.23	2592.64	769.709	7727.48	612.113	492.75
829	829	gi|4154734.MRDFELIGER.+3	422.548	28.12	gi|4154734	TRUE	10985.5	11819.4	11598.8	26146.3	26491.3	25491.7
830	830	gi|4154734.[PGQ]-QTIKDIELEEK.+2	664.851	28.53	gi|4154734	TRUE	5105.66	2626.86	8334.58	6642.92	5048.01	4565.83
831	831	gi|4155182.FIDEVIEEGRR.+3	454.905	26.6	gi|4155182	TRUE	3644.74	4839.46	51235.7	12032.9	7834.03	12262.3
832	832	gi|4155182.DLNAILEDLNSK.+2	672.854	41.57	gi|4155182	TRUE	8111.05	4841.84	6473.24	37820.3	35018.7	41637.7
833	833	gi|4155182.FGDGYMITC[CAM]R.+2	610.265	26.88	gi|4155182	TRUE	362.012	3362.35	118.497	11267.8	6396.77	2831.48
834	834	gi|4155182.QLLPEYAYK.+2	562.803	27.7	gi|4155182	TRUE	7861.8	7910.67	1258.71	6326.58	12957.8	52350.7
835	835	gi|4155182.LDTIMHSPVEITINK.+3	570.975	30.93	gi|4155182	TRUE	5082.77	3287.4	5200.6	3369.39	12953	9132.7
836	836	gi|4155182.LIGWVGGVTHVIDTGSVTPGSMSTGQVQR.+3	980.506	36.31	gi|4155182	TRUE	1128.78	435	436.965	2485.13	1154.9	714.107
837	837	gi|4155182.FIDEVIEEGR.+2	603.804	28.92	gi|4155182	TRUE	6401.63	1837.83	13270.3	6457.46	1970.56	6346.06
838	838	gi|4155182.SIPVKEWMEQER.+3	511.257	29.54	gi|4155182	TRUE	10507.1	732.917	10939.4	1705.57	3991.28	3511.82
839	839	gi|4155182.INDGAYFATQFR.+2	701.841	32.78	gi|4155182	TRUE	17049.5	37991.6	11124	800.471	55112.7	54649.1
840	840	gi|4155182.DIGVC[CAM]SEFAK.+2	563.266	25.85	gi|4155182	TRUE	22518.5	3816.83	31034.4	18119.4	26099.4	16814.6
841	841	gi|81555135.AQDFEILTSR.+2	590.304	29.78	gi|81555135	TRUE	32453.4	37144.4	40082.1	227971	238968	224638
842	842	gi|81555135.IVDFGAFLSLPK.+2	653.874	45.46	gi|81555135	TRUE	69061.6	72566.8	73506.2	151881	150465	141721
843	843	gi|81555135.LNALEEPLMLEALELAQK.+2	1013.05	50.56	gi|81555135	TRUE	366.243	5120.28	4469.97	1474.69	1803.01	261.438
844	844	gi|81555135.ALEEVRPISIESNLLPMAHSSILFTR.+4	731.648	41.3	gi|81555135	TRUE	2577.34	2068.86	3185.39	1714.29	1254.97	13889.9
845	845	gi|81555135.[AAS]-ALEEVRPISIESN[Dea]LLPMAHSSILFTR.+4	738.398	45.14	gi|81555135	TRUE	18546.3	19335.4	21485.8	41791.9	39442.3	41334.5
846	846	gi|81555135.SLKETC[CAM]ALYEEAFTPYQNELLFK.+3	932.126	41.87	gi|81555135	TRUE	6985.26	2440.86	1399.93	1296.42	1260.84	1237.68
847	847	gi|81555135.ESLNMIEMR.+2	561.768	28.55	gi|81555135	TRUE	4522.94	9711.66	4049.57	8644.54	11465.2	5585.49
848	848	gi|81555135.GIESSALSERENVFK.+3	555.953	26.48	gi|81555135	TRUE	1141.72	1895.15	2689.81	7794.52	2046.02	7939.78
849	849	gi|81555135.NQYFDEIIK.+2	585.295	31.59	gi|81555135	TRUE	42539.4	44491.9	58302.6	67409.4	70857.3	72267.3
850	850	gi|81555135.IRPDKRALEEVRPISIESNLLPMAHSSILFTR.+5	738.612	45.14	gi|81555135	TRUE	18674.3	20865.1	25614	49272.6	43528.9	48241
851	851	gi|4155333.FDIPVIADGGIR.+2	636.851	38.33	gi|4155333	TRUE	241326	233255	263118	40207	30595.3	31945.6
852	852	gi|4155333.VGAAIGVGQLDR.+2	578.328	25.67	gi|4155333	TRUE	85247.8	73929.2	80688	110565	118637	100853
853	853	gi|4155333.EATSDLISAGADAVK.+2	724.367	28.72	gi|4155333	TRUE	31823.2	34277.4	42444.7	23330.3	20343.3	23855.4
854	854	gi|4155333.ALTFEDVLMVPR.+2	695.874	42.35	gi|4155333	TRUE	45259.9	49805.7	57810.7	54337.6	55927.5	59419.5
855	855	gi|4155333.VSDMIFQLVGGVR.+2	710.885	42.4	gi|4155333	TRUE	127769	137147	130638	54525	51598.1	52259.2
856	856	gi|4155333.GLLIGILTNR.+2	535.34	39.43	gi|4155333	TRUE	95320.9	101707	103966	53162.1	56868.7	63144.2
857	857	gi|4155333.IEYPEANKDDFGR.+3	518.579	22.09	gi|4155333	TRUE	16244.8	14736.8	2363.46	40757.5	40755	43497.7
858	858	gi|4155333.AGVDALVLDSAHGHSANILHTLEEIKK.+5	568.508	35.65	gi|4155333	TRUE	5756.2	11001.8	4012.69	2290.72	13044	25391.3
859	859	gi|4155333.NIGLNIPFISAAMDTVTEHK.+3	724.377	48.95	gi|4155333	TRUE	6454.91	3760.72	3630.67	2627.32	5526.92	1650.15
860	860	gi|4155333.VGAAIGVGQ[Dea]LDR.+2	578.82	26.28	gi|4155333	TRUE	2653.97	21533.6	5516.1	54418.1	26951.6	26576.6
861	861	gi|4154603.SILDIINDIADQTNLLALNAAIEAAR.+3	917.834	65.75	gi|4154603	TRUE	575256	511648	457703	575722	555336	544802
862	862	gi|4154603.DAIGDLFSQITESAHTEEELSSKVEQLSR.+4	805.647	49.59	gi|4154603	TRUE	1321.84	1396.91	1862.1	90790.6	98316.2	101134
863	863	gi|4154603.DAIGDLFSQITESAHTEEELSSK.+3	836.398	47	gi|4154603	TRUE	43839.5	41774.2	41317.4	23611.2	19869.4	22439.3
864	864	gi|4154603.IDVGDRNDEISQVGR.+3	558.28	22.33	gi|4154603	TRUE	171284	207416	209914	545082	533697	501880
865	865	gi|4154603.DAIGDLFSQ[Dea]ITESAHTEEELSSKVEQLSR.+4	805.893	49.15	gi|4154603	TRUE	820.623	30.9514	38.6068	27291.7	23754.8	23310
866	866	gi|4154603.RGFAVVADEVRNLAGRTQKSLAEINSTIMVIVQEINDVSSQMNLNSQK.+5	1055.55	64.07	gi|4154603	TRUE	57433.2	109443	65822.6	63555.2	67712.9	67988.5
867	867	gi|4154603.[CRM]-LAEINSTIMVIVQEINDVSSQMNLNSQK.+3	1054.53	64.07	gi|4154603	TRUE	47315	47402	23928	26777.2	28913.3	30272.6
868	868	gi|4154603.[+1R]-AEINSTIMVIVQEINDVSSQMNLNSQK.+3	1054.54	64.07	gi|4154603	TRUE	47474.6	28718.9	24437.8	26700.6	30558.7	31833.9
869	869	gi|4154603.AKIDVGDRNDEISQVGR.+4	468.745	21.88	gi|4154603	TRUE	532.592	154.564	1759.43	198520	244186	205957
870	870	gi|4154603.NADDVKSILDIINDIADQTNLLALNAAIEAAR.+4	849.202	64.16	gi|4154603	TRUE	3262.39	3847.19	6645.58	122328	126903	116751
871	871	gi|4155137.SIYDIALEK.+2	526.287	30.87	gi|4155137	TRUE	191907	211125	206816	48208.5	49555	44805.5
872	872	gi|4155137.TQLQDAVPMTLGQEFETYALMVDRDIEQVLDAR.+4	949.72	64.25	gi|4155137	TRUE	29018	21657.5	27591.5	4959.14	1240.43	3586.9
873	873	gi|4155137.AGLNEINLPK.+2	534.806	28.26	gi|4155137	TRUE	54062.4	68919.4	71078.1	56523.9	42780.5	40621.5
874	874	gi|4155137.EQLDDIFKPENMLSPHAFK.+4	565.533	38	gi|4155137	TRUE	136993	124694	149127	677.99	4087.26	6349.47
875	875	gi|4155137.AAALANAQLGLIDEK.+2	749.417	31.07	gi|4155137	TRUE	69935.2	81615.3	77220.7	3003.19	15856.5	16878.4
876	876	gi|4155137.IAIC[CAM]HAC[CAM]DLLVDGK.+3	528.934	28.8	gi|4155137	TRUE	49184.4	47450.8	48931.8	4689.21	4040.8	2915.43
877	877	gi|4155137.LFHSFVILGR.+3	396.901	33.6	gi|4155137	TRUE	124480	116751	126904	2275.91	3006.09	2282.9
878	878	gi|4155137.IC[CAM]HDYVFNSIGIVTALNPHIGYEK.+4	690.851	39.99	gi|4155137	TRUE	106309	133611	147585	26152.2	866.865	3484.66
879	879	gi|4155137.DIEQVLDAR.+2	529.778	30.64	gi|4155137	TRUE	63303.6	89381.8	94318.7	21212.6	19810.5	13301.4
880	880	gi|4155137.AAALAN[Dea]AQLGLIDEK.+2	749.909	31.07	gi|4155137	TRUE	104238	111820	65876.1	7350.59	12167.6	39784.2
881	881	gi|4154973.GIADGQWLFPIYR.+2	768.404	44.63	gi|4154973	TRUE	492310	456580	474370	48051.4	48509.1	1817.41
882	882	gi|4154973.GIYPTETFVNLTGK.+2	770.406	35.8	gi|4154973	TRUE	339539	304564	305255	107417	102535	105862
883	883	gi|4154973.NLMIHPYVYLIPMVGTLPGAK.+3	776.427	42.61	gi|4154973	TRUE	485540	383844	270484	79127.3	71812.6	75523
884	884	gi|4154973.NLMIHPYVYLIPM[Oxi]VGT[Dhy]LPGAK.+3	775.755	42.61	gi|4154973	TRUE	884127	705006	487363	116391	116236	113765
885	885	gi|4154973.DFTPPSYWDK.+2	628.285	31.49	gi|4154973	TRUE	519010	483514	512849	208812	219090	196935
886	886	gi|4154973.TTFYVLYDYR.+2	670.83	36.09	gi|4154973	TRUE	649805	612850	682987	366074	374506	375643
887	887	gi|4154973.GIADGQ[Dea]WLFPIYR.+2	768.896	44.63	gi|4154973	TRUE	1.50853e+06	37250.1	1.69586e+06	137144	136058	121324
888	888	gi|4154973.YNTWDPFLDN[Dea]GK.+2	735.83	37.64	gi|4154973	TRUE	22933.3	285974	333105	50054.4	54380.9	50329
889	889	gi|4154973.MWQQQGPGGIIDPR.+2	791.893	29.21	gi|4154973	TRUE	10408	7944.23	9133.62	6743.94	3220.29	1629.43
890	890	gi|4154973.IEYDTNPEFSGR.+2	714.326	25.48	gi|4154973	TRUE	475.243	35186.4	1478.51	20748.3	18219.2	3662.08
891	891	gi|7388283.AYADSISAIFK.+2	593.311	36.08	gi|7388283	TRUE	73540.1	76022.6	69528.3	76843	68604.5	72709.8
892	892	gi|7388283.ETTLLEEESYFFK.+2	818.393	40.98	gi|7388283	TRUE	46402.6	48671.4	49574.7	29588.1	30650.9	22292.8
893	893	gi|7388283.LAMEYGIEELR.+2	662.334	32.99	gi|7388283	TRUE	69382	77592.8	86029.9	5882.15	37217.1	12360.6
894	894	gi|7388283.TSFEWGIPLPK.+2	637.843	39.71	gi|7388283	TRUE	48060.1	46389.1	54568.9	35011.7	27980.4	32593.5
895	895	gi|7388283.DNDNLALISPTR.+2	664.844	29.02	gi|7388283	TRUE	3250.87	4877.76	7542.47	650.697	785.31	554.724
896	896	gi|7388283.LSAYEKPLLEFYAK.+3	557.971	33.41	gi|7388283	TRUE	11128.9	39296.8	2436.35	8030.35	42452.2	7234.91
897	897	gi|7388283.KLQDMVLQDTEPLFSK.+3	631.333	36.99	gi|7388283	TRUE	27187.3	28052.6	27452.1	10279.2	5471.33	10626.6
898	898	gi|7388283.NPEAILPIYR.+2	593.335	32.6	gi|7388283	TRUE	51938	56439.5	65005.3	59193.8	61034.4	57550.8
899	899	gi|7388283.LQDMVLQDTEPLFSK.+2	882.448	37.06	gi|7388283	TRUE	3385.84	14485.4	8782.79	5567.57	125.384	780.31
900	900	gi|7388283.EKAPPTQENYISIEDFK.+3	670.334	30.31	gi|7388283	TRUE	7469.08	85380.4	7389.27	14144.1	4777.36	5359.16
901	901	gi|7388169.WLGGMLTNFSTIR.+2	748.39	42.51	gi|7388169	TRUE	106177	103998	97605.6	81252.2	77826.8	78994.8
902	902	gi|7388169.EMSEAILEGR.+2	567.777	26.15	gi|7388169	TRUE	53117.3	63059.3	69260	273436	285478	277915
903	903	gi|7388169.KLHIPIVAPLDTNC[CAM]DPDLVDYPIPGNDDAIR.+4	864.942	39.47	gi|7388169	TRUE	21755.3	26371.2	26788	185567	186402	175074
904	904	gi|7388169.KIPDMIFVIDVAK.+3	496.955	39.65	gi|7388169	TRUE	280311	310478	323999	191893	189259	203360
905	905	gi|7388169.DLLEC[CAM]GVHFGHQTR.+4	417.953	26.7	gi|7388169	TRUE	55246.5	55220.5	58344.5	49186.3	44287.1	45075
906	906	gi|7388169.EFAESIQVPYVNYR.+2	857.925	35.72	gi|7388169	TRUE	75079.9	81451.7	87844.6	10701.9	1792.1	1620.08
907	907	gi|7388169.KLHIPIVAPLDTN[Dea]C[CAM]DPDLVDYPIPGNDDAIR.+4	865.188	39.47	gi|7388169	TRUE	59891.6	66137.3	63659.4	246976	244093	239950
908	908	gi|7388169.KLHIPIVAPLDTNC[CAM]DPDLVDYPIPGN[Dea]DDAIR.+4	865.188	39.75	gi|7388169	TRUE	25818.5	17720.5	19311.9	81672.2	35104.9	29055.1
909	909	gi|7388169.ELMQEEIVHADENSEEIEFVSNEEKEEMLAEIQKEITQGAE.+4	1195.05	47.58	gi|7388169	TRUE	295.929	125.627	680.811	418.921	1042.89	2199.23
910	910	gi|7388169.QANETLKEFAESIQVPYVNYR.+3	833.755	38.95	gi|7388169	TRUE	7636.65	402.239	2752.86	61556.5	67060.5	64415.1
911	911	gi|4155620.EGIYPMVPGHEIAGVIK.+3	603.99	32.13	gi|4155620	TRUE	83521.7	76541.3	69041.3	5686.46	1285.06	7737.66
912	912	gi|4155620.VGVAGFGGLGSMAVK.+2	675.366	34.44	gi|4155620	TRUE	137285	140913	163453	92560.3	104185	7705.05
913	913	gi|4155620.VAPLLC[CAM]AGITTYSPLK.+2	852.474	38.24	gi|4155620	TRUE	134171	223956	113491	55443.4	90713.3	59105.9
914	914	gi|4155620.VGDVVGVGC[CAM]FVNSC[CAM]K.+2	798.879	30.5	gi|4155620	TRUE	112126	112079	108141	59767.8	56235.8	58421.5
915	915	gi|4155620.VGDVVGVGC[CAM]FVN[Dea]SC[CAM]K.+2	799.371	31.32	gi|4155620	TRUE	10240.2	9669.79	13960.7	20275.4	5558.6	16061.7
916	916	gi|4155620.HNIYPEVD[1Me]LILGK.+3	508.952	38.06	gi|4155620	TRUE	396314	417254	442399	23579.7	22354.7	21130.3
917	917	gi|4155620.HNIYPE[1Me]VDLILGK.+2	762.925	38.06	gi|4155620	TRUE	103024	94430.7	97377.4	12460.9	2185.78	14923
918	918	gi|4155620.QC[CAM]KEELDFIISTIPTHYDLK.+4	613.312	39.23	gi|4155620	TRUE	54180.1	69325.9	65688.7	3214.31	16327	1563.62
919	919	gi|4155620.HNIYPEVDLILGK.+3	504.28	34.14	gi|4155620	TRUE	43149.6	49877.5	4225.95	14359.5	6955.61	12221.7
920	920	gi|4155620.EELDFIISTIPTHYDLK.+3	678.686	41.71	gi|4155620	TRUE	73378.9	75812.4	80605.7	1074.57	667.848	1444.02
921	921	gi|4154947.TGVIEVDVLYK.+2	618.348	34.03	gi|4154947	TRUE	160066	164603	63268.1	112476	136388	128092
922	922	gi|4154947.SSWLQSELVDK.+2	646.33	32.75	gi|4154947	TRUE	115320	126121	148820	120001	135403	125621
923	923	gi|4154947.DTQSTTVFLKP.+2	618.827	29.94	gi|4154947	TRUE	5835.23	14117.8	14491.8	32574.9	26914.8	24479.2
924	924	gi|4154947.FGGVSNASTSFDITR.+2	779.878	29.7	gi|4154947	TRUE	106538	102878	111065	124226	134949	143760
925	925	gi|4154947.ADFISNLESSSDVAGLFADYLVQNDLQGLTDYQQQFLDLK.+4	1121.05	62.93	gi|4154947	TRUE	656.749	1306.47	810.332	240.165	457.779	800.183
926	926	gi|4154947.SGIAHMLEHLNFK.+3	499.594	32.32	gi|4154947	TRUE	19559.9	18382.1	8803.12	6236.52	18940.1	16115.7
927	927	gi|4154947.TDNSPIGMLYFR.+2	707.345	38.79	gi|4154947	TRUE	83876.5	90473.5	90751	8241.41	10054.8	13215.5
928	928	gi|4154947.DGVHLEWVALGYK.+3	496.261	36.84	gi|4154947	TRUE	148884	144630	165046	27722.5	28730.1	28902.6
929	929	gi|4154947.N[Dea]GLQVVSVPLENK.+2	699.385	32.03	gi|4154947	TRUE	19881.5	55353	20946.3	53123.7	57386.3	61686.1
930	930	gi|4154947.HKDQVALDALSK[Frm].+3	451.577	21	gi|4154947	TRUE	31648.6	35604.4	35676.4	168054	174880	175524
931	931	gi|4155084.VQIPDLEEVQK.+2	649.354	30.49	gi|4155084	TRUE	124452	143386	153738	189607	200359	195087
932	932	gi|4155084.AVALAPANLEEAYTETVR.+2	959.5	37.1	gi|4155084	TRUE	288078	259322	191591	279342	254586	254198
933	933	gi|4155084.FFGGYPITPSSDIMHAMSVALPK.+3	822.745	45.06	gi|4155084	TRUE	156612	143540	155460	88423.6	83867.2	81131.7
934	934	gi|4155084.YHVSGLHHGPIGFPTEDAK.+4	516.259	25.03	gi|4155084	TRUE	184291	203839	764.857	1085.16	82451	15708.8
935	935	gi|4155084.DYKPYGVAQDEPAVLNPFFK.+3	766.72	39.52	gi|4155084	TRUE	263806	253221	266984	141216	161225	139233
936	936	gi|4155084.YH[1Me]VSGLHHGPIGFPTEDAK.+4	519.763	25.61	gi|4155084	TRUE	373590	320834	364044	185039	180834	186041
937	937	gi|4155084.VAQGDVNFLR.+2	559.801	25.64	gi|4155084	TRUE	8548.18	6988.43	5830.41	3837.47	603.912	3370.84
938	938	gi|4155084.AVALAPAN[Dea]LEEAYTETVR.+2	959.991	37.09	gi|4155084	TRUE	9122.28	8062.75	74498.2	165184	138303	138285
939	939	gi|4155084.AFNLAEMLMTPVFLLMDETVGHMYGK.+3	986.814	66.53	gi|4155084	TRUE	23905.3	14513.9	16080.9	4117.29	1248.31	3216.7
940	940	gi|4155084.ILVIELNKGQYLEEIER.+3	687.053	36.9	gi|4155084	TRUE	33577.4	7644.61	7152.9	229360	229080	237719
941	941	gi|4154527.NEVGAPIIYPDIAR.+2	764.412	32.79	gi|4154527	TRUE	287771	293227	264940	111122	106878	96594.5
942	942	gi|4154527.IPTLAAIC[CAM]YR.+2	589.323	32.32	gi|4154527	TRUE	208645	227616	229903	149860	161011	151095
943	943	gi|4154527.FFTPVFVIGR.+2	591.837	41.55	gi|4154527	TRUE	481693	427830	462184	54853.5	58372.5	52004.8
944	944	gi|4154527.LLLTGELPK.+2	492.31	31.17	gi|4154527	TRUE	109810	122142	128433	35337	35181.2	36373
945	945	gi|4154527.SYVENILFMLR.+2	692.868	48.43	gi|4154527	TRUE	131055	132028	119684	57826.8	58697.2	65520.5
946	946	gi|4154527.VLLQLEEIGDVK.+2	678.393	36.54	gi|4154527	TRUE	163129	170565	152374	47236.9	58883.9	54213.8
947	947	gi|4154527.NLYPNVDFYSGTILR.+2	886.454	39.63	gi|4154527	TRUE	163003	142068	125809	66264.1	57457.1	65583.7
948	948	gi|4154527.TVGWC[CAM]AQLLEHVK.+3	514.269	33.42	gi|4154527	TRUE	71224.3	61136.8	67403.7	17205.6	17249.4	18575.2
949	949	gi|4154527.VEEIALKDEYFIER.+3	585.305	31.66	gi|4154527	TRUE	39271.2	51265.6	60586.2	13076.5	21396.6	21478.7
950	950	gi|4154527.YEFETIEC[CAM]TR.+2	674.298	27.66	gi|4154527	TRUE	38392.3	51784.7	51415.1	4158.29	8586.74	12751.8
951	951	gi|4155635.MGYQIVTKPVMGDVNAIQVLPK.+3	801.104	36.99	gi|4155635	TRUE	18997.4	17960.3	22778.2	29630.3	29303.1	30130.2
952	952	gi|4155635.VGLALSSHPLATEIGQK.+3	574.325	29.31	gi|4155635	TRUE	17833.1	26031.5	29732.3	49279.9	50383	41194.6
953	953	gi|4155635.FHMQWLPDELR.+3	491.243	36.14	gi|4155635	TRUE	172257	179437	201003	63019.8	71044.3	67004.8
954	954	gi|4155635.FGMPADVKDNLTK.+3	479.247	28.28	gi|4155635	TRUE	4768.12	5258.51	2612.14	91834.2	102664	91199.7
955	955	gi|4155635.SVYMGDADFVSVPVDK.+2	864.911	33.77	gi|4155635	TRUE	23212.5	26426.5	29173.2	1585.67	2125.7	25982.7
956	956	gi|4155635.GFYQGQVADLIEK.+2	734.378	33.55	gi|4155635	TRUE	30237.4	42779.4	50225.8	18081.2	21281.3	22026
957	957	gi|4155635.IISMSPPSSGGTHLIQILNVMENADLSTLGYGASK.+3	1201.28	47.98	gi|4155635	TRUE	999.728	140.15	942.825	188.507	106.937	303.602
958	958	gi|4155635.NIHIAAEAMR.+3	375.866	21.62	gi|4155635	TRUE	14324.7	12863.8	13348	11673.6	10197.2	11532
959	959	gi|4155635.KIFDAIQPDTVTPSSQIKPGMGQLHEGSN.+4	774.642	29.75	gi|4155635	TRUE	23129.1	18569.4	20900.1	24444.7	25453.5	22336.1
960	960	gi|4155635.IFDAIQPDTVTPSSQIKPGMGQLHEGSN.+3	989.822	32.32	gi|4155635	TRUE	7883.7	96.5723	711.478	5838.83	5735.25	4346.79
961	961	gi|7994673.GVLEPYLLDFSVR.+2	754.411	44.23	gi|7994673	TRUE	136240	130670	134659	114217	114124	121560
962	962	gi|7994673.QTLYIDPVDEK.+2	660.838	28.07	gi|7994673	TRUE	10057.6	13142.8	25408	65281.7	75402.2	76393.6
963	963	gi|7994673.AGILVFGASK.+2	481.787	32	gi|7994673	TRUE	280886	463432	13982.3	461521	51343	43164.1
964	964	gi|7994673.VIFAIGR.+2	388.245	29.43	gi|7994673	TRUE	16416	25240.3	25303	205297	240887	204362
965	965	gi|7994673.VLDLKEYS.+2	483.761	28.31	gi|7994673	TRUE	5558.14	2562.62	855.47	138956	140210	123722
966	966	gi|7994673.[CAM]-AGILVFGASK.+2	510.298	30.36	gi|7994673	TRUE	4154.8	7993.97	619.968	5675.55	6776.15	3597.32
967	967	gi|7994673.QIHLAIISEEEPLILGLTEMLEK.+3	873.815	55.83	gi|7994673	TRUE	12181.2	3100.54	1740.71	728.249	15570.1	19042.5
968	968	gi|7994673.AGILVFGASK[CAM].+2	510.298	32.65	gi|7994673	TRUE	3840.6	3403.97	5432.61	21958.9	92552.9	85379.3
969	969	gi|7994673.GELHSLELVFSK.+3	453.582	33.42	gi|7994673	TRUE	47920.7	51269.6	48043.1	3296.99	5682.27	5536.96
970	970	gi|7994673.FKDIEC[CAM]QTILPLVENPLLDLFLATAK.+3	1001.22	55.75	gi|7994673	TRUE	19391.9	11443.5	17735.9	2819.73	5338.92	6465.27
971	971	gi|4155243.IAGIFN[Dea]GVGDIR.+2	616.835	34.91	gi|4155243	TRUE	74315.8	29973.4	83527.9	202612	213246	61297.5
972	972	gi|4155243.FNQVIANLIDGGNAK.+2	787.42	37.38	gi|4155243	TRUE	20534.1	23363	29956.8	116496	121258	138300
973	973	gi|4155243.DNQAIIDSLKEFVK.+3	540.626	41.19	gi|4155243	TRUE	6920.65	5127.34	6203.23	97632.9	87547.2	96311.9
974	974	gi|4155243.AIGSLSSLGLGSK.+2	595.343	31.45	gi|4155243	TRUE	20714.5	18286	18253.8	231028	244921	235508
975	975	gi|4155243.VDVQNLAQGDINELGAK.+2	892.463	32.41	gi|4155243	TRUE	59018.6	61087.6	62156.2	71365.7	71217	69395.4
976	976	gi|4155243.TLSDYSTYISR.+2	653.32	28.07	gi|4155243	TRUE	59961.1	60143.5	63046.2	139713	149731	145508
977	977	gi|4155243.FYTQNKDYAVDIK.+3	535.603	25.58	gi|4155243	TRUE	6074.58	3329.8	30956	37473.7	38571.2	39819.6
978	978	gi|4155243.KSNVTGDALSASVGAGVPIQDIK.+3	743.069	30.67	gi|4155243	TRUE	40618.8	41382.3	47181.7	56036.4	49983.5	53168.8
979	979	gi|4155243.FSSRDDIFSQVDTTLK.+3	620.311	32.58	gi|4155243	TRUE	8439.63	6956.46	18138.5	106603	107803	130197
980	980	gi|4155243.VLNYDVIDKLKDADEK.+4	470.252	30.01	gi|4155243	TRUE	1307.45	658.579	2478.68	18494.3	28630.3	16687.2
981	981	gi|4155487.AVSGISTIITKPGNINVDFADLK.+3	791.772	40.06	gi|4155487	TRUE	3063.96	3474.85	2971.98	6264.52	3078.88	13308
982	982	gi|4155487.AVSGISTIITKPGN[Dea]INVDFAD[Oxi]LK.+3	797.432	38.87	gi|4155487	TRUE	48257.6	51274.4	50336.9	122646	111600	128360
983	983	gi|4155487.AVSGISTIITKPGN[Dea]INVDF[Oxi]ADLK.+3	797.432	38.87	gi|4155487	TRUE	82303.4	87205.4	83208.6	203732	189557	207979
984	984	gi|4155487.IPTEEELSIPTTIR.+2	799.935	31.56	gi|4155487	TRUE	143812	138530	5521.73	606.61	365586	421.694
985	985	gi|4155487.AGLESIATPSQPVVK.+2	748.92	27.89	gi|4155487	TRUE	214775	216212	224319	696148	696947	638538
986	986	gi|4155487.IPTEEELSIPTTIR[Orn].+2	778.924	28.07	gi|4155487	TRUE	58201.7	75359.6	93208.9	87750.5	97110.1	98009.8
987	987	gi|4155487.FGQHTSENIPIDHVR.+4	438.222	21.68	gi|4155487	TRUE	72188.1	71700.6	85303.1	192776	183300	178482
988	988	gi|4155487.VTIIATGSER.+2	523.796	22.57	gi|4155487	TRUE	1792.94	468.138	20565.2	8574.67	9498.1	9338.4
989	989	gi|4155487.GFALMGIGEATGEDSAK.+2	827.393	35.8	gi|4155487	TRUE	807.68	12166.4	1370.52	1985.5	1002.88	2044.5
990	990	gi|4155487.HLVEYGVHQDVTPIATNTDGQHLK.+4	668.841	23.98	gi|4155487	TRUE	38090.9	58931.4	34223.5	156315	157954	149220
991	991	gi|4155553.GLILSGGPASVYAK.+2	666.88	31.1	gi|4155553	TRUE	84748.5	92768.5	110562	257862	263511	266472
992	992	gi|4155553.DLQIPLNTIDAK.+2	670.875	34.36	gi|4155553	TRUE	68008.4	71161.5	5957.4	63991	66648.9	55907.2
993	993	gi|4155553.ELGVSQDFLMR.+2	647.827	34.21	gi|4155553	TRUE	39560.2	49428.3	55287.7	31865.5	28248.3	32510.1
994	994	gi|4155553.VVYDITSKPPGTIEWE.+2	917.467	34.92	gi|4155553	TRUE	33744.7	28433.7	32591.7	74737.7	79438.4	75956.1
995	995	gi|4155553.IIGETFIEVFEK.+2	712.887	44	gi|4155553	TRUE	36300	37509.4	39006.7	22194.5	19177.3	18407.2
996	996	gi|4155553.ESGIYAEIVPFFESVENIQK.+3	767.055	51.29	gi|4155553	TRUE	33728.2	5090.15	514.934	39724.9	34022.8	2724.58
997	997	gi|4155553.AIKDNLIAVFVDHGLLR.+3	632.035	43.24	gi|4155553	TRUE	11157.9	11651.6	13938	3515.88	29453.7	10221.3
998	998	gi|4155553.THHNVGGLPEWMDFK.+3	589.947	32.65	gi|4155553	TRUE	16401.3	16398	16164.4	27269.6	1980.88	21157.9
999	999	gi|4155553.SPNSPYC[CAM]AIESDKIFGLQFHPEVIQSEEGGK.+4	866.667	37.84	gi|4155553	TRUE	2666.35	1247.29	3125.88	3186.88	587.461	4594.06
1000	1000	gi|4155553.LIEPLRELFKDEVR.+3	586.337	36.97	gi|4155553	TRUE	6639.52	6527.9	3672.62	36748.7	39729.9	36382
1001	1001	gi|7674358.FDLTVPLAR.+2	516.298	34.97	gi|7674358	TRUE	96133.2	106986	115511	158905	153988	152109
1002	1002	gi|7674358.QSGIFSEVYPEAQK.+2	791.891	31.34	gi|7674358	TRUE	15956	18131.1	17577.3	31618.9	29328.1	21970.8
1003	1003	gi|7674358.YAIGNVFR.+2	470.256	30.13	gi|7674358	TRUE	20169.2	28343.4	27821.7	110679	113202	107656
1004	1004	gi|7674358.ENLQGVGASIGIDR.+2	714.876	29.4	gi|7674358	TRUE	90882.9	106787	114471	40523	1667.84	20338.4
1005	1005	gi|7674358.ALDLEDFC[CAM]VSINHR.+3	563.607	35.82	gi|7674358	TRUE	31497.2	33877.7	43363.1	32969.8	35299.9	39861
1006	1006	gi|7674358.LIVALSEMQLLDER.+2	815.448	41.89	gi|7674358	TRUE	28389.7	28167	26935.6	16873.3	17347.2	22819.3
1007	1007	gi|7674358.IDFSIAR.+2	411.229	28.39	gi|7674358	TRUE	15903.3	23337.4	24486.7	44470.9	47542.1	39825.3
1008	1008	gi|7674358.ENLQ[Dea]GVGASIGIDR.+2	715.368	29.4	gi|7674358	TRUE	92727.2	95731.2	97389.3	38293.6	51641.6	14684.9
1009	1009	gi|7674358.NMHSGMQLNC[CAM]LSFLK.+3	593.949	33.93	gi|7674358	TRUE	5617.94	201635	248690	2611.75	7823.99	16965.7
1010	1010	gi|7674358.VSVVFQSFGFVPIETPHLEYAQTLLPDASSDIQKEIYR.+4	1081.81	49.21	gi|7674358	TRUE	2074.61	248.508	428.146	4660.21	6530.15	4537.13
1011	1011	gi|4155091.LTLDSTGIVDSIK.+2	681.38	34.1	gi|4155091	TRUE	412901	456010	386428	70790.3	75655.2	68636.1
1012	1012	gi|4155091.VGDTYTYSIDGDSNQHEAK.+3	700.643	21.41	gi|4155091	TRUE	2735.84	236.286	554.587	9083.39	9883.33	307.005
1013	1013	gi|4155091.VGDTYTYSIDGDSNQHEA[3Me]K.+3	714.659	24.05	gi|4155091	TRUE	95117	95955.7	110889	50338.8	47933	43021
1014	1014	gi|4155091.VYAIFNVK.+2	477.276	31.84	gi|4155091	TRUE	287555	304077	315507	361783	376911	355258
1015	1015	gi|4155091.KVSAEALLSKPMAVGLFGDGFIQTK.+4	652.611	40.3	gi|4155091	TRUE	170340	171572	185840	201526	197735	236285
1016	1016	gi|4155091.IYPTVDENTR.+2	604.301	20.4	gi|4155091	TRUE	70568.2	78702.9	81355.6	200248	220151	200687
1017	1017	gi|4155091.RLESDYAYSIAVLNK.+3	581.309	30.9	gi|4155091	TRUE	256656	247006	277686	163425	167108	167585
1018	1018	gi|4155091.VSAEALLSKPMAVGLFGDGFIQTK.+3	827.114	43.91	gi|4155091	TRUE	94062.9	88266.8	102979	60676.5	51569.9	51782.2
1019	1019	gi|4155091.APFDGVIASK.+2	502.774	26.18	gi|4155091	TRUE	19365.7	21630.5	23920.8	23612.5	29943.3	25196.4
1020	1020	gi|4155091.IGGAVDKNTLESYEFTYR.+3	688.341	30.58	gi|4155091	TRUE	88960.9	84609.8	89133.8	66377.5	78269	75356.4
1021	1021	gi|4154575.SLSEIEANINILVQSIADNAESIK.+3	857.789	61.07	gi|4154575	TRUE	75749.1	91309	92583.9	151784	130690	148107
1022	1022	gi|4154575.IDGISQDILEDVSK.+2	766.396	36.87	gi|4154575	TRUE	54966.7	56776.5	53217.7	124891	144660	144973
1023	1023	gi|4154575.IAYPNTALNENMTNQIHSLK.+3	758.051	31.55	gi|4154575	TRUE	1713.82	375.471	2169.16	1956.39	683.579	4947.67
1024	1024	gi|4154575.NTTQSLEEITNIITMIDSK.+3	717.7	51.17	gi|4154575	TRUE	978.041	506.493	2574.93	423.252	1116.11	847.784
1025	1025	gi|4154575.NQIGADIESLNNALEHYK.+3	677.004	34.38	gi|4154575	TRUE	10775.4	16531.3	20211.7	17116.2	91240.6	7942.37
1026	1026	gi|4154575.ILINPNREIQDK.+3	484.944	22.6	gi|4154575	TRUE	551.074	328.924	232.97	134371	131218	122862
1027	1027	gi|4154575.NTINSIIQYFR.+2	684.867	42.38	gi|4154575	TRUE	55018.5	56007.7	60591.8	9840.9	6503.59	1375.64
1028	1028	gi|4154575.FLSDEN[Dea]GAINDTLK.+2	769.373	27.92	gi|4154575	TRUE	11773.1	15571	2942.52	2511.42	507.704	566.598
1029	1029	gi|4154575.IDGISQ[Dea]DILEDVSK.+2	766.888	36.86	gi|4154575	TRUE	38166.8	36645.8	36891	77243.8	77851.3	87222.5
1030	1030	gi|4154575.ASLGFANALNHESK.+3	486.916	26.16	gi|4154575	TRUE	11545.9	12044	10356.2	1098.43	9708.85	13327.4
1031	1031	gi|4155677.LLYAIGGSTPLEFFK.+2	828.456	45.32	gi|4155677	TRUE	391836	325926	320536	71759.8	68258.7	61230.9
1032	1032	gi|4155677.FVVVAIGK.+2	416.768	28.69	gi|4155677	TRUE	115886	135043	170035	46802.2	49638.5	42413.2
1033	1033	gi|4155677.NLQEVLDNNTLK.+2	700.873	31.72	gi|4155677	TRUE	9981.84	5303.75	8417.6	17657.7	27163	12610.4
1034	1034	gi|4155677.SGASIATALNHGYDVAIEIAK.+3	701.036	39.68	gi|4155677	TRUE	61148	78961.9	82237.5	55225.8	53495.1	65377.9
1035	1035	gi|4155677.VNFTDNTSESFDR.+2	766.337	26.05	gi|4155677	TRUE	78954.6	92857.5	12280.8	37769.1	34425.9	32947
1036	1036	gi|4155677.DSFKEETLENFTNLLK.+3	643.326	41.75	gi|4155677	TRUE	123336	128622	125491	6393.48	8722.57	9608.46
1037	1037	gi|4155677.NLQEVLDN[Dea]NTLK.+2	701.365	28.58	gi|4155677	TRUE	7468.37	9986.26	14446.2	5549.56	6559.45	6852.17
1038	1038	gi|4155677.LLYAIGGSTPLEFFKR.+3	604.673	38.89	gi|4155677	TRUE	1808.64	3022.61	3183.53	131704	128155	132812
1039	1039	gi|4155677.NLQEVLDNN[Dea]TLK.+2	701.365	28.58	gi|4155677	TRUE	10385.5	14547.5	13457.2	20991.2	27249.5	38896.2
1040	1040	gi|4155677.ENLESNNIPNLFIVGDILFK.+3	763.742	55.22	gi|4155677	TRUE	133229	139214	142040	38678.8	39101.9	42214.5
1041	1041	gi|4154731.IAIEVEPLK.+2	506.308	29.81	gi|4154731	TRUE	543909	626049	625633	52575.1	57071.9	54056.5
1042	1042	gi|4154731.EGYGEFIPYIK.+2	658.332	36.62	gi|4154731	TRUE	487101	487365	563242	70502.7	77390.5	71508.1
1043	1043	gi|4154731.TGIYYVNSADKEVIDNALK.+3	705.032	32.91	gi|4154731	TRUE	164137	169891	169218	10682.4	11703.9	15599.9
1044	1044	gi|4154731.KADEVIVDDDKYTKPSDEVLK.+4	602.561	24.06	gi|4154731	TRUE	8842.15	15771.2	12917.5	35038.8	11277.3	3174.07
1045	1045	gi|4154731.IYGVIDASSGYAN[Dea]GK.+2	758.37	27.55	gi|4154731	TRUE	188418	140972	147818	15576.8	10932.1	2416.12
1046	1046	gi|4154731.IAIEVEPLKNYVR.+3	515.3	32.74	gi|4154731	TRUE	6199.16	6530.6	6504.04	76664.7	79490.8	81537.2
1047	1047	gi|4154731.KADEVIVDDDKYTKPSDEVLKK.+5	507.87	22.27	gi|4154731	TRUE	63404.4	61064.2	78605.3	77233.9	75905.3	84413.5
1048	1048	gi|4154731.TGIYYVN[Dea]SADKEVIDNALK.+3	705.36	32.92	gi|4154731	TRUE	93938.3	84419.6	91540.5	747.161	8384.22	6415.06
1049	1049	gi|4154731.YC[CAM]INSAALR.+2	534.269	24.05	gi|4154731	TRUE	30318.7	33676	33890.6	121278	132257	126911
1050	1050	gi|4154731.DVVKYEDDESLNR.+3	527.918	21.01	gi|4154731	TRUE	2729.75	2583.93	3454.34	7913.69	10446.9	4392.33
1051	1051	gi|7674049.YFKDPDLYPVFIDEK.+3	630.317	36	gi|7674049	TRUE	193823	197549	214265	100725	96707.5	93093.4
1052	1052	gi|7674049.NIHEGSYSLVDLNR.+3	539.606	27.62	gi|7674049	TRUE	120260	134383	140983	17336.3	20419.1	22348.8
1053	1053	gi|7674049.FIGISDANMQEGNFR.+2	849.899	32.34	gi|7674049	TRUE	46283.1	35120.7	46835.4	5507.17	11145.1	1989.17
1054	1054	gi|7674049.AC[CAM]TPLLEIVSKPDMK.+3	567.969	32.07	gi|7674049	TRUE	2954.91	301.795	12932.5	7878.16	437.804	3889.24
1055	1055	gi|7674049.GANPSVVNAILK.+2	591.846	30.65	gi|7674049	TRUE	21899.9	28362.9	24255.7	12934.1	12974.2	9939.24
1056	1056	gi|7674049.LFGFFVGQAMK.+2	622.828	41.82	gi|7674049	TRUE	79194.4	71768.6	80411.3	2862.39	1501.59	1277.06
1057	1057	gi|7674049.AYQISQFEVPIVSDGKLEIDTK.+3	827.436	38.9	gi|7674049	TRUE	6659.9	9124.07	8845.82	5236.02	5730.24	10371
1058	1058	gi|7674049.DPDLYPVFIDEK.+2	725.859	37.43	gi|7674049	TRUE	37670.6	39884.6	51672.2	20720.4	15892.4	27547.4
1059	1059	gi|7674049.TSVTWLC[CAM]VELLGR.+2	767.408	43.92	gi|7674049	TRUE	1292.12	34183.8	31628.2	89672.4	1162.1	449.265
1060	1060	gi|7674049.AC[CAM]TPLLEIVSKPDMK[Frm].+3	577.3	33.76	gi|7674049	TRUE	20139.3	17442.2	24614	6141.15	2885.62	3101.9
1061	1061	gi|4155674.FTLANLC[CAM]ATGR.+2	612.314	31.44	gi|4155674	TRUE	30801.3	11788.8	34920.2	26283.9	27455.9	42352.2
1062	1062	gi|4155674.GILNAHC[CAM]GEFENLER.+3	586.946	28.84	gi|4155674	TRUE	9955.75	11514.8	11819	806.637	7343.91	5347.56
1063	1063	gi|4155674.IQQELDLLEQP.+2	663.351	37.58	gi|4155674	TRUE	6803.33	4793.76	1142.42	6547.13	214818	22313
1064	1064	gi|4155674.HLVGQQVILPLINR.+3	533.995	32.33	gi|4155674	TRUE	8546.05	6919.75	1218.67	12439.6	10686	12984
1065	1065	gi|4155674.QWFVKPEIAQSSIEK.+3	597.321	30.9	gi|4155674	TRUE	7134.9	17073.2	25687.8	9652.73	9874.07	11857.8
1066	1066	gi|4155674.SKGNVIDPLEMIEK.+3	524.948	34.41	gi|4155674	TRUE	66515.5	2519.41	172539	98443	94255	92474
1067	1067	gi|4155674.SVSDVGEFC[CAM]QTYADLENLDLSPLIAR.+3	971.471	47.67	gi|4155674	TRUE	636.329	740.189	345.831	1591.98	859.394	336.388
1068	1068	gi|4155674.TLYQPGLDHAGIATQNVVEK.+3	718.711	27.44	gi|4155674	TRUE	17411.6	16295.7	19179.1	19841.3	14997.3	23325.7
1069	1069	gi|4155674.LGVSTAFSR.+2	469.259	25.31	gi|4155674	TRUE	9007.28	11105.9	13489.6	29936.5	30650.7	24993.6
1070	1070	gi|4155674.EIAQDEKLEHEFEVIKDC[CAM]IVSLR.+4	700.86	46.3	gi|4155674	TRUE	7851.93	701.7	906.147	1496.8	1507.93	1154.37
1071	1071	gi|7674020.HGVSVLNEEELLKR.+3	541.634	26.9	gi|7674020	TRUE	3023.17	3570.75	118779	40507.7	15030.5	51305
1072	1072	gi|7674020.SGAITPVALLEPVEIAGAMVNR.+2	1104.61	51.89	gi|7674020	TRUE	1587.23	698.777	1954.99	1114.78	1040.55	771.352
1073	1073	gi|7674020.LNANEPLFANPR.+2	678.357	28.14	gi|7674020	TRUE	21983.8	21397.5	26014.7	59900.8	57729.6	52369.7
1074	1074	gi|7674020.SGAITPVALLEPVE[1Me]IAGAMVN[1Me]R.+3	746.084	55.84	gi|7674020	TRUE	39339.8	40109	44177.9	24944.7	22679.4	25158.9
1075	1075	gi|7674020.SLFELLNPK.+2	530.806	38.67	gi|7674020	TRUE	7853.67	3444.98	17213.7	10880.9	1166.48	1516.57
1076	1076	gi|7674020.LIFNALDLYALK.+2	697.408	45.31	gi|7674020	TRUE	4229.63	481.915	3688.94	721.601	1038.67	1196.5
1077	1077	gi|7674020.LDGVSLNLLYQHGK.+3	519.619	33.08	gi|7674020	TRUE	23321.4	23223.3	19653.8	12337.5	8877.27	9415.84
1078	1078	gi|7674020.IEYLNTLSHHYYNLDEPIVSDAVYDELYQELK.+4	972.473	45.17	gi|7674020	TRUE	15321.9	8179.65	14722	29488.1	29811.9	30103.7
1079	1079	gi|7674020.LINALGIEHIGK.+3	426.591	29.62	gi|7674020	TRUE	19158.8	21747.9	13802.9	8535.68	4178.89	6451.36
1080	1080	gi|7674020.MWSLDDVFNQNELR.+2	883.912	43.86	gi|7674020	TRUE	9020.4	9250.53	8233.69	1765.38	1682.9	2592.84
1081	1081	gi|4154956.VSDLVAFFSK.+2	556.803	38.95	gi|4154956	TRUE	101923	110884	109993	9115.89	3665.18	6653.85
1082	1082	gi|4154956.SPFDAFLGAEFSR.+2	722.349	43.32	gi|4154956	TRUE	75457.3	65906	86608.3	12858.2	15301.7	16884.9
1083	1083	gi|4154956.IISTHDFLTAC[CAM]AYNLALAK.+3	708.038	39.46	gi|4154956	TRUE	12590.6	2664.15	5108.6	3945.13	12641	18352.8
1084	1084	gi|4154956.VI[1Me]DLPFC[CAM]YDGGYYGK.+2	890.916	39.54	gi|4154956	TRUE	40075.8	38429.9	36494.2	7804.62	4418.37	6232.69
1085	1085	gi|4154956.EVLDNNPEIIDSVNEK.+2	914.452	27.14	gi|4154956	TRUE	2988.9	2247.19	1823.95	5933.18	1175.55	1128.05
1086	1086	gi|4154956.INQIAVFEDAK.+2	624.335	28.89	gi|4154956	TRUE	14800.6	17179.9	5884.6	37057.9	3214.1	5773.45
1087	1087	gi|4154956.FIQINFINPQTNPK.+2	837.454	36.56	gi|4154956	TRUE	25926.8	27839.2	24943.3	3938.24	540.952	4316.45
1088	1088	gi|4154956.GVSYNENIALK.+2	604.319	24.77	gi|4154956	TRUE	60200	65364.5	77506.8	5110.04	1557.76	1846.61
1089	1089	gi|4154956.APHFLESFQNYAPLLEVNEVSGLLQC[CAM]AHLR.+4	863.941	49.51	gi|4154956	TRUE	8570.08	14898.6	12943.1	392.209	1717.61	1129.24
1090	1090	gi|4154956.YLGDGFFLYVK.+2	661.345	42.26	gi|4154956	TRUE	43277	49885.6	64656.9	6294.07	7831.76	3150.55
1091	1091	gi|4155626.GTLTHPTQQFVGLR.+3	518.951	25.56	gi|4155626	TRUE	112065	124248	125785	57658.5	62400.5	54184.6
1092	1092	gi|4155626.LPIVLNLVNR.+2	575.869	37.96	gi|4155626	TRUE	485916	532104	481259	348695	350321	400108
1093	1093	gi|4155626.ALAAPLNIHGDHSDMYLSR.+4	521.011	28.35	gi|4155626	TRUE	82320.7	78215.2	87045	34026.1	50959.9	45858.3
1094	1094	gi|4155626.DMTIVHLC[CAM]EIFEEINEDALK.+3	807.056	51.11	gi|4155626	TRUE	2686.12	4864.25	1504.53	1303.6	2853.25	2327.04
1095	1095	gi|4155626.HPVVSNYIYGLGER.+3	535.279	29.54	gi|4155626	TRUE	262439	272238	253298	118141	119188	113710
1096	1096	gi|4155626.AGVATIHSLRPFPYER.+4	454.248	27.65	gi|4155626	TRUE	72607.7	73373.9	74416.8	148289	155622	150760
1097	1097	gi|4155626.SSPAGAMGAMFNEVTSAVYQTQGTK.+3	845.062	46.68	gi|4155626	TRUE	69111.6	70941.5	80182.2	36916.8	8477.23	7006.56
1098	1098	gi|4155626.ALAAPLN[Dea]IHGDHSDMYLSR.+4	521.257	28.36	gi|4155626	TRUE	61969.4	56167.5	58273.2	43446.1	54755	45237.7
1099	1099	gi|4155626.SIELQEIEVWDGNTASSNALR.+3	778.052	39.06	gi|4155626	TRUE	18899.2	11728.3	14739.6	149482	141415	152197
1100	1100	gi|4155626.DMTIVHLC[CAM]EIFEEINEDALKGTLTHPTQQFVGLR.+5	791.8	53.54	gi|4155626	TRUE	2135.79	132.103	3646.35	56768.3	46790.4	52845
1101	1101	gi|4154758.ELAMQISDEIFK.+2	712.361	39.28	gi|4154758	TRUE	63642.3	60292	77404.7	30508.9	30503.5	39852.3
1102	1102	gi|4154758.SVYEAGFTSPSPIQEK.+2	870.428	28.25	gi|4154758	TRUE	41377.1	45335.5	45999.2	47098.6	48338.7	44511.9
1103	1103	gi|4154758.IHIAPSNITNTDITQR.+3	598.655	25.93	gi|4154758	TRUE	63549.8	60386.3	58487.3	10484.7	13147.3	49579.5
1104	1104	gi|4154758.LLSLQFETSK.+2	583.327	30.02	gi|4154758	TRUE	40516.6	45672.5	20129.2	31969.8	47204.7	42818.6
1105	1105	gi|4154758.IGLNQQEIDAIQNPK.+2	840.949	29.89	gi|4154758	TRUE	13833.4	15575.3	10243.9	11106.7	14409.9	11846.3
1106	1106	gi|4154758.VSEGIISLYEQLTEIFEPSQLVLK.+3	912.497	61.68	gi|4154758	TRUE	45289.9	47223.2	43889.8	25418.4	25218.2	25610.5
1107	1107	gi|4154758.GMAITLVTPLEYK.+2	718.397	38.21	gi|4154758	TRUE	21961.3	24699	23707.3	16594.4	11598.2	5669.14
1108	1108	gi|4154758.GLDISGVSHVFSYH[AAS]LPLN[Dea]TESYIHR.+4	717.863	38.52	gi|4154758	TRUE	16098.5	16890.7	10221.3	1087.75	2281.38	1726.73
1109	1109	gi|4154758.EADELHQFLASK.+2	694.346	28.09	gi|4154758	TRUE	1450.88	1887.11	2907.96	49870.1	55853.3	53297.1
1110	1110	gi|4154758.EIDSEIELFEIPTINENQIIK.+3	829.767	46.92	gi|4154758	TRUE	7226.48	6540.25	31323.8	9365.99	7209.25	8379.06
1111	1111	gi|4155868.LVFPLGDLLK.+2	557.847	46.19	gi|4155868	TRUE	250872	265777	248994	99551.1	105866	112273
1112	1112	gi|4155868.FGLALDHALKLGC[CAM]EK.+3	557.968	35.04	gi|4155868	TRUE	35535.7	39871.7	49960.5	140811	150033	160230
1113	1113	gi|4155868.AC[CAM]EFLGIPLEVLDFQKDFK.+3	757.057	51.77	gi|4155868	TRUE	3117.07	4149.73	3962.52	71673.1	70342.3	79848.7
1114	1114	gi|4155868.AC[CAM]EFLGIPLEVLDFQK.+2	939.987	50.74	gi|4155868	TRUE	114321	115807	101548	35870.5	39832.9	38386.7
1115	1115	gi|4155868.AFVSLK[AAS]D[1Me]GMIEVEFKEPFYGVAK.+4	661.849	40.11	gi|4155868	TRUE	1792.57	11098.2	15286.3	104128	103887	130331
1116	1116	gi|4155868.GALEPHFVVGIDAK.+3	484.933	30.22	gi|4155868	TRUE	83176.9	82955.7	87855.1	142176	133029	136704
1117	1117	gi|4155868.AC[CAM]EFLGIPLEVLDFQ[Dea]KDFK.+3	757.385	50.86	gi|4155868	TRUE	1105.38	10328.1	10206.5	4134.94	28205.3	26066.1
1118	1118	gi|4155868.DQSYFLYALEHEVIAK.+3	642.66	44.28	gi|4155868	TRUE	16759.8	21806	19219.3	1961.36	9333.79	2054.85
1119	1119	gi|4155868.LVFPLGDLLKK.+3	414.932	40.24	gi|4155868	TRUE	12070.7	11497.6	10126.5	78204.7	81028.4	87772
1120	1120	gi|4155868.DFKDGEYFIK.+2	631.309	26.61	gi|4155868	TRUE	4018.89	9201.66	4195.6	112815	128769	21095.1
1121	1121	gi|4154993.LGDLVADENLVK.+2	643.354	30.13	gi|4154993	TRUE	16059.8	6828.31	9711.46	46154.2	62588.1	8127.48
1122	1122	gi|4154993.SIEIDSNVPPEILR.+2	791.428	34.51	gi|4154993	TRUE	26096.8	9387	6814.13	12154.4	12164.3	13323.3
1123	1123	gi|4154993.NILMIGSTGVGK.+2	595.334	31.18	gi|4154993	TRUE	30502.1	30274.4	34086.1	27306.5	58522.5	55350.1
1124	1124	gi|4154993.LLPPLPSGVSEEK.+2	683.385	28.78	gi|4154993	TRUE	12894.8	5875.74	5005.27	808.989	2917.14	8301.22
1125	1125	gi|4154993.DLLPIVEGSVVNTK.+2	742.422	37.37	gi|4154993	TRUE	75045.7	76804.5	81039.8	33254.9	33908.3	35823.4
1126	1126	gi|4154993.LKDKIEEAVVEK.+3	467.605	19.21	gi|4154993	TRUE	13030.7	586.751	175437	16250.1	4704.22	329.559
1127	1127	gi|4154993.DLVNNSVLLVENEHKER.+4	502.767	28.95	gi|4154993	TRUE	632.44	1920.77	10320.8	86865.5	5782.27	79396.7
1128	1128	gi|4154993.AESSGVIFIDEIDK.+2	761.885	36.64	gi|4154993	TRUE	27347.3	32146.7	33919.6	10612.2	6670.08	3389.45
1129	1129	gi|4154993.VELENLTEEIMYMILTQTK.+3	766.725	61.22	gi|4154993	TRUE	43808.9	41985.2	47037.9	5911.32	8996.41	336.923
1130	1130	gi|4154993.KLLPPLPSGVSEEK.+3	498.624	27.07	gi|4154993	TRUE	5797.44	856.422	1155.11	770.731	9580.04	6805.5
1131	1131	gi|9910637.LDAVFDDVLSK.+2	611.322	35.18	gi|9910637	TRUE	203862	213479	228177	66063.1	63796.4	68230.7
1132	1132	gi|9910637.IIHQNPQPSETQETITSEPSGSEDEILDSLAEK.+3	1208.25	34.08	gi|9910637	TRUE	5535.38	978.087	4362.76	434.025	1195.83	368.405
1133	1133	gi|9910637.YVEYSLYYALIDSLAAEHSAR.+3	812.069	47.3	gi|9910637	TRUE	31030.6	26816.1	34586.5	13769.6	13434.6	17793.3
1134	1134	gi|9910637.KVDIIFITADK.+2	631.871	31.49	gi|9910637	TRUE	17592.7	22335.4	17347.1	24993	709.968	2937.97
1135	1135	gi|9910637.INNLSSMPNYER.+2	719.343	24.74	gi|9910637	TRUE	14688	18007.6	19184.1	1265.6	7156.98	625.397
1136	1136	gi|9910637.GNEYFSFN[Dea]GIEVLDK.+2	866.907	39.81	gi|9910637	TRUE	24468.7	28508.7	28660.4	2643.89	4040.93	38794
1137	1137	gi|9910637.GLC[CAM]GGFNTNTIK.+2	641.317	25.61	gi|9910637	TRUE	16691.2	17757.4	23611.6	1767.62	7748.44	10478.1
1138	1138	gi|9910637.TLTISYNK.+2	470.261	22.33	gi|9910637	TRUE	22688.4	26729.7	27587.1	5320.64	17087.8	74761.4
1139	1139	gi|9910637.ARQEAITTELVEINAGVEALK.+3	752.413	36.75	gi|9910637	TRUE	4195.15	255501	236028	39348.3	39246.7	52650.9
1140	1140	gi|9910637.KGNEYFSFN[Dea]GIEVLDK.+2	930.954	35.72	gi|9910637	TRUE	2010.55	3280.77	1941.03	240.212	1072.06	712.833
1141	1141	gi|4154526.NEISAIQDMIK.+2	631.327	35.91	gi|4154526	TRUE	566609	599909	613968	77225.9	76780.8	78133
1142	1142	gi|4154526.LGEHYDSITAAISSLPDAQSLQNVVSK.+3	948.486	41.84	gi|4154526	TRUE	129416	120903	105263	120299	118725	127430
1143	1143	gi|4154526.KLGEHYDSITAAISSLPDAQSLQNVVSK.+4	743.64	39.32	gi|4154526	TRUE	43055.8	46687.6	55814	68444.2	64813.4	70534.7
1144	1144	gi|4154526.GIQDLSDSYER.+2	641.799	24.73	gi|4154526	TRUE	139024	172326	183740	667705	681007	647335
1145	1145	gi|4154526.DANFAQSMFANAK.+2	707.825	33.17	gi|4154526	TRUE	140232	139548	156898	34197.3	29697.8	33784.9
1146	1146	gi|4154526.YYGFVDYNHTYNK.+3	561.919	27.06	gi|4154526	TRUE	26330.8	24769	27528.8	3260.37	4662.93	4270.97
1147	1147	gi|4154526.IPTINTNYYSLLGTTLQYR.+3	744.395	43.48	gi|4154526	TRUE	118140	118276	133470	24118	32389.4	36100
1148	1148	gi|4154526.LGEHYDSITAAISSLPDAQSLQNVVSKK.+4	743.64	39.81	gi|4154526	TRUE	4247.55	237.201	655.599	64117.4	65385	69119.5
1149	1149	gi|4154526.TNPNSPQGIQDNYYIDSNIHSQVQSR.+3	992.467	27.67	gi|4154526	TRUE	4603.44	3741.69	2883.8	3518.56	4521.33	483.34
1150	1150	gi|4154526.KTNPNSPQGIQDNYYIDSNIHSQVQSR.+4	776.626	25.66	gi|4154526	TRUE	37280.6	31531.4	38858.3	48265.7	40194	49411.1
1151	1151	gi|4155891.GTGEAIQDLDLLSR.+2	744.389	35.72	gi|4155891	TRUE	77440.3	86671	84071.4	334971	335037	345046
1152	1152	gi|4155891.LPVYVGDEPLLAVAK.+2	792.456	38.39	gi|4155891	TRUE	67258.1	65753.1	68777.2	77285.6	86005.6	90749.1
1153	1153	gi|4155891.AYDILAVGSEAK.+2	618.827	30.42	gi|4155891	TRUE	69646.6	77204.7	77802.5	116312	118469	106722
1154	1154	gi|4155891.SVLEEVKPDLVR.+3	461.933	27.78	gi|4155891	TRUE	525.674	4795.39	3487.57	31135.4	29246.1	29304.5
1155	1155	gi|4155891.IMVC[CAM]VPYGLTSVER.+2	812.415	36.24	gi|4155891	TRUE	81706.3	74112.3	83197.6	267901	259973	256294
1156	1156	gi|4155891.DQVSGLLHTIELSSDDVFEAIKDQVR.+4	729.375	55.41	gi|4155891	TRUE	58185.3	65252.5	87540.7	33373.8	35736.3	689.136
1157	1157	gi|4155891.GQGIIINEPSIVAVR.+2	783.454	33.44	gi|4155891	TRUE	73985	73986.5	75115.8	121537	122279	120093
1158	1158	gi|4155891.VAGDKLDQSIVEYIR.+3	569.309	33.39	gi|4155891	TRUE	107377	107390	133836	49873.4	52893.5	53998.6
1159	1159	gi|4155891.LDPPLTMEVSGR.+2	657.84	29.55	gi|4155891	TRUE	71412.5	61581.2	70786.4	120581	133188	14865.3
1160	1160	gi|4155891.FNLLIGER.+2	481.277	33.26	gi|4155891	TRUE	94865.2	113843	103681	37100.2	33834.5	63792.2
1161	1161	gi|4156090.VVGVSDYAFKDDIVK.+3	552.294	30	gi|4156090	TRUE	7858.36	26423.5	13885.2	52042.7	33255.4	38812.7
1162	1162	gi|4156090.ISGHQAISSDILEK.+3	499.935	23.88	gi|4156090	TRUE	31907.4	32419.8	30242.3	42386.2	46242.8	37269
1163	1163	gi|4156090.IAYIGSYVEVPAMLNVWDR.+2	1098.56	48.63	gi|4156090	TRUE	11260	3863.71	2144.83	927.855	13888.1	13696.4
1164	1164	gi|4156090.MQETLDFIAER.+2	676.829	32.79	gi|4156090	TRUE	17749.1	26561.3	83219.3	4317.96	8818.87	5562.99
1165	1165	gi|4156090.VVFDLNDAEIEPFLWH.+2	972.481	50.35	gi|4156090	TRUE	2407.24	1087.05	523.818	2300.82	5836.74	3838.09
1166	1166	gi|4156090.HMSTDHTAALNVELLK.+3	593.973	27.43	gi|4156090	TRUE	8333.64	6603.41	8689.14	6586.31	4158.9	12653.4
1167	1167	gi|4156090.HMSTDHTAALNVELLKK.+4	477.756	25.34	gi|4156090	TRUE	8032.42	718.498	1170.7	21888	12665.5	5233.27
1168	1168	gi|4156090.VVFD[1Me]LNDAEIEPFLWH.+2	979.488	50.25	gi|4156090	TRUE	12853.6	13374.2	12377.8	10412.5	8750.27	10939.9
1169	1169	gi|4156090.VVGVSDYAFK.+2	542.787	27.65	gi|4156090	TRUE	7804.69	9211.78	11050.9	39538.7	5135.25	3996.89
1170	1170	gi|4156090.GVDINAIVKDYYK.+3	499.936	34.23	gi|4156090	TRUE	8966.57	6926.55	28360.4	28637.7	16037.2	25114.7
1171	1171	gi|4155486.DNVVTIDEINR.+2	644.331	26.94	gi|4155486	TRUE	63620.1	85737.7	83502.1	281637	279786	269208
1172	1172	gi|4155486.GFFQNLLDK.+2	541.288	38.8	gi|4155486	TRUE	5394.59	3004.57	11511.3	800.492	38792.1	7479.76
1173	1173	gi|4155486.YLPVGSHHLTTDLSHMLNTPFPYAEEVK.+4	799.9	36.95	gi|4155486	TRUE	1681.54	561.406	4701.18	1209.79	329.393	2321.56
1174	1174	gi|4155486.NDDFLPIKPTEQK.+3	515.603	27.2	gi|4155486	TRUE	8720.22	13579.5	11392.7	90207.3	95094.8	85187.1
1175	1175	gi|4155486.YNIMGMFEDLKDPR.+3	576.941	39.65	gi|4155486	TRUE	571.003	3869.94	4078.99	6145.19	365.234	4153.84
1176	1176	gi|4155486.MAGLNADEDRNNPISSFR.+3	669.65	29.01	gi|4155486	TRUE	26500.7	28426.7	27881.1	41439.2	41159.9	38289
1177	1177	gi|4155486.FTLDKQEVNDPLGMSGTR.+3	669.998	30.58	gi|4155486	TRUE	13071.1	15517.9	18567.3	66216.8	3261.8	53808.5
1178	1178	gi|4155486.IC[CAM]AIVAEFK.+2	525.786	30.69	gi|4155486	TRUE	32118.1	38052.1	44294.2	107536	100115	102627
1179	1179	gi|4155486.YGDLSFESGAETPSQSVQIPTTGSDGHESHIVPLSEIQTIMR.+4	1126.04	41.73	gi|4155486	TRUE	6390.31	691.776	9979.75	103.586	669.97	2985.22
1180	1180	gi|4155486.AGLDNDKHILHALPYR.+4	459	23.56	gi|4155486	TRUE	17716.7	2004.79	1462.25	86406.7	91785	91481.9
1181	1181	gi|4155154.ELGAVGFAQLLEQK.+2	751.914	41.3	gi|4155154	TRUE	74893.5	71506.4	84886.4	9547.26	9101.56	10187.3
1182	1182	gi|4155154.LFAQVLNEGTK.+2	610.338	29.36	gi|4155154	TRUE	63076.9	61556.4	69850.1	12635	16732.7	37306.9
1183	1183	gi|4155154.LNNALNFLPQGK.+2	664.87	33.83	gi|4155154	TRUE	12916.9	18041.3	14246.9	13757	13640.3	2711.64
1184	1184	gi|4155154.QELFANTPLANAALGTK.+2	879.973	37.19	gi|4155154	TRUE	21634.5	24152.5	25426.5	452.173	1373.02	804.018
1185	1185	gi|4155154.AYEEPYFEASDK.+2	724.814	26.89	gi|4155154	TRUE	1204.9	434.786	2213.59	154.98	610.558	3185.98
1186	1186	gi|4155154.FLLGSEPLR.+2	516.298	31.96	gi|4155154	TRUE	63301.5	75003.1	57739.2	25450.2	21942.8	20677.9
1187	1187	gi|4155154.VPVIYEENHLLPMGFIHLAFR.+4	624.587	45.13	gi|4155154	TRUE	24904.6	15021.1	27256.4	744.633	1111.88	506.746
1188	1188	gi|4155154.LVVVLGGDLK.+2	506.824	31.94	gi|4155154	TRUE	55513.3	141626	173784	8740.68	21120.6	11213.5
1189	1189	gi|4155154.LNTTYNYFYLGLPLDFNQTLLNQIQK.+3	1045.55	52.36	gi|4155154	TRUE	7003.21	7572.99	5748.97	138.645	752.51	445.196
1190	1190	gi|4155154.LN[Dea]NALNFLPQGK.+2	665.362	33.83	gi|4155154	TRUE	14724.7	18909	15456.3	13757	12129.8	9588.91
1191	1191	gi|4155406.FC[CAM]VVEGDLQTNR.+2	719.343	27.16	gi|4155406	TRUE	345324	376667	365082	511833	514094	487940
1192	1192	gi|4155406.EGLYVLNFMSSPGSGK.+2	843.414	41.4	gi|4155406	TRUE	96326	82907.4	89646.5	42566.1	47406.1	42870.4
1193	1193	gi|4155406.LKPEAPIFLMSSK.+3	487.611	32.39	gi|4155406	TRUE	81164	87551.1	89553.3	57881.4	61287.3	57465.1
1194	1194	gi|4155406.ADMIEVFNFR.+2	621.303	39.72	gi|4155406	TRUE	439861	428739	466056	440959	436682	439096
1195	1195	gi|4155406.TTMLENLADFKDFK.+3	558.28	36.58	gi|4155406	TRUE	6248.02	20573.2	13670.1	89594.1	96594.4	102062
1196	1196	gi|4155406.SLEDFKNFLLEK.+3	494.933	39	gi|4155406	TRUE	9287.96	8413.23	8575.97	203152	218201	229284
1197	1197	gi|4155406.TTMLENLADFK.+2	641.821	37.23	gi|4155406	TRUE	155436	162904	171571	15220.2	9476.25	28568.7
1198	1198	gi|4155406.GVSAHQITTGEAC[CAM]HLEASMIEGAFDLLKDEGALEK.+5	746.365	48.36	gi|4155406	TRUE	18086	18548.7	14287.4	3986.57	2988.04	1055.32
1199	1199	gi|4155406.YLKEGLYVLNFMSSPGSGK.+3	697.359	39.08	gi|4155406	TRUE	6312.14	34876.3	7598.94	93791.4	100232	102964
1200	1200	gi|4155406.LKPEAPIFLMSSKDPK.+4	451.004	29.23	gi|4155406	TRUE	10081.1	11321.1	10681.5	31467.5	40257.9	33940
1201	1201	gi|7388356.VIYLDQAPIGK.+2	608.851	28.38	gi|7388356	TRUE	6367.34	19988.9	40488.9	6922.27	2549.86	5231.45
1202	1202	gi|7388356.YLESLSSYAR.+2	594.798	28.23	gi|7388356	TRUE	23678.8	21739	20317.9	33970.9	40482.3	32335.6
1203	1203	gi|7388356.STLAFDTLYAEGQR.+2	786.389	33.27	gi|7388356	TRUE	1615.55	10577.5	16841.3	19846.5	2978.21	3287.76
1204	1204	gi|7388356.HADFVVDIGPK.+2	599.317	26.6	gi|7388356	TRUE	9176.97	4925.93	7051.36	5460.41	1273.51	5433.32
1205	1205	gi|7388356.IASQIGSGLTGVLYVLDEPSIGLHEKDTLK.+4	789.182	45.77	gi|7388356	TRUE	1894.66	1112.98	678.283	3487.34	6377.17	9759.02
1206	1206	gi|7388356.NQFVVFTGLSGSGK.+2	720.878	35.87	gi|7388356	TRUE	13789.7	5431.86	42019.4	8271.37	19479	11476.2
1207	1207	gi|7388356.VIASGTPLEVAQNC[CAM]EK.+2	858.435	27.48	gi|7388356	TRUE	1292.54	715.382	971.401	11557.4	10977.5	10581.8
1208	1208	gi|7388356.GIIQIAYDMFK.+2	649.844	48.33	gi|7388356	TRUE	14790.2	15542	17784.3	6025.55	7023.27	6144.43
1209	1209	gi|7388356.SSLILQTLLPTAQTLLNHAK.+3	721.423	48.93	gi|7388356	TRUE	4574.5	2655.92	423.663	12852.4	10604.1	15379.9
1210	1210	gi|7388356.VGKPNVDKIEGLTPAIAIDQK.+4	552.317	29.71	gi|7388356	TRUE	2046.64	3368.21	2093.78	20819.2	29648	3787.89
1211	1211	gi|4154653.AEYEILSLLISK.+2	689.895	46.22	gi|4154653	TRUE	371407	397527	379011	173130	177393	196093
1212	1212	gi|4154653.ALDYGADDYLPKPYDPK.+3	647.647	30.77	gi|4154653	TRUE	81562	97287.5	111241	124644	133843	132104
1213	1213	gi|4154653.SIDVIIGR.+2	436.764	27.97	gi|4154653	TRUE	526962	644142	733313	745970	740648	786288
1214	1214	gi|4154653.GIGYKLEY.+2	471.75	27.31	gi|4154653	TRUE	24724.1	26821.1	498.488	190911	194687	190366
1215	1215	gi|4154653.HIPIIISSAR.+2	553.838	25.38	gi|4154653	TRUE	86263.4	93984	95639.3	538097	537433	495663
1216	1216	gi|4154653.ALDYGADDYLPKPYDPKELLAR.+4	631.575	34.89	gi|4154653	TRUE	1695.6	2862.48	832.321	131734	128157	124952
1217	1217	gi|4154653.QPQYIISVR.+2	552.314	27.3	gi|4154653	TRUE	68526.1	80961.4	77671.2	225023	235402	210772
1218	1218	gi|4154653.KEEVSEPGDANIFR.+3	530.93	24.7	gi|4154653	TRUE	72609.1	97223	110470	62121.3	70891	62837.5
1219	1219	gi|4154653.EEVSEPGDANIFR.+2	731.844	27.82	gi|4154653	TRUE	60680.9	76018.2	73080.9	22589.3	32765.6	25325.1
1220	1220	gi|4154653.ALDYGADDYLPK.+2	670.822	30.1	gi|4154653	TRUE	40755.2	34298.7	36209.3	2708.69	2895.86	13078.1
1221	1221	gi|4155171.NSTGIGAVPSISIR.+2	686.383	30.7	gi|4155171	TRUE	50032.3	51655.3	59343.2	134744	130409	123550
1222	1222	gi|4155171.SANQSIEEALQNVPGVHIR.+3	688.027	36.31	gi|4155171	TRUE	16516.2	19440.1	21927.2	29475.2	28560.7	29667
1223	1223	gi|4155171.LGPVYTN[Dea]QNYPGFFIFDHLR.+3	800.399	45.34	gi|4155171	TRUE	25100.9	25312.2	31505.8	3906.76	15257.9	18035.7
1224	1224	gi|4155171.GIPTNWESQVSER.+2	751.865	28.84	gi|4155171	TRUE	40464.1	47143.9	43386.2	49756.1	49515.2	48920.1
1225	1225	gi|4155171.LGPVYTNQN[Dea]YPGFFIFDHLR.+3	800.399	45.34	gi|4155171	TRUE	25100.9	22604.9	27911.3	13374.3	15257.9	18340.2
1226	1226	gi|4155171.YGPNAFGGVINIITK.+2	782.43	41.45	gi|4155171	TRUE	35893.7	31813.6	32163.4	46323.6	43224.3	45872.1
1227	1227	gi|4155171.WGAVYQNFFGDTDR.+2	838.379	38.32	gi|4155171	TRUE	30799.1	27388.9	34553.6	10569	9490.96	10345.3
1228	1228	gi|4155171.VEASGVAN[Dea]DKEAPLSWR.+3	610.639	27.17	gi|4155171	TRUE	22976.6	25663.4	30710	26110.4	55992.3	54393.5
1229	1229	gi|4155171.SLVNNMLFNTYLR.+2	792.914	41.97	gi|4155171	TRUE	15022	6313.69	30393.1	5251	6403.98	1580.55
1230	1230	gi|4155171.FDSNYLNVNTNPK.+2	763.368	27.15	gi|4155171	TRUE	33776.7	34515.3	35100.6	13493.8	20591.7	20725.8
1231	1231	gi|81625871.LILELEGEK.+2	522.303	30.63	gi|81625871	TRUE	156204	205619	183510	184959	196734	186741
1232	1232	gi|81625871.IIEQLIPMYAK.+2	659.876	35.92	gi|81625871	TRUE	43896.7	42462.8	48319.6	19123.1	23024.9	19237.2
1233	1233	gi|81625871.LNPQFENIIFEHDDNQMILNFGPQHPSSHGQLR.+5	775.377	38.79	gi|81625871	TRUE	20030.7	18715.9	23941	27319.9	32939.1	31329.1
1234	1234	gi|81625871.MAQSWGMSGIMLR.+2	734.349	36.73	gi|81625871	TRUE	24392.8	23752.4	31366.7	3403.05	4772.88	15273.3
1235	1235	gi|81625871.GELGFFIHSEGEPYPHR.+4	493.739	30.85	gi|81625871	TRUE	34580.6	36077.5	40664.5	11482.8	50000.7	58240.5
1236	1236	gi|81625871.TDTPIMAQNPHYISAPK.+3	628.649	25.14	gi|81625871	TRUE	9482.07	8742.29	12407.3	1233.34	4990	14604.7
1237	1237	gi|81625871.LILELEGEKIIK.+3	466.625	32.12	gi|81625871	TRUE	291.89	274.466	433.705	45445.5	51387.5	53614.4
1238	1238	gi|81625871.ELDFDVPVGNYGDSYDR.+2	980.932	36.05	gi|81625871	TRUE	38794.3	38848.5	38370.5	2040.11	363.202	296.843
1239	1239	gi|81625871.EDIMTQNYALMQHFVLVAQGMRPPVGEVYAPTESPK.+4	1012.5	48.31	gi|81625871	TRUE	634.345	108.276	6212.12	1887.85	516.312	3564.83
1240	1240	gi|81625871.IGGVPLDLPPNWLEGLKK.+3	649.375	39.38	gi|81625871	TRUE	1842.21	3631.87	395.791	1991.75	2914.79	2515.52
1241	1241	gi|6685832.IGLISTSPEREDTIFL.+2	895.98	40.29	gi|6685832	TRUE	7189.01	10893.6	1848.17	669.807	3034.71	2543.14
1242	1242	gi|6685832.VGN[Dea]GPFPSEDTTPMGDHLR.+3	676.643	29.03	gi|6685832	TRUE	4048.52	277.85	6680.05	12139.6	847.557	1028.93
1243	1243	gi|6685832.MGDLLDDKILEEK.+3	506.929	31.02	gi|6685832	TRUE	2345.57	2304.65	8826.74	8618.28	4424.91	5110.63
1244	1244	gi|6685832.AYDLGENYEKDLMGYFK.+3	685.984	40.35	gi|6685832	TRUE	15732.8	19284.4	21004.3	16215.9	3880.53	17100.3
1245	1245	gi|6685832.LISTSPEREDTIFL.+2	810.928	36.24	gi|6685832	TRUE	20584	20344.4	22462.7	64756.2	69364.3	66929.9
1246	1246	gi|6685832.HSLHLMPSGVLYPK.+3	526.954	27.97	gi|6685832	TRUE	1659.42	44235.5	45167.5	20440.1	17182.2	74594.3
1247	1247	gi|6685832.AINEVIGITK.+2	529.316	27.01	gi|6685832	TRUE	23392.4	22267.2	15473.2	113102	112504	108883
1248	1248	gi|6685832.LDVLDGIDAIK.+2	586.332	37.81	gi|6685832	TRUE	71953.5	82373.6	86028.7	19433.6	18153.1	23638.5
1249	1249	gi|6685832.DLC[CAM]EEISAFEDLENR.+2	920.407	44.83	gi|6685832	TRUE	1.07065e+06	11976.8	544.372	9942.4	10023.6	10272.1
1250	1250	gi|6685832.LEAFPSDLKDC[CAM]TPIYQTFK.+3	758.377	35.69	gi|6685832	TRUE	3434.21	860.838	2415.5	1581.17	3177.02	3559.05
1251	1251	gi|8134369.LLQASDWNVQK.+2	651.346	27.83	gi|8134369	TRUE	20690.3	19816.5	24246.7	117150	113909	104434
1252	1252	gi|8134369.DVSGEGVQQALLK.+2	672.362	28.38	gi|8134369	TRUE	26320.6	27909.7	29880.2	67777.3	77225.1	68337.3
1253	1253	gi|8134369.GIVFIDEIDK.+2	574.813	36.24	gi|8134369	TRUE	61811.5	73322.8	84532.6	32383.8	35128.9	31605.4
1254	1254	gi|8134369.GIVFIDEIDKISR.+3	502.284	38.51	gi|8134369	TRUE	5442.5	7597.8	7775.91	213672	228700	238698
1255	1255	gi|8134369.SNILLIGPTGSGK.+2	628.864	30.38	gi|8134369	TRUE	23259.8	17646.8	17262.9	74689.9	72999.5	76917.3
1256	1256	gi|8134369.TTQNVLGFTQEK.+2	683.354	27.34	gi|8134369	TRUE	16815.4	10606.2	11339.3	97892.1	97355.8	104167
1257	1257	gi|8134369.HLDIPIAISDATSLTEAGYVGEDVENILTR.+3	1071.55	50.91	gi|8134369	TRUE	28263.6	27057.5	39651.5	126935	134347	129669
1258	1258	gi|8134369.AVLDNYVIGQEQAK.+2	774.407	28.44	gi|8134369	TRUE	10923.7	8755.99	8888.83	22314.8	21075	21544.7
1259	1259	gi|8134369.HLDIPIAISDATS[SOa]LTEAGYVGEDVENILTR.+3	1070.88	50.92	gi|8134369	TRUE	21835.1	17251.6	27944.4	94275.3	98296.9	93251.4
1260	1260	gi|8134369.MESSAYEEEFLLSR.+2	845.885	32.89	gi|8134369	TRUE	2613.7	658.88	6560.65	3157.34	472.792	2480.72
1261	1261	gi|8928204.NLDMILGLENR.+2	644.34	37.94	gi|8928204	TRUE	86534.3	87902.8	92922.6	141044	152012	176221
1262	1262	gi|8928204.IVYDVVDVMEK.+2	655.339	34.09	gi|8928204	TRUE	46453.2	54001	58335.3	239373	179021	291707
1263	1263	gi|8928204.VAILINALR.+2	491.824	33.98	gi|8928204	TRUE	94875.5	111631	106792	421694	421405	433878
1264	1264	gi|8928204.AIVVTITSGK.+2	494.805	24.82	gi|8928204	TRUE	117751	132181	135968	180500	184611	185537
1265	1265	gi|8928204.ILGEEVEYVEFK.+2	727.874	34.33	gi|8928204	TRUE	17435.1	13989.6	14767.4	81544.4	86549.1	89924.4
1266	1266	gi|8928204.STTTANLAIGLAESGKK.+3	554.64	27.2	gi|8928204	TRUE	24121.9	23706.1	28245.5	84103	84641.5	83008.5
1267	1267	gi|8928204.VVAVDFDIGLR.+2	602.34	37.46	gi|8928204	TRUE	26230.3	119747	118164	213612	259030	287283
1268	1268	gi|8928204.NLSFLAASQSK.+2	583.314	28.86	gi|8928204	TRUE	12034.1	14016.6	14880.5	79903	83708.8	80056.5
1269	1269	gi|8928204.LKPELVAN[Dea]GEMISIEEVLK.+3	705.053	40.22	gi|8928204	TRUE	12612.3	14853.2	39459.2	25290.9	10718.1	5878.3
1270	1270	gi|8928204.ILC[CAM]LPLIGIIPEDHHIISATNK.+4	617.599	39.91	gi|8928204	TRUE	18531.9	23638.8	1162.08	17291.5	2438.48	24427.1
1271	1271	gi|4155646.ESAEQLLYEGR.+2	647.817	28.51	gi|4155646	TRUE	9103.33	12197.4	11999.4	31878.5	36722.6	30823
1272	1272	gi|4155646.YSIDNDANYALK.+2	693.83	26.4	gi|4155646	TRUE	23705	35791	35989.7	45798.8	48837.9	49464.9
1273	1273	gi|4155646.YPGIDVSGVFLEDDK.+2	827.404	38.48	gi|4155646	TRUE	7811.12	4324.5	14194.5	8474.23	1789.87	8791
1274	1274	gi|4155646.TVFNLNLIALNSK.+2	723.919	42.4	gi|4155646	TRUE	679.898	2139.64	1425.82	947.094	96734	708.453
1275	1275	gi|4155646.ILMSLAPDGQPDVYLYDTHKK.+4	601.811	32.55	gi|4155646	TRUE	30406.6	32885.8	8703.83	17039.3	15435.1	16196.4
1276	1276	gi|4155646.SNESIDAYKDSIVYVSR.+3	649.322	29.42	gi|4155646	TRUE	7879.4	9763.44	5220.79	638.889	1493.37	6351.62
1277	1277	gi|4155646.LYDVDTGTLKK.+3	418.231	20.76	gi|4155646	TRUE	120.947	978.965	2951.35	4143.13	3297.08	4538.7
1278	1278	gi|4155646.LHEVLANDLK.+3	384.552	20.81	gi|4155646	TRUE	6290.72	1842.59	3961.42	29510.6	30500.1	34669.6
1279	1279	gi|4155646.ATHENIASSQGMAVVSSVSSDGSK.+3	783.704	25.92	gi|4155646	TRUE	30720.8	26188.7	37399.4	20163.7	15025.8	16689.5
1280	1280	gi|4155646.EQGAINYAELK.+2	618.317	22.99	gi|4155646	TRUE	353.265	1201.56	327.58	2059.38	4396.05	14444.2
1281	1281	gi|7388074.AISKEEVLEYIGSLSVLELSELVK.+3	883.493	56.87	gi|7388074	TRUE	12896.5	14760.6	17482	12004	12845.9	12283.5
1282	1282	gi|7388074.FGVSATPTVVAGAAVAGGAAAESEEKTEFNVILADSGAEK.+4	956.232	43.42	gi|7388074	TRUE	124776	110407	152697	54772	47057.5	54332.1
1283	1283	gi|7388074.AISKEEVLEYIGSLSVLELS[SLA]ELVK.+3	878.489	57.65	gi|7388074	TRUE	687425	570900	469597	747715	670463	674319
1284	1284	gi|7388074.TEFNVILADSGAEK.+2	747.378	32.71	gi|7388074	TRUE	550401	582173	406914	45867.5	48431.3	50984.8
1285	1285	gi|7388074.FGVSATPTVVAGAAVAGGAAAESEEKTEFN[Dea]VILADSGAEK.+4	956.479	43.42	gi|7388074	TRUE	20611	79424.6	74606	43079.3	529.42	29215.6
1286	1286	gi|7388074.FGVSATPTVVAGAAVAGGAAAESEEK.+3	783.064	32.95	gi|7388074	TRUE	214133	243138	253730	20117	16907.7	15197.4
1287	1287	gi|7388074.EEVLEYIGSLSVLELSELVK.+3	750.41	57.46	gi|7388074	TRUE	5294.47	324.579	503.429	1358.02	1288.71	2664.91
1288	1288	gi|7388074.KLEEVGAKVEVK.+3	443.598	17.55	gi|7388074	TRUE	506.964	659.836	137.103	55848.3	59992.2	55957.3
1289	1289	gi|7388074.DATEKTPHVLKEGVNKEEAETIKK.+5	539.692	18.73	gi|7388074	TRUE	1382.22	766.582	436.832	20829	10694.4	25215.1
1290	1290	gi|7388074.[CAM]-AISKEEVLEYIGSLSVLELSELVK.+3	902.5	57.68	gi|7388074	TRUE	37288.1	40451.4	2098.17	9865.26	2363.85	534.206
1291	1291	gi|9789748.GC[CAM]IKEFDFLSC[CAM]AFPSENPLLK.+3	824.736	45.26	gi|9789748	TRUE	3801.28	3519.06	2999.96	95366	97366.8	89399.5
1292	1292	gi|9789748.IQDTQILAFLK.+2	645.377	40.54	gi|9789748	TRUE	15784.2	21051.6	17857.4	4476.57	4365.54	151.658
1293	1293	gi|9789748.EMLLQIPIALEWLQK.+2	913.018	53.79	gi|9789748	TRUE	38339.1	43328.2	43709.4	34940.6	37736.1	3389.06
1294	1294	gi|9789748.IYENLDLAK.+2	539.793	25.3	gi|9789748	TRUE	4509.09	226.36	8894.08	59780	39655.9	55134.2
1295	1295	gi|9789748.YGILPSQFTDYQGIVGDSSDNYKGVK.+3	951.131	40.13	gi|9789748	TRUE	619.591	477.022	868.965	16672.5	444.733	15356
1296	1296	gi|9789748.EGTLALIDTFAYLFR.+2	865.462	57.6	gi|9789748	TRUE	31882.1	28630.6	35221.8	15673	16771.2	16886.6
1297	1297	gi|9789748.LFNTYTTPLLR.+2	669.875	32.93	gi|9789748	TRUE	35664.2	35075.4	4832.21	19005.5	20114.3	22324.9
1298	1298	gi|9789748.GGLEEDLLTLAR.+2	643.851	39.46	gi|9789748	TRUE	2518.49	1953	10483.4	11587.6	1743.03	16821.5
1299	1299	gi|9789748.SINFGLVYGMGSK.+2	686.85	35.37	gi|9789748	TRUE	3991.37	7741.14	8043.53	3390.09	1316.39	3760.6
1300	1300	gi|9789748.ILNDEVYPLR.+2	616.338	29.63	gi|9789748	TRUE	5705.41	24899.6	23976.4	37080.4	40261.5	33756.8
1301	1301	gi|4154633.VQHLEGVIYE.+2	593.809	26.93	gi|4154633	TRUE	48960.1	64514.2	69201.5	231627	231016	236804
1302	1302	gi|4154633.LNAAYEEEPEKLNAIAR.+3	644.334	26.75	gi|4154633	TRUE	22891.6	22913.6	24226.3	41609.1	40746.1	41583.4
1303	1303	gi|4154633.GIQAQETDLGELIIQLINEHPVHIVVPAIHK.+5	685.785	54.17	gi|4154633	TRUE	3181.54	5172.44	715.392	24075.8	22934.1	26779.4
1304	1304	gi|4154633.LDEYLELFEK.+2	649.829	38.88	gi|4154633	TRUE	35949.8	40401.6	44863.1	19426.9	22229.6	15992.2
1305	1305	gi|4154633.DGDEANEIIYNLAK.+2	782.878	37.17	gi|4154633	TRUE	6976.54	13149.1	14451.8	13762	15927.4	15618.1
1306	1306	gi|4154633.YHSDQEYEEIITDQLGDMQLR.+3	861.727	39.44	gi|4154633	TRUE	7338.26	7166.41	7467.22	7356.53	7172.47	1506.92
1307	1307	gi|4154633.LVESFDDAAILNNLLAPSAVGVPITC[CAM]YQNIITGPR.+4	936.244	53.13	gi|4154633	TRUE	26248.5	24275.6	26060.7	27073.1	27640.7	29758.2
1308	1308	gi|4154633.MSTTAC[CAM]DVHVAIC[CAM]GIEK.+2	946.439	28.25	gi|4154633	TRUE	757.441	5058.49	325.035	1053.6	829.37	51.7765
1309	1309	gi|4154633.C[CAM]TEVC[CAM]PVEIPLAELIR.+2	949.989	45.21	gi|4154633	TRUE	7418.31	2683.41	4767.24	35357.9	36869.5	36189.2
1310	1310	gi|4154633.LLAPILPLVK.+2	538.876	40.44	gi|4154633	TRUE	39774	45448.8	44144.2	111.17	4337.6	4170.76
1311	1311	gi|4155037.IEAINYLPSDEIK.+2	752.898	32.59	gi|4155037	TRUE	43258.5	47866.9	58292	39340.9	42242	32275.4
1312	1312	gi|4155037.MLDLFSPVGK.+2	553.799	38.17	gi|4155037	TRUE	37675.1	34269.8	38478.5	78485.2	80996	85160.2
1313	1313	gi|4155037.NRPLFDNLTPLFPDEQIK.+3	719.716	40.16	gi|4155037	TRUE	46378.6	47810.2	50655.6	20931.3	16978.3	24030.9
1314	1314	gi|4155037.IAELVLER.+2	471.785	27.99	gi|4155037	TRUE	19374.1	24804.1	20645.6	83045.3	84367.8	78394.4
1315	1315	gi|4155037.FALRN[Dea]GDIVTGQVR.+3	516.283	28.48	gi|4155037	TRUE	28210.4	28047.9	48028.9	89024.8	82354.2	78688.9
1316	1316	gi|4155037.IYPAFDILK.+2	540.31	38.12	gi|4155037	TRUE	58755.5	66044.4	64991.3	182322	174910	182716
1317	1317	gi|4155037.ELAQGITSNHPEVELIILLVDERPEEVTDMQR.+4	919.224	47.71	gi|4155037	TRUE	58.8274	785.445	552.126	273.904	1116.77	1134.77
1318	1318	gi|4155037.DVVVLLDSITR.+2	615.359	41.93	gi|4155037	TRUE	65153.3	59884.7	58267.4	6900.18	12729.7	13796.2
1319	1319	gi|4155037.MDEVIFEEFK.+2	643.802	37.37	gi|4155037	TRUE	14669.3	20934.4	18851.5	12468.3	5806.6	16401.4
1320	1320	gi|4155037.DNEEFLNLMNEK.+2	748.34	37.03	gi|4155037	TRUE	7961.84	595.032	1456.95	4598.99	18525.8	19317
1321	1321	gi|6831687.IALMDTPQGTIWEK.+2	801.913	35.02	gi|6831687	TRUE	13931.3	14976.6	16085.1	17905.5	15558.6	17164
1322	1322	gi|6831687.SAIAFDLLR.+2	503.29	37.15	gi|6831687	TRUE	93720	104390	103004	78507.8	80658.2	93901.4
1323	1323	gi|6831687.ASEYLDAMVR.+2	577.779	27.32	gi|6831687	TRUE	8262.84	6656.13	17857.2	18171.9	8281.29	8673.54
1324	1324	gi|6831687.VLGTLGGINPNFK.+2	665.38	32.21	gi|6831687	TRUE	27827.3	32144.4	24947	9285.58	5421.64	42435.6
1325	1325	gi|6831687.SVLNFNEEDLLMSK.+2	819.906	38.37	gi|6831687	TRUE	13638.4	9872.7	11239.1	306.158	3346.13	1324.27
1326	1326	gi|6831687.FIEELLGIGFK.+2	633.361	44.63	gi|6831687	TRUE	52067.3	56955.7	56792.5	955.882	5741.57	809.22
1327	1327	gi|6831687.ALSVLESMLSSTNEK.+2	804.911	39.77	gi|6831687	TRUE	12068.2	13348.9	14037.3	4662	1517.64	151.631
1328	1328	gi|6831687.VLGTLGGINPNFKK.+3	486.621	26.2	gi|6831687	TRUE	987.76	338.225	2310.59	6322.64	4938.16	8236.76
1329	1329	gi|6831687.EILEC[CAM]MQDDLNVSK.+2	847.392	33.82	gi|6831687	TRUE	340.616	285.784	419.431	984.187	4721.11	4967.76
1330	1330	gi|6831687.NFTDIDDKIINK.+3	479.252	26.98	gi|6831687	TRUE	2040	2101.83	798.113	5777.36	9218.87	7106.96
1331	1331	gi|4156021.TLLPDPESLAK.+2	592.332	32.39	gi|4156021	TRUE	11194	4771.7	36874.3	20525.3	26155.2	16555.9
1332	1332	gi|4156021.QGLPYEVIER.+2	602.322	29.83	gi|4156021	TRUE	23426.2	41185.1	46045.2	112482	125425	114831
1333	1333	gi|4156021.AGVFNVEELNTDPFMEELIK.+3	765.712	49.71	gi|4156021	TRUE	27592.8	26899.4	28296.4	2267.07	5817.31	5452.1
1334	1334	gi|4156021.MIC[CAM]NDTWSVEHFK.+3	556.25	27.17	gi|4156021	TRUE	9210.5	786.702	8660.51	4774.12	6153.97	5111.56
1335	1335	gi|4156021.IVPIQFLK.+2	479.31	35.3	gi|4156021	TRUE	68291.6	11680.2	76000.5	211009	210676	191959
1336	1336	gi|4156021.THYIDTANYEHPDLAK.+4	472.727	22.98	gi|4156021	TRUE	18986.5	18391.6	22294.9	5246.42	11168.2	34969.6
1337	1337	gi|4156021.AGVFNVEELN[Dea]TDPFMEELIK.+3	766.04	49.71	gi|4156021	TRUE	26564.4	24670.8	27875.6	142.896	2014.44	5181.57
1338	1338	gi|4156021.EAGILGVLGAGFDPGVTNAYVAHAQR.+3	861.782	44.49	gi|4156021	TRUE	600.583	2945.41	604.046	19755.9	38645.5	119721
1339	1339	gi|4156021.KGLGEIGVEQVDADDTQALIALIQK.+3	875.476	43.43	gi|4156021	TRUE	16205.3	13443.5	22022.2	890.974	3146.45	1146.17
1340	1340	gi|4156021.TNIGC[CAM]YMTGIK.+2	629.302	29.1	gi|4156021	TRUE	8460.09	8750	6860.43	5933.2	9486.85	6719.74
1341	1341	gi|7388360.IDLAPYVGADLK.+2	637.853	34.77	gi|7388360	TRUE	319059	323080	350649	420753	433420	442679
1342	1342	gi|7388360.TALIEALTR.+2	494.295	31.85	gi|7388360	TRUE	158514	185645	181074	1.61643e+06	1.6502e+06	1.59695e+06
1343	1343	gi|7388360.SDLLVINKIDLAPYVGADLK.+3	719.744	43.05	gi|7388360	TRUE	547.39	4447.14	2568.82	423149	417849	550659
1344	1344	gi|7388360.AKEGLDDVIAWIK.+3	486.605	38.58	gi|7388360	TRUE	212017	225388	233387	280822	293164	311521
1345	1345	gi|7388360.AKEGLDDVIAWIKR.+3	538.639	38.16	gi|7388360	TRUE	536443	56427.1	56132.2	341225	336050	359713
1346	1346	gi|7388360.IIGVETGGC[CAM]PHTAIR.+3	527.612	22.65	gi|7388360	TRUE	72398.8	79133.1	93567.9	84505.3	84286.8	76296.6
1347	1347	gi|7388360.GEKPFIFTNIR.+3	441.247	30.39	gi|7388360	TRUE	69818.7	77710.8	82714.1	268936	273822	254410
1348	1348	gi|7388360.FPNLELLLIESGGDNLSATFNPELADFTIFVIDVAEGDKIPR.+4	1148.35	64.69	gi|7388360	TRUE	8869.19	12078	10003	9160.84	11072.5	339.056
1349	1349	gi|7388360.EGLDDVIAWIK.+2	629.837	45.33	gi|7388360	TRUE	35521.7	37046.8	44044.2	36831.5	42007.8	38528.8
1350	1350	gi|7388360.DRIIGVETGGC[CAM]PHTAIR.+4	463.743	22.38	gi|7388360	TRUE	14702.3	828.508	11301.9	14491.6	13035.7	11627.9
1351	1351	gi|7674359.YLLFSALSLPK.+2	626.371	43.99	gi|7674359	TRUE	79169.6	76010.4	84362	17005	3235.49	3123.91
1352	1352	gi|7674359.AVESSFEEYGLQK.+2	743.857	26.7	gi|7674359	TRUE	694.036	2185.25	5512.21	515.616	6628.6	1237.94
1353	1353	gi|7674359.IFLEFVSANPTGPLHIGHAR.+4	544.797	36.65	gi|7674359	TRUE	29451.8	34732.3	36186.1	8822.93	2226.49	7819.25
1354	1354	gi|7674359.DLMLLEIK.+2	487.783	39.35	gi|7674359	TRUE	22551.9	25895.4	28558.3	139864	149662	159758
1355	1355	gi|7674359.ASLEFLGYDSSKLEVLLAQMVR.+3	823.773	52.4	gi|7674359	TRUE	7210.4	9159.98	1021.5	956.074	2020.94	4168.52
1356	1356	gi|7674359.EHGHYATPIAFNLAK.+3	556.955	27.36	gi|7674359	TRUE	8256.59	2129.52	5279.14	1470.73	4188.52	8065.86
1357	1357	gi|7674359.SPLAIAEELALK.+2	627.869	38.89	gi|7674359	TRUE	27313.7	36194.5	33256.8	566.316	6177.39	981.769
1358	1358	gi|7674359.ESVTYPEVFYK.+2	681.335	31.14	gi|7674359	TRUE	30420.2	32322.3	35038.5	699.542	12399.6	1282.09
1359	1359	gi|7674359.SPFSKEEILQTPLK.+3	539.635	29.97	gi|7674359	TRUE	4490.83	734.37	4986.03	1103.49	2111.76	40156.2
1360	1360	gi|7674359.YINIWGADHHGYIAR.+4	447.226	28.63	gi|7674359	TRUE	28154.2	25384	25043.9	575.17	25431.6	27210.4
1361	1361	gi|4155266.DFSDVALIPIISSAK.+2	788.435	44.68	gi|4155266	TRUE	62513.7	68857.9	76367.7	51.6601	52.4183	200.952
1362	1362	gi|4155266.AYADLLPTLK.+2	552.819	34.72	gi|4155266	TRUE	59227.8	64476.9	72204.1	28539.2	30714	32860.1
1363	1363	gi|4155266.IISVHELIK.+3	351.222	27.87	gi|4155266	TRUE	6358.45	9343.97	7282.43	12229.3	15459	16712.7
1364	1364	gi|4155266.EWGNIPIIAAGGIWDK[Frm].+2	884.457	45.46	gi|4155266	TRUE	56516.3	74561.5	32276.1	9272.27	6060.42	4318.21
1365	1365	gi|4155266.VVEASKEWGNIPIIAAGGIWDK[Frm].+3	794.422	42.7	gi|4155266	TRUE	9073.18	14492.9	7643.13	1741.24	49592.1	26812.3
1366	1366	gi|4155266.VVEASKEWGNIPIIAAGGIWDK[AAR].+3	794.434	42.51	gi|4155266	TRUE	3238.21	2553.22	1669.75	1438.06	35106.8	21892.5
1367	1367	gi|4155266.ALNEIFANAR.+2	559.801	27.64	gi|4155266	TRUE	13462.5	17007.7	22482.3	22026	19908.8	5647.06
1368	1368	gi|4155266.DIDTMLSLGASGVQMATR.+3	622.641	43.7	gi|4155266	TRUE	16001	15187	20925.2	4707.2	5426.18	3655.97
1369	1369	gi|4155266.VGYC[CAM]IADGLGR.+2	590.793	26.07	gi|4155266	TRUE	13487.3	2225.32	2120.32	28182.9	23660	22311.6
1370	1370	gi|4155266.VVEASKEWGNIPIIAAGGIWDK[Frm]K.+4	628.092	40.34	gi|4155266	TRUE	886.983	1684.73	1263.11	4978.71	6396.25	5736.14
1371	1371	gi|4154654.ALADEITLK.+2	487.282	28.34	gi|4154654	TRUE	77554.2	102244	88053.2	395714	408561	396609
1372	1372	gi|4154654.AEIDGDMGDQHVGLQAR.+3	604.616	23.21	gi|4154654	TRUE	90651.7	99015.3	72899	56982.6	57641.8	61144.7
1373	1373	gi|4154654.LGVDTENLLVSQPSTGEEALEILETITR.+3	1009.86	54.61	gi|4154654	TRUE	1054.81	48103.8	3169.42	62206.8	61990.4	61733.6
1374	1374	gi|4154654.[AAS]-LGVDTEN[Dea]LLVSQPSTGEEALEILETITR.+3	1018.86	54.26	gi|4154654	TRUE	39587.6	45592.6	43784.8	57817.7	56195.8	57664
1375	1375	gi|4154654.SGGIDLVVVDSVAALTPK.+2	870.991	46.51	gi|4154654	TRUE	288765	273116	300322	303402	296920	298979
1376	1376	gi|4154654.IKESIGSNEEIMPLPDEPLEEME.+3	877.08	41.42	gi|4154654	TRUE	1774.37	3061.2	503.501	8165.55	9316.45	7367.03
1377	1377	gi|4154654.IIEIYGPESSGK.+2	646.84	26.9	gi|4154654	TRUE	96766.6	114308	120292	370555	374567	360012
1378	1378	gi|4154654.RLGVDTENLLVSQPSTGEEALEILETITR.+3	1061.9	50.44	gi|4154654	TRUE	25212	30263.8	36607.9	43839.7	45149.1	46748.8
1379	1379	gi|4154654.EGEIIDYGVK.+2	561.788	25.86	gi|4154654	TRUE	46565.8	53259.4	64726.6	49256.4	58317.2	45656.1
1380	1380	gi|4154654.[Frm]-LGVDTENLLVSQPSTGEEALEILETITR.+3	1019.19	54.29	gi|4154654	TRUE	44814.4	50002.4	48016.5	64330.6	62830.3	63439.4
1381	1381	gi|4155624.KLTQEVIDANMLAIQR.+3	615.008	32.01	gi|4155624	TRUE	50763.8	56181.1	62685.2	88259.1	16128.3	7069.21
1382	1382	gi|4155624.VSGMLEIEAFK.+2	612.321	34.06	gi|4155624	TRUE	4192.83	30145.3	26121.2	52133.9	47822.7	47967
1383	1383	gi|4155624.EVQAFASYGSAK.+2	629.309	23.5	gi|4155624	TRUE	116496	121813	142869	49090.2	37251.3	42869.4
1384	1384	gi|4155624.LTQEVIDANMLAIQR.+2	857.961	34.5	gi|4155624	TRUE	44848.3	51423.5	55105.5	17177.6	17751.7	15856.2
1385	1385	gi|4155624.TGKEVQAFASYGSAK.+3	515.263	21.78	gi|4155624	TRUE	5359.4	5682.7	6688.26	108376	86420	93161.2
1386	1386	gi|4155624.FMQPDYVLVIDPGLVFIENIFANEKEDTTYIITSYLNKEELFEK.+5	1046.53	64.5	gi|4155624	TRUE	332.372	228.813	1349.67	823.634	539.962	634.771
1387	1387	gi|4155624.RPIPNTPMLGALMK.+3	513.623	32.73	gi|4155624	TRUE	28499.4	33991.4	30825.5	15362	1783.71	40377.1
1388	1388	gi|4155624.KVFLVDC[CAM]LK.+2	561.323	28.48	gi|4155624	TRUE	19103.2	22105.3	20072.7	15287.2	15754	18315.5
1389	1389	gi|4155624.FMQPDYVLVIDPGLVFIENIFANEKEDTTYIITSYLN[Dea]KEELFEK.+5	1046.73	64	gi|4155624	TRUE	435.693	6288.63	611.381	539.621	209.655	339.39
1390	1390	gi|4155624.FMQPDYVLVIDPGLVFIENIFANEKEDTTYIITSYLNKEELFEKKPELK.+6	971.506	60.18	gi|4155624	TRUE	1194.35	902.984	604.285	19612.2	15159.5	20876
1391	1391	gi|9973363.KGDTLVSVAPEDLR.+3	500.607	26.31	gi|9973363	TRUE	11131.8	7444.41	21116.8	36232.2	63933.9	5980.63
1392	1392	gi|9973363.VGEKVPVDGVVIKGES[SLA]LLDER[Dea].+4	556.807	34.28	gi|9973363	TRUE	2633.28	2534.6	3221.74	123312	113375	99866.7
1393	1393	gi|9973363.ALVDVAPNLAYLK.+2	693.903	36.96	gi|9973363	TRUE	117390	114785	114060	322180	330272	341442
1394	1394	gi|9973363.LFLDTSDFEK.+2	607.801	34.31	gi|9973363	TRUE	56172.3	63944.4	77153.8	52129.4	53504.1	54680.8
1395	1395	gi|9973363.ALSGESMPVNVSER.+2	738.362	26.31	gi|9973363	TRUE	16641	20588	17796.5	1600.93	24989.8	32114.9
1396	1396	gi|9973363.TLGC[CAM]EYHASLLPEEK.+3	582.95	28.09	gi|9973363	TRUE	1576.86	899.463	3989.3	5824.83	6098.58	8050.1
1397	1397	gi|9973363.AQGIENFC[CAM]ILSGDR.+2	790.38	33.97	gi|9973363	TRUE	19116.7	16111.4	15895	8503.64	8318.22	9240.78
1398	1398	gi|9973363.ALVDVAPN[Dea]LAYLK.+2	694.395	37.83	gi|9973363	TRUE	5214.04	6528.37	11970.3	7104.42	6485.91	7382.38
1399	1399	gi|9973363.AQGIENFC[CAM]ILSGDRK.+3	569.954	30.77	gi|9973363	TRUE	9279.95	25126.3	32044.2	63540	64669.4	62089
1400	1400	gi|9973363.YKAPAIFVGDGINDAPTLASADVGIGMGK.+3	950.157	39.03	gi|9973363	TRUE	15514.7	10456.2	9376.67	27013.1	24210.6	28177.7
1401	1401	gi|4155883.DGVLTVIAPLEGTPAYK.+2	872.48	40.25	gi|4155883	TRUE	39047	45808.3	52606.6	103296	100178	115719
1402	1402	gi|4155883.AIEGLLSNLDAHSAYLNEK.+3	686.688	34.72	gi|4155883	TRUE	8286.5	9650.89	7990.19	35208.8	4523.7	36530.8
1403	1403	gi|4155883.ISISEIMTK.+2	511.284	31.98	gi|4155883	TRUE	17468.2	27505.3	21606.9	10263.5	11558.9	13786.9
1404	1404	gi|4155883.GITPDIVIYPGK.+2	636.864	32.81	gi|4155883	TRUE	11318.7	11843.7	16579.3	12704.7	11146.9	12659.6
1405	1405	gi|4155883.FSNVVTEIEK.+2	583.309	27.81	gi|4155883	TRUE	16698.3	22377.4	27724.7	36606.2	35463.2	35538.1
1406	1406	gi|4155883.TSIQITVVR.+2	508.809	26.56	gi|4155883	TRUE	45642.7	63540.1	62683.6	44939.7	36967.8	40584.6
1407	1407	gi|4155883.GNPGGLLNQAVGLSNLFIK.+3	638.027	47.7	gi|4155883	TRUE	34236	37705.4	24216.5	52524.6	49315.4	45577.3
1408	1408	gi|4155883.FSNVVTEIEKK.+3	431.906	25.55	gi|4155883	TRUE	2622.24	1389.02	8665.37	30903.8	37215.7	17011.2
1409	1409	gi|4155883.AIEGLLSN[Dea]LDAHSAYLNEK.+3	687.016	35.87	gi|4155883	TRUE	7471.98	8669.07	9459.8	35704.8	38749.8	36530.8
1410	1410	gi|4155883.APYTNLPVVVLVN[Dea]GGSASASEIVAGALQDHKR.+4	809.433	43.31	gi|4155883	TRUE	3468.67	5000.81	8710.17	4333.78	341.323	36770.5
1411	1411	gi|4155090.GLTTIDDLQSLK.+2	652.359	32.4	gi|4155090	TRUE	41314.3	46858.8	47442.4	21741	27525.4	25668.9
1412	1412	gi|4155090.TTIDAPNLQLR.+2	621.346	28.59	gi|4155090	TRUE	41120.6	46380.9	50795.2	40671.6	42305.4	42322.8
1413	1413	gi|4155090.ASLDAANLSFANIK.+2	717.883	34.14	gi|4155090	TRUE	21877.8	42884.6	34333.5	4555.93	2887.26	2454.35
1414	1414	gi|4155090.GATTNLSLQAQELSVK.+2	830.449	29.16	gi|4155090	TRUE	28292.8	30140.9	31565.1	389.358	17709.6	17634.1
1415	1415	gi|4155090.LIDPPTSSLEATPGFLPSPK.+3	689.705	34.87	gi|4155090	TRUE	19105.7	2483.08	21072.7	8984.89	10291.5	8562.1
1416	1416	gi|4155090.KYDANLVDFTTYLR.+3	573.63	37.91	gi|4155090	TRUE	62142.5	54678.1	72524.1	36782.3	35207.1	42556.7
1417	1417	gi|4155090.AALGLYELLK.+2	545.829	39.82	gi|4155090	TRUE	60235.1	61581.5	57946.9	21312.4	13444.8	29352.6
1418	1418	gi|4155090.ASLDAANLSFANIKR.+3	530.958	27.93	gi|4155090	TRUE	2175.89	6336.14	816.39	15279.9	17507.9	16641.2
1419	1419	gi|4155090.AMFLPTLNASYNFK.+2	808.911	40.11	gi|4155090	TRUE	16859.4	11914.2	14730.4	2296.22	3111.6	355.36
1420	1420	gi|4155090.AMFLPTLNASYN[Dea]FK.+2	809.403	41.52	gi|4155090	TRUE	15549.5	5308.02	7165.91	13032	542.65	4320.21
1421	1421	gi|7387671.TGVEASLDIQGR.+2	623.325	26.39	gi|7387671	TRUE	120448	128938	22156.3	121499	135427	126283
1422	1422	gi|7387671.NAN[Dea]DAIGMVQTADK.+2	724.838	24.77	gi|7387671	TRUE	13388.6	19475.5	21831.4	9236.52	11339.7	12008.4
1423	1423	gi|7387671.YNILAQSGSFAMAQANAVQQNVLR.+3	865.443	44.12	gi|7387671	TRUE	62534.3	46437.7	66611.7	81105.4	82590.3	80913
1424	1424	gi|7387671.AADDSSGMAIADSLR.+2	740.341	29.29	gi|7387671	TRUE	71688.4	77966.7	77919.7	63823.8	72170.7	63791.2
1425	1425	gi|7387671.GAMIVMDMADSAR.+2	684.309	32.6	gi|7387671	TRUE	166270	169655	184601	49706.6	52108.3	51741.7
1426	1426	gi|7387671.INTNIAALTSHAVGVQNNR.+3	665.024	30.07	gi|7387671	TRUE	32062.1	33476	15791.4	112747	115512	125108
1427	1427	gi|7387671.DVDFAEESANFSK.+2	729.823	29.44	gi|7387671	TRUE	59896.4	84856.6	88149.5	113741	119583	108531
1428	1428	gi|7387671.N[Dea]ANDAIGMVQTADK.+2	724.838	29.43	gi|7387671	TRUE	7949.25	10019.8	2210.12	4071.52	11210.7	1523.09
1429	1429	gi|7387671.ELTIN[Dea]GVEIGTVNDVHK.+3	613.655	31.89	gi|7387671	TRUE	38214.9	50640.1	50286.1	5000.13	13933.2	12794.1
1430	1430	gi|7387671.YNILAQSGSFAMAQAN[Dea]AVQQNVLR.+3	865.771	44.14	gi|7387671	TRUE	41252.6	28437.1	45914.8	9306.11	20591.9	170.329
1431	1431	gi|4155680.VNQVYQMGFAR.+2	656.827	27.96	gi|4155680	TRUE	37119.6	45073.5	43327	32788	51603.6	74719.4
1432	1432	gi|4155680.LTQLIGETLIR.+2	628.882	34.59	gi|4155680	TRUE	237993	248985	276701	117909	109242	128966
1433	1433	gi|4155680.AVIGGVIDEMQTK.+2	680.861	30.69	gi|4155680	TRUE	87918.6	102543	101338	31307.2	32524.4	37249.3
1434	1434	gi|4155680.[CRM]-VIGGVIDEMQTK.+2	666.845	27.05	gi|4155680	TRUE	6184.74	9798.26	31149.8	3747.68	2108.47	5408.22
1435	1435	gi|4155680.VIMNQLEQATNAPTPAQINR.+3	737.051	30.2	gi|4155680	TRUE	77216.5	75394	83924	140786	139173	142717
1436	1436	gi|4155680.QNAIALESAAVPLAYYLEAMGQQTR.+3	903.462	51.14	gi|4155680	TRUE	32686.1	34926.3	34239	36219.3	48657.8	8499.12
1437	1437	gi|4155680.SIAQNAQNIFQALMQAGILGGLANEK.+3	900.809	57.81	gi|4155680	TRUE	43350.1	49565.9	50893	16460.9	17637	12240
1438	1438	gi|4155680.TLMAYGLYR.+2	544.284	30.78	gi|4155680	TRUE	53352.1	66752.9	65052.2	98486.4	98504.3	112426
1439	1439	gi|4155680.VIM[Oxi]NQLEQATNAPTPAQINR.+3	742.383	26.66	gi|4155680	TRUE	191330	257917	530003	59963.7	7934.77	1759.96
1440	1440	gi|4155680.[CAM]-VIMNQLEQATNAPTPAQINR.+3	756.058	23.41	gi|4155680	TRUE	21447.6	18787.1	22964.4	138534	129067	122381
1441	1441	gi|9910702.TLLKDVETILEK.+3	467.945	39.13	gi|9910702	TRUE	1161.96	621.694	111.827	4829.08	556.825	484.923
1442	1442	gi|9910702.EEALEPFLR.+2	552.29	32.89	gi|9910702	TRUE	53707.4	77105.3	67198.1	46881.8	176539	41007.2
1443	1443	gi|9910702.EHLDFKDEQVVLTVHK.+4	485.009	26.86	gi|9910702	TRUE	35411.7	36721.4	35394.4	11210.9	8978.36	18519
1444	1444	gi|9910702.NAEFQQFLDTSDEWIEKR.+3	752.69	42.03	gi|9910702	TRUE	90.6946	5333.21	523.118	9199.05	7396.4	12091.8
1445	1445	gi|9910702.LFIPHQANFR.+3	414.896	26.88	gi|9910702	TRUE	41670.5	50405.9	49247	56470.9	55369.2	48031.2
1446	1446	gi|9910702.TLKPTPFNAKEEALEPFLR.+4	551.055	32.88	gi|9910702	TRUE	22523.5	31897.2	22864.8	36150	32924.2	1855.58
1447	1447	gi|9910702.AHLTPQDIDLVVVATLSPDFLAMPSTAC[CAM]VLSAK.+3	1160.94	54.03	gi|9910702	TRUE	1273.07	454.582	631.248	158.112	1332.31	1021.94
1448	1448	gi|9910702.TLKPTPFN[Dea]AKEEALEPFLR.+4	551.301	32.88	gi|9910702	TRUE	2476.41	23498.7	21908.4	37021.3	1360.32	15437.4
1449	1449	gi|9910702.FAN[Dea]DEEKSSDLGVIAAK.+3	598.963	23.97	gi|9910702	TRUE	9159.84	12965	11915.1	37716.6	39579.6	8817.43
1450	1450	gi|9910702.FANDEEKSSDLGVIAAK.+3	598.635	25.95	gi|9910702	TRUE	316.976	1759.41	2598.13	16667.9	12830.5	12710.8
1451	1451	gi|4155267.IMSVSDDLMWR.+2	676.821	36.33	gi|4155267	TRUE	55184.7	58109	62733.7	17718	41298.9	20330.2
1452	1452	gi|4155267.AVKEDLASEIVAR.+3	467.596	25.75	gi|4155267	TRUE	51107.8	39902.4	63770.8	71442.7	72753.9	67462.3
1453	1453	gi|4155267.SLGNYVGITEEPNAMFGK.+2	963.967	36.13	gi|4155267	TRUE	19124	20682.5	21808.5	16176.2	16795.8	12477.1
1454	1454	gi|4155267.VFSANLLPEILLESDFDEGVGVLDVLK.+3	977.858	61.13	gi|4155267	TRUE	592.767	994.139	2349.3	2654.26	4297.35	3102.82
1455	1455	gi|4155267.LALLQQYGAR.+2	566.827	29.87	gi|4155267	TRUE	29515.3	29602.4	38418.1	35077.9	52909	33188.8
1456	1456	gi|4155267.TLEEIEDLK.+2	545.287	27.81	gi|4155267	TRUE	15623.6	11013.7	17501.8	2310.09	12168.5	4973.14
1457	1457	gi|4155267.GANEIIGLEYIEK.+2	724.885	36	gi|4155267	TRUE	62377.3	73430.9	60421.8	39379.6	52059	43731.5
1458	1458	gi|4155267.SLGNYVGITEEPN[Dea]AMFGK.+2	964.459	36.11	gi|4155267	TRUE	5740.4	7328.07	9861.8	3474.43	546.111	1228.89
1459	1459	gi|4155267.EQSIITMPLLEGLDGVQK.+2	986.027	44.15	gi|4155267	TRUE	18635	15898.2	17475.3	1543.68	938.998	620.289
1460	1460	gi|4155267.INQEVVKDESYR.+3	493.92	19.44	gi|4155267	TRUE	685.947	125.432	3266.44	375.955	11396.9	7870.62
1461	1461	gi|4155289.MEGVLIPAGFVK.+2	630.855	36.93	gi|4155289	TRUE	402172	385311	410887	95491	93179.2	97072.9
1462	1462	gi|4155289.ILLLRPAFQYSDNIAK.+3	621.356	34.83	gi|4155289	TRUE	395442	310111	338913	265178	265764	260812
1463	1463	gi|4155289.SEPGLLFSTGLDK.+2	682.359	34.95	gi|4155289	TRUE	300267	303193	314486	92212.9	99240.8	97943
1464	1464	gi|4155289.IFASIMQEMDKK.+3	480.912	31	gi|4155289	TRUE	9887.9	961.88	4853.7	22109.7	4179.99	27665.9
1465	1465	gi|4155289.VINVDSSDKDDFSFAQK.+3	638.974	27.7	gi|4155289	TRUE	222148	218929	203518	102855	96778.9	106394
1466	1466	gi|4155289.SEPGLLFSTGLDKMEGVLIPAGFVK.+3	869.136	50.84	gi|4155289	TRUE	667.249	287.486	2701.93	118041	119799	115539
1467	1467	gi|4155289.VTILEPMSGE[CAM]SLDSFTMDLSELDIQEK.+3	1028.83	43.05	gi|4155289	TRUE	7791.77	10680	8486.16	50882.8	50317.2	55020.3
1468	1468	gi|4155289.VTILEPMSGESLDSFTMDLSELDIQEK.+3	1009.82	49.75	gi|4155289	TRUE	44627.3	43909.1	46848.6	59298.1	57980.4	55191.2
1469	1469	gi|4155289.VINVDSSDKDDFSFAQKK.+4	511.506	25.95	gi|4155289	TRUE	1141.48	6058.86	3157.12	84001.1	88025	90930.4
1470	1470	gi|4155289.IFASIMQEMDK.+2	656.817	34.05	gi|4155289	TRUE	980.329	1499.8	1095.32	969.85	2855.05	3447.47
1471	1471	gi|4155186.SDTLGNLVFR.+2	561.301	33.79	gi|4155186	TRUE	192772	213116	219905	168592	175070	168280
1472	1472	gi|4155186.IFESQMLN[Dea]GEIEVVLTPQGTLAENLR.+3	968.167	43.24	gi|4155186	TRUE	30755.2	28051.6	622.698	581.893	603.342	2319.02
1473	1473	gi|4155186.AGGAGIPAYYTPTGVGTLIAQGK.+2	1082.08	37.22	gi|4155186	TRUE	61570.8	51673.8	49281.1	40844.2	46013.7	44251
1474	1474	gi|4155186.IC[CAM]VAEVEEIVPAGELDPDEIHLPGIYVQHIYK.+4	912.218	43.95	gi|4155186	TRUE	70580.8	74457.2	71345.7	12797.6	1862.17	9603.03
1475	1475	gi|4155186.NFNPLC[CAM]AMAAK.+2	618.797	34.2	gi|4155186	TRUE	67093.1	69084.3	5144.73	16338.2	13572.4	7679.3
1476	1476	gi|4155186.AITGDYGLIK.+2	525.795	27.97	gi|4155186	TRUE	100180	126521	165692	215430	231185	213792
1477	1477	gi|4155186.DGDTILVGGFGLC[CAM]GIPEYAIDYIYK.+3	917.119	53.32	gi|4155186	TRUE	92574.7	80382.1	73626.5	1002.41	3345.97	4902.9
1478	1478	gi|4155186.EFN[Dea]GKEYILER.+3	466.901	27.1	gi|4155186	TRUE	42033.4	54245.6	56614.1	119895	114191	102565
1479	1479	gi|4155186.ALSGLKDGDTILVGGFGLC[CAM]GIPEYAIDYIYK.+3	1106.9	50.46	gi|4155186	TRUE	29812.9	30078.1	26843.3	11363.3	13457.1	13650.8
1480	1480	gi|4155186.NFNPLC[CAM]AM[Oxi]AAK.+2	626.794	32.44	gi|4155186	TRUE	44794.9	56044	56673.8	99012.8	97471.4	92719.2
1481	1481	gi|4155862.ALSQTILNFK.+2	567.83	31.79	gi|4155862	TRUE	27185.6	21658.7	32741.9	20414.1	17385.4	15502.4
1482	1482	gi|4155862.YNQLQTVAQELGK.+2	746.394	33.87	gi|4155862	TRUE	11916.8	1744.68	17403	1125.1	1509.55	6577.31
1483	1483	gi|4155862.DTQFAQEMLNR.+2	676.817	29.04	gi|4155862	TRUE	15930.9	65566.7	9913.6	2799.39	37091.5	7207.74
1484	1484	gi|4155862.ETLNSLEQHTAYYGNQVNQDR.+3	827.386	28.47	gi|4155862	TRUE	810.603	420.984	999.304	3279.63	2547.02	232.974
1485	1485	gi|4155862.SLQNMTHATQNPNSPEGLLTYSLDTSK.+3	983.142	32.92	gi|4155862	TRUE	1155.06	4192.26	3959.13	6740.65	6438.11	188.099
1486	1486	gi|4155862.DTQ[Dea]FAQEMLNR.+2	677.309	28.57	gi|4155862	TRUE	6122.58	6893.6	49852.7	7495.2	11965.6	10996
1487	1487	gi|4155862.DTQFAQ[Dea]EMLNR.+2	677.309	30.14	gi|4155862	TRUE	11763.9	12363	2840.99	17960.1	4920.92	16330.8
1488	1488	gi|4155862.AINSGISNLPNAK.+2	649.857	24.38	gi|4155862	TRUE	9264.15	22195	14672.6	74271	76410	69558.3
1489	1489	gi|4155862.ANAQAEILSLAQQVADNFHSIQGPIQQDLEEC[CAM]TAGSAGVINDNTYGSGC[CAM]AFVK.+5	1122.33	53.25	gi|4155862	TRUE	345.651	389.448	151.643	254.619	205.283	155.357
1490	1490	gi|4155862.ANAQAEILSLAQQVADNFHSIQGPIQQDLEEC[CAM]TAGSAGVINDN[Dea]TYGSGC[CAM]AFVK.+5	1122.53	55.18	gi|4155862	TRUE	278.478	317.158	1182.64	280.425	254.084	365.318
1491	1491	gi|4155366.SGGEYFTPQEVSELLAK.+2	927.96	41.49	gi|4155366	TRUE	2394.91	1197.88	1995.01	540.264	56981.3	58012.9
1492	1492	gi|4155366.GFFIPPSALFC[CAM]NVLK.+2	855.458	48.36	gi|4155366	TRUE	2428.56	7968.96	7505.58	2192.27	1633.83	2311.21
1493	1493	gi|4155366.INMFLHDINYSK.+3	498.918	29.85	gi|4155366	TRUE	8322.09	12007.3	20604.5	59572.2	59531.8	53037.1
1494	1494	gi|4155366.WIGDNNPLLMNDER.+2	843.899	33.29	gi|4155366	TRUE	246.005	508.469	1679.27	1791.59	3142.74	694.329
1495	1495	gi|4155366.KIDPNFDYASLSDEEAEIVR.+3	771.041	34.97	gi|4155366	TRUE	3977.86	1215.76	5585.1	32747.8	2312.25	10698.7
1496	1496	gi|4155366.ILQTYIER.+2	518.295	23.66	gi|4155366	TRUE	6660.74	3155.56	2793.28	56050.1	29126.5	51745.4
1497	1497	gi|4155366.NAPNNEDLNVTLQNIFNEIEK.+3	810.403	51.12	gi|4155366	TRUE	4459.46	4667.66	2763.76	14101.2	9821.45	12259.3
1498	1498	gi|4155366.GLFADLDVNSNK.+2	646.828	32.7	gi|4155366	TRUE	8631.31	3811.97	11149.9	4117.99	7647.17	2531.01
1499	1499	gi|4155366.IQENDYNLSVNR.+2	732.857	24.64	gi|4155366	TRUE	216.8	151.877	1154.05	262.261	2464.49	5161.97
1500	1500	gi|4155366.GLFADLDVN[Dea]SNK.+2	647.32	34.96	gi|4155366	TRUE	15961.3	9720.22	5718.82	7554.96	3609.67	5674.31
1501	1501	gi|4155044.NIESFDANAFPVR.+2	740.365	33.32	gi|4155044	TRUE	24995.5	15542.8	28427.1	3898.34	12633.8	42354.6
1502	1502	gi|4155044.IAGEITDFDPTEVMNPK.+2	938.953	36.41	gi|4155044	TRUE	73940.1	77889	76694.2	8568.8	17195.9	14912.9
1503	1503	gi|4155044.IVVTGMGMINSLGLNKEDSFLAIAK.+3	874.473	44.56	gi|4155044	TRUE	11464.6	11319.4	10941.9	1353.78	1563.77	2019.28
1504	1504	gi|4155044.NIESFDAN[Dea]AFPVR.+2	740.857	31.38	gi|4155044	TRUE	424101	577463	730858	11720.1	3119.64	973263
1505	1505	gi|4155044.GEGAGALVLEEYESAK.+2	811.899	38.11	gi|4155044	TRUE	4446.47	11341.4	7526.6	1093.55	11053.3	651.064
1506	1506	gi|4155044.IYAEFAGYGESGDANHITAPAPEGEGAFR.+3	999.793	32.38	gi|4155044	TRUE	11524.2	13958.6	16242	15293	13494.7	12463.9
1507	1507	gi|4155044.MGVSSGSGIGGLGNIEANSIFC[CAM]FEK.+3	844.402	43.64	gi|4155044	TRUE	17646	11560.4	17174.8	883.646	3135.42	1257.95
1508	1508	gi|4155044.IYAEFAGYGESGDAN[Dea]HITAPAPEGEGAFR.+3	1000.12	32.38	gi|4155044	TRUE	23099.1	14831.7	20517.5	2739.41	3034.47	15050.4
1509	1509	gi|4155044.EKQVN[Dea]AVMSNSFGFGGTN[Dea]GVVIFK.+3	844.753	39.66	gi|4155044	TRUE	11887.5	8607.52	14204.8	1105.06	9458.36	1817.97
1510	1510	gi|4155044.IVVTGMGMINSLGLN[Dea]KEDSFLAIAK.+3	874.801	43.87	gi|4155044	TRUE	9832.48	5260.45	5108.41	6590.4	916.725	51.7945
1511	1511	gi|4155149.ALDLGHLPVER.+3	407.231	29.16	gi|4155149	TRUE	38208.1	45402.5	53303	86096.8	89500.4	86053.7
1512	1512	gi|4155149.IQPFEMVQESVK.+2	717.869	34.34	gi|4155149	TRUE	45400.1	47762.5	58399	22894.6	18198.7	22418.5
1513	1513	gi|4155149.DKLEILESLISFLEK.+3	593.005	58.05	gi|4155149	TRUE	95242.6	108562	101459	42770.4	50506	52436.6
1514	1514	gi|4155149.SDNELYLALQK.+2	647.338	31.22	gi|4155149	TRUE	15995.5	22302.3	24097.2	1370.72	19957	19478.3
1515	1515	gi|4155149.GVALSQEDVLR.+2	593.825	26.86	gi|4155149	TRUE	24214.1	40476	30039.4	23775.9	29731.9	20736.1
1516	1516	gi|4155149.EVIMQMMSNLK.+2	662.327	37.32	gi|4155149	TRUE	8619.26	12663.9	12393.4	6420.03	5711.55	1548.2
1517	1517	gi|4155149.LAVFNYAHVPWVK.+3	515.285	37.32	gi|4155149	TRUE	22551.4	19888.9	20500.1	884.95	5880.26	198.204
1518	1518	gi|4155149.SINFDLIYGLPNQTK.+2	861.957	40.21	gi|4155149	TRUE	13387.3	8837.32	14724.2	611.457	2332.55	1679.57
1519	1519	gi|4155149.LKPYEEAGLLSFNSK.+3	565.97	30.49	gi|4155149	TRUE	5259.97	8648.89	11284.6	1208.27	14461	12776
1520	1520	gi|4155149.FSIDFK.+2	378.7	30.82	gi|4155149	TRUE	1790.65	1580.33	367.765	15830.9	5067.91	5235.2
1521	1521	gi|4154759.LPNTPVELSSIQLR.+2	783.946	35.02	gi|4154759	TRUE	50227.8	50351.6	53451.7	9962.45	25089	28416.2
1522	1522	gi|4154759.NEIAALINSGINK.+2	678.878	34.83	gi|4154759	TRUE	59589.2	63478.3	74382.9	27937	30649.2	30290.2
1523	1523	gi|4154759.AQGVADAIVIEAK.+2	642.861	28.01	gi|4154759	TRUE	71475	82993.6	83360.4	89723.6	97312.3	98636.7
1524	1524	gi|4154759.EVSKLPNTPVELSSIQLR.+3	670.712	32.39	gi|4154759	TRUE	12797	14098.6	9821.67	42504.8	30569.2	44656.4
1525	1525	gi|4154759.YPAEDLPIKR.+3	401.224	22.91	gi|4154759	TRUE	7710.2	9725.6	12822.1	31066.4	23989.9	23900.4
1526	1526	gi|4154759.YEPTPLQPGIHFFVPIIQDILIVDTR.+3	1007.89	57.71	gi|4154759	TRUE	30.2368	18563.7	18976.8	1837.28	457.406	714.556
1527	1527	gi|4154759.SQANLSISQSLSDK.+2	739.378	25.36	gi|4154759	TRUE	57703.8	57173.2	59674	35251.2	39800.2	47527.3
1528	1528	gi|4154759.TNNNAQIMLTPGGAVPNIWIDTK.+3	823.425	41.26	gi|4154759	TRUE	13567.8	10704.2	15835.4	18699.3	19004.9	15419.7
1529	1529	gi|4154759.QIEVQGQFNEALK.+2	752.394	28.4	gi|4154759	TRUE	23418.7	20109.9	26754.5	632.462	16141.3	19711.8
1530	1530	gi|4154759.LNPQTTPQTIATYGLSWEQK.+3	759.39	37.46	gi|4154759	TRUE	32301.9	25508.8	32515	12637.5	12556.6	14941.9
1531	1531	gi|4155056.FNLPILMLVDTAGAYPGIGAEER.+3	816.426	54.48	gi|4155056	TRUE	232877	247021	268296	88936.6	87718.5	85947
1532	1532	gi|4155056.IDNVPVVVIGEEK.+2	705.896	30.88	gi|4155056	TRUE	58025.9	63643.8	67107.5	33513.7	42802.7	859.086
1533	1533	gi|4155056.SIYSNLTDFQK.+2	658.33	32.16	gi|4155056	TRUE	45143.4	42208.7	46568.6	86877.1	87633.1	81099
1534	1534	gi|4155056.EAGLIDDIILEPSK.+2	756.911	38.99	gi|4155056	TRUE	14422.8	16597.6	12921.1	12875.4	972.991	9718.59
1535	1535	gi|4155056.LMSLGSFVESMN.+2	657.807	43.03	gi|4155056	TRUE	10729.2	1709.16	11657	5201.05	1242.52	1266.42
1536	1536	gi|4155056.DLKEAGLIDDIILEPSK.+3	623.679	40.16	gi|4155056	TRUE	9245.34	11186.3	10620.1	66597.7	60636.8	70337.3
1537	1537	gi|4155056.EIQNEIELALIR.+2	720.907	39.22	gi|4155056	TRUE	17718.5	21850.8	22233.7	3185.95	9064.81	4817.91
1538	1538	gi|4155056.NLQEFASLK.+2	525.285	28.99	gi|4155056	TRUE	24949.1	12753.9	11286.6	20372.4	12568	28415.6
1539	1539	gi|4155056.AIVC[CAM]FIGK.+2	454.257	28.6	gi|4155056	TRUE	4317.74	6913.85	82435.5	28886.2	72497.7	23512
1540	1540	gi|4155056.AIYLDFENHIK.+3	454.907	31.4	gi|4155056	TRUE	17686.1	11535.3	11546.9	17362.1	9254.56	32462.2
1541	1541	gi|4155485.SALDSLINQALLR.+2	707.407	43.94	gi|4155485	TRUE	49957.3	50565.3	53730.3	83751.8	88535.1	92661.6
1542	1542	gi|4155485.NFALDLGLGATK.+2	610.338	36.44	gi|4155485	TRUE	18811.3	825.512	8991.62	678.482	5029.07	1946.97
1543	1543	gi|4155485.ISQEELAQEYR.+2	683.336	24.06	gi|4155485	TRUE	12679.6	12963.7	15630.8	21001.9	21856.4	17843.6
1544	1544	gi|4155485.DGVFDEELYK.+2	607.782	32.49	gi|4155485	TRUE	7380.87	9348.99	11301.6	19014.2	5777.71	15576.7
1545	1545	gi|4155485.FINTLFNR.+2	512.782	32.17	gi|4155485	TRUE	39005.9	16301.7	19118	17973.8	13658	19030.2
1546	1546	gi|4155485.VVLYQITEQNFNHPFSAEENQYMQR.+3	1029.15	36.09	gi|4155485	TRUE	659.56	94.0823	362.075	599.449	104.837	1029.74
1547	1547	gi|4155485.TTTPLEQSSLSLWAK.+2	831.441	36.09	gi|4155485	TRUE	132651	165672	222393	25151.9	41613.8	35237.9
1548	1548	gi|4155485.SLYFDASLEK.+2	586.795	31.62	gi|4155485	TRUE	19135.8	18862.4	84206.8	50569.4	5158.71	65823.1
1549	1549	gi|4155485.SVGYVSPNFGGTISELNQEESAK.+3	805.055	34.95	gi|4155485	TRUE	8301.86	7301.96	8721.22	1896.08	10588.4	10739
1550	1550	gi|4155485.LKDAYAESIPDFK.+3	499.593	28.11	gi|4155485	TRUE	18472.9	22335.6	28795	31916.9	5704.2	7156.98
1551	1551	gi|6647818.NRLDQFGLAEPVVIQQGR.+3	680.704	33.57	gi|6647818	TRUE	3496.99	3262.22	6361.34	10437.5	13223.6	1126.26
1552	1552	gi|6647818.LGSVLLSDAEMGGK.+2	688.858	29.09	gi|6647818	TRUE	9083.73	2494.71	507.485	6202.1	1558.29	10536.1
1553	1553	gi|6647818.AIPILDGEMLTDAK.+2	743.895	37.6	gi|6647818	TRUE	35132.4	25884.6	61294.6	46552.9	54326.9	58020.2
1554	1554	gi|6647818.EEISVQLPGIK.+2	606.845	32.86	gi|6647818	TRUE	43459.2	56084.9	61188.1	459.404	3427.65	11062.4
1555	1555	gi|6647818.SGAMNAPIQVLEK.+2	679.361	29.96	gi|6647818	TRUE	16821.5	9290.05	1638.41	17052	17344.3	5827.31
1556	1556	gi|6647818.ITLGLDLR.+2	450.779	33.31	gi|6647818	TRUE	46359.1	62335.4	52148.7	27399	28050.1	25876.7
1557	1557	gi|6647818.IFGDFSGANVGK.+2	606.306	29.22	gi|6647818	TRUE	21807	22872.1	24919.8	16948	18108.7	18209.8
1558	1558	gi|6647818.NTILQVIGIIR.+2	620.393	45.29	gi|6647818	TRUE	70913.9	71040.5	78139.1	49218.3	49755.1	56646.4
1559	1559	gi|6647818.IFGDFSGANVGKR.+3	456.574	27.76	gi|6647818	TRUE	4898.09	13708.2	24557.2	57184.2	54974.1	52806.3
1560	1560	gi|6647818.LGSVLLSD[1Me]AE[1Me]MGGK.+2	702.874	34.43	gi|6647818	TRUE	27617.1	27025.2	23200.2	28317.6	16279.2	32726
1561	1561	gi|6685765.IVIDLMGADHGVLPIIEGVSR.+3	735.408	44.64	gi|6685765	TRUE	51126.8	50047.1	61128.3	41159.9	38032	48977.8
1562	1562	gi|6685765.VEMIHTQDYIK.+3	459.567	25.31	gi|6685765	TRUE	17240	16136.8	23043.6	6110.88	5891.94	10517
1563	1563	gi|6685765.TTEGVASAIGSIFKDEIK.+3	622.667	40.86	gi|6685765	TRUE	37049.7	39912.3	45678.7	20775.9	16043.5	27827.5
1564	1564	gi|6685765.AVEC[CAM]AIYQAISAVESQVC[CAM]LR.+3	756.377	52.12	gi|6685765	TRUE	651.92	2987.08	2226.38	2383.17	6429.68	733.334
1565	1565	gi|6685765.VIDLMGAD[2CM]HGVLPIIEGVSR.+3	735.728	44.63	gi|6685765	TRUE	45555.6	48392.7	57887.8	38316.3	36310.7	47933.6
1566	1566	gi|6685765.VGLLSN[Dea]GEEDIKGNTLVK.+3	629.674	30.26	gi|6685765	TRUE	4039.34	12027.8	11962	1409.64	3233.66	944.325
1567	1567	gi|6685765.SFSVVLVGDKDK.+3	431.906	25.86	gi|6685765	TRUE	19274	23961.6	5202.3	23465.5	6325.11	7816.07
1568	1568	gi|6685765.ITQAFESLK.+2	518.787	25.58	gi|6685765	TRUE	1315.81	934.325	6699.83	8654.55	6628.8	7030.11
1569	1569	gi|6685765.AVE[1Me]C[CAM]AIYQAISAVESQVC[CAM]LR.+3	761.049	54.36	gi|6685765	TRUE	132597	137378	126357	200698	207075	221918
1570	1570	gi|6685765.TDYAEYGGAPLLGVNK.+2	834.417	31.58	gi|6685765	TRUE	40755.5	46910.6	49232.5	33677.4	30799.6	34078.1
1571	1571	gi|4155627.SGSTPLGASTSTTPAGSVSFGKK.+3	709.031	23.74	gi|4155627	TRUE	659.161	1601.42	360.656	1152.09	17559.4	4996.47
1572	1572	gi|4155627.FQGSHLLC[CAM]PGC[CAM]GHGIIVR.+4	502.756	26.97	gi|4155627	TRUE	78916.4	80116.1	80828.5	125765	122508	128957
1573	1573	gi|4155627.SGSTPLGASTSTTPAGSVSFGK.+2	998.995	27.71	gi|4155627	TRUE	2734.3	325.109	2241.48	1566.36	1063.42	279.826
1574	1574	gi|4155627.TIELADMAVDSLMFPLFEVFN[Dea]GR.+3	872.762	65.06	gi|4155627	TRUE	459.506	1299.95	550.946	308.568	712.209	6819.49
1575	1575	gi|4155627.SGSTPLGASTSTTP[Oxi]AGSVSFGK.+2	1006.99	26.39	gi|4155627	TRUE	49051.4	46265.4	36791.3	8302.79	8209.11	6654.59
1576	1576	gi|4155627.SGSTPLGASTSTTP[Oxi]AGSVSFGKK.+3	714.362	23.62	gi|4155627	TRUE	5611.32	4763.35	6835.28	227437	193910	181623
1577	1577	gi|4155627.DIVNIMASHGVPYVAQLSPNK.+3	751.728	39.39	gi|4155627	TRUE	92772.8	82318.5	101149	23892	27569.9	31103.5
1578	1578	gi|4155627.KKDIVNIMASHGVPYVAQLSPNK.+4	628.095	31.66	gi|4155627	TRUE	89555.5	54538	60278.9	22166	69846.2	45972.6
1579	1579	gi|4155627.KENEHIIEELQK.+3	503.935	20.84	gi|4155627	TRUE	18331.9	25395.9	31303.7	32370.9	30913.3	30980.2
1580	1580	gi|4155627.DIVN[Dea]IMASHGVPYVAQLSPNK.+3	752.056	39.4	gi|4155627	TRUE	43754.6	577.641	41451.9	2775.03	17951.8	31617.5
1581	1581	gi|4156112.LLEISPLPINIEC[CAM]SINAEITDFLC[CAM]SLK.+3	1034.88	64.95	gi|4156112	TRUE	266321	274432	298446	93176.3	96841	97342.7
1582	1582	gi|4156112.FGLNIDHIVTLR.+3	466.601	36.82	gi|4156112	TRUE	193820	245860	255613	32848.7	57043.8	61469.6
1583	1583	gi|4156112.AILEMAQLIK.+2	565.336	37.51	gi|4156112	TRUE	111795	116446	112703	3563.86	3909.96	10706.1
1584	1584	gi|4156112.NEVTTEGGLDC[CAM]SLK.+2	761.856	23.69	gi|4156112	TRUE	34463.1	48901	46266.9	10842.7	19414.3	13988.1
1585	1585	gi|4156112.GIEVSLFVDPLKDALHFAK.+4	525.544	46.3	gi|4156112	TRUE	128810	267.393	1278.26	1069.91	926.953	51.7765
1586	1586	gi|4156112.ELKEELHNAFLQLR.+3	580.653	32.86	gi|4156112	TRUE	64831.7	77147.5	67042.2	4139.78	3915.93	2973.7
1587	1587	gi|4156112.KTYEPEILEALFIAK.+3	588.998	43.33	gi|4156112	TRUE	208540	198331	235886	54474.5	52968.8	54204.1
1588	1588	gi|4156112.TYEPEILEALFIAK.+2	818.945	48.3	gi|4156112	TRUE	61187.5	67510.8	63304	15377.5	16663.8	17231.4
1589	1589	gi|4156112.GIEVSLFVDPLKDALHFAK[Frm].+4	532.543	45.89	gi|4156112	TRUE	75902.1	67227.3	62970.4	7237.87	287.548	7439.71
1590	1590	gi|4156112.GIEVSLFVDPLKDALHFAK[AAR].+4	532.552	45.9	gi|4156112	TRUE	148.801	1182.96	99446.8	1601.79	411.191	6624.49
1591	1591	gi|7674056.APLFSGQIEGIGPR.+2	721.394	33.78	gi|7674056	TRUE	28929.7	33055.2	32626.2	88663.3	86532.3	77096.5
1592	1592	gi|7674056.GIPGLSLEAVEK.+2	606.845	33.45	gi|7674056	TRUE	89309.9	98165.4	131089	13999.1	64584.6	67368.4
1593	1593	gi|7674056.YGYAIEYDFIQPTELTHALETK.+3	868.095	43.29	gi|7674056	TRUE	6799.63	7025.09	6278.48	6911.01	1122.81	237.452
1594	1594	gi|7674056.SFFSFLVPLNER.+2	728.385	49.07	gi|7674056	TRUE	733.864	903.596	3686.96	4767.64	34765.9	3035.27
1595	1595	gi|7674056.EVDVLGGAMGIITDHSGLQYR.+3	744.376	42.13	gi|7674056	TRUE	2829.6	195.81	686.768	7612.69	2799.5	9206.57
1596	1596	gi|7674056.TKDFNPTQ[Dea]LSC[CAM]FITYTNPITHQIIR.+4	753.134	42.97	gi|7674056	TRUE	2990.34	5490.33	114220	8551.25	10967.3	8363.15
1597	1597	gi|7674056.TKDFNPTQLSC[CAM]FITYTN[Dea]PITHQIIR.+4	753.134	39.22	gi|7674056	TRUE	1587.43	13953.7	3380.73	20762.3	9638.9	18865.1
1598	1598	gi|7674056.TKDFNPTQLSC[CAM]FITYTNPITHQIIR.+4	752.888	41.24	gi|7674056	TRUE	3943.01	377.732	10432.7	15908.2	12912.6	13060.2
1599	1599	gi|7674056.SEYYIN[Dea]GLSTSLPLDVQEK.+2	1079.03	38.08	gi|7674056	TRUE	602.903	839.58	5872.9	2677.67	7998.22	1486.71
1600	1600	gi|7674056.GIPGLSLEAVEKLEK.+3	528.307	36.16	gi|7674056	TRUE	21821.4	1315.03	18081	16740.3	21896.2	21346.6
1601	1601	gi|4155151.LYDYDLYTLGEAADR.+2	889.418	36.84	gi|4155151	TRUE	30779.4	32898.6	34351.4	56641.1	59889.9	59450.9
1602	1602	gi|4155151.AGVDSMPGGGAEIFDEEIRR.+3	702.669	32.71	gi|4155151	TRUE	13381.1	35356.9	34794.9	8117.54	18587.7	18527
1603	1603	gi|4155151.DSLYNFIQKF.+2	637.824	44.57	gi|4155151	TRUE	6052.26	2308.09	1048.56	69504.1	68308.5	74098.1
1604	1604	gi|4155151.FNKPFELVLEDMLK.+3	574.976	45.41	gi|4155151	TRUE	64535.1	78201.5	85376.3	18604.6	16531.1	23275.7
1605	1605	gi|4155151.HGLEKEDLIFK.+3	443.579	24.62	gi|4155151	TRUE	885.574	16240	17827.8	10629.1	16344	10211.4
1606	1606	gi|4155151.IVYFNVNR.+2	512.782	27.67	gi|4155151	TRUE	86491	109824	123651	202007	198145	196097
1607	1607	gi|4155151.EVHIVSAHNPNYSYEWYLK.+4	588.038	30.69	gi|4155151	TRUE	48588.6	47791.9	51244.8	82442.9	15303.7	64486.9
1608	1608	gi|4155151.AGVDSMPGGGAEIFDEEIR.+2	975.449	35.7	gi|4155151	TRUE	1038.5	5658.37	9270.46	1378.96	560.465	717.113
1609	1609	gi|4155151.DSLYNFIQK.+2	564.29	32.83	gi|4155151	TRUE	31905.5	36096.8	35110.2	3667.33	3803.34	52492.1
1610	1610	gi|4155151.EGGFNAFIPLLYQK.+2	798.925	44.67	gi|4155151	TRUE	34038.5	39172.8	44261.9	2451.09	2367.08	3505.68
1611	1611	gi|4154547.NLYLQDGGYTLR.+2	706.862	29.21	gi|4154547	TRUE	16341.3	6631.24	21951.6	10455.7	1500.85	4885.26
1612	1612	gi|4154547.MMHLMLQAPTPQDYVIATGK.+3	749.044	37.1	gi|4154547	TRUE	18526	19357.7	13479.6	104497	97145.2	10765.6
1613	1613	gi|4154547.IDEHYFRPTEVDLLLGDPTGA.+4	590.296	39.09	gi|4154547	TRUE	3647.25	159.725	36.6781	71.4495	687.873	1450.35
1614	1614	gi|4154547.IALITGVTGQDGSYLAEYLLNLGYEVHGLK.+3	1069.9	55.67	gi|4154547	TRUE	7752.29	4004.69	12465.4	931.142	2032.47	6782.19
1615	1615	gi|4154547.VSFETPEYTANADGIGTLR.+2	1021	33.47	gi|4154547	TRUE	15584.9	7020.73	18922.7	22210.2	20373.7	20266.2
1616	1616	gi|4154547.IDHLYEDLHSEHK.+4	409.7	18.63	gi|4154547	TRUE	2740.42	955.52	299.7	498.472	2896.14	155.357
1617	1617	gi|4154547.EAYNLFAVN[Dea]GILFNHESR.+3	699.013	40.96	gi|4154547	TRUE	3037.92	28618.3	977.571	3495.14	1351.37	5517.5
1618	1618	gi|4154547.MMHLMLQAPTPQ[Dea]DYVIATGK.+3	749.372	37.51	gi|4154547	TRUE	6681.84	8803.62	1425.43	75998.6	4224.65	651.643
1619	1619	gi|4154547.RANALQLNLSHLK.+3	493.291	27.02	gi|4154547	TRUE	4464.84	1210.81	6687.08	16238.3	725.131	13060.3
1620	1620	gi|4154547.ANALQLNLSHLK.+3	441.258	28.74	gi|4154547	TRUE	7567.12	9386.99	8350.5	8155.42	12334.2	11704.6
1621	1621	gi|4155744.INVDMIVQTIGR.+2	679.877	39.64	gi|4155744	TRUE	105312	100883	97703	21920.4	24312.7	19379.6
1622	1622	gi|4155744.VSMEGVEDRPGIAAEIFGALAEYR.+3	860.764	47.97	gi|4155744	TRUE	65195	74524.4	71575.1	14969.9	16952.9	17081
1623	1623	gi|4155744.METPIVSGIALDK.+2	687.371	32.85	gi|4155744	TRUE	58690.3	68024.8	65519.1	12055.1	10712.3	16631.6
1624	1624	gi|4155744.METPIVSGIALDKNQAR.+3	614.996	28.69	gi|4155744	TRUE	1613.09	77.0107	7458.02	31105.6	29971.2	28248.3
1625	1625	gi|4155744.TDLDFTIVK.+2	526.287	32.34	gi|4155744	TRUE	76737	84417.4	88841.5	5562.61	3797.56	12166.8
1626	1626	gi|4155744.TLHAVYQLDQ.+2	594.306	25.54	gi|4155744	TRUE	8378.88	37453.9	11504.4	37101.2	15511.5	26402.9
1627	1627	gi|4155744.GGSDLSAVALAGALK.+2	665.372	34.57	gi|4155744	TRUE	30924.7	30702	35021	34014.2	31632.8	32743.8
1628	1628	gi|4155744.QALKPFLAQMDSIDYDENIAK.+3	804.07	34.73	gi|4155744	TRUE	2944.01	529.643	153.505	14476.6	709.63	7695.52
1629	1629	gi|4155744.DGKTDLDFTIVK.+3	451.242	29.9	gi|4155744	TRUE	28847	36459.8	37549.1	20961.6	22627.6	21197.9
1630	1630	gi|4155744.EAGILTSSHFQNAVIQSIDTQR.+3	805.747	36.63	gi|4155744	TRUE	44886.9	38510.4	40635.4	32527.9	38179.2	31647.4
1631	1631	gi|4154918.EQLLDAIWEEPEMVTPNVIEVAINQIR.+3	1050.54	57.69	gi|4154918	TRUE	35066.9	33891.6	33469.9	29928.9	30084	29394
1632	1632	gi|4154918.GKPFEVLTHLAR.+3	456.598	28.74	gi|4154918	TRUE	57726.9	62275.2	58671	166038	168275	170516
1633	1633	gi|4154918.MDKPLGISTVETVR.+3	515.948	26.8	gi|4154918	TRUE	165797	173326	199901	62480.5	67376.2	58203.3
1634	1634	gi|4154918.GFMADVTESLEDGEYLMDIR.+3	764.345	52.49	gi|4154918	TRUE	82367.2	85185.8	85060.6	19522.6	23975.4	18600
1635	1635	gi|4154918.FWGSNVIEIGDLTISPDEEK.+2	1125.05	44.67	gi|4154918	TRUE	12616.3	13609.9	14697.8	951.363	1800.03	700.394
1636	1636	gi|4154918.NYDLVMVSDK.+2	592.287	28.67	gi|4154918	TRUE	57124.3	62965.9	66900.2	11146.2	11449.5	14480
1637	1637	gi|4154918.HSSIVVLVSSDNPTSEEEVHAFEQGADDYIAKPYR.+5	778.776	37.65	gi|4154918	TRUE	12547.9	18043.5	15807.7	14952.6	1449.04	11480.6
1638	1638	gi|4154918.VLLIEKN[Dea]SVLGGEIEK.+3	581.336	31.98	gi|4154918	TRUE	30283.9	35873.4	41637.1	10328.8	12519	50135.8
1639	1639	gi|4154918.FC[CAM]YPKPAC[CAM]EE.+2	650.77	23.26	gi|4154918	TRUE	12699.7	16639.6	16341.8	167917	163418	149420
1640	1640	gi|4154918.EQLLDAIWEEPE[CAM]MVTPNVIEVAINQIR.+3	1069.55	50.88	gi|4154918	TRUE	715.092	2554.85	1320.95	8628.94	6798.98	125.873
1641	1641	gi|4155356.VFLC[CAM]GVVGDDLEGK.+2	754.377	34.83	gi|4155356	TRUE	32455.2	34215.7	33066.3	68904.9	47977.9	19188.3
1642	1642	gi|4155356.LSPEAPVPVLEVK.+2	689.403	32.75	gi|4155356	TRUE	39520.4	40948.9	42535.7	29713.3	28163.3	30643.2
1643	1643	gi|4155356.MGSALASLEEIALILNQTHPK.+3	746.072	51.04	gi|4155356	TRUE	41033.9	38888.4	59877	48743.3	47534.4	48139.8
1644	1644	gi|4155356.GIDTSGVLIDK.+2	559.309	27.71	gi|4155356	TRUE	8703.76	77486.4	28805.3	34960.6	14107.8	5051.01
1645	1645	gi|4155356.IQEIDGVILSDYNK.+2	803.92	32.69	gi|4155356	TRUE	21780.2	23598.1	27992.2	649.387	1349.42	1760.29
1646	1646	gi|4155356.NLGGAANVANNLTSLK.+2	778.923	30.66	gi|4155356	TRUE	1672.57	2907.66	3759.75	1745.51	1674.94	3036.58
1647	1647	gi|4155356.IVFTN[Dea]GC[CAM]FDILHK.+3	522.266	35.73	gi|4155356	TRUE	13466.9	7272.81	13284.5	2557.87	3377.03	6419.64
1648	1648	gi|4155356.ETYHIAMPLVTLSEQGIAFLEK.+3	830.77	51.45	gi|4155356	TRUE	26338.1	24515.2	24180.8	722.591	2882.06	4525.79
1649	1649	gi|4155356.NLLDFIAEK.+2	531.795	41.38	gi|4155356	TRUE	6663.64	6954.01	1705.23	2904.54	2482.03	8530.24
1650	1650	gi|4155356.LIQALKPDILVK.+3	450.962	30.39	gi|4155356	TRUE	24915.9	27331.7	95288.4	51.6601	22683.5	12525.7
1651	1651	gi|4155857.LLPSLENLLK.+2	570.355	41.68	gi|4155857	TRUE	298541	329198	270117	5432.16	7841.93	2936.53
1652	1652	gi|4155857.VAEELSQFSGVK.+2	647.338	27.75	gi|4155857	TRUE	287613	311678	311725	48537.5	54761.9	49155.5
1653	1653	gi|4155857.QQILESLEHLR.+3	455.921	32.7	gi|4155857	TRUE	186686	197273	179648	7697.98	6754.88	542.147
1654	1654	gi|4155857.LLSAEDFDQFVVPEK.+2	868.941	40.88	gi|4155857	TRUE	9078.85	618.718	8426.19	5826.15	6877.63	273.635
1655	1655	gi|4155857.THLQDATPLTLGQEFSGYASMLEHSK.+4	716.1	42.27	gi|4155857	TRUE	141194	167547	168336	7655.31	7639.6	6215.38
1656	1656	gi|4155857.[PGQ]-QQILESLEHLR.+2	674.865	41.44	gi|4155857	TRUE	135990	132354	140531	12109.9	13230.5	2151.41
1657	1657	gi|4155857.ELAIGGTAVGTGLNAHK.+3	536.962	26.06	gi|4155857	TRUE	108188	115467	106633	9072.1	7366.85	5181.27
1658	1658	gi|4155857.LLSDSMESFNIHC[CAM]ASGIEPNK[Frm].+3	793.032	32.51	gi|4155857	TRUE	35795.9	26951.7	27714.9	3969.65	484.219	4318.12
1659	1659	gi|4155857.THLQDATPLTLGQ[Dea]EFSGYASMLEHSK.+4	716.346	42.27	gi|4155857	TRUE	127118	148888	141114	19030.8	10398.8	26916.8
1660	1660	gi|4155857.ELAIGGTAVGTGLN[Dea]AHK.+3	537.29	27.01	gi|4155857	TRUE	72394.7	84262.9	94680.2	859.688	21362.6	2499.11
1661	1661	gi|4155069.GVVLLDGQALAYN[Dea]IEK.+2	852.464	39.49	gi|4155069	TRUE	24579.2	34979.5	30472	5585.17	2187.43	2101.54
1662	1662	gi|4155069.GVGPMTIVSLLENTLIAFEK.+3	711.394	65.88	gi|4155069	TRUE	37982	38043.6	39928.8	40719.2	40024.1	37849.2
1663	1663	gi|4155069.IVGDVDFINAQK.+2	659.854	28.79	gi|4155069	TRUE	14336.8	386.25	13102	19056.7	11676.7	13969.1
1664	1664	gi|4155069.TLK[LAA]EN[Dea]ITEAELLSLIK.+2	908.004	45.93	gi|4155069	TRUE	6767.33	7520.64	1455.51	121.989	89.0458	3543.05
1665	1665	gi|4155069.TLKENITEAELLSLIK.+2	908.027	43.96	gi|4155069	TRUE	52786.7	40407.5	579.225	761.598	10501.6	4409.66
1666	1666	gi|4155069.VGMDFDLK.+2	462.728	30.44	gi|4155069	TRUE	29324.9	35780.2	40459.7	31167	30544.3	28528
1667	1667	gi|4155069.MILEAIDPNKDVDGFHPLNIGK.+4	609.82	36.75	gi|4155069	TRUE	376.93	12564.3	15591.1	47079.6	2998.41	13666.7
1668	1668	gi|4155069.IAGFITPVPK.+2	521.818	28	gi|4155069	TRUE	12878.6	12847.1	14389.2	160138	171295	163219
1669	1669	gi|4155069.PNRGVVLLDGQALAYN[Dea]IEKDLK.+4	607.587	41.97	gi|4155069	TRUE	31361.7	4972.41	31738.7	48096.9	42920	50514.2
1670	1670	gi|4155069.TLKENITEAELLSLIKDYNTDQNIS[SLA]GILVQ[Dea]LPLPR.+4	985.29	52.86	gi|4155069	TRUE	25.3007	28359.3	3547.91	24477.7	900.727	24899.7
1671	1671	gi|4156028.IPYLN[Dea]SSLFDKTPLELK.+3	660.363	39.24	gi|4156028	TRUE	2859.18	915.465	1084.31	2631.85	6924.5	3290.45
1672	1672	gi|4156028.EINSLLENVPR.+2	642.351	31.03	gi|4156028	TRUE	1464.54	19385.2	3935.34	12352.7	5631.31	1978.37
1673	1673	gi|4156028.TLDANTLNKDFYEELLYILGLEEQNDKGK.+4	847.431	53.24	gi|4156028	TRUE	900.749	1609	737.891	6861.87	9483.9	8920.87
1674	1674	gi|4156028.AHLDAHYDTIATR.+3	495.248	19.97	gi|4156028	TRUE	998.091	1132.81	3403.96	2662.88	7971.13	2443.9
1675	1675	gi|4156028.LSPKEEEEAFASYGR.+2	856.91	26.99	gi|4156028	TRUE	1445.51	817.547	440.148	3330.62	817.456	163.414
1676	1676	gi|4156028.IPIPQITEK.+2	519.813	28.03	gi|4156028	TRUE	211.603	11646.5	37534.5	30180.5	78393.9	30667.4
1677	1677	gi|4156028.SFLTTGNFK.+2	507.766	29.62	gi|4156028	TRUE	15996.6	4045.23	16347.4	36046.4	8706.41	42968.2
1678	1678	gi|4156028.ELPLIYQVLSQEVLLK.+3	629.04	54.96	gi|4156028	TRUE	696.261	950.273	4870.28	155.007	1983.83	361.631
1679	1679	gi|4156028.YTHFNLSDDFKELPLIYQVLSQEVLLK.+4	813.935	54.87	gi|4156028	TRUE	426.481	599.943	580.128	2099.55	4767.57	1758.6
1680	1680	gi|4156028.FEFPEVLDDEGDFLGFDC[CAM]IIGNPPYIR.+3	1058.83	54.5	gi|4156028	TRUE	5213.96	5145.03	3410.91	483.474	1244.36	695.817
1681	1681	gi|6685995.FEPDELDSFVLLR.+2	790.404	44.74	gi|6685995	TRUE	36709.5	41839.8	45774.1	10779.6	10272.4	11276.7
1682	1682	gi|6685995.[PGE]-EISLIIR.+2	413.263	31.52	gi|6685995	TRUE	1.06281e+06	1.20383e+06	1.27574e+06	1.10975e+06	1.16065e+06	1.17251e+06
1683	1683	gi|6685995.FAPSPTGDMHIGNLR.+3	538.268	28.09	gi|6685995	TRUE	23920.3	18450.1	1672.15	4211.71	2215.01	4938.5
1684	1684	gi|6685995.YLDEWATLEK.+2	634.314	32.78	gi|6685995	TRUE	33580.5	30502.3	30132.2	7735.08	5065.03	4117.53
1685	1685	gi|6685995.LFIEEC[CAM]GTLLELK.+2	782.918	39.53	gi|6685995	TRUE	20835.8	9008.49	22232.3	5787.97	1543.93	1456.4
1686	1686	gi|6685995.ISLFLEPK.+2	473.784	33.58	gi|6685995	TRUE	29082.9	33786.6	34556.1	22192.1	3356.87	24808.8
1687	1687	gi|6685995.QILIQQALGSNDPIVYAHLPIILDETSGKK.+4	819.457	41.95	gi|6685995	TRUE	4913.05	762.818	6202.94	2675.69	5748.12	6583.21
1688	1688	gi|6685995.ILLTGN[Dea]SHGVELPLIFPYIQSHH[AAS]QEVLR.+4	810.191	48.67	gi|6685995	TRUE	14564.9	15481.7	18157	6994.08	11799.9	6218.06
1689	1689	gi|6685995.C[CAM]LTLFNALK.+2	540.299	37.35	gi|6685995	TRUE	5210.73	17185	6288.35	608.462	607.65	1289.32
1690	1690	gi|6685995.AAIFNYIVAK.+2	555.321	34.03	gi|6685995	TRUE	25836.4	36158.2	40848.1	29029.1	26828.4	28153.5
1691	1691	gi|4155591.ITEWIAPGGVNVR.+2	706.388	31.52	gi|4155591	TRUE	172046	174833	181087	77156.9	88209.3	81115.9
1692	1692	gi|4155591.HIEVQILADK.+2	583.332	25.68	gi|4155591	TRUE	101668	103240	101171	6787.78	27702.8	8384.32
1693	1693	gi|4155591.EAGMPVIEGSDGLLK.+2	758.39	33.45	gi|4155591	TRUE	24783	21997.5	4268.39	9428.5	4730.41	38594.3
1694	1694	gi|4155591.LIEETPAVVLEESVR.+2	842.462	37.42	gi|4155591	TRUE	1154.99	2542.23	7190.94	1060.2	8245.32	2028.05
1695	1695	gi|4155591.EAGMPVIEGSD[1Me]GLLK.+2	765.398	34.36	gi|4155591	TRUE	106201	118454	120343	20640.5	20471.4	20620.1
1696	1696	gi|4155591.TTIPFHIEMLENADFR.+3	645.321	40.07	gi|4155591	TRUE	30929.1	34901.8	36711.9	13095.2	14445.9	12571.3
1697	1697	gi|4155591.ESIAIYSIADKDAHYLNTANAK.+4	602.808	32.02	gi|4155591	TRUE	10272.5	8663.64	3537.75	50397.5	44749	41652.3
1698	1698	gi|4155591.SYQEAEEIADKIGYPVIIK.+3	722.716	39.29	gi|4155591	TRUE	423.23	9841.44	4378.98	40680	44969.2	45871.7
1699	1699	gi|4155591.HIEVQ[Dea]ILADK.+2	583.824	26.94	gi|4155591	TRUE	2738.57	10213.3	11021.5	9562.52	16558.6	1120.24
1700	1700	gi|4155591.LDSHAHANYVVPTNYDSMIGK.+4	583.781	27.46	gi|4155591	TRUE	15176.7	6518.1	1217.23	23347.6	17678.6	14995.7
1701	1701	gi|4155477.QEGFDFIEVDSPK.+2	755.857	33.51	gi|4155477	TRUE	377.611	796.207	6907.3	2905.19	9143.07	8160.69
1702	1702	gi|4155477.LPSEIITTSMK.+2	610.334	27.02	gi|4155477	TRUE	25614.2	25852	15852.2	31284.4	27712.5	29650.3
1703	1703	gi|4155477.DLIMPIVLEFLEGLNFGK.+3	683.376	66.15	gi|4155477	TRUE	27009.4	26363.6	28277.2	2255.33	1384.09	1739.24
1704	1704	gi|4155477.ALEVGNIEVFYTPR.+2	804.425	39.38	gi|4155477	TRUE	1574.93	3090.53	1881.57	1998.21	12359.1	3311.16
1705	1705	gi|4155477.ALEVGNIE[1Me]VFYTPR.+2	811.433	38.84	gi|4155477	TRUE	13623.6	6584.03	3808.77	6822.05	4813.06	2161.1
1706	1706	gi|4155477.ALEVGN[Dea]IEVFYTPR.+2	804.917	36.92	gi|4155477	TRUE	2826.8	1643.3	2115.5	15636	3095.73	5011.53
1707	1707	gi|4155477.SVLVMDKDIEIQK.+3	506.613	27.98	gi|4155477	TRUE	866.814	9572.38	9774.57	61817.1	3471.67	67663.1
1708	1708	gi|4155477.LSDAVFFYENDLK.+2	780.883	37.51	gi|4155477	TRUE	12613	22442.4	17243.2	1861.06	471.724	3215.21
1709	1709	gi|4155477.AYFEVLEK.+2	499.763	30.27	gi|4155477	TRUE	16896.9	22202.2	25076.9	38574.1	10047.8	28845.4
1710	1710	gi|4155477.SQEESPTLHN[Dea]GFIVVSNAISK.+3	753.381	35.8	gi|4155477	TRUE	80133.6	75128.4	101515	20183.9	20200.2	23579.3
1711	1711	gi|57013017.VSIEFVDLPK.+2	573.824	35.53	gi|57013017	TRUE	94271.2	105600	113120	88471.4	88219.4	92188.2
1712	1712	gi|57013017.VGEFGFVVTK.+2	541.798	30.79	gi|57013017	TRUE	33870.9	32749.8	1880.12	6828.64	3815.71	12526.8
1713	1713	gi|57013017.NYFAYYDALVK.+2	683.837	37.75	gi|57013017	TRUE	81589.5	72377.8	83624.2	66176.3	72076	67077
1714	1714	gi|57013017.QFNNQAFLIAPNDELYEQIR.+3	808.404	40.97	gi|57013017	TRUE	9113	7943.51	7979.72	25595	23143.8	26896
1715	1715	gi|57013017.FPAHDLKVGEFGFVVTK.+3	631.009	36.6	gi|57013017	TRUE	83326	64711.8	94490.1	30311.5	15879.3	16748.5
1716	1716	gi|57013017.VEGIDAGTLGK.+2	530.288	22.66	gi|57013017	TRUE	9845.76	12681.1	14504	31731.2	5770.01	40647.7
1717	1717	gi|57013017.NYFAYYDALVKK.+2	747.885	33.68	gi|57013017	TRUE	1874.73	1476.94	2779.91	30470.2	38068.6	34211.3
1718	1718	gi|57013017.ATNTDINFISSDLLVTFLNGFDPK.+3	881.45	61.55	gi|57013017	TRUE	10379.2	9519.21	12301.6	852.814	2639.55	44810.3
1719	1719	gi|57013017.ATNTDINFISSDLLVTFLN[Dea]GFDPK.+3	881.778	59.1	gi|57013017	TRUE	410.808	21306	730.465	1433.86	2089.03	770.445
1720	1720	gi|57013017.[PGQ]-QFNNQAFLIAPNDELYEQIR.+3	802.729	46.36	gi|57013017	TRUE	9444.07	496.265	10056.5	8591.28	4060.06	2926.39
1721	1721	gi|4154769.DMALSVIQLAK.+2	594.837	37.5	gi|4154769	TRUE	284176	292452	326334	25995.4	8185.85	7762.1
1722	1722	gi|4154769.AFLLS[1Me]HNMPLLELAK.+3	570.992	41.36	gi|4154769	TRUE	96429.3	90750.6	93038.6	22594.1	10717.8	575.472
1723	1723	gi|4154769.EQAILQFLLHAK.+3	470.942	40.96	gi|4154769	TRUE	106958	104927	96224.7	10218.1	7956.53	11477.3
1724	1724	gi|4154769.SGVGSVGAISNHLIEVN[Dea]LLK.+3	670.041	38.65	gi|4154769	TRUE	53233.7	52144.7	52897.3	4232	20245.3	20007.3
1725	1725	gi|4154769.ADLSVFGFNEK.+2	613.806	35.39	gi|4154769	TRUE	119282	117709	131706	37317.3	39425.4	26976.8
1726	1726	gi|4154769.AFLLSH[1Me]NMPLLELAK.+3	570.992	41.36	gi|4154769	TRUE	103256	89693.8	77510.5	3829.37	12192.2	9702.54
1727	1727	gi|4154769.NAFLITC[CAM]PFSNR.+2	720.359	35.88	gi|4154769	TRUE	89902.7	85045.5	93407.6	1495.39	1540.25	474.933
1728	1728	gi|4154769.AALAVHAPYSVQK.+3	452.254	22.86	gi|4154769	TRUE	18518.5	21373.7	25028.6	3399.61	6668.72	2068.97
1729	1729	gi|4154769.ESPLNAVVFLEFLGSSYSLEK.+3	777.07	57.32	gi|4154769	TRUE	173886	183544	173851	8704.73	7257.26	1169.61
1730	1730	gi|4154769.SGVGSVGAISNHLIEVNLLK.+3	669.713	37.9	gi|4154769	TRUE	1935.41	416.058	90049.1	17862.7	19209.1	20394.7
1731	1731	gi|4154739.ELSNTAEKEGDKVTVTYADDQLAK.+4	657.078	25.05	gi|4154739	TRUE	93889.9	181196	200072	198092	198343	187234
1732	1732	gi|4154739.SIWMLEAHLA.+2	585.802	39.45	gi|4154739	TRUE	1508.23	1985.89	3668.6	111780	112175	8124.08
1733	1733	gi|4154739.IVQLGHHPLVTLSEAIK.+3	619.032	30.63	gi|4154739	TRUE	88274.3	83396.4	77709.6	12850.7	12020.8	13764.4
1734	1734	gi|4154739.DIFKEILEDYKHLEK.+4	480.758	39.9	gi|4154739	TRUE	3223.46	7731.63	8204.19	2130.65	464.039	2870.72
1735	1735	gi|4154739.EGDKVTVTYADDQLAK.+3	584.96	23.17	gi|4154739	TRUE	172736	208481	232361	29339.2	26924.7	35228.9
1736	1736	gi|4154739.ATEEIYEGFADMFDDLAER.+2	1111.48	50.27	gi|4154739	TRUE	764.67	2330.58	163.601	82.644	52.4092	300.2
1737	1737	gi|4154739.[CAM]-ATEEIY[Amn]EGFADMFDDLAER.+3	765.335	54.06	gi|4154739	TRUE	235384	253427	245735	16859.9	19378.9	16710.5
1738	1738	gi|4154739.DIFKEILEDYK.+2	706.869	39.24	gi|4154739	TRUE	14024	2782.68	2162.71	1445.48	6985.53	3642.39
1739	1739	gi|4154739.EILEDYKHLEK.+3	472.917	23.46	gi|4154739	TRUE	4346.01	1920.95	4097.4	13927.1	1428	13122.3
1740	1740	gi|4154739.VTVTYADDQLAK.+2	662.343	23.87	gi|4154739	TRUE	101332	110814	121193	183854	190782	190220
1741	1741	gi|4154742.IYSTQYDINAQKEPEDLR.+3	728.359	25.33	gi|4154742	TRUE	24396.7	26716.2	28118.7	24338.4	28395.8	25451.8
1742	1742	gi|4154742.MQDNLVSVIEK.+2	638.334	31.21	gi|4154742	TRUE	19674.2	25463.4	31242.6	44535.6	48051.5	53188.8
1743	1743	gi|4154742.LNAIFNEIPADYAIELPSTNAENKDK.+3	964.154	39.91	gi|4154742	TRUE	7805.09	2633.43	4187.6	5073.33	4289.39	7067.24
1744	1744	gi|4154742.MVVIEDPDTKYNIPLVVSK.+3	720.726	36.22	gi|4154742	TRUE	17121.5	6700.75	888.355	62197.4	61565.1	56288.8
1745	1745	gi|4154742.YNIPLVVSK.+2	516.808	30.33	gi|4154742	TRUE	47656.1	58468.5	57831.1	22035.3	29943.5	31105.5
1746	1746	gi|4154742.DGNLVIGLSNIFFSNK.+2	869.462	50.88	gi|4154742	TRUE	69841.8	70758.1	66813.2	63322.9	64383.7	71527.8
1747	1747	gi|4154742.ILYIVSDPMC[CAM]PHC[CAM]QK.+3	620.965	30.54	gi|4154742	TRUE	11294.7	355.732	224.772	18532.6	6990.6	432.367
1748	1748	gi|4154742.MVVVGWLGVNSAK.+2	680.376	37.1	gi|4154742	TRUE	65845.9	23058.8	82101	23364.9	4630.21	14917.2
1749	1749	gi|4154742.LNAIFN[Dea]EIPADYAIELPSTNAENKDK.+3	964.482	40.51	gi|4154742	TRUE	568.978	1768.56	4470.62	5948.98	5624.72	7827.79
1750	1750	gi|4154742.LNAIFNEIPADYAIELPSTN[Dea]AENKDK.+3	964.482	39.45	gi|4154742	TRUE	11889	2428.58	19735	11970.4	4187.87	981.936
1751	1751	gi|8134462.VILVAPTAGAGDLQTDWEDFLGTLEASDFANK.+3	1122.22	59.49	gi|8134462	TRUE	4347.81	2663.84	4253.3	4722.15	1741.53	2399.24
1752	1752	gi|8134462.VILVAPTAGAGDLQTDWEDFLGTLEASD[Oxi]FANK.+3	1127.56	57.8	gi|8134462	TRUE	532311	490465	405247	303962	277273	301037
1753	1753	gi|8134462.VVGQTPTDGYHFEASK.+3	579.281	20.82	gi|8134462	TRUE	291.089	775.959	1360.35	448.8	168.311	1151.59
1754	1754	gi|8134462.TIGLVGLGDQDTYSETFAEGIFHIYEK.+3	1001.83	47.68	gi|8134462	TRUE	86273.8	80589.2	86960.2	59314.1	53384	45955.2
1755	1755	gi|8134462.AIGNAEVIDVAK.+2	600.335	23.59	gi|8134462	TRUE	14312	11412.4	2033.1	3778.01	5639.7	5184.43
1756	1756	gi|8134462.IGIFFGTDSGNAEAIAEK.+2	920.46	36.68	gi|8134462	TRUE	483541	89187.9	413215	58382	61070.4	53781.8
1757	1757	gi|8134462.VILVAPTAGAGDLQ[Dea]TDWEDFLGTLEASDFANK.+4	842.166	57.8	gi|8134462	TRUE	3739.74	124445	120494	56641.3	62012.9	56135.8
1758	1758	gi|8134462.VILVAPTAGAGDLQTDWEDFLGTLEASDF[Oxi]ANK.+3	1127.56	57.79	gi|8134462	TRUE	1.25452e+06	1.25263e+06	1.25346e+06	677367	650328	678924
1759	1759	gi|8134462.VILVAPTAGAGDLQTDWEDFLGTLEASDFAN[Dea]K.+3	1122.55	57.58	gi|8134462	TRUE	9518.41	5955.4	5015.86	1138.66	498.299	1057.98
1760	1760	gi|8134462.AIGN[Dea]AEVIDVAK.+2	600.827	25.23	gi|8134462	TRUE	15414.5	1402.58	20743.5	9384.69	5050.54	9680.41
1761	1761	gi|4155657.KAELSSQQFQGEVQELAIEEFLR.+3	893.792	43.8	gi|4155657	TRUE	283.093	880.536	8222.12	2508.2	1600.44	646.683
1762	1762	gi|4155657.EGVIQVSLAK.+2	522.308	27.9	gi|4155657	TRUE	5075.21	5425.69	6351.95	7115.97	8012.99	9091.71
1763	1763	gi|4155657.FKQQEEQLEMLR.+3	526.936	27.2	gi|4155657	TRUE	14359.1	11835.4	8894.95	4666.04	5043.78	2051.92
1764	1764	gi|4155657.ALELGYDEGDLEN.+2	719.323	33.49	gi|4155657	TRUE	2485.77	2151.14	1132.24	470.138	4943.02	3929.99
1765	1765	gi|4155657.QKFPLDSVEEIKK.+4	390.971	25.41	gi|4155657	TRUE	4395.79	51978.6	8965.17	11464.4	10694.4	1288.44
1766	1766	gi|4155657.C[CAM]QEPINVSEALYK.+2	775.88	29.75	gi|4155657	TRUE	1705.82	4947.11	2218.22	2016.16	496.565	1698.08
1767	1767	gi|4155657.[PGQ]-QKFPLDSVEEIKK.+3	515.284	30.39	gi|4155657	TRUE	4998.44	6462.85	950.962	6674.68	3761.03	6162.95
1768	1768	gi|4155657.VFESTINMYGSIK.+2	744.874	30.65	gi|4155657	TRUE	4751.83	5118.13	4291.89	3267.11	6538.69	3230.23
1769	1769	gi|4155657.C[CAM]Q[Dea]E[Dhy]PINVSEALYK.+2	767.366	37.25	gi|4155657	TRUE	4709.64	10945.1	2874.46	22240.7	1416.62	1948.64
1770	1770	gi|4155657.GIAGNAIGQVK.+2	514.298	21.59	gi|4155657	TRUE	10306.6	9535.07	11255.7	3975.22	6880.6	11391.1
1771	1771	gi|7388210.LIVELYSK.+2	482.789	29.62	gi|7388210	TRUE	229220	246083	242497	560155	562588	546600
1772	1772	gi|7388210.YPEREEVVVPIEER.+3	581.969	26.12	gi|7388210	TRUE	261735	306042	323167	361019	360793	337151
1773	1773	gi|7388210.RLDIPSYFVR.+2	633.354	32.81	gi|7388210	TRUE	30598.3	32143.5	32792.7	47514.6	40250.1	42451.1
1774	1774	gi|7388210.YGIFTRYPEREEVVVPIEER.+4	621.075	32.66	gi|7388210	TRUE	2027.7	3064.25	8421.32	321382	320528	301506
1775	1775	gi|7388210.SIFVEANRLDGNTGENLIR.+3	706.703	34.05	gi|7388210	TRUE	3302.34	3599.98	14742.2	231927	232489	223256
1776	1776	gi|7388210.LDIPSYFVR.+2	555.303	36.46	gi|7388210	TRUE	92899.1	96689.8	100680	90991.1	93215.8	80505.3
1777	1777	gi|7388210.FGVSLALK.+2	417.758	31.28	gi|7388210	TRUE	61952.1	85869.5	74575.8	15356.1	16165.6	17058.8
1778	1778	gi|7388210.AMELTAQTGIVPWIDVEK.+2	1001.02	42.04	gi|7388210	TRUE	12950.2	14629.3	12853.8	241.992	7639.22	3416.08
1779	1779	gi|7388210.[PGQ]-QLVTHGHVLVDGK.+3	462.589	24.08	gi|7388210	TRUE	17798.7	16849.3	18642.3	25299	21765.4	24443.5
1780	1780	gi|7388210.SIFVEANRLDGN[Dea]TGENLIR.+3	707.031	30.74	gi|7388210	TRUE	14013.8	30611.5	32001	172857	4757.14	19927.6
1781	1781	gi|4155420.STQLLNNTTNTLAK.+2	759.91	24.83	gi|4155420	TRUE	109554	120190	116636	1.32642e+06	1.34619e+06	1.22096e+06
1782	1782	gi|4155420.EEDGGFMTFGYELGQVVQQVK.+3	787.707	49.19	gi|4155420	TRUE	282592	277877	292369	349711	363858	336257
1783	1783	gi|4155420.STQLLNN[Dea]TTNTLAK.+2	760.402	25.84	gi|4155420	TRUE	25368.2	28043.2	23827.3	40166.6	53828.8	294705
1784	1784	gi|4155420.QASITMGPSGDSGAAGAFLD[1Me]AALAQHVFNSANAGNDLSAK.+4	962.464	46.06	gi|4155420	TRUE	18847.8	21904.7	22969.8	1888.75	712.989	3922.45
1785	1785	gi|4155420.QASITMGPSGDSGAAGAFLDAALAQH[1Me]VFNSANAGNDLSAK.+4	962.464	46.06	gi|4155420	TRUE	24340.5	25505.6	26252.2	751.875	4481.85	5268.66
1786	1786	gi|4155420.SHNQHSIEIGVQIPTIYNTYYK.+4	652.082	34.2	gi|4155420	TRUE	111736	93734.9	114699	65258.6	120470	28175.1
1787	1787	gi|4155420.ANPWLGNFAAGNSSQVNAFN[Dea]GFITK.+3	876.094	42.38	gi|4155420	TRUE	66961.3	60192	69360.4	18947.4	18937	17619.6
1788	1788	gi|4155420.STQLLN[Dea]NTTNTLAK.+2	760.402	25.84	gi|4155420	TRUE	26132.4	29039	24893.4	313590	300894	310588
1789	1789	gi|4155420.QASITMGPSGDSGAAGAFLDAALAQHVFNSANAGNDLSAK.+4	958.96	46.06	gi|4155420	TRUE	23973.4	30300.3	25170.7	4008.41	2787.03	770.927
1790	1790	gi|4155420.QASITMGPSGDS[1Me]GAAGAFLDAALAQHVFNSANAGN[Dea]DLSAK.+4	962.71	46.11	gi|4155420	TRUE	7590.38	19323.4	9604.5	820.246	2661.25	858.863
1791	1791	gi|4154844.LGVTPQIILAR.+2	590.874	33.58	gi|4154844	TRUE	50397.7	52274.9	60222.2	274155	263718	257131
1792	1792	gi|4154844.LQSPNPIILDFIK.+2	749.437	44.56	gi|4154844	TRUE	15656.9	12351.4	15870.9	80790.5	81667.3	83049.2
1793	1793	gi|4154844.SIYAC[CAM]PILFLQEGILTPIAR.+3	759.089	52.68	gi|4154844	TRUE	59062.7	56557.8	64477.6	58021.6	53357	56751.2
1794	1794	gi|4154844.MAAWNTLVEK.+2	581.8	30.1	gi|4154844	TRUE	25856.4	31240.5	35977.6	30767	57682.4	25166.3
1795	1795	gi|4154844.LGEYEC[CAM]EIMPNSLLEK.+2	962.955	34.3	gi|4154844	TRUE	3522.5	403.386	2726.31	867.299	1127.99	1785.71
1796	1796	gi|4154844.SIYAC[CAM]PILFLQ[Dea]EGILTPIAR.+3	759.417	52.68	gi|4154844	TRUE	68620.1	68818.2	72500.3	62901.5	61822	61173.7
1797	1797	gi|4154844.VVGFGANHLIEAIELEDHPFFVGVQFHPEFTSR.+5	748.58	44.66	gi|4154844	TRUE	12114.9	5507.57	9345.29	469.957	15474	13145.1
1798	1798	gi|4154844.LGEYEC[CAM]EIM[DTM]P[Oxi]NSLLEK.+2	946.951	35.51	gi|4154844	TRUE	933.114	5482.53	3567.84	26861.8	25802.6	26482.7
1799	1799	gi|4154844.LGVTPQ[Dea]IILAR.+2	591.366	33.58	gi|4154844	TRUE	5988.9	8105.18	28477.9	187337	176467	2906.8
1800	1800	gi|4154844.TDLEGVDAILVPGGFGER.+2	922.973	41.2	gi|4154844	TRUE	36528.9	31359.8	37383.9	774.295	9814.85	11983.4
1801	1801	gi|7674329.VGAN[Dea]GSLFGAITK.+2	618.335	33.4	gi|7674329	TRUE	247554	266165	267156	14939.4	14034.3	16225.8
1802	1802	gi|7674329.STGIYEIEVK.+2	569.803	27.75	gi|7674329	TRUE	297952	378287	334033	119523	131862	128382
1803	1803	gi|7674329.VLLLEDVK.+2	464.789	31.33	gi|7674329	TRUE	120158	151937	145956	168909	160924	162951
1804	1804	gi|7674329.LGSGIAGVFK.+2	474.779	31.21	gi|7674329	TRUE	1006.88	6434.51	1949.72	19029.2	2444.55	17782.3
1805	1805	gi|7674329.DGYGNN[Dea]FLIANQK.+2	727.849	30.75	gi|7674329	TRUE	72383	58980.6	67787.2	83509.1	82091.2	73249.7
1806	1806	gi|7674329.LQMVETLQTITLTIHK.+3	623.689	39.8	gi|7674329	TRUE	128604	147144	144539	26744.2	26310.5	28327
1807	1807	gi|7674329.DGYGN[Dea]NFLIANQK.+2	727.849	30.74	gi|7674329	TRUE	28042.7	24927.3	16168.7	7986.78	13393.6	13732.1
1808	1808	gi|7674329.VLLLEDVKNLGK.+3	447.61	35.48	gi|7674329	TRUE	1442.27	3166.3	36683.2	182692	182232	184391
1809	1809	gi|7674329.VGAN[Dea]GSLFGAITKEEITER.+3	665.013	35.97	gi|7674329	TRUE	7830.67	5928.71	2107.82	84947.6	92010	84081.4
1810	1810	gi|7674329.VGANGSLFGAITKEEITER.+3	664.685	38.58	gi|7674329	TRUE	8685.96	5928.71	987.136	87697.8	97829.9	86953.3
1811	1811	gi|4154808.SDAFSDLLIK.+2	554.798	34.45	gi|4154808	TRUE	1641.33	2269.35	10906.2	18135.2	32678.8	135163
1812	1812	gi|4154808.FGGVLVFAR.+2	483.282	34.79	gi|4154808	TRUE	40059.1	42930.2	49549	59458.2	59849.8	56740.5
1813	1813	gi|4154808.DAPYVPLAYPYSVVPHLSK.+3	706.042	38.81	gi|4154808	TRUE	8267.91	1334.97	7374.28	3858.44	5790.63	4278.63
1814	1814	gi|4154808.SIEALDDYTIR.+2	648.327	32.51	gi|4154808	TRUE	596.898	13379.2	3458.57	24455.5	31397.7	256.551
1815	1815	gi|4154808.QAASAIPTQN[Dea]GSFYK.+2	792.389	24.4	gi|4154808	TRUE	79789.5	424.169	4231.65	63075.9	61167.8	64828.2
1816	1816	gi|4154808.SPGLIANWLSLNTQK.+2	821.452	41.93	gi|4154808	TRUE	3149.54	6915.98	15403.1	3191.39	746.439	15113.3
1817	1817	gi|4154808.DVLFSFER.+2	506.759	35.96	gi|4154808	TRUE	40329.2	42009	56293	34819.4	30324.8	32659.2
1818	1818	gi|4154808.TGEIMLMTGPNLNEVEQLEK.+2	1123.56	41.14	gi|4154808	TRUE	845.909	749.36	755.122	634.965	340.23	1033.12
1819	1819	gi|4154808.GADGSSMDPALVTDGESYVATGNIYDTLVQFK.+3	1107.85	46.82	gi|4154808	TRUE	528.944	1976.2	4218.77	2289.54	908.26	1025.82
1820	1820	gi|4154808.FTLN[Dea]GPEAPFLANLGMDFLSILSK.+3	866.117	65.18	gi|4154808	TRUE	18640.2	18209.9	20431	559.337	467.221	648.837
1821	1821	gi|4155757.NLFDNTIEGVR.+2	639.328	33.16	gi|4155757	TRUE	75206.2	65371.9	54728.5	266027	275033	257033
1822	1822	gi|4155757.GNILNELQNVGLK.+2	706.399	39.31	gi|4155757	TRUE	41502.5	37839.3	37873.8	69425.1	66594.2	72400.5
1823	1823	gi|4155757.IIAVLDFGAK.+2	523.816	36.59	gi|4155757	TRUE	94681.2	105750	106876	117429	118370	122700
1824	1824	gi|4155757.EISGIFLSN[Dea]GPGDPLSLQQEIGEIKR.+3	933.49	42.07	gi|4155757	TRUE	138.22	2780.47	3701.91	3884.85	23670.8	615.53
1825	1825	gi|4155757.ATFDFNTLDYKPFDEK.+3	650.976	34.88	gi|4155757	TRUE	12180.9	9243.61	19746.5	26734.2	25971	30018.5
1826	1826	gi|4155757.GVLGISGVDTR.+2	537.301	26.96	gi|4155757	TRUE	14949	11155.5	44213	76204.5	76833.9	76140.6
1827	1827	gi|4155757.NLFDN[Dea]TIEGVR.+2	639.82	32.71	gi|4155757	TRUE	10167.1	9566.76	35109.1	27224.9	26675.5	29072
1828	1828	gi|4155757.ISHSPLVSSVSTPK.+3	480.268	21.1	gi|4155757	TRUE	18274.6	21797.6	28079.9	131791	129645	128583
1829	1829	gi|4155757.EFVGLLEGF.+2	505.763	48.47	gi|4155757	TRUE	1867.24	764.456	3714.43	1395.14	526.183	4387.09
1830	1830	gi|4155757.NLETNAVEITAQNHNYC[CAM]VPEEIEEIATITHR.+4	902.938	40.28	gi|4155757	TRUE	5651.66	7340.08	4716.62	1661.88	1095.71	455.989
1831	1831	gi|4155110.MISDVFPSLK.+2	568.805	35.01	gi|4155110	TRUE	47269.5	52948.2	81475.7	3563.56	350.227	1609.79
1832	1832	gi|4155110.VVQILDVEK.+2	521.811	26.8	gi|4155110	TRUE	52966.6	34354.9	51221.7	11132.8	10108.6	432.35
1833	1833	gi|4155110.LILIAEDSLSALK.+2	693.416	39.55	gi|4155110	TRUE	80602.8	76883.2	79891.6	37728	42733.1	9945.12
1834	1834	gi|4155110.QLAQSLEADGFVVK.+2	752.904	33.03	gi|4155110	TRUE	22068.9	11683.1	30993.7	21464.4	24350.6	25134.4
1835	1835	gi|4155110.GESIPLVDVK.+2	528.8	28	gi|4155110	TRUE	24834.2	31352.1	27490.1	44526.4	13308.1	11451.2
1836	1836	gi|4155110.DLDDLTLR.+2	480.753	30.86	gi|4155110	TRUE	17709.1	28082.6	32169.8	5413.86	31876.9	20342.7
1837	1837	gi|4155110.LDAEKDAQLYGMNIFK.+3	619.313	33.86	gi|4155110	TRUE	3318.45	2690.33	5197.58	22483.2	103313	7434.45
1838	1838	gi|4155110.TTSLHLN[Dea]NEAQFLC[CAM]FR.+3	651.316	35.86	gi|4155110	TRUE	6013.21	28425	27557.3	15195.6	23366.2	31512.2
1839	1839	gi|4155110.TTSLHLNN[Dea]EAQFLC[CAM]FR.+3	651.316	35.85	gi|4155110	TRUE	6013.21	23639.4	21435.9	12400.8	28383.2	553.476
1840	1840	gi|4155110.TEHLPVIINSSMSSDSNR.+3	662.99	26.2	gi|4155110	TRUE	13093.1	12016.9	1547.89	6426.58	2725.81	15949.8
1841	1841	gi|4155793.EAYDMLGIVFDKHPYLK.+4	510.513	40.43	gi|4155793	TRUE	224.616	138.649	368.921	576.191	2393.5	207.142
1842	1842	gi|4155793.YIETNTAVFWIK.+2	742.893	38.07	gi|4155793	TRUE	24003.4	34387.1	45902.3	4781.62	19193.8	11925.2
1843	1843	gi|4155793.LIMPHDWVGHPLLR.+4	421.734	32.82	gi|4155793	TRUE	102390	92416.4	100859	67744.2	66600.5	62823.1
1844	1844	gi|4155793.IGYEQGKGEELKETEEK.+4	492.495	16.45	gi|4155793	TRUE	519.807	574.654	456.438	1345.64	942.126	238.933
1845	1845	gi|4155793.[PGE]-EAYDMLGIVFDKHPYLK.+4	506.01	41.73	gi|4155793	TRUE	39457.2	44605.7	40100.6	12939.5	11876	18893.3
1846	1846	gi|4155793.SYPLKGDEFAQWYEVDK.+3	692.33	34.57	gi|4155793	TRUE	319.338	21525.5	26353.6	13551.7	11179.9	5602.17
1847	1847	gi|4155793.VDEKDTFNFAK.+3	438.551	24.39	gi|4155793	TRUE	4048.66	4693.25	5141.35	29694.3	30586.6	27527.9
1848	1848	gi|4155793.KDDIFSVATILK[Frm].+3	459.926	37.96	gi|4155793	TRUE	78711.4	73543.9	71017.2	5452.13	6980.05	10057.8
1849	1849	gi|4155793.SYPLKGDEFAQWYEVDKIFGK.+4	630.817	40.91	gi|4155793	TRUE	899.027	3287.08	3738.85	44537.8	29591.5	41068.2
1850	1850	gi|4155793.C[CAM]VLLPNESVDSLSFLYR.+2	1006.51	43.56	gi|4155793	TRUE	24272.6	20722.6	18478.9	29743.2	27943.4	27687.4
1851	1851	gi|4156072.NALEYALAEEPYKPFYK.+3	682.679	37	gi|4156072	TRUE	1028.57	5168.8	907.162	6144.75	3439.52	7887.55
1852	1852	gi|4156072.VSLVADEKELLLEQILQEAQNLLEHR.+4	758.417	53.18	gi|4156072	TRUE	1663.07	3392.67	18483.7	724.512	1680.84	4378.25
1853	1853	gi|4156072.LAGYLHDDVIALPGFNPK.+3	647.347	37.11	gi|4156072	TRUE	24237.8	1475.34	20185.2	5761.12	3233.82	1699.43
1854	1854	gi|4156072.LYLFDPNKKDPVFDEEGFLEK.+4	636.573	37.45	gi|4156072	TRUE	3948.06	2189.63	11580.9	4659.93	11753.2	2545.74
1855	1855	gi|4156072.ELLLEQILQEAQNLLEHR.+3	730.402	61.45	gi|4156072	TRUE	3799.48	754.95	4345.06	542.741	597.507	204.526
1856	1856	gi|4156072.GFLNSSLTWLEK.+2	697.869	41.87	gi|4156072	TRUE	8453.59	528.358	5944.32	3706.12	11513.2	9728.69
1857	1857	gi|4156072.SLNNQIQSIETASNEAK.+2	923.961	30.22	gi|4156072	TRUE	654.466	3244.31	2999.51	1778.04	1384.98	430.403
1858	1858	gi|4156072.LGNPNSSHAN[Dea]QLLEEYDGTELAR.+3	843.733	32.25	gi|4156072	TRUE	3918.75	314.189	2198.23	17114.4	435.778	878.09
1859	1859	gi|4156072.QLNEGFLSALNNK.+2	724.381	33.64	gi|4156072	TRUE	94042	12890.8	14805.5	4924.82	21384.7	20102
1860	1860	gi|4156072.LGNPNSSHANQLLEEYDGTELAR.+3	843.405	31.65	gi|4156072	TRUE	1220.32	2704.56	459.288	2267.27	2433.39	2390.35
1861	1861	gi|4154867.FGFSVENITAQAK.+2	706.364	34.4	gi|4154867	TRUE	36639.7	39189.6	54140.4	37385	34961.5	42092.2
1862	1862	gi|4154867.NFDFNAINYPAFK.+2	780.878	38.87	gi|4154867	TRUE	2705.14	3067.12	1393.33	644.25	32201.4	33578.6
1863	1863	gi|4154867.GISLEALWEK.+2	573.314	38.41	gi|4154867	TRUE	11125.3	2428.95	21243.6	11773	8001.63	8384.08
1864	1864	gi|4154867.VSN[Dea]GMILNAIAK.+2	616.339	32.3	gi|4154867	TRUE	27159.4	8358.67	12862.9	11081.2	4813.16	21562.9
1865	1865	gi|4154867.IIGMDSFGSSAK.+2	606.8	30.25	gi|4154867	TRUE	4896.93	8111.62	2123.75	2182.94	2710.25	827.154
1866	1866	gi|4154867.NFDFN[Dea]AINYPAFK.+2	781.37	37.46	gi|4154867	TRUE	1472.93	1316.38	1402.5	2803.38	3296.18	34328
1867	1867	gi|4154867.ENAQINPNESFIISPK.+2	900.96	32.37	gi|4154867	TRUE	513.685	2678.13	1110.03	1072.1	1050.42	2050.66
1868	1868	gi|4154867.FLC[CAM]ADMIDK.+2	556.759	28.71	gi|4154867	TRUE	7595.48	8577.13	9568.22	1553.09	1346.92	7978
1869	1869	gi|4154867.HSGDFPLGQNLHFGIR.+3	598.973	32.42	gi|4154867	TRUE	16445.9	12893.3	19885.6	2440.25	20795.6	25382.9
1870	1870	gi|4154867.ENAQINPN[Dea]ESFIISPK.+2	901.452	32.02	gi|4154867	TRUE	18815.2	23809.3	24577.6	21691.3	20377.5	20853.5
1871	1871	gi|45477347.MWITQEITPYLR.+2	775.905	42.65	gi|45477347	TRUE	19216.1	24705	14248.4	20135.1	9959.59	23121.9
1872	1872	gi|45477347.QLLDLDIK.+2	479.284	32.23	gi|45477347	TRUE	9465.94	7513.47	9276.53	12506.6	10045.2	10446.2
1873	1873	gi|45477347.KYDLILC[CAM]LQEPDIHK[Frm].+3	638.333	33.14	gi|45477347	TRUE	14275.7	20155.2	22178.3	10725.3	30712.5	20512
1874	1874	gi|45477347.NLGDFFPITIPFVAPLR.+2	959.035	54.68	gi|45477347	TRUE	524.54	94.0823	77.2002	970.244	723.413	3137.84
1875	1875	gi|45477347.NFLHIESELLAHMGGC[CAM]TK.+3	686.336	38.97	gi|45477347	TRUE	4711.58	9084.24	9805.02	29335.2	1967.64	12093.5
1876	1876	gi|45477347.KYDLILC[CAM]LQEPDIHK.+3	629.001	33.14	gi|45477347	TRUE	2272.25	8935.84	8079.66	5885.78	13887.8	10108.1
1877	1877	gi|45477347.SEHNILEIFK.+2	615.33	35.29	gi|45477347	TRUE	11717.9	21417.6	2220.59	72587	52132.1	3057.94
1878	1878	gi|45477347.YDLILC[CAM]LQEPDIHK.+3	586.303	35.82	gi|45477347	TRUE	1172.27	5273.23	12239.1	39729.5	3605.92	17914.4
1879	1879	gi|45477347.HPLLEHVSMQNALK.+3	539.624	25.37	gi|45477347	TRUE	10282.3	10288.9	16379.3	30431	32196.7	882.52
1880	1880	gi|45477347.ILDSFISFFPHFHEVK.+4	491.508	42.53	gi|45477347	TRUE	13516	17481.7	14032.7	465.834	1110.04	825.126
1881	1881	gi|4155489.ESVQNTLAEVVSQHNLTQSHIAETEK.+4	723.864	33.47	gi|4155489	TRUE	5908.4	7378.16	273.569	6612.75	4824.19	10286.8
1882	1882	gi|4155489.AVEAVDAC[CAM]LGEILSLAK.+2	879.969	46.61	gi|4155489	TRUE	19579.4	20378.1	21207.4	21026.5	19960.4	21457.7
1883	1883	gi|4155489.SIKN[Dea]GALNNIASSVLK.+3	543.977	33.43	gi|4155489	TRUE	13297.7	21057.5	18958.8	33822.8	40355.5	42481.5
1884	1884	gi|4155489.TLLIITDGIGYR.+2	667.888	37.8	gi|4155489	TRUE	44870	40935.5	53630.2	43292.9	44537	58254.6
1885	1885	gi|4155489.VTTYDLKPEMSAK.+3	494.922	23.18	gi|4155489	TRUE	4954.06	4615.91	7179.67	31543.5	35141.4	28987.2
1886	1886	gi|4155489.ELDYAMLLTSDHGNC[CAM]ER.+3	675.3	33.33	gi|4155489	TRUE	5307.43	4727.14	5492.42	5178.46	5756.02	2473.01
1887	1887	gi|4155489.ISLSLQNDELK.+2	630.346	30.29	gi|4155489	TRUE	1184.28	21989.9	7314.6	5320.75	13045.3	3168.58
1888	1888	gi|4155489.VLYQDLVR.+2	503.29	29.8	gi|4155489	TRUE	15005.3	73839.5	10443.9	128134	120241	111474
1889	1889	gi|4155489.YAHVTFFIN[Dea]GGVETPFK.+3	643.324	38.49	gi|4155489	TRUE	15447.2	19916.7	14706.8	4049.58	7260.14	1420.71
1890	1890	gi|4155489.QMQNIC[CAM]NENIQIATISGR.+2	1045.51	29.48	gi|4155489	TRUE	891.95	965.257	1343.37	509.996	104.818	811.777
1891	1891	gi|4155168.VWVLSDEIYEK.+2	690.856	35.64	gi|4155168	TRUE	161880	177461	179095	35594.2	33305.8	33421.5
1892	1892	gi|4155168.LSFAC[CAM]SEEQIEK.+2	720.837	26.72	gi|4155168	TRUE	47415.1	60564.9	58678.5	15982.9	22424.2	18932.1
1893	1893	gi|4155168.MLILTTPSNPTGMLYSK.+2	933.989	37.76	gi|4155168	TRUE	57638.3	49219.8	48776.8	983.466	6770.04	2263.62
1894	1894	gi|4155168.YTPVAGIPELLK.+2	650.879	37.02	gi|4155168	TRUE	121851	117804	129499	19356.7	690.343	17824
1895	1895	gi|4155168.AFGLEGYVR.+2	506.267	31.23	gi|4155168	TRUE	216084	240561	247899	84023.7	93649	86887.7
1896	1896	gi|4155168.YSGGVSQFIQTDEK.+2	779.873	28.2	gi|4155168	TRUE	63001.9	69921.3	66837.5	10361.3	10097.5	10494.3
1897	1897	gi|4155168.AELEALGEVLKDTK.+3	505.947	32.88	gi|4155168	TRUE	2845.5	933.716	864.516	1327.64	367.311	3133.89
1898	1898	gi|4155168.DILSFSAGEPDFDTPQAIK.+2	1026	39.52	gi|4155168	TRUE	48237.4	46169.2	50168	760.224	714.959	1839.45
1899	1899	gi|4155168.LMSNLQSQC[CAM]TSNINSITQMASIVALEGLVDKEIETMR.+4	1032.01	53.35	gi|4155168	TRUE	975.295	327.706	818.807	303.281	299.695	568.383
1900	1900	gi|4155168.DILSFSAGEPDFDTPQAIKDAAIK.+3	850.431	41.02	gi|4155168	TRUE	30.2368	1190.87	2492.3	585.978	3432.5	1086.72
1901	1901	gi|4155017.HATEELFGDFLK.+2	703.851	35.9	gi|4155017	TRUE	6352.12	17608.2	15048.1	55360	26999.2	26106
1902	1902	gi|4155017.SIMEFIPK.+2	482.762	34.85	gi|4155017	TRUE	26780.9	26119	26996	6592.34	14330.3	7370.57
1903	1903	gi|4155017.NN[Dea]GEWQPFDVR.+2	681.807	33.04	gi|4155017	TRUE	2248.95	3917.02	4544.45	13747.4	1289.65	7662.06
1904	1904	gi|4155017.SSEAYDFYNVLC[CAM]SGHK.+3	626.277	32.73	gi|4155017	TRUE	1157.06	8250.88	9081.12	15690.2	31772.5	13038.9
1905	1905	gi|4155017.GTLTTLHAGSSEEAFIR.+3	597.308	27.87	gi|4155017	TRUE	23485.1	22465.6	26430.9	26284.4	10689.8	32302.7
1906	1906	gi|4155017.ALKEAALNPLR.+3	399.243	23.16	gi|4155017	TRUE	23361.3	30137	10458.2	17393.2	10084.3	15143.8
1907	1907	gi|4155017.TIDNYENPILSSNLAN[Dea]GER.+2	1061.01	32.24	gi|4155017	TRUE	5329.39	2051.12	3100.26	707.379	5874.66	3454.51
1908	1908	gi|4155017.TTYPHSFFEEQGFYNLLDNK.+3	817.381	41.52	gi|4155017	TRUE	6938.52	6370.37	2019.95	2900.49	21992.8	23175.1
1909	1909	gi|4155017.MENITEIC[CAM]YNGDK.+2	793.845	26.53	gi|4155017	TRUE	21022.1	23620.1	1026.55	3665.01	863.247	3747.61
1910	1910	gi|4155017.FESLIEGFK.+2	535.282	36.83	gi|4155017	TRUE	29535.5	34373.9	54227.3	11394.7	13688.7	7028.07
1911	1911	gi|7387815.VADILQIPAFLC[CAM]R.+2	758.421	45.2	gi|7387815	TRUE	194856	201132	205648	70295.5	143963	144005
1912	1912	gi|7387815.AAAAVGIDGLFAETHIDPK.+3	632.667	36.45	gi|7387815	TRUE	160.258	3086.09	4979.01	90873.6	2918.83	514.678
1913	1913	gi|7387815.TPKPVLIAGPC[CAM]VIESLENLR.+3	736.08	40.97	gi|7387815	TRUE	1604.54	7624.19	562.103	4948.51	829.081	2851.33
1914	1914	gi|7387815.EFAPVIFDATHSVQMPGGAN[Dea]GK.+3	758.7	37.09	gi|7387815	TRUE	46088.6	47617.9	56680.4	2394.75	1947.75	9929.76
1915	1915	gi|7387815.GLEMLQTIKDEFGYK.+3	591.303	39.73	gi|7387815	TRUE	1406.16	1448.18	2650.9	6516.19	19813.4	1177.88
1916	1916	gi|7387815.GSSFGYGNLVVDMR.+2	751.359	35.77	gi|7387815	TRUE	82118.5	75195.5	84785.4	18398.5	52999.9	23574.4
1917	1917	gi|7387815.NALSDGANMLKPDELEHLVTDMLK.+4	664.335	47.58	gi|7387815	TRUE	909.807	7746.96	7361.19	16497	21067.4	8903.86
1918	1918	gi|7387815.DSSIQSPTYETALK.+2	770.38	24.01	gi|7387815	TRUE	788.697	667.63	113.043	2366.33	7609.22	4747.2
1919	1919	gi|7387815.PVLIAGPC[CAM]VIESLENLR.+3	627.348	45.66	gi|7387815	TRUE	26687.2	31817.4	36613.1	4127.12	10634.5	11165.7
1920	1920	gi|7387815.ILTDVHESYQASVAAK.+3	577.969	21.36	gi|7387815	TRUE	605.339	790.658	253.761	309.116	1741.28	15309.8
1921	1921	gi|7388059.ITHLPTNISVSMQDEK.+3	604.977	27.41	gi|7388059	TRUE	69315.1	68612.1	69272.4	60817.2	57454.2	60925
1922	1922	gi|7388059.AGTGGDEAGIFVGDLFK.+2	827.41	42.15	gi|7388059	TRUE	23090	25960.7	27668.5	34457.5	34743.9	35843.5
1923	1923	gi|7388059.RYDELTALLSSVEVVSDIKK.+3	755.749	44.96	gi|7388059	TRUE	21648.9	17078.3	22645.6	6459.19	3613.55	64312.9
1924	1924	gi|7388059.EYLSVLEGIK.+2	575.821	35.83	gi|7388059	TRUE	70322.2	76255.7	85352.3	45383.1	47378.4	40482.2
1925	1925	gi|7388059.EQSSIEEISVASK.+2	703.854	25.75	gi|7388059	TRUE	587.738	1654.95	1592.29	1832.6	5945.15	2519.28
1926	1926	gi|7388059.ELLEDKELSELAKEELK.+3	672.696	35.22	gi|7388059	TRUE	5175.23	37403.5	5759.55	19410.9	7088.36	4949.01
1927	1927	gi|7388059.IHTSAITVAIMPEVDDVEVSINPSDLK.+3	965.167	43.07	gi|7388059	TRUE	2171.68	4696.5	4009.61	14916.5	10667.1	19178.8
1928	1928	gi|7388059.RYDELTALLSSVEVVSDIK.+3	713.051	49.14	gi|7388059	TRUE	12195.3	9654.19	543.31	5220.6	8985.45	6657.64
1929	1929	gi|7388059.YDELTALLSSVEVVSDIKK.+3	703.716	48.13	gi|7388059	TRUE	1153.76	1479.47	785.332	5569.62	3502.04	563.135
1930	1930	gi|7388059.ELLEDKELSELAK.+3	506.275	30.94	gi|7388059	TRUE	13086.9	29241.8	9929.87	5128.28	11515.3	14759.2
1931	1931	gi|4156058.HANIVIEIISLLEK.+3	531.319	57.57	gi|4156058	TRUE	629290	675462	655654	102231	116102	113211
1932	1932	gi|4156058.ALEGFFAENYR.+2	658.817	34.18	gi|4156058	TRUE	224906	213571	239603	36740.5	28328.9	35156.1
1933	1933	gi|4156058.LFEVFPLALMVEK.+2	768.431	52.01	gi|4156058	TRUE	322872	313084	314318	36723.6	32507.2	39405.9
1934	1934	gi|4156058.SEC[CAM]YLASPHEAQILEK.+3	625.637	26.25	gi|4156058	TRUE	3318.29	1754.61	1308.68	1535.29	1405.43	6456.82
1935	1935	gi|4156058.KLFEVFPLALMVEK.+3	555.321	45.88	gi|4156058	TRUE	380793	404231	412980	61763.1	58379.9	62059.4
1936	1936	gi|4156058.ADLALDKFLEETFLSLEN[Dea]VK[AAS].+3	774.742	50.35	gi|4156058	TRUE	19770.9	21579.7	24500.8	14272.6	835.088	11862.9
1937	1937	gi|4156058.ADLALDKFLEETFLSLENVK.+3	765.742	56.39	gi|4156058	TRUE	939.129	2796.94	2693.76	2224.87	2536.37	7043.41
1938	1938	gi|4156058.FLEETFLSLENVK.+2	784.914	41.73	gi|4156058	TRUE	1902.82	1635.97	71008	6114.62	6870.82	3368.15
1939	1939	gi|4156058.ALEGFFAEN[Dea]YR.+2	659.309	34.96	gi|4156058	TRUE	21765.6	11880.3	17404.7	4942.54	10514.2	37056.8
1940	1940	gi|4156058.KLFEVFPLALM[Oxi]VEK.+3	560.653	41.23	gi|4156058	TRUE	64901.7	67382.6	77785.4	5395.93	18864.8	19880.7
1941	1941	gi|4155122.YLMQLIPEFDNIR.+2	826.429	44.7	gi|4155122	TRUE	333267	324470	33673.5	87982.1	92719	84935.4
1942	1942	gi|4155122.ALDFYTPFLNEAYSNK.+2	946.957	42.57	gi|4155122	TRUE	131142	125137	106721	27265.9	26175	25317.6
1943	1943	gi|4155122.NIQVVLELLK.+2	584.869	43.59	gi|4155122	TRUE	346154	349857	379777	36316.9	35461.5	41192.7
1944	1944	gi|4155122.ILC[CAM]ATYPVLNWK.+2	739.397	37.64	gi|4155122	TRUE	183111	155871	172017	19829.3	1103.37	13104.6
1945	1945	gi|4155122.GNFPSIDFIDKFPR.+3	551.619	39.23	gi|4155122	TRUE	1799.39	4128.38	349.407	1010.33	6026.63	2141.24
1946	1946	gi|4155122.LLEVNSALEK.+2	558.319	26.48	gi|4155122	TRUE	76651.9	82408.8	77632.7	126383	114476	115808
1947	1947	gi|4155122.SLNLEGIFNQLSNAAWSGNKPYELEWLR.+3	1083.88	54.83	gi|4155122	TRUE	19954.5	20270.1	845.095	153.308	157.255	9480.05
1948	1948	gi|4155122.VVEIDESFVLK.+2	639.353	34.61	gi|4155122	TRUE	49440.5	53445.4	115940	14128.4	64694.4	16646.1
1949	1949	gi|4155122.LVILFEDKPC[CAM]ESVESAYMK.+3	753.374	35.73	gi|4155122	TRUE	5549.67	382.522	33351.1	1583.69	3387.27	603.262
1950	1950	gi|4155122.LLALSLGK.+2	407.774	31.08	gi|4155122	TRUE	62099.2	81143.9	75160.9	18579	20145.9	19197.3
1951	1951	gi|4155659.GLADIFPEINEVYEQGLYER.+3	785.722	49.05	gi|4155659	TRUE	26783.2	31320.5	40289.2	57494.8	48239	60385.2
1952	1952	gi|4155659.EHGLLQPVLVVSEN[Dea]GR.+3	583.316	32.35	gi|4155659	TRUE	58663.8	66445.5	70002.5	23651.6	10428.4	7326.08
1953	1953	gi|4155659.EDLNPLELAR.+2	585.312	33.2	gi|4155659	TRUE	75310.5	86415.1	86490	19330.5	5197.5	25053.3
1954	1954	gi|4155659.QTQTLIAEDELER.+2	773.391	28.46	gi|4155659	TRUE	6422.85	28806.2	31220.2	8979.64	10716.4	1833.01
1955	1955	gi|4155659.VVELGIDEVMPNPYQPR.+2	978.498	37.62	gi|4155659	TRUE	14527	16311.4	17082.5	7290.84	11164.3	7840.17
1956	1956	gi|4155659.EVALIENIQR.+2	592.835	29.3	gi|4155659	TRUE	72448	77403.7	78656	7381.76	21828.3	16912.1
1957	1957	gi|4155659.KIFSED[1Me]SLEELAQSIK.+3	617.663	39.98	gi|4155659	TRUE	46142.9	58822.6	62367.8	3055.48	4398.08	10355.7
1958	1958	gi|4155659.SYKELLESYQMTQEELSK.+3	736.024	36.23	gi|4155659	TRUE	4058.49	2562.74	35237.6	22218.6	19551.4	64124.9
1959	1959	gi|4155659.EVALIENIQREDLNPLELAR.+3	779.092	40.61	gi|4155659	TRUE	359.774	4705.64	1439.09	32044	31488.3	37776
1960	1960	gi|4155659.AIVVDIEQEK.+2	572.316	26.12	gi|4155659	TRUE	50007	66291.7	68270.1	66919.2	63017.2	67315.2
1961	1961	gi|4155673.LMGAGDIISLAEK.+2	659.358	37.36	gi|4155673	TRUE	38132	35748	33870.7	8808.11	32765	39092.2
1962	1962	gi|4155673.LAIDKELMQELK.+3	477.602	33.59	gi|4155673	TRUE	17237.1	12590.2	16126.4	557.378	2204.28	8169.8
1963	1963	gi|4155673.SLLEILSAK.+2	487.3	38.01	gi|4155673	TRUE	5038.76	9560.31	21000.3	1915.86	47061.2	55411.5
1964	1964	gi|4155673.VLLC[CAM]AC[CAM]DLQR.+2	624.315	27.3	gi|4155673	TRUE	9831.63	7718.32	12294.5	51693.7	40302.6	36631.3
1965	1965	gi|4155673.IPDLDVFMPER.+2	666.337	40.26	gi|4155673	TRUE	24799.2	10021.9	4590.38	16150	964.763	7662.47
1966	1966	gi|4155673.IALGSGLEVSEINR.+2	729.402	31.65	gi|4155673	TRUE	22676.1	31912.2	3551.1	58194.4	42141.8	62363.5
1967	1967	gi|4155673.EVLNPH[1Me]EVLYVADALSGQDGVK.+3	789.745	43.4	gi|4155673	TRUE	25281.8	28247.6	29107.3	3374.8	22661.5	20360.5
1968	1968	gi|4155673.GISDLMNLMSQAK.+2	704.352	41.71	gi|4155673	TRUE	17480	4557.14	20194.2	8071.74	15767.9	10970.4
1969	1969	gi|4155673.E[1Me]VLNPHEVLYVADALSGQDGVK.+3	789.745	43.4	gi|4155673	TRUE	19655	27478.2	30867.8	23456.4	30388	22307.6
1970	1970	gi|4155673.EVLNPHE[1Me]VLYVADALSGQDGVK.+3	789.745	43.41	gi|4155673	TRUE	27223.2	31526.5	30434.2	26892.7	33775.7	23159
1971	1971	gi|4155432.FEATSTSISDTNTQR.+2	829.387	21.94	gi|4155432	TRUE	60.4736	31.3608	111.56	155.007	157.255	187.572
1972	1972	gi|4155432.VFETLNNIK.+2	539.301	25.62	gi|4155432	TRUE	7782.34	11931.1	3015.17	3806.93	23392.3	8666.81
1973	1973	gi|4155432.IVLPGEAFDSLKEAFDK.+3	627	42.43	gi|4155432	TRUE	7268.87	10893.4	13914.1	334.18	858.522	2500.68
1974	1974	gi|4155432.VDTKVDQQYILNK.+3	521.951	23.25	gi|4155432	TRUE	1711.01	7739.21	1234.42	4676.94	6359.38	3006.86
1975	1975	gi|4155432.FEATSTSISDTN[Dea]TQR.+2	829.879	22.62	gi|4155432	TRUE	69.0427	1023.65	164.09	331.78	157.255	517.878
1976	1976	gi|4154945.ELSWLAFNTR.+2	618.822	39.64	gi|4154945	TRUE	8930.82	10443.1	32081.6	45865.1	49039.8	48981.7
1977	1977	gi|4154945.ISNPNDPLN[Dea]SQDYFEK.+2	941.429	31.23	gi|4154945	TRUE	452.033	91.8473	141.731	325.083	1062.28	764.862
1978	1978	gi|4154945.SAIMLNLGDLWELVNHSDFK.+3	768.056	54.77	gi|4154945	TRUE	314.801	1065.1	908.693	806.886	248.811	151.658
1979	1979	gi|4154945.GLC[CAM]ITPYNELNLEQK.+2	896.451	32.55	gi|4154945	TRUE	8099.63	8333.87	9172.06	20888.4	20295.9	21498.8
1980	1980	gi|4154945.RVELLIPATNPK.+3	450.942	27.8	gi|4154945	TRUE	3665.02	153206	164018	89463.3	107210	103405
1981	1981	gi|4154945.HFTHLSTGNYNPLSAK.+3	596.301	23.99	gi|4154945	TRUE	2922.77	13699.6	3947.96	6307.5	20207.5	28638.2
1982	1982	gi|4154945.IYTDVSFFSAK.+2	639.324	34.46	gi|4154945	TRUE	2250.34	7927.05	8674.24	19894	8043.17	17146.9
1983	1983	gi|4154945.GIDGASPEEQLEK.+2	686.833	20.35	gi|4154945	TRUE	857.16	733.909	124.23	8700.29	11077.8	8379.93
1984	1984	gi|4154945.IS[SLA]N[Dea]PNDPLNSQDYFEK.+2	933.923	29.39	gi|4154945	TRUE	406.16	2570.78	2420.65	710.91	4456.34	6150.45
1985	1985	gi|4154945.ANALVDSEIIEWLYQASQK.+2	1089.56	49.94	gi|4154945	TRUE	3016.41	1209.43	15285.1	852.387	6849.13	1083.96
1986	1986	gi|4155457.SLNIEEDIAK.+2	566.298	27.89	gi|4155457	TRUE	93731.6	138274	134747	68875.8	67909.2	61055.4
1987	1987	gi|4155457.AILNLEEEKLALK.+3	495.296	31.75	gi|4155457	TRUE	5410.69	10422	8394.2	45045.8	46688.4	48771.1
1988	1988	gi|4155457.QLIEISHLDKEIDSLEPLIR.+4	591.081	42.25	gi|4155457	TRUE	39811.4	44863.5	38487.3	54319.1	53818	66295.3
1989	1989	gi|4155457.ILYAESTHESN[Dea]AQPPKESQPK.+4	589.542	19.04	gi|4155457	TRUE	796.342	176.561	291.135	431.323	350.013	584.402
1990	1990	gi|4155457.SLNIEEDIAKER.+3	472.916	26.04	gi|4155457	TRUE	30746.5	5254.26	49937.7	193137	176648	197143
1991	1991	gi|4155457.LALELENLVENEVK.+2	806.943	41.05	gi|4155457	TRUE	3706.85	2690.58	8501.73	5126.32	2078.42	1069.47
1992	1992	gi|4155457.SLN[Dea]IEEDIAK.+2	566.79	27.88	gi|4155457	TRUE	80676.2	112769	119558	59333.3	64607.3	56767.5
1993	1993	gi|4155457.[PGQ]-QLIEISHLDKEIDSLEPLIR.+3	782.097	48.72	gi|4155457	TRUE	39000.3	57872.9	46844.3	46988.1	56524.2	63050
1994	1994	gi|4155457.EIENLQNEIK.+2	615.322	25.04	gi|4155457	TRUE	19139	26066.1	26613.8	49732.2	50841.6	48633
1995	1995	gi|4155457.NIKETQQIIFK.+3	454.598	25.02	gi|4155457	TRUE	5098.31	14460.3	2666.56	24493.7	21221.9	23875.8
1996	1996	gi|81859439.TTHSILTLLSGIQK.+3	504.631	37.98	gi|81859439	TRUE	130737	126296	119458	95619.4	96731	116059
1997	1997	gi|81859439.GSVEEIFANPK.+2	595.806	28.87	gi|81859439	TRUE	19005.3	24528.8	26544.8	102758	106387	91843.3
1998	1998	gi|81859439.ALEYLNALGLQVEK.+2	780.935	38.83	gi|81859439	TRUE	24617.4	27121.1	30337.6	16112.5	14783.2	381.903
1999	1999	gi|81859439.IVFLGEHLDEPIISNLIR.+3	693.393	43.7	gi|81859439	TRUE	233.695	1051.03	602.625	358.01	610.243	551.636
[truncated: 4,840 more rows]
