# Supplementary material for: Understanding the dimorphic lifestyles of human gastric pathogen Helicobacter pylori using the SWATH-based proteomics approach
Source: Sci Rep. 2016 May 25;6:26784. doi: 10.1038/srep26784 (PMC4879699; doi:10.1038/srep26784)
Supplement: Supplementary Information [file srep26784-s8.xls]

## Sheet: 120824_UM_Loke_NC-NS_SWATH prot
Sample Name	NCTC Spiral 1	NCTC Spiral 2	NCTC Spiral 3	NCTC Coccoid 1	NCTC Coccoid 2	NCTC Coccoid 3
Sample ID
Group
gi|4155718	1934200	1865300	1490000	2541900	2364000	2597100
gi|4154502	18963000	17350000	12948000	15978000	15835000	13349000
gi|7674029	24639000	21225000	14057000	16996000	16193000	16719000
gi|9789751	9026200	9098600	7099700	5670500	5731500	5799500
gi|57014163	9826900	9031400	7350500	4186200	4174500	4106700
gi|6919881	4706300	4428600	3416500	1408500	1363000	1360200
gi|9910636	5649800	5893300	4948100	9356500	9385500	9424000
gi|4154555	474400	479130	426520	583940	543650	525660
gi|9789741	1880000	1904300	1565100	527810	513320	532770
gi|4154717	2137000	2221200	1753800	695120	718520	734900
gi|4155400	7963600	7521300	5741600	1728100	3764600	1893900
gi|7387493	27260000	24760000	14765000	19278000	18908000	18921000
gi|4155279	1172400	1288300	1086600	613830	615020	634370
gi|4155777	580470	594030	528190	720770	723360	683520
gi|60392282	9465100	6774000	4968600	2290300	1992700	2010600
gi|8928003	9559300	9216300	6958900	2288400	2306500	2549000
gi|4155561	1299400	1285500	990610	3252400	3208200	3375600
gi|4156123	10690000	10129000	7256700	1423900	1374700	1391100
gi|4154766	1111100	1225400	937880	218940	158140	220950
gi|9910638	9105000	8645500	6774800	5350000	5229300	5163900
gi|4155035	1695600	1607400	1467000	567130	552950	602990
gi|4154528	8822600	8653900	5366900	562340	472100	471190
gi|4154933	1691100	1753200	1383800	2959300	2940400	3004500
gi|4154697	1386400	1341100	1200900	962710	1007800	1032100
gi|8928388	243870	249820	228730	334650	242300	238880
gi|4155700	1379100	1403600	830790	408900	391600	399550
gi|4155570	1853300	1908100	1511500	284990	269760	315140
gi|4154958	1419700	1373900	1145700	124640	139050	102700
gi|6685766	1050900	1124600	931570	504990	486210	493850
gi|6919983	421320	666100	412170	186710	194930	124030
gi|4154728	1704900	1797200	1400500	3829900	3835100	3717100
gi|4155419	4701800	4455400	3391400	3496200	3417900	3336100
gi|4155380	275820	254910	227010	167950	203740	184860
gi|7388069	484910	436170	400850	357350	333030	353400
gi|4155905	451760	459870	380560	287580	295730	283990
gi|4155750	114680	136590	165070	169460	129110	147860
gi|4155001	991700	989820	834280	212320	215270	205500
gi|6685665	980500	952890	833720	1818500	1821900	1764500
gi|4155097	1172300	1108000	881910	343270	343860	334450
gi|4155424	399490	381560	339180	581440	543610	564100
gi|4156026	988920	957110	737260	466640	455720	475550
gi|4154740	237050	248070	206490	208180	215500	210990
gi|4154988	3021100	2916500	2355100	200450	165410	222780
gi|7531149	505330	542960	471840	431640	406080	389160
gi|8472792	809660	729290	629020	895540	901100	941630
gi|9789773	775310	745960	629670	780270	747800	750020
gi|4155559	704600	711750	602850	248380	210200	240260
gi|4154912	2201900	2237500	1794300	760760	778610	766700
gi|6919975	547960	532400	476120	850370	830900	875340
gi|7388343	1871900	1814600	1461700	892340	910490	891130
gi|4155934	912300	833190	747360	293100	266940	293360
gi|4154727	364710	357980	379410	549440	532430	486020
gi|4154804	3873000	3574000	2836900	545760	553240	512210
gi|7388357	8022000	7323800	5761400	5057900	3840000	5005700
gi|6647533	476290	474150	370400	336510	337340	376670
gi|6919889	2409300	2545500	2110700	902250	896070	939530
gi|4155369	711460	694650	599460	764280	2524400	2459400
gi|8134612	1543900	1567300	1291700	1490900	1477100	1563600
gi|7388104	1385100	1195300	882990	450740	443920	424690
gi|4155965	211010	153700	158810	194300	224370	291580
gi|4155073	494230	476060	392490	1028000	1016200	1054400
gi|8134781	1821700	1815100	1551600	462350	456860	487230
gi|4155116	1111300	1387900	911040	1428400	1481000	1599400
gi|4155152	424110	492580	389410	224880	221010	235080
gi|254839256	3412100	3647100	2710000	187320	374660	269360
gi|6707753	289300	230490	239670	177920	187330	186850
gi|4154685	270740	310160	210850	174530	171760	165590
gi|6647534	828560	899720	728340	911870	889650	875700
gi|4155287	1174900	1326200	1055800	730740	715360	776780
gi|4156043	183730	226200	286820	231970	237070	228430
gi|4154599	1002400	1010000	872380	606520	581820	621760
gi|9789722	4201700	4032200	3463500	580580	552700	564470
gi|4154832	1919800	1947400	1593800	447130	446270	435830
gi|4155564	578350	590740	465850	80795	118410	91471
gi|4155190	83509	49540	114970	64609	78254	84418
gi|8928389	424860	333300	299390	219470	263850	270910
gi|4154744	744380	715900	631440	122610	156040	110520
gi|7674417	132550	140550	125970	48024	43010	53552
gi|60391895	2908200	3168900	2615700	7004700	6481400	7078500
gi|4154753	1788400	1687300	1438800	577450	527690	577860
gi|4155092	284020	306970	259200	230820	208900	226260
gi|4155381	98720	73599	140260	114240	77280	89293
gi|4154734	158470	181690	133020	86773	116450	63744
gi|4155182	110390	88907	137100	78444	125930	156130
gi|81555135	262880	277630	245540	437020	432190	434370
gi|4155333	878450	876970	726000	340880	323700	334160
gi|4154603	1266600	1225500	871620	1328700	1332000	1283600
gi|4155137	1241100	1296500	1062000	136790	118170	135670
gi|4154973	6560000	4265000	4991600	891280	881620	815930
gi|7388283	456340	614390	395650	191600	214980	173140
gi|7388169	915140	933370	784630	924170	872210	871410
gi|4155620	1532100	1634900	1211500	225380	236060	156180
gi|4154947	924400	970070	689910	510200	557750	559960
gi|4155084	1957600	1752700	1292800	1005900	1026400	977710
gi|4154527	2262000	2162500	1738900	435210	449610	447680
gi|4155635	418820	424300	388450	230970	245170	246420
gi|7994673	716600	917010	286330	796870	576070	537370
gi|4155243	397800	322260	378480	841960	857230	768910
gi|4155487	885710	920960	628570	1154000	1398500	1111600
gi|4155553	444600	412270	293690	438460	433500	408810
gi|7674358	533260	828160	749520	376340	357690	343660
gi|4155091	2000700	1993100	1646400	943870	966810	954410
gi|4154575	348840	368340	294680	407310	457680	414920
gi|4155677	1247200	1201800	933010	338000	341050	346930
gi|4154731	2121800	2096400	1812200	365880	365770	351190
gi|7674049	707960	731440	665610	210220	130060	135670
gi|4155674	219880	107440	294140	161790	317690	184890
gi|7674020	193410	170080	280530	148630	110330	141030
gi|4154956	515180	508940	445480	72243	40103	51044
gi|4155626	1562500	1575900	1234200	777310	764710	798570
gi|4154758	420560	417790	339180	182470	197010	220880
gi|4155868	698070	737070	576620	618370	654980	619660
gi|4154993	335460	266080	423060	187610	158550	164660
gi|9910637	457700	789730	649970	121780	119770	208450
gi|4154526	1614300	1619500	1379500	868290	861290	870590
gi|4155891	937940	940610	824420	929960	929450	843260
gi|4156090	156460	163750	200450	163350	119230	122500
gi|4155486	234730	246480	227330	532710	501720	512670
gi|4155154	452910	558530	498450	66717	75883	75339
gi|4155406	1559800	1586800	1293400	1164700	1176400	1189200
gi|7388356	105790	110800	155480	100970	101210	80632
gi|4154653	1782900	1997000	1692100	1732400	1736300	1744500
gi|4155171	394830	375750	362900	260220	288620	289600
gi|81625871	440860	486960	403290	233560	283180	300500
gi|6685832	1630400	276570	220100	208560	186860	244550
gi|8134369	291070	271170	269910	664410	677460	679180
gi|8928204	609680	766900	638680	1159900	1127800	1292600
gi|4155646	156330	163910	127770	125540	195830	142430
gi|7388074	2209600	2115300	1441400	790390	670570	717850
gi|9789748	190700	214880	164080	232850	200100	200360
gi|4154633	266390	297130	247050	313710	315580	318460
gi|4155037	429300	426210	376730	404310	400560	414720
gi|6831687	300290	310370	258830	111650	107380	144060
gi|4156021	281130	197660	288160	299310	337910	391120
gi|7388360	1906700	1289800	1114300	2732100	2738200	2840100
gi|7674359	317420	315110	271120	134080	164900	197880
gi|4155266	321500	348120	255430	88432	148180	109270
gi|4154654	951750	1054400	814050	1103600	1102600	1091000
gi|4155624	362170	423270	362830	286520	183960	224130
gi|9973363	340070	345580	320680	505930	535990	506030
gi|4155883	248720	300610	251250	286390	250690	304630
gi|4155090	412180	397270	353900	128970	131360	148040
gi|7387671	819500	836730	601840	445600	488710	454450
gi|4155680	1053000	1171300	1296400	528410	490240	503960
gi|9910702	224060	309970	222130	200290	259480	124730
gi|4155267	345300	330990	311250	148590	204250	152030
gi|4155289	1849600	1649200	1396100	696290	676380	709520
gi|4155186	977680	1008900	759010	535950	536700	514400
gi|4155862	113200	174760	139850	105200	122260	99108
gi|4155366	71172	57171	63742	139820	135780	157590
gi|4155044	818470	962740	970210	41608	58237	829450
gi|4155149	361430	407000	341530	157740	185900	173530
gi|4154759	439080	454100	405360	211180	227670	252780
gi|4155056	581020	560590	569630	284290	296080	263870
gi|4155485	410020	391740	474020	197350	152530	208210
gi|6647818	373340	378510	349260	202990	198000	212730
gi|6685765	466840	487550	407260	294330	274810	317930
gi|4155627	509890	382640	378370	348310	377620	365670
gi|4156112	1530000	1412700	1299900	175300	194400	212100
gi|7674056	213050	207700	341310	145810	195050	171580
gi|4155151	424230	519560	456960	355900	307980	392070
gi|4154547	115300	110910	88473	189540	110360	58662
gi|4155744	565550	607150	476860	175580	149750	166220
gi|4154918	623530	649350	558270	384380	375230	392220
gi|4155356	289170	365790	345640	149220	132660	109010
gi|4155857	1872900	1949500	1515300	93922	105310	78116
gi|4155069	280980	277910	200030	294760	241200	267200
gi|4156028	40344	59541	75660	75647	96995	72704
gi|6685995	1679100	1811500	1549500	937540	945950	983450
gi|4155591	621450	632410	492510	197040	221650	208140
gi|4155477	242410	249350	222190	143270	71403	135150
gi|57013017	446170	423400	357110	226980	197000	264160
gi|4154769	1398900	1336500	1213200	106000	102750	78443
gi|4154739	955400	1099600	936400	445700	437940	367400
gi|4154742	368680	281120	309160	219830	198780	209570
gi|8134462	3210500	2651600	2418800	918290	860510	900770
gi|4155657	70867	140690	57685	50323	38042	32310
gi|7388210	970110	1075800	899800	1427500	1278800	1244600
gi|4155420	930850	909090	759040	1657900	1706000	1730200
gi|4154844	372130	350320	345700	564940	575340	420690
gi|7674329	1220000	1350400	1064000	622010	618620	620680
gi|4154808	258850	167630	180530	164470	172290	243060
gi|4155757	366710	349690	354280	564020	573400	562460
gi|4155110	365730	388910	375430	140920	216070	96965
gi|4155793	367010	380960	326730	164390	159670	160640
gi|4156072	190910	42053	85662	37215	44565	39175
gi|4154867	170080	142180	155100	72382	99791	153630
gi|45477347	116380	160870	113510	174080	120420	79605
gi|4155489	168850	277840	146990	218400	224320	218950
gi|4155168	961380	983820	821110	132280	132290	137580
gi|4155017	195240	225200	159940	120130	105980	108400
gi|7387815	474340	485540	417960	169360	202980	173230
gi|7388059	292100	350240	237990	155660	147040	195070
gi|4156058	2230600	2205900	1900500	212510	212860	261580
gi|4155122	1614600	1541200	1041100	260400	280640	256070
gi|4155659	473670	565310	513560	194080	174100	233060
gi|4155673	276890	256670	211300	155600	206460	223090
gi|4155432	22556	40708	19284	7271.1	23820	11601
gi|4154945	41282	256570	247620	151450	176000	184160
gi|4155457	424790	531530	456020	427820	416470	442270
gi|81859439	531690	541580	421330	263520	291850	281440
gi|4155354	274030	306580	226880	196880	193370	210810
gi|4155723	1581500	1622200	1368200	1693300	1715900	1621500
gi|4155224	243590	234790	187740	178460	355970	298700
gi|4155323	347640	137820	159110	796970	748150	789520
gi|4155571	225210	253070	199320	87791	64239	81608
gi|4154591	200490	230770	196430	138400	56481	141280
gi|4154923	717370	789430	667630	149030	158140	158600
gi|4155893	904180	958630	818930	323680	295680	281500
gi|4154999	134870	162240	169370	176210	187500	186600
gi|4155390	28661	52589	24642	36389	26870	32022
gi|4155268	2069400	1057700	793940	1556900	184730	196340
gi|4154849	182260	185690	179300	310700	288850	321800
gi|4155263	151260	138820	119490	271210	307850	255390
gi|4154534	226100	131330	146110	107140	108810	127720
gi|4155866	235690	261290	200010	339710	327570	339810
gi|4155185	288910	347510	278980	76887	65547	85931
gi|4155990	249630	219360	262720	291820	286040	322460
gi|4155809	290220	332130	214090	209920	191190	221130
gi|4156014	167880	147490	137260	201570	183950	151350
gi|4156046	860090	786620	622630	342610	328290	356510
gi|4155173	363330	411410	333410	309610	335620	319120
gi|4155387	411910	410410	301860	157120	174210	169710
gi|4155544	195090	228660	150670	409330	412490	390790
gi|4155645	881740	697340	498620	464390	547430	471190
gi|9296935	305610	274850	207110	141290	135900	183310
gi|4155085	673360	652240	588020	419070	456410	393870
gi|4154800	164120	183560	121150	81739	150450	65949
gi|4155679	305110	323160	219000	80652	76003	101770
gi|4155652	247240	270940	193100	83426	103120	94840
gi|4155026	162570	205070	150150	198770	203170	204150
gi|9789752	192580	212770	175340	85966	64590	97120
gi|6647577	178080	95319	48671	89012	93231	100410
gi|4155758	121790	31928	56240	123420	72457	113710
gi|6686112	144330	182830	149180	77792	45414	92463
gi|4154688	43602	42243	64854	66945	92913	147330
gi|4155832	796330	765040	661120	200330	178740	253300
gi|4155688	846550	879530	860620	650990	723260	717710
gi|7674253	1776500	1930800	1581900	1061100	1070000	932630
gi|4155139	156120	64447	66127	129560	63972	107130
gi|4154513	164990	184870	148060	190830	148080	161260
gi|8928083	725520	647090	552890	87094	124360	94101
gi|60392646	1245100	1279900	1134100	2284500	2279000	2284400
gi|4154696	717510	607860	608670	575690	565170	590270
gi|4155579	1058500	1121900	918550	374700	363920	396040
gi|4154868	261260	127190	577380	59983	117750	296630
gi|4154942	871640	765640	556110	796810	787500	826530
gi|4155047	589830	623070	533850	364600	387590	361930
gi|4154596	420950	412930	434000	262590	274080	306130
gi|4154519	882290	913460	753570	241460	276860	260250
gi|8928320	916990	932660	767020	139090	133750	181960
gi|9789808	794920	795600	636740	68282	76798	67397
gi|8928387	226670	245280	188080	101460	95368	93626
gi|4154712	458440	465780	454690	331450	401340	329370
gi|8134479	330530	353270	278170	127080	111120	112960
gi|4155375	473350	483580	413190	138100	114760	135210
gi|4154788	155380	261170	147980	193190	195210	185590
gi|4155077	1227900	1260300	1120200	446370	648930	535390
gi|4155196	220030	240030	191010	232190	238690	217490
gi|6919861	433450	446740	388930	84423	114930	98573
gi|54039548	1314900	1297600	1155100	506140	656880	622060
gi|7674048	655030	627750	513580	154090	197710	157520
gi|4154671	209270	239510	340960	296950	284270	278670
gi|4155603	338940	338160	314320	71633	60401	49733
gi|9789738	438120	422460	355640	340040	324450	352730
gi|4156020	240660	241310	187850	218960	213100	223340
gi|4155514	209500	194530	149720	34707	32693	60754
gi|8928165	163440	177490	128420	215950	223740	178240
gi|4155640	411720	362060	381830	123390	127560	132050
gi|4155250	121060	106060	108730	133180	170500	428370
gi|4155944	255550	259470	218890	124980	128060	158280
gi|4156092	497660	591930	473980	223370	247890	384640
gi|57013016	111570	140560	338460	386330	70841	353250
gi|8928478	247330	238520	241750	94058	74129	83390
gi|4155786	537540	568140	469030	326200	338290	347850
gi|8134509	1070800	1340000	847280	653510	607720	510900
gi|4154520	190290	181960	144110	167530	141080	140960
gi|4155607	125050	304890	110980	240750	248690	255620
gi|4154754	438840	394210	348430	317510	343530	338240
gi|4155248	238460	267910	211140	42017	79555	76135
gi|4154816	105240	125750	177720	229320	139170	149630
gi|4155643	678700	759160	577690	142370	165930	218370
gi|7388276	493840	496760	384000	85901	102710	93628
gi|4155357	733330	804000	685870	85007	110260	128930
gi|4156038	119900	72541	72132	56564	74821	77573
gi|6685394	791430	737860	607430	126200	117730	115870
gi|4156102	243280	232770	207890	284480	250090	267070
gi|4155153	230350	201200	174160	117960	80414	119870
gi|9910639	2467100	2642600	1800200	1303300	1275800	1242500
gi|6685830	114630	89981	83528	87169	106940	95525
gi|81555228	56320	89440	89637	55400	28036	34704
gi|4154677	168240	315540	113820	341580	401380	400820
gi|4155959	78460	80522	58057	140130	153490	115080
gi|4154927	146310	82073	125030	116480	190860	126230
gi|6919902	419410	400820	338800	18430	51390	51640
gi|4155200	115620	99800	102200	119890	142510	192020
gi|9789749	70683	59093	53919	206040	196040	204020
gi|7674310	862860	987050	809430	263230	267540	267500
gi|4154672	514570	457960	495760	148600	168260	155330
gi|9087191	196590	188650	172600	38197	54643	52920
gi|8134398	161840	123360	118930	137380	83406	53769
gi|4156050	169370	146690	242770	43418	32849	55207
gi|9789770	372990	390240	343030	391530	357460	345310
gi|6685831	194160	188100	164020	148430	121080	121670
gi|4155255	246630	216560	238030	188680	194900	186340
gi|6831638	1268600	1169900	948560	1045000	1012700	978470
gi|4156113	178240	213800	68179	82946	59193	91090
gi|4154638	704790	827800	629220	178700	172310	161770
gi|4155957	104080	72798	93748	171080	182060	94668
gi|4155660	302860	261540	226450	160300	143060	156300
gi|81625910	143650	142360	130420	135760	124030	126980
gi|4155980	1353500	1578200	1376300	180120	103270	84008
gi|4154662	145490	92716	123610	34062	57405	31245
gi|4154643	529930	596650	506530	658160	642600	602590
gi|4155972	2021300	2255200	1959500	1005200	1041300	977320
gi|4155545	485520	477490	436120	75633	70254	62899
gi|4154822	978590	953800	845610	866730	862710	922950
gi|8469113	49247	46521	56535	30492	20486	48752
gi|4154539	96260	181580	162010	49536	60428	90352
gi|54037480	361060	390160	311090	329220	340840	346880
gi|7531219	208800	149780	136600	85453	75238	95021
gi|4155010	621050	691020	544810	766790	762270	823980
gi|4154954	113440	165420	120150	95260	138140	246320
gi|7993927	2139500	1146500	898650	313990	310780	284350
gi|7531091	213730	187270	210610	91414	83067	91784
gi|4155613	252610	219950	1970200	63054	55105	599170
gi|7387552	749230	803840	643230	651420	596510	657060
gi|8928361	728100	714910	587970	141930	167310	172140
gi|7388289	178500	326240	242000	169800	184580	284140
gi|4155796	132910	187400	85753	131680	122780	255130
gi|7674180	1016600	1027600	838970	201450	124700	177720
gi|4154935	411760	423960	309720	538730	549030	574480
gi|4154917	210830	232800	211900	311520	326830	371810
gi|8134435	378150	149260	116170	191680	199910	202660
gi|4155330	124350	146830	93279	73181	89185	92893
gi|7994695	165070	101970	111180	45085	65953	44924
gi|4155689	587880	364880	361660	425870	411790	450480
gi|4155167	854080	892640	765450	197530	188260	134550
gi|4155459	176740	190410	122310	127070	124050	129290
gi|4154634	359850	223970	359950	273180	101860	207270
gi|7674264	508540	710330	639380	522120	553070	430160
gi|4155557	538770	583610	485360	297900	279940	300090
gi|7387930	171020	152360	206590	197060	148750	317950
gi|4155895	161270	210690	168500	105480	220300	125770
gi|4154615	132490	301780	92100	145160	132490	381670
gi|54037216	705890	724040	582900	1015900	1029900	988290
gi|7674193	1033600	1112000	896520	344610	261320	314940
gi|7388139	1466600	727360	599570	128990	210360	141230
gi|4154548	218390	161170	180530	222310	215990	223900
gi|4155991	115220	89172	184010	49694	55810	100000
gi|7674309	530570	518310	528530	799510	819530	847350
gi|7388226	1926800	1932700	1823200	208870	160440	315950
gi|4155006	439030	390480	405020	272500	193580	237700
gi|54039726	934670	955910	807480	881700	868150	876910
gi|4154597	383710	396250	422650	157690	261870	163370
gi|4154928	131510	119780	111440	106380	61251	32441
gi|4154663	346440	345170	278480	48301	56164	49900
gi|4155019	206490	212500	183440	126950	118220	168180
gi|6685217	66365	64929	63068	46922	55561	58117
gi|4156036	235660	177800	175760	191460	196540	190860
gi|81555114	367440	347630	281490	253480	264560	265350
gi|9789775	561320	588770	488750	146020	159650	151350
gi|4155107	89638	67510	72717	85755	75443	53247
gi|7387626	195620	194970	173550	183970	161200	213250
gi|4154579	144060	185310	194380	71419	123340	63525
gi|4155615	240820	93551	268040	192110	187360	245360
gi|4154938	189220	243830	200460	139350	106140	105770
gi|4155955	211970	234450	218580	201690	200400	185410
gi|4155027	465260	390590	382640	72230	89756	87058
gi|9789750	470040	432140	444610	181130	187080	166760
gi|4155565	320990	285670	239930	118290	86713	110290
gi|4154593	371550	337330	303370	304260	317760	358190
gi|6685779	46025	16959	171330	96568	119430	19493
gi|81555602	470230	181360	77125	39970	59965	70508
gi|4155016	153870	108820	164440	285870	338780	254390
gi|4154629	259890	265210	315570	80489	83480	68629
gi|7388209	600010	612670	579160	235240	176180	236070
gi|4155962	109930	80021	104460	150920	138950	183300
gi|81625904	329290	685370	619850	237730	233080	234580
gi|4155515	173260	106060	89124	162590	134660	57068
gi|4154881	46240	57714	39392	65367	45648	189610
gi|4155134	147640	147100	89837	168930	168390	154280
gi|4155076	75429	93870	89282	102780	114820	27297
gi|4154687	1223600	1194800	958110	187950	119750	149940
gi|4154786	176060	196750	187930	74857	91472	78430
gi|4154960	1978500	1855300	1592000	299660	308210	282270
gi|7674311	1746900	1800200	1528100	458140	497680	516080
gi|4154784	144020	114540	99112	59223	86763	66329
gi|4154874	199830	224290	204640	90569	112540	127570
gi|4155207	78864	58078	44209	122970	169270	115720
gi|7388058	148090	153970	153690	227400	248490	235300
gi|4155748	131860	202820	132190	51749	66606	97255
gi|4154920	569890	705550	496300	519470	453440	493140
gi|4155983	96778	86072	90359	56168	55518	66943
gi|4154794	74497	138480	97605	126550	137630	154830
gi|4154836	128050	158370	194210	45463	129120	88499
gi|45476993	683870	629340	572620	81641	201200	392540
gi|4154546	203520	230570	147390	72132	57962	68583
gi|4155014	149210	153680	148710	58373	76260	82382
gi|4155581	474400	493320	428260	205620	132680	611360
gi|4155605	1714300	1626400	1388700	72375	78742	121320
gi|4155875	78114	62567	196570	97428	100100	132370
gi|4156048	289470	268780	255960	129800	118170	127900
gi|4154613	313170	740710	305200	173700	184970	180710
gi|4155230	215820	119130	66612	104620	394860	94917
gi|6685996	411160	402900	332720	79164	81515	63345
gi|7531242	96653	82414	89046	35154	57012	70176
gi|7674199	276340	222490	348920	53639	76013	56247
gi|6685452	212070	245000	216600	99146	61464	76239
gi|4154514	401750	437930	364100	226530	229580	237100
gi|9910635	232980	246970	229680	152360	198400	191100
gi|4154812	117660	118240	92308	62673	116170	80355
gi|8134316	2774500	3060300	2267600	214150	274030	148640
gi|4155126	259410	243470	202480	124320	124070	111170
gi|4155790	146430	100850	102750	248530	101270	228520
gi|8134520	352290	370710	308150	100080	84596	75429
gi|7387798	462730	356910	296270	221090	215850	201700
gi|54037819	664620	778720	920580	565260	564470	590460
gi|4156042	174500	191460	166760	212090	202380	179260
gi|4155810	55743	77142	104930	127730	112740	207190
gi|4155344	166740	177770	128740	188310	153330	128890
gi|60416207	879750	838400	654250	45682	35257	78866
gi|54039870	1046000	1006800	739020	212990	312650	216130
gi|6648012	173360	248370	312450	203040	206340	207950
gi|6685230	135050	82031	105530	81913	85564	97006
gi|4155756	169470	263000	131960	114410	121250	141490
gi|4154837	310750	331800	342240	258280	242750	202380
gi|9973201	155240	163880	157570	166070	142600	42454
gi|4155184	1202500	1134700	947240	130720	117800	129630
gi|6685667	149660	174320	145180	44767	97528	66235
gi|4156101	113260	110170	104100	104210	58558	76542
gi|4156104	52588	56874	104110	115220	148610	56612
gi|4154847	248770	254450	212900	77680	90176	79125
gi|4154817	1020900	891160	654010	542210	438780	430920
gi|4155592	502210	432900	403430	106750	89838	112220
gi|4154541	9255.6	5659.2	5012.3	62066	1709.7	6331.3
gi|4155081	87515	81930	84155	60992	34630	74471
gi|4155008	124510	92228	97473	146800	103090	152530
gi|4154860	185730	197690	186960	104520	136560	145550
gi|54039085	660130	667950	594550	457610	659030	464030
gi|4154681	470930	151410	432720	152140	99962	113840
gi|4155556	284830	376530	318980	61055	53453	57558
gi|4155463	37789	44504	57545	59460	79980	44282
gi|6685960	111200	78618	120500	101800	100440	118300
gi|4155041	82575	74627	92186	79422	106780	91307
gi|4154924	124440	145310	129780	84385	149070	91356
gi|4155068	371360	337640	291460	398140	352080	401060
gi|6685432	445110	224020	737760	274780	50890	407490
gi|4155198	286690	286340	300780	283910	250490	238070
gi|9789720	272900	380210	350970	227660	199540	213670
gi|609412503	262030	74896	138920	168620	138800	132030
gi|4155094	330420	347700	253710	294710	320520	334900
gi|4155774	272460	271310	200280	178550	169980	157570
gi|8928319	354120	346340	329120	187740	196080	216830
gi|4154941	190510	127490	88630	266390	221910	53828
gi|8928056	494250	548680	426680	159640	169120	145500
gi|4155861	49414	41489	38478	80873	71067	57282
gi|4155671	161740	140800	411240	21264	25388	72706
gi|4155187	263810	326720	300920	112050	128310	129920
gi|4155146	110480	115370	125890	103700	96648	70020
gi|8134750	312330	303130	290540	127490	49484	97033
gi|4155614	35425	60378	78932	35223	46163	41181
gi|4154793	85554	79686	73814	66255	52749	52079
gi|4155383	146690	81520	51239	646960	54013	35301
gi|4155362	1855000	2293200	152570	2566200	2474000	2539200
gi|4154748	146370	157850	174800	60801	22856	56439
gi|4156116	337360	417800	332170	300920	210060	226720
gi|4154774	167970	82959	76711	144210	69920	50496
gi|7674257	685260	832800	621230	686820	739080	740020
gi|4155927	336060	352920	268780	55031	29551	17549
gi|4155970	113240	120470	138660	114890	96431	109060
gi|81555155	965780	758490	748680	288760	208970	285480
gi|4155625	790440	697060	563970	473190	550780	491170
gi|7387753	81719	120350	65621	80596	50969	138560
gi|4154736	97559	80376	57420	26859	43167	60407
gi|4155682	652810	692340	480240	665260	652160	726000
gi|81555267	1117700	928130	798740	294680	164940	297260
gi|4154636	626830	607290	630750	62897	62148	77885
gi|4155340	69183	61292	20561	36908	30258	24095
gi|4155907	162140	141560	110040	168730	162480	164320
gi|4155985	580130	542490	489080	76280	112960	181600
gi|81555093	526240	628390	504390	270510	122050	222900
gi|4155165	109650	84022	101190	181290	171820	110580
gi|4154972	155240	212760	158680	214670	197690	239170
gi|4154781	205500	127380	87434	101970	118230	101900
gi|4155040	132790	62567	91206	99822	40648	41607
gi|4154605	473100	476570	395920	186530	164380	210380
gi|4155108	459720	471470	624400	228730	241250	218680
gi|8134397	230330	209770	250890	126300	121840	120440
gi|7388361	234840	231530	202630	96516	108120	116340
gi|4154637	88602	306450	312540	544100	195440	252510
gi|4154885	54912	49553	56344	158230	179620	288130
gi|4155465	149440	162900	149530	146130	127090	127960
gi|4155681	339180	332030	265200	244970	162520	131590
gi|4155421	181280	176880	155390	88214	56851	217600
gi|7674191	679790	909960	612160	685350	800570	794860
gi|4155705	251610	190590	228560	651290	615270	637770
gi|4154645	393800	131820	87908	195440	306920	219520
gi|4155475	48757	52390	61105	68787	45947	57494
gi|4154896	211450	210370	142940	57995	64508	54492
gi|4155829	272900	381720	145940	355070	326740	351730
gi|54039317	937690	1004900	796840	183670	405510	681690
gi|4155083	324210	426160	221330	161580	142860	121650
gi|4154966	300230	303670	267000	57319	88486	120590
gi|4155588	76543	118040	74996	43435	41969	54402
gi|4155409	67597	122440	76343	212890	117390	94883
gi|4155125	127060	81972	100590	36453	174120	39750
gi|4154782	94862	95674	85582	106570	111880	98226
gi|7388502	100250	139600	133640	29918	26399	29260
gi|4155554	124600	101230	91519	230770	94369	113170
gi|4155119	132460	147990	115960	50649	37595	28109
gi|4154870	180930	153420	174850	47839	29226	44890
gi|4154903	173160	92205	96569	35777	42104	118620
gi|4154995	79743	88513	85568	68757	62057	70557
gi|4155609	44412	52827	57681	94782	82123	62726
gi|4155878	139460	124700	98973	50522	49389	108980
gi|4156019	179860	147260	104810	245740	265630	372240
gi|4154590	141040	448240	459540	163750	138870	105460
gi|7387521	101430	96497	96188	136710	54553	103040
gi|4154600	56131	53351	45424	156120	139670	140710
gi|4155586	159820	151110	219140	96263	102380	112800
gi|4155468	77297	113370	78707	84428	69055	78408
gi|4156076	300690	334120	270730	320050	333250	336300
gi|4155966	322810	263080	80086	155770	63541	139720
gi|81555414	94927	148130	103950	112270	25565	95637
gi|81625887	21172	288420	360550	122380	133830	150020
gi|4155935	74111	76128	96998	43454	40590	46463
gi|4155932	59103	286320	227940	26472	75947	113730
gi|4155770	141810	214500	167540	83256	171330	179660
gi|7227944	104240	96912	108050	75774	40129	39797
gi|4155894	190780	207010	166920	46890	69034	358600
gi|4155969	91653	172000	107690	58577	56436	63522
gi|7387821	43235	52130	52600	17919	5120.9	19099
gi|4155901	75203	70218	55416	12233	24917	27627
gi|4155446	91170	51509	83018	49224	63070	86120
gi|4154602	270930	136110	109830	68130	54238	54439
gi|4155504	235030	298120	152330	89860	83084	60215
gi|6831624	407290	398540	349420	42103	63688	61019
gi|54039407	809520	806170	708060	503760	449000	494580
gi|4154716	567100	512430	542120	239770	270930	225960
gi|8928281	48075	51152	40050	22695	44996	78083
gi|4155436	118110	152780	44526	97015	86977	111320
gi|7674216	507630	511380	462680	446870	438070	442080
gi|4155234	267540	100130	100420	59627	55945	64740
gi|4155312	28881	38714	46358	46922	58321	62957
gi|4155670	174140	168050	157470	27171	51284	45393
gi|4155030	157470	124370	430790	408280	392610	413580
gi|4155331	103180	102890	74133	169720	187780	155440
gi|60392430	134320	134450	118670	84288	75248	83700
gi|7674192	156080	106350	100150	38592	42104	45584
gi|7674218	843160	813110	686420	395570	393690	425570
gi|4155644	109370	71269	87757	89987	89045	59489
gi|4154730	34281	26858	43180	39735	35177	40098
gi|4155192	150990	134950	122430	52359	32803	18542
gi|8928450	30200	60702	50539	21579	8833.8	31441
gi|4155335	94387	96568	94024	34770	32644	76452
gi|4154996	103000	95560	87028	76076	71587	94516
gi|4155956	76293	92864	81565	44451	54878	41959
gi|54039541	391590	255310	326660	131170	162930	153030
gi|4156006	45710	14899	65273	66046	32946	61607
gi|4154627	37967	27391	29015	33495	23032	32777
gi|4154802	28615	37898	61802	66061	30512	179680
gi|4155343	130830	67505	125740	118050	157030	56376
gi|7674254	407610	350060	393980	267600	262670	191770
gi|605604501	102250	118630	107960	51698	23931	39399
gi|4154674	60387	79321	73078	87906	49579	59606
gi|7388027	20829	16760	16626	14194	20551	17993
gi|4155305	72872	94543	87966	140570	119070	119420
gi|8134817	145370	118520	129260	29036	25695	42987
gi|7674400	118100	31896	29776	28876	47705	24112
gi|9789719	13472	18596	14945	32437	41933	29585
gi|4155733	64063	51933	95224	57399	67006	55131
gi|7674337	92682	117710	87206	78525	107930	27668
gi|4155342	214420	279990	207600	137780	143230	52632
gi|4155325	104540	106410	95524	104490	89642	66190
gi|8134402	40087	35928	48861	40077	22758	45091
gi|4155788	162110	174120	163700	133750	138240	139030
gi|7387845	350780	359610	343510	66991	124870	77254
gi|6686376	1628500	1467500	1255800	812620	796310	837380
gi|4154801	163060	85389	80764	89320	109810	138080
gi|4154625	56107	62350	53690	36626	52743	59852
gi|81555314	64738	84700	50313	45587	89935	37939
gi|4155181	15175	52552	39821	153660	28838	115720
gi|4155025	874400	860930	715840	158890	171890	138520
gi|4155800	28068	21916	17302	27404	27965	52820
gi|7673961	103910	139710	118300	55787	53069	52391
gi|6647498	82325	83230	56245	12880	29942	29239
gi|4154632	71811	40654	79461	12399	21573	12538
gi|4155567	70441	49640	51732	50048	65935	58767
gi|4155488	28896	26292	30605	15523	26724	19039
gi|54039172	138940	116660	136860	149250	136200	141120
gi|8134585	46389	36522	27582	21089	19184	6398
gi|6685622	206140	243680	136260	57026	78951	84110
gi|4155205	136030	121140	127340	116890	114140	123610
gi|4155951	157950	119570	109210	107620	34973	144940
gi|4155222	43498	21538	21223	52453	15384	47824
gi|60393888	444570	572920	456640	385190	380270	406160
gi|4155896	80455	76571	65321	65831	61660	57081
gi|4154977	77819	83843	66584	18039	16623	82758
gi|7388359	106360	113930	109030	40329	40959	41163
gi|9910903	92628	91472	100880	50731	46126	76134
gi|4156005	122180	173940	130750	79637	100150	110560
gi|4154540	61226	34833	100490	261150	268630	60794
gi|4155004	163280	168480	123540	48240	15247	29006
gi|4155696	21668	91592	42979	121690	132100	59971
gi|4154757	210030	213960	180940	537150	508840	500330
gi|4155871	377270	443220	327870	400230	408450	447340
gi|9789743	75975	63753	65551	62228	78046	85788
gi|8928082	78957	214710	92141	68429	86009	109730
gi|54039134	458290	405840	263540	210980	115810	145990
gi|4155286	8263.2	11550	20005	11431	16943	13574
gi|4155183	14052	26302	28284	20042	7908.6	10306
gi|7531094	80143	89485	76890	105230	85458	102770
gi|4155301	130850	78467	76896	114750	44595	102460
gi|4155438	33705	26641	57107	58267	30739	55152
gi|4154835	61634	27243	8668.8	32541	49308	25905
gi|4154551	68620	35455	64666	19040	22431	25936
gi|4155103	60077	58196	65771	105890	135400	89529
gi|4155589	66117	26674	50525	44928	52915	48625
gi|4154791	194650	211820	180120	92284	80905	73607
gi|4155921	113520	93542	10560	23089	29198	20882
gi|6648010	253560	246360	189980	40900	27992	20583
gi|9789721	252210	209930	193710	22979	28745	13754
gi|4155967	32100	53377	46728	27287	33968	30959
gi|4155877	51489	34860	42627	23422	35278	16196
gi|4155604	59263	51221	36324	66056	57841	60587
gi|4155218	40401	49497	27374	13697	30625	21044
gi|4154862	44094	21789	29776	26522	39175	33277
gi|7388015	81608	59073	64208	117510	47266	22147
gi|7674219	132710	133920	113730	128830	171830	166620
gi|4155642	64963	55691	45091	30055	30531	30903
gi|9087190	95113	91106	64130	38347	18327	45736
gi|4155751	196060	200960	156660	93306	72222	83014
gi|4155537	79696	84601	77137	23544	12341	30130
gi|4155476	23071	92953	11280	26154	18967	11744
gi|4154582	85441	113230	81076	119860	102810	109380
gi|4155568	66321	83849	59446	79188	40430	64258
gi|4155012	56736	52503	42955	14360	20642	12212
gi|4155201	74687	28219	65314	21652	32208	9355.6
gi|4155775	288640	12969	18506	11021	24088	118920
gi|4155422	51914	49225	13421	228920	12427	183580
gi|4155391	43527	48115	38680	35205	33267	48593
gi|7674141	49881	17494	53779	18405	45309	8316.6
gi|4155460	40527	49267	15007	12955	21763	17667
gi|4154846	99577	123430	78271	134440	158440	170190
gi|4155882	88895	38632	28583	61376	20411	35388
gi|54039412	215800	176020	209860	251260	254550	289390
gi|8134632	41992	47642	46426	31628	15537	27484
gi|4154647	154740	136430	96943	317760	129730	81877
gi|4155442	68612	46659	66029	18822	5458.6	27055
gi|7674217	259850	240360	215950	114240	104270	76509
gi|4154848	223520	251820	210120	52140	60650	75703
gi|54037073	118050	142310	120430	122130	87175	156220
gi|4154805	24996	32342	43688	9085.1	16028	13127
gi|9297062	61002	63064	14592	56234	40613	52153
gi|4156094	88243	96736	92664	154640	182860	143290
gi|4155998	54324	32368	50107	51759	51214	47057
gi|4155140	365210	45384	266040	36284	54437	57279
gi|4155156	28600	33993	23724	62832	79921	69670
gi|4155280	43673	19421	88600	19045	48285	17391
gi|4155292	24658	22402	29443	46313	104260	96973
gi|8928121	113900	116870	106210	78478	62090	59253
gi|4154648	77548	128350	81481	178410	96796	113450
gi|4155511	54422	35233	28420	52826	47990	59398
gi|54039557	480780	442460	416100	339130	335320	325100
gi|4155028	35252	71835	76578	272890	21652	25330
gi|6685664	64075	80431	79607	58362	74165	17646
gi|4155050	111920	132000	147740	67507	57589	39554
gi|4154787	67928	133890	70191	65508	73845	96219
gi|81555083	63587	134910	65235	39359	18375	44551
gi|4155251	109180	96772	163700	62050	35621	53655
gi|8134789	38940	44278	55376	87710	90163	84381
gi|7531198	44347	51570	46696	7891.2	11848	6292.3
gi|562814892	48500	45086	40035	17661	41769	52706
gi|4155079	132010	121100	62348	70870	61923	110700
gi|81625872	117050	129700	141550	69565	8250.7	20622
gi|6647858	43221	63052	31863	24304	13917	18898
gi|4155583	75281	88365	67766	72394	68471	55908
gi|4155874	95539	68225	66155	43885	15139	52779
gi|6831645	62212	59959	42996	18182	20356	20733
gi|4154524	65685	63887	47186	42967	36500	34008
gi|8469205	57724	49171	46814	29089	88955	61684
gi|4154854	80395	70712	59997	14072	37377	16765
gi|4155239	484760	143730	64467	154680	167720	159500
gi|4155968	64668	45446	56828	39542	42582	46650
gi|7388124	421570	408540	351040	501180	489470	479370
gi|7388358	18886	18075	18669	25298	26954	17597
gi|6707717	230320	140860	175580	83187	53475	78738
gi|4156054	42316	56948	72666	65093	77367	44619
gi|228312327	118760	18514	172400	17403	16742	21989
gi|4154827	228380	246770	216240	6085.4	27394	17023
gi|4155346	20010	36516	12722	83165	88089	85559
gi|4154798	59258	61874	66033	26638	29639	40961
gi|284055601	217050	207200	203450	115040	29308	119510
gi|4156079	19486	23254	13169	21184	19704	46526
gi|4155213	237120	220720	180720	154010	164500	128930
gi|4155345	116920	163700	156410	70902	38156	90160
gi|7387981	111340	92021	81094	32832	22557	41134
gi|4155618	107600	152970	55623	76958	22633	19303
gi|4155066	387880	342730	295950	190080	207270	190380
gi|7388164	65914	61304	71003	32019	39597	26674
gi|4156062	3317.7	42668	53766	48775	10880	14433
gi|4155290	178650	168610	126330	53415	46251	60360
gi|4154665	30833	20312	35083	7389.4	5078.2	10701
gi|4155430	25551	42626	27080	4329.5	6357.4	1891
gi|7387931	46255	19129	79023	15421	22798	57020
gi|4155474	37908	35935	39029	29448	42882	54671
gi|4154997	150680	150250	147960	2718.1	16609	6752.4
gi|4154922	33304	180910	171910	40696	21020	52111
gi|4156091	143210	166910	139850	25957	78205	97164
gi|4155885	5730.7	1719	30663	36089	1239.8	4674.6
gi|4155600	61131	82759	59274	38929	32642	40772
gi|8928475	57097	36501	23365	30625	15953	2667.4
gi|562814888	29595	24904	29035	92780	87364	29760
gi|4155320	62626	63240	46343	13916	119390	26637
gi|54040349	222460	188420	169920	111320	113780	106600
gi|4154755	52109	21618	64444	15977	72054	58309
gi|4155732	11291	39100	92401	24050	17321	28692
gi|4156022	16183	21505	49549	31462	5005.9	31107
gi|8134530	33547	51638	26874	66503	90938	66887
gi|4155669	60338	53671	41698	8927.4	15211	11432
gi|4155569	176530	173470	145850	6191.4	9491.8	13404
gi|6647760	53478	41991	52407	15199	23251	46914
gi|9910669	220630	211050	165770	17693	4191.7	11418
gi|4154606	25599	22320	13923	10038	13936	8005
gi|4154536	47643	42380	36909	30937	18508	22107
gi|4155743	6533.4	9054	7996.7	13355	10860	23234
gi|4155065	42238	36040	34121	28527	25887	24469
gi|4155007	7357.9	75426	59384	83303	96544	38407
gi|4155160	19381	40371	38569	14135	18809	16091
gi|4155654	37467	44807	41039	18126	13097	16376
gi|81625861	77019	75670	66394	189330	19261	30094
gi|54037364	104150	129610	112950	40931	35076	30769
gi|4154550	13573	2267	7672.4	1177.4	931.65	1623.9
gi|7388501	50875	47515	33961	54833	50611	54519
gi|4155519	18670	33199	37884	20735	15756	26907
gi|4155229	53598	69906	86872	11262	13346	16720
gi|7387858	53379	49511	82454	33371	10274	10398
gi|4155992	83894	33803	28279	12624	12345	15338
gi|7674428	24948	41306	22670	4652.7	5943.9	4639
gi|4156107	28591	22821	23937	46801	38400	42600
gi|4154921	79436	50968	54353	101710	101680	121010
gi|54040148	132100	137180	45420	115650	159620	126760
gi|4155458	38008	21809	34612	89148	105650	90981
gi|81555015	16935	7197.7	4763.5	32148	29663	12885
gi|4155282	25511	40785	15086	12532	18878	10202
gi|4154795	61269	171950	69200	78757	72492	179830
gi|4155061	51584	60152	53510	34280	17612	18061
gi|4155543	44293	40531	32576	7607.7	5195.3	5484
gi|4155747	166560	18354	32121	61928	11745	67926
gi|4155490	261230	215790	141880	136240	136150	18617
gi|4155128	18842	19188	16640	9482	17958	22899
gi|4155904	127990	123770	109430	11699	8485.7	29200
gi|6919918	34602	33855	41984	24190	29483	25328
gi|4155984	11847	40751	18880	47353	11055	9769.3
gi|4154974	22375	4471.3	16762	24188	3278.9	10165
gi|4155623	94033	122020	83235	44081	19094	20726
gi|4156093	155430	152310	131920	39880	37619	34326
gi|4155973	61978	10719	40662	38076	36488	88262
gi|4155095	69839	45684	41281	12311	75485	13184
gi|4155150	34546	33475	50821	29308	32303	33011
gi|4154777	47834	56437	72813	54401	84830	63788
gi|4154642	30850	23944	27059	7599.5	11163	6975.1
gi|4155881	3422.8	11834	7710.6	17775	33273	25645
gi|81859457	5659.6	6785.1	2642.5	5069	5564.5	9355.8
gi|4155180	314050	42578	24856	270800	264200	279880
gi|4156063	30483	21153	29974	5877.6	8152.3	3484.1
gi|4155473	25449	34200	18005	8215.9	11425	4919.6
gi|9087141	17629	127280	94955	59394	54934	89845
gi|4154983	106250	68736	81137	29478	35485	51688
gi|4154709	9301.9	20044	1713.7	38848	38233	38306
gi|4154819	29004	24561	81478	63887	62053	40860
gi|7388503	50525	46603	45666	16510	24066	17881
gi|4155958	31360	16085	3087.8	2320.4	10462	3663.2
gi|4155039	61688	53641	43834	16162	28057	23155
gi|7674181	14231	3961.1	12330	16772	26990	4431.4
gi|6685330	91312	85500	60773	18528	23401	23943
gi|8134805	21001	10659	7809.5	13454	13565	53329
gi|4154901	3053.4	4075.2	2813.1	7315.7	1828.2	11613
gi|6647976	47728	49927	39717	13830	12985	1280.6
gi|4155244	21262	49891	17693	48875	54533	54425
gi|4155219	62813	68099	90147	83151	86535	72946
gi|4155598	45157	47242	32617	12425	9254.2	6057.4
gi|8134767	6927.6	7033.5	5441.9	8557.2	9374.3	10574
gi|4155455	28538	60825	65241	19789	8404.7	6185.8
gi|4155573	7938.7	4175.8	2090.3	10710	9538.1	7708.3
gi|4155548	23216	31761	19502	15767	25193	30690
gi|4155451	17808	7820.4	30821	19483	12058	15193
gi|4155692	6111.3	11968	4249.3	4197.5	5329.7	1680.3
gi|4155884	27862	11861	2462.8	6711.2	3884.6	6505.6
gi|4155142	100330	101970	83384	96595	84464	92722
gi|4154738	15397	9723.2	1916.2	4852.1	1375.1	3857.6
gi|4155075	21961	13724	17157	5612.7	2923.8	6041.2
gi|4156047	40195	11621	20165	40139	12599	15078
gi|4155059	18131	47433	3779.9	57544	31487	46006
gi|4154957	51568	66257	42880	24955	60983	55328
gi|4154898	22826	19280	26418	38841	8820.9	39430
gi|6685958	67547	72947	33517	6368.3	11640	10019
gi|4154692	9877	26835	18863	17685	6481.2	11534
gi|4156039	137860	153290	120900	7896.2	17746	9362
gi|4155735	50343	44876	39667	34191	37910	33485
gi|4155405	6084.5	10666	15494	19169	24721	7585.1
gi|4155988	17140	2939.6	12559	40996	38062	38893
gi|4155433	103410	94519	95370	54220	54756	48854
gi|4155806	14641	17488	11914	11024	4350.1	10435
gi|4154529	135190	130470	130140	86814	87694	93871
gi|4154646	1541.1	2963.6	6524	13321	9487.9	3909.2
gi|7388140	62432	68250	71691	28620	38930	34832
gi|4154611	4865.5	4095.8	7862.1	4350.4	18137	24371
gi|4154698	50455	48565	47247	21879	34887	25596
gi|50401715	12622	8314.9	12068	10129	2982.7	7111
gi|4154785	36394	21713	31597	21444	166830	68882
gi|4155228	14023	17286	14879	493.64	940.67	383.36
gi|4154618	66859	87909	74116	119120	54578	57429
gi|7674399	68895	62765	47213	6177.9	17947	22838
gi|4155189	61931	83518	89680	4165	12463	13975
gi|4155594	26995	24033	19992	3643.9	3055.2	4001.7
gi|4155634	16801	154240	33061	33176	20371	11711
gi|4154776	8363.8	13023	10046	14232	11552	11541
gi|4154925	131250	80147	73022	41988	31384	36459
gi|8928280	20506	20093	23023	14034	19857	22544
gi|4155582	183760	133340	161230	37377	45841	40207
gi|4154906	7390.1	9400.6	2035.8	1780.1	6744.3	796.28
gi|4155031	12939	18178	8838.6	3477.1	3024.3	16200
gi|4154828	103310	67299	67137	50638	50187	46875
gi|4154908	29553	43793	37916	12990	22204	7000.2
gi|4155759	40073	48936	46107	23852	33701	33753
gi|8928241	12864	19746	34665	21550	8897.7	21195
gi|4155202	46149	81769	77652	22057	16722	18160
gi|4155647	21227	9823.8	17518	8917.6	28501	14614
gi|4154535	24129	57632	22277	19804	23606	138910
gi|7388186	14370	1879.9	6174.7	21961	21337	5536
gi|4155376	39205	33628	34756	14916	6463.4	3691.7
gi|4155166	21078	23727	19822	9940.1	21048	15667
gi|4154729	19357	15463	18531	6180.6	8673.5	5604.8
gi|4155684	7931.6	3190	2524.6	8117.2	4165.3	3884.7
gi|4155453	5216.2	21654	3436.7	6690	10520	12397
gi|4154991	55166	57579	48973	5211.8	994.91	1083
gi|4155950	22653	275140	214450	69494	63817	64606
gi|4155746	67035	8217.3	1147.4	100750	8961.5	2687
gi|4154679	17233	21700	14221	10251	31806	26987
gi|4154718	37286	38158	15885	38865	18047	3227
gi|4156077	19302	17245	17188	8193.6	2267.2	781.12
gi|7674294	11493	11895	9244.8	15878	13883	8447.6
gi|562814883	21516	24355	9275.4	1427.2	2554.3	11284
gi|4154907	19593	15134	19496	11770	12215	21863
gi|4155246	47887	57188	40558	25314	25585	30347
gi|4155385	31075	36943	26436	45409	5507.2	25031
gi|4154751	24129	5572.5	4933.5	15364	3284.4	19329
gi|4155284	69773	63836	52056	8887.5	26722	52670
gi|9789742	2381.5	2792.1	10432	31802	25178	13841
gi|4154873	34293	41063	29939	30117	41993	17179
gi|4155118	44914	35797	30213	38449	1327.4	2751.7
gi|4156080	39215	35123	25607	21861	45282	12343
gi|4155157	22063	77082	19129	5681.8	16536	2878.6
gi|4155060	2180.8	1708.3	1748.4	6238	8375.1	7394.4
gi|4154684	31184	38231	34277	9486.6	19468	15276
gi|4154585	17046	40835	27199	10876	32064	15989
gi|4155663	20921	5021.5	3506.4	383.55	380.7	436.65
gi|4155742	6083.6	9586.1	6747.8	22578	21573	4103.6
gi|4154904	27909	4880	192720	57778	40408	54084
gi|4155661	3241.2	23664	15263	21088	1473.8	20744
gi|4154914	38838	2630.5	55024	9601.5	10125	12905
gi|4155135	454.04	1746.4	825.57	501.82	862.32	424.26
gi|52782850	15983	26390	19843	6361.8	21526	7552.7
gi|4155223	1737.7	9312.8	2764.9	1904.7	5932	1796.7
gi|4156053	661.27	8014.6	239.55	684.96	2246.8	4432.8
gi|7674256	4098.2	3647.7	8237.4	38082	5714.5	18345
gi|4155113	5379.4	5249.2	2919.9	11081	11012	10795
gi|4155711	28755	11509	15491	1243.4	9221.9	29911
gi|7531157	2881.5	1746.7	319.99	8888.6	24404	21251
gi|4155221	25329	23839	21080	934.43	170.03	1140.9
gi|6685994	4971.3	3112.8	25136	3166.9	1616	638.4
gi|9910672	19521	3905.1	17102	15409	581.24	16294
gi|4154682	27290	38170	31218	33926	8895.6	31114
gi|4154510	256990	256620	242960	60511	68987	48651
gi|4154853	61005	61229	61026	29013	31788	30285
gi|4156115	12920	1184.9	21179	12024	23144	8910.6
gi|4155051	601.39	6783.6	649.82	5468.3	6000.6	1263.2
gi|76364189	374.03	11560	2043	4770.9	3245.5	977.33
gi|4155531	2920.3	1517.1	2180.9	7464.6	8671.6	692.18
gi|4154811	424.16	4840.9	5359.4	191.31	1892.3	1088.2
gi|9910670	30926	29735	39137	1396.6	495.25	2807.6
gi|45593804	84053	46068	36790	347570	262050	86222
gi|4156031	1993.6	1975.1	14894	5360.4	5601.1	4818.1
gi|8928203	2276.4	8073.4	43853	6476.7	9843.3	5131
gi|4154584	1531.5	12687	1605.2	1223.1	13429	2304.4
gi|4155352	13252	6144.7	2967.6	13367	27934	3843
gi|9789774	345.94	467.54	262.14	148.53	201.85	1098.6
gi|4154963	4350.8	2643.2	15023	24268	21303	25906
gi|4155464	3440.1	9261.1	10063	9679.7	1941.2	9986.4
gi|4155456	2915.3	473.3	8551.7	924.49	8490.6	6978.8
gi|4155412	11088	5841.9	7469.3	6991.9	5311.7	4763.2
gi|4154705	23689	22165	20820	1079.8	1385.4	4351.9
gi|9789771	33779	32392	27404	15297	16044	3282.2
gi|4155283	379.44	7029.5	581.93	1188.5	612.3	1446.2
gi|7388165	24734	1389.5	20361	698.32	8027.1	6748.6
gi|4154962	13372	12745	9408.6	2078.8	5176.4	411.78
gi|7388318	155800	140740	140420	19828	53403	9097.2
gi|4155772	2815.2	2195.2	2051.6	3173.9	9106.5	3277.5
gi|4155087	20984	7439.5	2691.3	9517.3	2771.5	1185.2
gi|4155749	4378.8	1620	42444	9714.8	2785.7	2341.6
gi|4155798	1977.2	2251.4	4434.8	213.49	950.83	973.82
gi|4155212	12908	24212	9181.5	10276	8303	15374
gi|4154660	31727	16523	21232	1924.4	966.57	769.29
gi|4156060	3105	84350	6397.8	1987.6	97087	4273.3
gi|4155467	12151	10522	12239	12185	5789.1	9558.2
gi|4155203	2083.4	555.23	2392.4	153.56	2294	239.37
gi|4154640	3814.4	3714.8	15761	502.04	11397	12827
gi|6685855	33122	39845	33682	7217.8	8943	12122
gi|4155808	5009.1	6614.9	1509.7	37952	42126	54.458
gi|4155960	6635.8	2304.4	1788.7	5237.2	2859.9	1950.4
gi|4156099	808.2	3450.6	199.2	1405.8	1548.7	519.54
gi|4155314	5223.6	4449	13729	518.07	1547.2	1370.8
gi|9789739	4510.6	7311.4	4081.2	13766	11666	16307
RRRRRgi|4155881	13148	8343.8	9935.3	3984.8	12608	3599.2
gi|41692294	25414	31558	21637	11293	3564.4	5436.9
gi|4155365	503.63	530.7	784.32	316.13	767.12	296.8
gi|4155313	1306	25921	3322.3	47959	36675	49198
gi|8134777	14050	19692	22323	11983	2822.2	637.34
gi|7674255	1750.2	879.27	614.69	1758	1172.1	121.13
gi|8928164	11255	19335	16253	509.44	399.41	3770.4
gi|54039182	150.73	21144	301.46	12988	8279.1	7438.2
gi|4155036	688.78	3297.6	296.47	3766.3	5960.9	1909.7
gi|4154745	13949	12800	10974	3587.5	1872.3	1684.2
gi|9910671	15016	11548	12011	13563	11283	9196.9
gi|4156098	3157.2	6229.6	5457.1	4897.8	7537.1	2348.7
gi|4156023	7078.7	8991	10438	6651.8	4226.7	5246.6
gi|4154644	6694.4	16451	6710.8	27143	5034.1	9482.9
gi|4155783	117400	134740	116270	127570	128500	139370
gi|54039891	226.11	150.95	80.752	988.4	161.48	499.14
gi|4154797	40568	66018	28731	5113.9	4856.3	5716.1
gi|4155240	7754.5	5948.7	5596.3	479.77	2709.7	4542.5
gi|4155242	21160	26987	19837	2024	6922.8	5623.7
gi|4155145	169.69	248.8	259.55	201.88	540.9	121.13
gi|54039961	3831.4	297.28	9241.3	1241	8560.6	269.79
gi|4155597	4747.1	1351.6	11885	6187.2	2158.3	3784.1
gi|4154970	44.528	144.45	1013	183.14	274.17	63.478
gi|4155009	9269.6	4388	1248.1	23170	3658.1	22341
gi|4154894	6671.3	7128.4	4665.2	2720.5	565.92	40.376
gi|9979051	902.87	17041	1927.5	10012	11389	9407.5
gi|4154661	22840	25419	18323	16956	10619	19269
gi|4155727	17941	17485	23290	11002	89060	20807
gi|7674140	884.31	6183.8	5803.4	4411.2	1076.2	2871.7
gi|4155876	6011.7	8139.9	30246	279.75	8961.7	14375
gi|4155551	79467	6542	107960	28739	76060	62976
gi|4155254	1138.6	983.34	5294.9	3411	3554.3	5789.1
gi|4155795	45723	41103	42159	12797	18996	952.38
gi|4155117	16079	16918	8242.2	35568	17056	39199
gi|4156034	6444.5	3246	3230	8192.7	841.69	1806.2
gi|4155506	9982.3	6454.5	8191.8	59706	10655	54800
gi|54039984	24437	555.37	28959	12192	14499	14756
gi|7531039	4315.7	10411	5045.4	539.81	4970	5493.2
gi|4154796	8439.5	13945	1633.4	2573.5	35954	5669.4
gi|4155741	1972.9	6484	645.69	4383.7	10691	11472
gi|4154829	8459	12389	8932.9	18570	18173	18531
gi|4154746	22249	22903	20401	9119.7	11701	2726.4
gi|7673962	18795	19092	14014	6891.9	2999.2	1310
gi|4155712	116.88	410.38	487.6	841.83	1624.5	2418
gi|4155726	5734.8	9947.7	8641.2	309.93	2276.1	3440.7
gi|4155890	25325	21224	3148	5966.3	2567.3	63653
gi|6685895	1340.3	1407	4605.4	953.64	13698	682.01
gi|4155915	52905	53687	52339	28941	26747	24340
gi|4155676	2781	4394.6	7082.8	4183.7	7607.6	1280.4
gi|4155042	2111.6	1983.5	26565	4349.2	11167	11804
gi|4154857	117170	131350	123260	102190	33370	29534
gi|4154940	38506	36651	63559	47506	50485	4051.9
gi|4156015	15531	6598.3	6798	9281.3	18660	14504
gi|4155307	21910	1627.4	24098	12660	2430.4	11977
gi|4155584	7581.4	9057.5	7693.1	1073	4452.6	4660.6
gi|4154982	50391	36118	37445	7429.1	9906.5	2560.9
gi|4154902	1103.1	2485.6	1337.1	315.45	1144	1109
gi|81790372	24043	21169	19796	7707.7	6806.5	29563
gi|4155204	914.18	244.62	1151	4536.8	659.17	931.01
gi|54039203	4049.2	7100.8	3240.2	5197.2	37527	3944.1
gi|54039147	5932.6	829.12	6449.5	12444	537.81	10442
gi|4155271	2178.5	13100	982.72	672	714.72	2747.7
RRRRRgi|4156043	18347	2971	4086.8	620	1023.2	2905
gi|4154930	5015.2	1146.9	4993.3	982.08	671.23	204.05
gi|4154517	776.74	447.31	2124.3	469.86	925.18	9395.6
gi|4154750	643.87	1485.3	1049.7	3850.1	508.12	5196.4

## Sheet: MarkerView
Row	Index	Peak Name	m/z	Ret. Time	Group	Use	t-value	p-value	Mean 1	Mean 2	Median 1	Median 2	Sigma 1	Sigma 2	Delta	Fold Change	Log (Fold Change)
1	1	gi|4155718	N/A	N/A	DNA-DIRECTED RNA POLYMERASE, BETA SUBUNIT [Helicobacter pylori J99]	TRUE	-4.76303	0.00889	1.76314e+06	2.50101e+06	1.86529e+06	2.54186e+06	239079	121811	-737869	0.704971	-0.151829
2	2	gi|4154502	N/A	N/A	60kDa chaperone [Helicobacter pylori J99]	TRUE	0.686968	0.52986	1.64204e+07	1.50536e+07	1.73502e+07	1.58346e+07	3.11303e+06	1.47824e+06	1.36683e+06	1.0908	0.0377441
3	3	gi|7674029	N/A	N/A	RecName: Full=Elongation factor Tu; Short=EF-Tu	TRUE	1.06746	0.34591	1.99736e+07	1.66357e+07	2.12246e+07	1.67189e+07	5.40064e+06	408008	3.33788e+06	1.20065	0.0794147
4	4	gi|9789751	N/A	N/A	RecName: Full=Chaperone protein DnaK; AltName: Full=HSP70; AltName: Full=Heat shock 70 kDa protein; AltName: Full=Heat shock protein 70	TRUE	4.0791	0.01511	8.40817e+06	5.73385e+06	9.02617e+06	5.73148e+06	1.13373e+06	64531.7	2.67432e+06	1.46641	0.166255
5	5	gi|57014163	N/A	N/A	RecName: Full=Urease subunit beta; AltName: Full=Urea amidohydrolase subunit beta	TRUE	6.27148	0.0033	8.73624e+06	4.15578e+06	9.03136e+06	4.17447e+06	1.2643e+06	42894.5	4.58045e+06	2.10219	0.322672
6	6	gi|6919881	N/A	N/A	RecName: Full=Elongation factor G; Short=EF-G	TRUE	7.15493	0.00202	4.18379e+06	1.37723e+06	4.42864e+06	1.36302e+06	678865	27081.6	2.80656e+06	3.03783	0.482563
7	7	gi|9910636	N/A	N/A	RecName: Full=ATP synthase subunit alpha; AltName: Full=ATP synthase F1 sector subunit alpha; AltName: Full=F-ATPase subunit alpha	TRUE	-13.7019	0.00016	5.49711e+06	9.38866e+06	5.64985e+06	9.38547e+06	490761	33892.3	-3.89155e+06	0.585505	-0.232469
8	8	gi|4154555	N/A	N/A	Proline/pyrroline-5-carboxylate dehydrogenase [Helicobacter pylori J99]	TRUE	-3.78391	0.01937	460014	551081	474397	543650	29104	29843	-91067	0.834748	-0.0784444
9	9	gi|9789741	N/A	N/A	RecName: Full=Aconitate hydratase 2; Short=Aconitase 2; AltName: Full=2-methylisocitrate dehydratase; AltName: Full=Citrate hydro-lyase 2	TRUE	11.5051	0.00033	1.78312e+06	524630	1.87996e+06	527807	189192	10107.8	1.25849e+06	3.39882	0.531328
10	10	gi|4154717	N/A	N/A	90kDa chaperone [Helicobacter pylori J99]	TRUE	9.15664	0.00079	2.03735e+06	716180	2.13697e+06	718516	249108	19995.2	1.32117e+06	2.84474	0.454043
11	11	gi|4155400	N/A	N/A	outer membrane protein - adhesin [Helicobacter pylori J99]	TRUE	4.89709	0.00806	7.07552e+06	2.4622e+06	7.52129e+06	1.89387e+06	1.17616e+06	1.13095e+06	4.61332e+06	2.87366	0.458436
12	12	gi|7387493	N/A	N/A	RecName: Full=Probable peroxiredoxin; AltName: Full=26 kDa antigen; AltName: Full=Thioredoxin reductase	TRUE	0.844759	0.44581	2.22618e+07	1.90355e+07	2.47601e+07	1.89208e+07	6.61174e+06	209771	3.22631e+06	1.16949	0.0679962
13	13	gi|4155279	N/A	N/A	PREPROTEIN TRANSLOCASE SUBUNIT [Helicobacter pylori J99]	TRUE	9.54446	0.00067	1.18241e+06	621073	1.17235e+06	615023	101212	11529.1	561338	1.90382	0.279626
14	14	gi|4155777	N/A	N/A	NADH oxidoreductase I [Helicobacter pylori J99]	TRUE	-5.94109	0.00403	567563	709217	580466	720768	34763.3	22293.2	-141654	0.800267	-0.0967649
15	15	gi|60392282	N/A	N/A	RecName: Full=Flagellin A	TRUE	3.7951	0.01918	7.06926e+06	2.09787e+06	6.77404e+06	2.01063e+06	2.26275e+06	166913	4.97139e+06	3.36973	0.527595
16	16	gi|8928003	N/A	N/A	RecName: Full=Cytosol aminopeptidase; AltName: Full=Leucine aminopeptidase; Short=LAP; AltName: Full=Leucyl aminopeptidase	TRUE	7.55748	0.00164	8.57818e+06	2.38131e+06	9.21631e+06	2.30646e+06	1.41274e+06	145530	6.19687e+06	3.60229	0.556579
17	17	gi|4155561	N/A	N/A	30S RIBOSOMAL PROTEIN S1 [Helicobacter pylori J99]	TRUE	-18.5562	4.964e-05	1.19182e+06	3.27872e+06	1.28546e+06	3.25236e+06	174394	86781	-2.0869e+06	0.363502	-0.439493
18	18	gi|4156123	N/A	N/A	putative [Helicobacter pylori J99]	TRUE	7.48686	0.0017	9.35864e+06	1.39655e+06	1.01292e+07	1.3911e+06	1.84182e+06	25060.9	7.96209e+06	6.70127	0.826157
19	19	gi|4154766	N/A	N/A	HEAT SHOCK PROTEIN [Helicobacter pylori J99]	TRUE	10.3639	0.00049	1.09147e+06	199345	1.11113e+06	218938	144759	35696.4	892121	5.47526	0.738404
20	20	gi|9910638	N/A	N/A	RecName: Full=ATP synthase subunit beta; AltName: Full=ATP synthase F1 sector subunit beta; AltName: Full=F-ATPase subunit beta	TRUE	4.09593	0.0149	8.17509e+06	5.24775e+06	8.64548e+06	5.22927e+06	1.23428e+06	94410.5	2.92734e+06	1.55783	0.19252
21	21	gi|4155035	N/A	N/A	cag island protein, CYTOTOXICITY ASSOCIATED IMMUNODOMINANT ANTIGEN [Helicobacter pylori J99]	TRUE	14.8899	0.00012	1.59002e+06	574354	1.6074e+06	567128	115297	25789.4	1.01566e+06	2.76836	0.442222
22	22	gi|4154528	N/A	N/A	ISOCITRATE DEHYDROGENASE [Helicobacter pylori J99]	TRUE	6.32091	0.00321	7.61445e+06	501876	8.65388e+06	472096	1.94828e+06	52365.6	7.11257e+06	15.172	1.18104
23	23	gi|4154933	N/A	N/A	PROTEASE DO [Helicobacter pylori J99]	TRUE	-11.7378	0.0003	1.60937e+06	2.96808e+06	1.69108e+06	2.9593e+06	197774	32907.2	-1.35871e+06	0.542225	-0.26582
24	24	gi|4154697	N/A	N/A	Fumarate reductase [Helicobacter pylori J99]	TRUE	5.19388	0.00654	1.30949e+06	1.00087e+06	1.3411e+06	1.00783e+06	96706.3	35209.1	308614	1.30834	0.116722
25	25	gi|8928388	N/A	N/A	RecName: Full=Isoleucine--tRNA ligase; AltName: Full=Isoleucyl-tRNA synthetase; Short=IleRS	TRUE	-0.973311	0.38551	240804	271940	243866	242298	10871.3	54332.2	-31136.7	0.885502	-0.0528106
26	26	gi|4155700	N/A	N/A	putative Outer membrane function [Helicobacter pylori J99]	TRUE	4.30085	0.01264	1.20449e+06	400015	1.3791e+06	399551	323866	8658.72	804479	3.01112	0.478728
27	27	gi|4155570	N/A	N/A	histidine kinase [Helicobacter pylori J99]	TRUE	11.7612	0.0003	1.75761e+06	289963	1.85326e+06	284990	214901	23090.8	1.46765e+06	6.06151	0.78258
28	28	gi|4154958	N/A	N/A	OLIGOPEPTIDASE [Helicobacter pylori J99]	TRUE	13.9466	0.00015	1.31306e+06	122131	1.37387e+06	124643	146767	18301.3	1.19093e+06	10.7512	1.03146
29	29	gi|6685766	N/A	N/A	RecName: Full=Phosphoenolpyruvate synthase; Short=PEP synthase; AltName: Full=Pyruvate, water dikinase	TRUE	9.56803	0.00067	1.03569e+06	495016	1.05087e+06	493852	97417.8	9445.28	540670	2.09223	0.320609
30	30	gi|6919983	N/A	N/A	RecName: Full=Leucine--tRNA ligase; AltName: Full=Leucyl-tRNA synthetase; Short=LeuRS	TRUE	3.84696	0.01835	499862	168557	421321	186705	144038	38776.2	331305	2.96554	0.472103
31	31	gi|4154728	N/A	N/A	putative [Helicobacter pylori J99]	TRUE	-17.1586	6.7679e-05	1.63421e+06	3.79403e+06	1.70488e+06	3.82993e+06	207564	66707.6	-2.15982e+06	0.430732	-0.365793
32	32	gi|4155419	N/A	N/A	Outer membrane protein/porin [Helicobacter pylori J99]	TRUE	1.89288	0.13131	4.18284e+06	3.41673e+06	4.45539e+06	3.41794e+06	696430	80061.2	766111	1.22422	0.0878607
33	33	gi|4155380	N/A	N/A	catalase [Helicobacter pylori J99]	TRUE	3.82917	0.01863	252577	185518	254908	184863	24487.9	17900.4	67058.9	1.36147	0.134008
34	34	gi|7388069	N/A	N/A	RecName: Full=Ribonucleoside-diphosphate reductase subunit alpha; AltName: Full=Ribonucleotide reductase	TRUE	3.63466	0.02207	440644	347927	436167	353401	42211	13052.5	92716.9	1.26648	0.1026
35	35	gi|4155905	N/A	N/A	ATP-DEPENDENT PROTEASE LA [Helicobacter pylori J99]	TRUE	5.56867	0.00509	430731	289101	451765	287584	43639.7	6011.99	141630	1.4899	0.173157
36	36	gi|4155750	N/A	N/A	D-LACTATE DEHYDROGENASE [Helicobacter pylori J99]	TRUE	-0.537209	0.61961	138779	148811	136587	147864	25266.1	20193.4	-10031.8	0.932587	-0.0303107
37	37	gi|4155001	N/A	N/A	GLUTAMINE SYNTHETASE [Helicobacter pylori J99]	TRUE	13.9267	0.00015	938601	211029	989821	212315	90348.7	5007.96	727572	4.44773	0.648138
38	38	gi|6685665	N/A	N/A	RecName: Full=S-adenosylmethionine synthase; Short=AdoMet synthase; AltName: Full=MAT; AltName: Full=Methionine adenosyltransferase	TRUE	-18.0486	5.5404e-05	922369	1.80164e+06	952889	1.81848e+06	78002.9	32179.1	-879269	0.511961	-0.290763
39	39	gi|4155097	N/A	N/A	methyl-accepting chemotaxis protein (MCP) [Helicobacter pylori J99]	TRUE	8.09866	0.00126	1.05405e+06	340526	1.10797e+06	343273	152510	5271.4	713526	3.09537	0.490712
40	40	gi|4155424	N/A	N/A	CARBAMOYL-PHOSPHATE SYNTHASE LARGE CHAIN [Helicobacter pylori J99]	TRUE	-9.04776	0.00083	373410	563051	381565	564098	30973.4	18937	-189641	0.663191	-0.178362
41	41	gi|4156026	N/A	N/A	putative IRON-REGULATED OUTER MEMBRANE PROTEIN [Helicobacter pylori J99]	TRUE	5.40122	0.00569	894430	465970	957110	466635	137038	9932.65	428460	1.9195	0.283188
42	42	gi|4154740	N/A	N/A	Outer membrane protein/porin [Helicobacter pylori J99]	TRUE	1.50414	0.20699	230537	211556	237046	210990	21542.6	3694.17	18981	1.08972	0.0373153
43	43	gi|4154988	N/A	N/A	DNA POLYMERASE III, BETA CHAIN [Helicobacter pylori J99]	TRUE	12.3788	0.00024	2.76426e+06	196215	2.91652e+06	200451	358158	28920.5	2.56805e+06	14.0879	1.14885
44	44	gi|7531149	N/A	N/A	RecName: Full=Translation initiation factor IF-2	TRUE	4.07851	0.01512	506707	408958	505327	406080	35578.7	21386.3	97748.6	1.23902	0.0930777
45	45	gi|8472792	N/A	N/A	RecName: Full=Malate:quinone oxidoreductase; AltName: Full=MQO; AltName: Full=Malate dehydrogenase [quinone]	TRUE	-3.5053	0.02478	722657	912756	729289	901101	90500	25161.1	-190099	0.79173	-0.101423
46	46	gi|9789773	N/A	N/A	RecName: Full=DNA gyrase subunit A	TRUE	-0.927724	0.40606	716981	759365	745961	750025	77024.2	18140.6	-42384.6	0.944184	-0.0249433
47	47	gi|4155559	N/A	N/A	D-3-PHOSPHOGLYCERATE DEHYDROGENASE [Helicobacter pylori J99]	TRUE	11.883	0.00029	673065	232946	704601	240260	60916.8	20112.9	440119	2.88936	0.460802
48	48	gi|4154912	N/A	N/A	putative proline peptidase [Helicobacter pylori J99]	TRUE	9.20297	0.00077	2.0779e+06	768692	2.20188e+06	766701	246232	9091.47	1.3092e+06	2.70316	0.431872
49	49	gi|6919975	N/A	N/A	RecName: Full=Aspartate--tRNA(Asp/Asn) ligase; AltName: Full=Aspartyl-tRNA synthetase; Short=AspRS; AltName: Full=Non-discriminating aspartyl-tRNA synthetase; Short=ND-AspRS	TRUE	-13.1627	0.00019	518827	852204	532402	850370	37793.4	22272.9	-333377	0.608807	-0.215521
50	50	gi|7388343	N/A	N/A	RecName: Full=Thioredoxin reductase; Short=TRXR	TRUE	6.37163	0.00311	1.71608e+06	897988	1.81457e+06	892341	222124	10847.1	818093	1.91103	0.281267
51	51	gi|4155934	N/A	N/A	putative [Helicobacter pylori J99]	TRUE	11.285	0.00035	830953	284463	833193	293096	82491.9	15178.9	546490	2.92112	0.46555
52	52	gi|4154727	N/A	N/A	putative AMINOTRANSFERASE [Helicobacter pylori J99]	TRUE	-7.77022	0.00148	367367	522628	364710	532431	10962.5	32826.9	-155261	0.702923	-0.153092
53	53	gi|4154804	N/A	N/A	ALIPHATIC AMIDASE [Helicobacter pylori J99]	TRUE	9.38234	0.00072	3.42799e+06	537071	3.57403e+06	545756	533238	21851.6	2.89092e+06	6.38275	0.805008
54	54	gi|7388357	N/A	N/A	RecName: Full=Urease subunit alpha; AltName: Full=Urea amidohydrolase subunit alpha	TRUE	3.08804	0.03664	7.03572e+06	4.63451e+06	7.32379e+06	5.00568e+06	1.15748e+06	688579	2.40121e+06	1.51811	0.181305
55	55	gi|6647533	N/A	N/A	RecName: Full=DNA gyrase subunit B	TRUE	2.41113	0.07346	440280	350173	474149	337338	60524.8	22947.8	90107.3	1.25732	0.0994466
56	56	gi|6919889	N/A	N/A	RecName: Full=Elongation factor Ts; Short=EF-Ts	TRUE	11.1719	0.00037	2.35518e+06	912616	2.4093e+06	902249	222410	23507.2	1.44256e+06	2.58069	0.411736
57	57	gi|4155369	N/A	N/A	putative abc transporter, ATP-binding protein [Helicobacter pylori J99]	TRUE	-2.16117	0.09676	668526	1.91604e+06	694652	2.4594e+06	60397.1	997984	-1.24752e+06	0.34891	-0.457287
58	58	gi|8134612	N/A	N/A	RecName: Full=Phosphoglycerate kinase	TRUE	-0.465081	0.66606	1.46762e+06	1.51051e+06	1.54395e+06	1.49088e+06	152832	46447.8	-42891	0.971605	-0.0125103
59	59	gi|7388104	N/A	N/A	RecName: Full=DNA-directed RNA polymerase subunit alpha; Short=RNAP subunit alpha; AltName: Full=RNA polymerase subunit alpha; AltName: Full=Transcriptase subunit alpha	TRUE	4.87567	0.00819	1.15444e+06	439785	1.19527e+06	443921	253518	13512.1	714657	2.62502	0.419132
60	60	gi|4155965	N/A	N/A	DNA POLYMERASE III, ALPHA CHAIN [Helicobacter pylori J99]	TRUE	-1.82556	0.14196	174509	236748	158813	224368	31717.1	49811.2	-62239.9	0.737105	-0.13247
61	61	gi|4155073	N/A	N/A	putative [Helicobacter pylori J99]	TRUE	-17.3772	6.4374e-05	454262	1.03287e+06	476059	1.02797e+06	54259.3	19544.7	-578607	0.439806	-0.356739
62	62	gi|8134781	N/A	N/A	RecName: Full=GTP-binding protein TypA/BipA homolog	TRUE	14.0937	0.00015	1.72945e+06	468813	1.81507e+06	462355	154079	16182.4	1.26064e+06	3.68899	0.566908
63	63	gi|4155116	N/A	N/A	Hydrogenase, large subunit [Helicobacter pylori J99]	TRUE	-2.48788	0.06764	1.13674e+06	1.50293e+06	1.11131e+06	1.48098e+06	239422	87590.3	-366192	0.756348	-0.121278
64	64	gi|4155152	N/A	N/A	putative Outer membrane protein [Helicobacter pylori J99]	TRUE	6.80963	0.00243	435366	226990	424109	224883	52500.3	7269.44	208377	1.918	0.282849
65	65	gi|254839256	N/A	N/A	Chain F, Structural Basis Of Iron Transport Gating In Helicobacter Pylori Ferritin	TRUE	10.3928	0.00048	3.25639e+06	277112	3.41207e+06	269358	487560	93914.8	2.97928e+06	11.7512	1.07008
66	66	gi|6707753	N/A	N/A	RecName: Full=Alanine--tRNA ligase; AltName: Full=Alanyl-tRNA synthetase; Short=AlaRS	TRUE	3.73231	0.02026	253153	184033	239670	186851	31635.2	5302.91	69120.3	1.37559	0.138488
67	67	gi|4154685	N/A	N/A	LYSYL-TRNA SYNTHETASE [Helicobacter pylori J99]	TRUE	3.21782	0.03235	263916	170626	270737	171762	50005.9	4575.64	93289.5	1.54675	0.189419
68	68	gi|6647534	N/A	N/A	RecName: Full=ATP-dependent zinc metalloprotease FtsH	TRUE	-1.44707	0.22143	818874	892406	828562	889647	86102.1	18240.5	-73531.8	0.917603	-0.0373453
69	69	gi|4155287	N/A	N/A	TRIGGER FACTOR [Helicobacter pylori J99]	TRUE	5.53254	0.00522	1.18563e+06	740962	1.17491e+06	730739	135493	31960.9	444673	1.60013	0.204155
70	70	gi|4156043	N/A	N/A	TYPE I RESTRICTION ENZYME (MODIFICATION SUBUNIT) [Helicobacter pylori J99]	TRUE	-0.00796162	0.99403	232250	232489	226199	231970	51806.4	4342.31	-238.971	0.998972	-0.000446632
71	71	gi|4154599	N/A	N/A	methyl-accepting chemotaxis protein (MCP) [Helicobacter pylori J99]	TRUE	7.76117	0.00149	961605	603369	1.00245e+06	606523	77364.8	20155	358236	1.59373	0.202414
72	72	gi|9789722	N/A	N/A	RecName: Full=Fructose-bisphosphate aldolase; Short=FBP aldolase; Short=FBPA; AltName: Full=Fructose-1,6-bisphosphate aldolase	TRUE	14.9207	0.00012	3.89914e+06	565915	4.03224e+06	564470	386681	13998.1	3.33323e+06	6.88998	0.838218
73	73	gi|4154832	N/A	N/A	putative [Helicobacter pylori J99]	TRUE	12.1249	0.00027	1.82034e+06	443081	1.91979e+06	446274	196642	6290.51	1.37726e+06	4.10838	0.613671
74	74	gi|4155564	N/A	N/A	PHENYLALANYL-TRNA SYNTHETASE BETA CHAIN [Helicobacter pylori J99]	TRUE	10.857	0.00041	544981	96891.4	578351	91471.4	68806.8	19383.2	448090	5.62466	0.750096
75	75	gi|4155190	N/A	N/A	putative HYDANTOIN UTILIZATION [Helicobacter pylori J99]	TRUE	0.349557	0.7443	82674.5	75760.4	83509.2	78254.3	32725.2	10136.8	6914.08	1.09126	0.0379292
76	76	gi|8928389	N/A	N/A	RecName: Full=Threonine--tRNA ligase; AltName: Full=Threonyl-tRNA synthetase; Short=ThrRS	TRUE	2.47913	0.06827	352518	251412	333303	263852	64901.5	27884	101106	1.40215	0.146796
77	77	gi|4154744	N/A	N/A	putative [Helicobacter pylori J99]	TRUE	15.5304	0.0001	697236	129723	715898	122605	58737.5	23577	567514	5.37482	0.730364
78	78	gi|7674417	N/A	N/A	RecName: Full=Uncharacterized oxidoreductase jhp_0878	TRUE	16.3163	8.2578e-05	133023	48195.6	132549	48024.3	7299.34	5273.12	84827.2	2.76006	0.440918
79	79	gi|60391895	N/A	N/A	RecName: Full=10 kDa chaperonin; AltName: Full=GroES protein; AltName: Full=Heat shock protein 10; AltName: Full=Protein Cpn10	TRUE	-16.042	8.8297e-05	2.89763e+06	6.85488e+06	2.90821e+06	7.00469e+06	276752	325518	-3.95725e+06	0.422711	-0.373956
80	80	gi|4154753	N/A	N/A	putative Outer membrane protein [Helicobacter pylori J99]	TRUE	10.2388	0.00051	1.63815e+06	561002	1.68732e+06	577454	179917	28851.5	1.07714e+06	2.92004	0.465388
81	81	gi|4155092	N/A	N/A	putative efflux transporter [Helicobacter pylori J99]	TRUE	4.00663	0.01604	283398	221996	284017	226265	23891.4	11565.9	61401.7	1.27659	0.106051
82	82	gi|4155381	N/A	N/A	putative IRON-REGULATED OUTER MEMBRANE PROTEIN [Helicobacter pylori J99]	TRUE	0.475333	0.65934	104192	93603.4	98720.3	89293.2	33664.1	18851.8	10588.5	1.11312	0.0465424
83	83	gi|4154734	N/A	N/A	PROLYL-TRNA SYNTHETASE [Helicobacter pylori J99]	TRUE	3.314	0.02954	157729	88988.6	158473	86773	24344.1	26422	68740.5	1.77246	0.248578
84	84	gi|4155182	N/A	N/A	putative HYDANTOIN UTILIZATION [Helicobacter pylori J99]	TRUE	-0.302567	0.7773	112132	120168	110389	125930	24143.3	39162.4	-8036.73	0.933121	-0.030062
85	85	gi|81555135	N/A	N/A	RecName: Full=Polyribonucleotide nucleotidyltransferase; AltName: Full=Polynucleotide phosphorylase; Short=PNPase	TRUE	-18.3969	5.1365e-05	262020	434526	262884	434371	16060.3	2418.19	-172506	0.603001	-0.219682
86	86	gi|4155333	N/A	N/A	INOSINE-5'-MONOPHOSPHATE DEHYDROGENASE [Helicobacter pylori J99]	TRUE	9.72538	0.00063	827140	332915	876966	334164	87592.8	8656.08	494225	2.48454	0.395246
87	87	gi|4154603	N/A	N/A	methyl-accepting chemotaxis protein (MCP) [Helicobacter pylori J99]	TRUE	-1.53208	0.20027	1.12123e+06	1.31478e+06	1.22545e+06	1.32874e+06	217143	27022.8	-193555	0.852785	-0.0691603
88	88	gi|4155137	N/A	N/A	ASPARTATE AMMONIA-LYASE [Helicobacter pylori J99]	TRUE	15.0594	0.00011	1.19986e+06	130211	1.2411e+06	135672	122582	10444.8	1.06965e+06	9.21478	0.964485
89	89	gi|4154973	N/A	N/A	Outer membrane protein [Helicobacter pylori J99]	TRUE	6.507	0.00288	5.27222e+06	862941	4.99161e+06	881620	1.17296e+06	41001.9	4.40928e+06	6.10959	0.786012
90	90	gi|7388283	N/A	N/A	RecName: Full=Methionine--tRNA ligase; AltName: Full=Methionyl-tRNA synthetase; Short=MetRS	TRUE	4.45703	0.01119	488793	193239	456341	191601	112925	20969.3	295553	2.52947	0.403029
91	91	gi|7388169	N/A	N/A	RecName: Full=30S ribosomal protein S2	TRUE	-0.231117	0.82856	877712	889265	915139	872207	81126.9	30234.2	-11552.5	0.987009	-0.00567892
92	92	gi|4155620	N/A	N/A	ZINC-DEPENDENT ALCOHOL DEHYDROGENASE [Helicobacter pylori J99]	TRUE	9.64688	0.00065	1.4595e+06	205876	1.53214e+06	225383	220866	43366.8	1.25363e+06	7.08926	0.850601
93	93	gi|4154947	N/A	N/A	putative ZINC PROTEASE [Helicobacter pylori J99]	TRUE	3.61119	0.02253	861459	542636	924404	557752	150312	28116	318823	1.58755	0.200726
94	94	gi|4155084	N/A	N/A	SUBUNIT OF 2-OXOGLUTARATE OXIDOREDUCTASE [Helicobacter pylori J99]	TRUE	3.37129	0.02801	1.66768e+06	1.00333e+06	1.75269e+06	1.00587e+06	340443	24455.6	664350	1.66214	0.220668
95	95	gi|4154527	N/A	N/A	CITRATE SYNTHASE [Helicobacter pylori J99]	TRUE	10.0369	0.00055	2.05449e+06	444171	2.16251e+06	447684	277780	7817.07	1.61032e+06	4.62546	0.665155
96	96	gi|4155635	N/A	N/A	GAMMA-GLUTAMYLTRANSPEPTIDASE [Helicobacter pylori J99]	TRUE	13.9059	0.00016	410522	240856	418816	245171	19312.3	8580.59	169666	1.70443	0.23158
97	97	gi|7994673	N/A	N/A	RecName: Full=Phosphoribosylamine--glycine ligase; AltName: Full=GARS; AltName: Full=Glycinamide ribonucleotide synthetase; AltName: Full=Phosphoribosylglycinamide synthetase	TRUE	0.0158124	0.98814	639979	636771	716598	576071	322248	139994	3207.51	1.00504	0.00218211
98	98	gi|4155243	N/A	N/A	putative FLAGELLAR HOOK-ASSOCIATED PROTEIN 2 (HAP2) [Helicobacter pylori J99]	TRUE	-12.881	0.00021	366183	822703	378484	841961	39242.3	47204.9	-456520	0.445097	-0.351545
99	99	gi|4155487	N/A	N/A	GTPase in circumferential ring formation [Helicobacter pylori J99]	TRUE	-3.19025	0.03321	811747	1.22138e+06	885714	1.15402e+06	159609	154871	-409629	0.664617	-0.177429
100	100	gi|4155553	N/A	N/A	GMP SYNTHETASE [Helicobacter pylori J99]	TRUE	-0.927788	0.40603	383521	426925	412269	433504	79458	15882.5	-43404.3	0.898333	-0.0465628
101	101	gi|7674358	N/A	N/A	RecName: Full=Histidine--tRNA ligase; AltName: Full=Histidyl-tRNA synthetase; Short=HisRS	TRUE	3.88422	0.01778	703647	359229	749517	357688	152704	16398.3	344417	1.95877	0.291983
102	102	gi|4155091	N/A	N/A	putative efflux transporter [Helicobacter pylori J99]	TRUE	7.90479	0.00139	1.88006e+06	955029	1.99309e+06	954415	202363	11481.9	925036	1.9686	0.294156
103	103	gi|4154575	N/A	N/A	methyl-accepting chemotaxis protein (MCP) [Helicobacter pylori J99]	TRUE	-3.30444	0.02981	337288	426637	348839	414923	38162.2	27147.9	-89349.5	0.790573	-0.102058
104	104	gi|4155677	N/A	N/A	putative THIOREDOXIN REDUCTASE [Helicobacter pylori J99]	TRUE	8.00656	0.00132	1.12736e+06	341991	1.20183e+06	341050	169838	4539.59	785369	3.29646	0.518048
105	105	gi|4154731	N/A	N/A	putative PEPTIDE METHIONINE SULFOXIDE REDUCTASE [Helicobacter pylori J99]	TRUE	16.5993	7.7154e-05	2.01016e+06	360944	2.09641e+06	365768	171880	8451.34	1.64922e+06	5.56917	0.745791
106	106	gi|7674049	N/A	N/A	RecName: Full=Aspartyl/glutamyl-tRNA(Asn/Gln) amidotransferase subunit B; Short=Asp/Glu-ADT subunit B	TRUE	16.8512	7.2695e-05	701668	158650	707960	135669	33362.2	44746	543019	4.42276	0.645693
107	107	gi|4155674	N/A	N/A	VALYL-TRNA SYNTHETASE [Helicobacter pylori J99]	TRUE	-0.196399	0.85387	207153	221458	219880	184892	93994.9	84139.9	-14304.6	0.935407	-0.0289994
108	108	gi|7674020	N/A	N/A	RecName: Full=DNA ligase; AltName: Full=Polydeoxyribonucleotide synthase [NAD(+)]	TRUE	2.28552	0.08427	214674	133329	193409	141029	58216.6	20276.6	81345.5	1.61011	0.206856
109	109	gi|4154956	N/A	N/A	putative [Helicobacter pylori J99]	TRUE	18.0057	5.5929e-05	489867	54463.6	508935	51044.4	38564.4	16340.7	435404	8.9944	0.953972
110	110	gi|4155626	N/A	N/A	Pyruvate ferrodoxin oxidoreductase [Helicobacter pylori J99]	TRUE	6.03911	0.00379	1.45755e+06	780198	1.56253e+06	777314	193512	17116.7	677350	1.86818	0.271418
111	111	gi|4154758	N/A	N/A	ATP-DEPENDENT RNA HELICASE DEAD [Helicobacter pylori J99]	TRUE	6.64997	0.00266	392506	200117	417786	197006	46205.6	19391.2	192389	1.96138	0.292562
112	112	gi|4155868	N/A	N/A	putative TRNA (5-METHYLAMINOMETHYL-2-THIOURIDYLATE)-METHYLTRANSFERASE [Helicobacter pylori J99]	TRUE	0.795201	0.47102	670585	631002	698069	619658	83678.7	20773	39583.8	1.06273	0.0264236
113	113	gi|4154993	N/A	N/A	HEAT SHOCK PROTEIN [Helicobacter pylori J99]	TRUE	3.70096	0.02082	341532	170272	335456	164655	78670.8	15326.2	171260	2.00581	0.302289
114	114	gi|9910637	N/A	N/A	RecName: Full=ATP synthase gamma chain; AltName: Full=ATP synthase F1 sector gamma subunit; AltName: Full=F-ATPase gamma subunit	TRUE	4.7965	0.00867	632464	150000	649966	121784	166703	50628.2	482464	4.21642	0.624944
115	115	gi|4154526	N/A	N/A	putative Outer membrane protein [Helicobacter pylori J99]	TRUE	8.4732	0.00106	1.5378e+06	866725	1.61433e+06	868293	137093	4843.16	671076	1.77427	0.249019
116	116	gi|4155891	N/A	N/A	ROD SHAPE-DETERMINING PROTEIN [Helicobacter pylori J99]	TRUE	0.00202008	0.99848	900989	900892	937936	929450	66324.8	49909	96.8085	1.00011	4.66661e-05
117	117	gi|4156090	N/A	N/A	putative [Helicobacter pylori J99]	TRUE	1.95931	0.12165	173555	135027	163753	122501	23573.1	24583.6	38528.4	1.28534	0.109018
118	118	gi|4155486	N/A	N/A	septum formation protein [Helicobacter pylori J99]	TRUE	-26.249	1.2517e-05	236181	515698	234730	512670	9656.62	15714.1	-279517	0.457983	-0.339151
119	119	gi|4155154	N/A	N/A	putative PROCESSING PROTEASE [Helicobacter pylori J99]	TRUE	14.0134	0.00015	503297	72646.3	498450	75338.7	52979.3	5142.07	430651	6.92805	0.840611
120	120	gi|4155406	N/A	N/A	Hydrogenase expression/formation protein [Helicobacter pylori J99]	TRUE	3.22965	0.03199	1.48001e+06	1.17675e+06	1.55983e+06	1.17636e+06	162174	12258.6	303260	1.25771	0.0995802
121	121	gi|7388356	N/A	N/A	RecName: Full=UvrABC system protein A; Short=UvrA protein; AltName: Full=Excinuclease ABC subunit A	TRUE	1.7294	0.15879	124024	94270.5	110796	100972	27358.7	11811.7	29754	1.31562	0.119131
122	122	gi|4154653	N/A	N/A	putative TRANSCRIPTIONAL REGULATOR [Helicobacter pylori J99]	TRUE	0.953954	0.39413	1.82402e+06	1.73772e+06	1.78291e+06	1.73627e+06	156558	6192.27	86294.3	1.04966	0.0210484
123	123	gi|4155171	N/A	N/A	IRON(III) DICITRATE TRANSPORT PROTEIN [Helicobacter pylori J99]	TRUE	7.35337	0.00182	377826	279479	375749	288621	16069.5	16685.1	98346.7	1.35189	0.130942
124	124	gi|81625871	N/A	N/A	RecName: Full=NADH-quinone oxidoreductase subunit D; AltName: Full=NADH dehydrogenase I subunit D; AltName: Full=NDH-1 subunit D	TRUE	5.44995	0.00551	443705	272415	440858	283183	41907.6	34745	171290	1.62878	0.211863
125	125	gi|6685832	N/A	N/A	RecName: Full=Adenylosuccinate synthetase; Short=AMPSase; Short=AdSS; AltName: Full=IMP--aspartate ligase	TRUE	1.0746	0.34305	709030	213326	276572	208564	798449	29140.2	495704	3.3237	0.521621
126	126	gi|8134369	N/A	N/A	RecName: Full=ATP-dependent Clp protease ATP-binding subunit ClpX	TRUE	-47.8167	1.1444e-06	277384	673683	271172	677455	11869	8074.2	-396299	0.411742	-0.385375
127	127	gi|8928204	N/A	N/A	RecName: Full=Septum site-determining protein MinD; AltName: Full=Cell division inhibitor MinD	TRUE	-7.46846	0.00172	671756	1.19345e+06	638682	1.15993e+06	83665.1	87397.8	-521692	0.56287	-0.249592
128	128	gi|4155646	N/A	N/A	putative TONB-INDEPENDENT PROTEIN-UPTAKE PROTEIN [Helicobacter pylori J99]	TRUE	-0.220403	0.83635	149338	154599	156328	142429	19057.1	36688.8	-5260.89	0.965971	-0.0150361
129	129	gi|7388074	N/A	N/A	RecName: Full=50S ribosomal protein L7/L12	TRUE	4.89294	0.00808	1.92209e+06	726271	2.11532e+06	717852	418983	60349.2	1.19582e+06	2.64652	0.422675
130	130	gi|9789748	N/A	N/A	RecName: Full=DNA polymerase I; Short=POL I	TRUE	-1.1617	0.30995	189887	211101	190705	200362	25412	18831.9	-21214	0.899508	-0.045995
131	131	gi|4154633	N/A	N/A	putative [Helicobacter pylori J99]	TRUE	-3.12225	0.03545	270189	315917	266392	315580	25254.4	2394.49	-45728.4	0.855252	-0.067906
132	132	gi|4155037	N/A	N/A	TRANSCRIPTION TERMINATION FACTOR [Helicobacter pylori J99]	TRUE	0.2402	0.82198	410745	406530	426207	404308	29501	7338.6	4215.86	1.01037	0.0044806
133	133	gi|6831687	N/A	N/A	RecName: Full=Cysteine--tRNA ligase; AltName: Full=Cysteinyl-tRNA synthetase; Short=CysRS	TRUE	8.62705	0.00099	289832	121030	300293	111651	27315.6	20060.3	168802	2.39471	0.379253
134	134	gi|4156021	N/A	N/A	putative [Helicobacter pylori J99]	TRUE	-2.21079	0.09155	255649	342780	281129	337907	50344.9	46100.1	-87130.9	0.745811	-0.127371
135	135	gi|7388360	N/A	N/A	RecName: Full=Urease accessory protein UreG	TRUE	-5.49032	0.00536	1.43691e+06	2.77017e+06	1.28977e+06	2.73822e+06	416206	60681.8	-1.33326e+06	0.518709	-0.285076
136	136	gi|7674359	N/A	N/A	RecName: Full=Arginine--tRNA ligase; AltName: Full=Arginyl-tRNA synthetase; Short=ArgRS	TRUE	5.69825	0.00469	301218	165621	315105	164900	26087.6	31909.7	135597	1.81872	0.259766
137	137	gi|4155266	N/A	N/A	putative [Helicobacter pylori J99]	TRUE	5.91345	0.00409	308349	115294	321501	109270	47725.7	30326.2	193055	2.67445	0.427235
138	138	gi|4154654	N/A	N/A	RECA PROTEIN [Helicobacter pylori J99]	TRUE	-2.28011	0.08478	940063	1.09909e+06	951749	1.10263e+06	120600	6983.65	-159027	0.855311	-0.0678761
139	139	gi|4155624	N/A	N/A	Pyruvate ferrodoxin oxidoreductase [Helicobacter pylori J99]	TRUE	4.193	0.01377	382759	231536	362831	224131	35086.3	51683.1	151223	1.65313	0.218307
140	140	gi|9973363	N/A	N/A	RecName: Full=Cadmium, zinc and cobalt-transporting ATPase	TRUE	-14.4035	0.00014	335442	515986	340069	506030	13080.9	17327.7	-180545	0.650098	-0.187021
141	141	gi|4155883	N/A	N/A	CARBOXYL-TERMINAL PROTEASE [Helicobacter pylori J99]	TRUE	-0.591942	0.58573	266861	280568	251253	286385	29256.1	27434.5	-13706.9	0.951146	-0.0217529
142	142	gi|4155090	N/A	N/A	putative [Helicobacter pylori J99]	TRUE	13.618	0.00017	387783	136121	397269	131356	30276.1	10387	251662	2.8488	0.454662
143	143	gi|7387671	N/A	N/A	RecName: Full=Flagellin B; AltName: Full=Flagellin N	TRUE	3.77694	0.01949	752690	462919	819496	454446	130920	22766.8	289770	1.62596	0.211111
144	144	gi|4155680	N/A	N/A	putative Outer membrane protein [Helicobacter pylori J99]	TRUE	9.3619	0.00073	1.17357e+06	507535	1.17127e+06	503958	121697	19335.3	666032	2.31229	0.364042
145	145	gi|9910702	N/A	N/A	RecName: Full=3-oxoacyl-[acyl-carrier-protein] synthase 3; AltName: Full=3-oxoacyl-[acyl-carrier-protein] synthase III; AltName: Full=Beta-ketoacyl-ACP synthase III; Short=KAS III	TRUE	1.178	0.3041	252052	194831	224057	200286	50171	67538.2	57221	1.2937	0.111832
146	146	gi|4155267	N/A	N/A	TYROSYL-TRNA SYNTHETASE [Helicobacter pylori J99]	TRUE	7.83491	0.00143	329178	168288	330991	152026	17098.3	31188.3	160890	1.95604	0.291377
147	147	gi|4155289	N/A	N/A	NEURAMINYLLACTOSE-BINDING HEMAGGLUTININ PRECURSOR [Helicobacter pylori J99]	TRUE	7.12692	0.00205	1.63163e+06	694065	1.64917e+06	696290	227245	16678.8	937565	2.35083	0.371222
148	148	gi|4155186	N/A	N/A	3-OXOACID COA-TRANSFERASE, SUBUNIT A [Helicobacter pylori J99]	TRUE	4.89107	0.0081	915207	529018	977683	535953	136172	12662.7	386189	1.73001	0.238049
149	149	gi|4155862	N/A	N/A	putative Outer membrane protein [Helicobacter pylori J99]	TRUE	1.76459	0.1524	142603	108856	139845	105197	30873.7	12002.8	33747.2	1.31002	0.117277
150	150	gi|4155366	N/A	N/A	TYPE I RESTRICTION ENZYME (MODIFICATION SUBUNIT) [Helicobacter pylori J99]	TRUE	-10.2688	0.00051	64028.3	144397	63742.4	139823	7004.73	11606	-80368.9	0.443418	-0.353187
151	151	gi|4155044	N/A	N/A	BETA-KETOACYL-ACP SYNTHASE I [Helicobacter pylori J99]	TRUE	2.29597	0.08331	917138	309766	962736	58236.7	85530.2	450140	607372	2.96074	0.4714
152	152	gi|4155149	N/A	N/A	OXYGEN-INDEPENDENT COPROPORPHYRINOGEN III OXIDASE [Helicobacter pylori J99]	TRUE	9.40018	0.00071	369988	172390	361432	173525	33562.3	14113.1	197598	2.14623	0.331676
153	153	gi|4154759	N/A	N/A	putative [Helicobacter pylori J99]	TRUE	10.7523	0.00042	432847	230545	439084	227667	24963	20948.2	202302	1.87749	0.273579
154	154	gi|4155056	N/A	N/A	ACETYL-COENZYME A CARBOXYLASE SUBUNIT A [Helicobacter pylori J99]	TRUE	26.0074	1.2986e-05	570414	281415	569633	284293	10237.7	16298.2	288999	2.02695	0.306842
155	155	gi|4155485	N/A	N/A	putative [Helicobacter pylori J99]	TRUE	7.91893	0.00138	425260	186032	410021	197355	43205.7	29514.9	239228	2.28595	0.359067
156	156	gi|6647818	N/A	N/A	RecName: Full=Protein translocase subunit SecD	TRUE	16.2501	8.3915e-05	367038	204572	373343	202994	15612.9	7490.7	162467	1.79418	0.253866
157	157	gi|6685765	N/A	N/A	RecName: Full=Phosphate acyltransferase; AltName: Full=Acyl-ACP phosphotransacylase; AltName: Full=Acyl-[acyl-carrier-protein]--phosphate acyltransferase; AltName: Full=Phosphate-acyl-ACP acyltransferase	TRUE	5.83685	0.00429	453884	295690	466839	294329	41681	21595.3	158194	1.535	0.186108
158	158	gi|4155627	N/A	N/A	Pyruvate ferrodoxin oxidoreductase [Helicobacter pylori J99]	TRUE	1.35901	0.24572	423633	363868	382637	365672	74731.7	14735	59765.4	1.16425	0.0660464
159	159	gi|4156112	N/A	N/A	PYRIDOXAL PHOSPHATE SYNTHETASE [Helicobacter pylori J99]	TRUE	18.1375	5.4336e-05	1.41424e+06	193934	1.41275e+06	194402	115071	18402.1	1.2203e+06	7.29237	0.862869
160	160	gi|7674056	N/A	N/A	RecName: Full=tRNA uridine 5-carboxymethylaminomethyl modification enzyme MnmG; AltName: Full=Glucose-inhibited division protein A	TRUE	1.81161	0.14428	254019	170812	213048	171581	75644.6	24626.2	83206.4	1.48712	0.172347
161	161	gi|4155151	N/A	N/A	putative [Helicobacter pylori J99]	TRUE	3.0993	0.03625	466915	351985	456960	355900	48437.5	42180.1	114930	1.32652	0.122714
162	162	gi|4154547	N/A	N/A	GDP-D-mannose dehydratase [Helicobacter pylori J99]	TRUE	-0.375427	0.7264	104895	119519	110915	110357	14389.8	65917.3	-14624.3	0.877641	-0.0566832
163	163	gi|4155744	N/A	N/A	ASPARTOKINASE 2 ALPHA AND BETA SUBUNITS [Helicobacter pylori J99]	TRUE	9.85752	0.00059	549851	163851	565550	166223	66549.8	13082.1	386000	3.3558	0.525796
164	164	gi|4154918	N/A	N/A	putative TRANSCRIPTIONAL REGULATOR [Helicobacter pylori J99]	TRUE	8.2211	0.00119	610384	383946	623525	384385	46942.8	8503.4	226438	1.58977	0.201333
165	165	gi|4155356	N/A	N/A	putative ADP-D-glycero-D-mannoheptose synthase [Helicobacter pylori J99]	TRUE	7.89858	0.00139	333533	130299	345641	132665	39722.9	20205.6	203234	2.55975	0.408198
166	166	gi|4155857	N/A	N/A	FUMARASE [Helicobacter pylori J99]	TRUE	12.5843	0.00023	1.77926e+06	92449.1	1.87293e+06	93921.7	231764	13656.7	1.68681e+06	19.2459	1.28434
167	167	gi|4155069	N/A	N/A	METHYLENETETRAHYDROFOLATE DEHYDROGENASE/METHENYLTETRAHYDROFOLATE CYCLOHYDROLASE [Helicobacter pylori J99]	TRUE	-0.480718	0.65583	252974	267718	277914	267195	45877.2	26784.8	-14744.1	0.944927	-0.0246019
168	168	gi|4156028	N/A	N/A	putative TYPE II DNA MODIFICATION ENZYME (METHYLTRANSFERASE) [Helicobacter pylori J99]	TRUE	-1.82361	0.14228	58515.3	81781.9	59541.5	75646.8	17680.3	13256.9	-23266.6	0.715504	-0.145388
169	169	gi|6685995	N/A	N/A	RecName: Full=GlutamylGlutaminyl-tRNA synthetase; Short=GluGlnRS; AltName: Full=Glutamate--tRNA ligase 2; Short=GluRS 2; AltName: Full=Glutamyl-tRNA synthetase 2	TRUE	9.41571	0.00071	1.68003e+06	955646	1.67913e+06	945953	130992	24444.1	724387	1.75801	0.245021
170	170	gi|4155591	N/A	N/A	BIOTIN CARBOXYLASE [Helicobacter pylori J99]	TRUE	8.20547	0.0012	582123	208945	621452	208138	77802.4	12323.7	373179	2.78602	0.444984
171	171	gi|4155477	N/A	N/A	GLYCYL-TRNA SYNTHETASE BETA CHAIN [Helicobacter pylori J99]	TRUE	5.02825	0.00734	237983	116605	242411	135147	14112.2	39356.6	121378	2.04093	0.309828
172	172	gi|57013017	N/A	N/A	RecName: Full=Plasminogen-binding protein PgbA	TRUE	5.4356	0.00556	408893	229379	423399	226977	46264.2	33640.7	179514	1.78261	0.251056
173	173	gi|4154769	N/A	N/A	putative [Helicobacter pylori J99]	TRUE	22.0964	2.4829e-05	1.31618e+06	95732	1.33647e+06	102752	94473.1	15060.4	1.22044e+06	13.7486	1.13826
174	174	gi|4154739	N/A	N/A	NEUTROPHIL-ACTIVATING PROTEIN A [Helicobacter pylori J99]	TRUE	10.1374	0.00053	997129	417012	955404	437938	89235.5	43141.9	580116	2.39113	0.378602
175	175	gi|4154742	N/A	N/A	putative [Helicobacter pylori J99]	TRUE	4.15763	0.01417	319652	209393	309160	209569	44710.5	10529.5	110259	1.52657	0.183716
176	176	gi|8134462	N/A	N/A	RecName: Full=Flavodoxin	TRUE	7.92671	0.00137	2.76028e+06	893192	2.65157e+06	900768	406896	29625.8	1.86708e+06	3.09035	0.490007
177	177	gi|4155657	N/A	N/A	putative [Helicobacter pylori J99]	TRUE	1.88321	0.13279	89748.9	40225	70867.4	38041.9	44609.3	9203.17	49523.9	2.23117	0.348533
178	178	gi|7388210	N/A	N/A	RecName: Full=30S ribosomal protein S4	TRUE	-4.41223	0.01158	981899	1.31696e+06	970112	1.27879e+06	88582.9	97227.9	-335061	0.74558	-0.127506
179	179	gi|4155420	N/A	N/A	Outer membrane protein/porin [Helicobacter pylori J99]	TRUE	-14.3289	0.00014	866329	1.69802e+06	909094	1.706e+06	93547.8	36822	-831694	0.510198	-0.292261
180	180	gi|4154844	N/A	N/A	CTP SYNTHASE [Helicobacter pylori J99]	TRUE	-3.24869	0.03141	356050	520322	350322	564936	14117.4	86436.8	-164272	0.684289	-0.164761
181	181	gi|7674329	N/A	N/A	RecName: Full=50S ribosomal protein L9	TRUE	7.13801	0.00204	1.21148e+06	620437	1.22003e+06	620682	143408	1703.62	591046	1.95263	0.290619
182	182	gi|4154808	N/A	N/A	PERIPLASMIC DIPEPTIDE TRANSPORT SUBSTRATE-BINDING PROTEIN [Helicobacter pylori J99]	TRUE	0.239037	0.82282	202336	193274	180531	172286	49366.9	43293.8	9061.82	1.04689	0.0198993
183	183	gi|4155757	N/A	N/A	CARBAMOYL-PHOSPHATE SYNTHASE SMALL CHAIN [Helicobacter pylori J99]	TRUE	-34.254	4.3336e-06	356893	566628	354283	564023	8803.3	5913.83	-209735	0.629854	-0.20076
184	184	gi|4155110	N/A	N/A	putative chemotaxis protein [Helicobacter pylori J99]	TRUE	6.36331	0.00313	376692	151319	375432	140920	11641.8	60230.3	225373	2.48939	0.396093
185	185	gi|4155793	N/A	N/A	NADH oxidoreductase I [Helicobacter pylori J99]	TRUE	12.0512	0.00027	358233	161564	367009	160638	28156	2493.26	196669	2.21728	0.345821
186	186	gi|4156072	N/A	N/A	putative ATP-DEPENDENT HELICASE [Helicobacter pylori J99]	TRUE	1.4895	0.2106	106207	40318.3	85662.5	39174.9	76523.8	3806.22	65889.1	2.63422	0.420653
187	187	gi|4154867	N/A	N/A	transketolase [Helicobacter pylori J99]	TRUE	1.87336	0.13431	155787	108600	155104	99791.2	13964.9	41332.2	47186.9	1.4345	0.156702
188	188	gi|45477347	N/A	N/A	RecName: Full=Spermidine synthase; AltName: Full=Putrescine aminopropyltransferase; Short=PAPT; AltName: Full=SPDSY	TRUE	0.176963	0.86814	130253	124703	116380	120424	26552.5	47383.6	5549.46	1.0445	0.018909
189	189	gi|4155489	N/A	N/A	2,3-BISPHOSPHOGLYCERATE-INDEPENDENT PHOSPHOGLYCERATE MUTASE [Helicobacter pylori J99]	TRUE	-0.559436	0.60571	197893	220557	168846	218946	70093.7	3270.79	-22664.3	0.897241	-0.0470909
190	190	gi|4155168	N/A	N/A	ASPARTATE AMINOTRANSFERASE [Helicobacter pylori J99]	TRUE	15.4695	0.0001	922104	134050	961380	132294	88181.8	3052.96	788054	6.8788	0.837512
191	191	gi|4155017	N/A	N/A	cag island protein, DNA transfer protein [Helicobacter pylori J99]	TRUE	4.23361	0.01333	193459	111503	195239	108398	32663.4	7572.07	81955.6	1.73501	0.239302
192	192	gi|7387815	N/A	N/A	RecName: Full=2-dehydro-3-deoxyphosphooctonate aldolase; AltName: Full=3-deoxy-D-manno-octulosonic acid 8-phosphate synthase; AltName: Full=KDO-8-phosphate synthase; Short=KDO 8-P synthase; Short=KDOPS; AltName: Full=Phospho-2-dehydro-3-deoxyoctonate aldolase	TRUE	11.8282	0.00029	459280	181857	474341	173228	36219.1	18398.6	277424	2.52551	0.402349
193	193	gi|7388059	N/A	N/A	RecName: Full=Peptide chain release factor 1; Short=RF-1	TRUE	3.5796	0.02318	293442	165922	292098	155658	56138.3	25606.9	127520	1.76855	0.247619
194	194	gi|4156058	N/A	N/A	FRUCTOSE-1,6-BISPHOSPHATASE [Helicobacter pylori J99]	TRUE	17.537	6.2083e-05	2.11236e+06	228983	2.20592e+06	212859	183857	28233.1	1.88337e+06	9.22495	0.964964
195	195	gi|4155122	N/A	N/A	putative 2,3,4,5-TETRAHYDROPYRIDINE-2-CARBOXYLATE N-SUCCINYLTRANSFERASE [Helicobacter pylori J99]	TRUE	6.28346	0.00328	1.39899e+06	265703	1.54125e+06	260399	312118	13118.9	1.13329e+06	5.26524	0.721418
196	196	gi|4155659	N/A	N/A	putative [Helicobacter pylori J99]	TRUE	10.0105	0.00056	517513	200416	513558	194082	45945.9	29986.1	317097	2.5822	0.411989
197	197	gi|4155673	N/A	N/A	putative SIGNAL RECOGNITION PARTICLE PROTEIN [Helicobacter pylori J99]	TRUE	1.89622	0.13081	248284	195047	256670	206456	33590	35163	53237.5	1.27295	0.104811
198	198	gi|4155432	N/A	N/A	putative outer membrane protein [Helicobacter pylori J99]	TRUE	1.59993	0.18486	27516.2	14230.9	22556	11601.4	11541.1	8582.17	13285.2	1.93355	0.286355
199	199	gi|4154945	N/A	N/A	polyphosphate kinase [Helicobacter pylori J99]	TRUE	0.158966	0.8814	181824	170537	247624	175998	121796	17024.1	11286.9	1.06618	0.0278324
200	200	gi|4155457	N/A	N/A	putative [Helicobacter pylori J99]	TRUE	1.28802	0.2672	470782	428854	456023	427822	54879.1	12929.1	41927.3	1.09777	0.0405098
201	201	gi|81859439	N/A	N/A	RecName: Full=Methionine import ATP-binding protein MetN	TRUE	5.56261	0.00511	498199	278938	531688	281445	66752	14326.4	219261	1.78605	0.251895
202	202	gi|4155354	N/A	N/A	FLAGELLAR HOOK PROTEIN [Helicobacter pylori J99]	TRUE	2.89846	0.04419	269166	200356	274033	196885	40071.9	9221.31	68809.9	1.34344	0.128218
203	203	gi|4155723	N/A	N/A	TRANSCRIPTION ANTITERMINATION PROTEIN [Helicobacter pylori J99]	TRUE	-1.82652	0.1418	1.52396e+06	1.67688e+06	1.58145e+06	1.69327e+06	136389	49284.1	-152930	0.908801	-0.041531
204	204	gi|4155224	N/A	N/A	PHOSPHORIBOSYL PYROPHOSPHATE SYNTHETASE [Helicobacter pylori J99]	TRUE	-1.01026	0.36952	222041	277712	234792	298703	30025.5	90599.2	-55670.8	0.799537	-0.0971612
205	205	gi|4155323	N/A	N/A	HOMOSERINE DEHYDROGENASE [Helicobacter pylori J99]	TRUE	-8.23833	0.00118	214858	778216	159111	789521	115485	26302.4	-563357	0.276091	-0.558948
206	206	gi|4155571	N/A	N/A	putative chemotaxis protein [Helicobacter pylori J99]	TRUE	8.68281	0.00097	225865	77879.2	225206	81607.6	26876.5	12210.9	147986	2.9002	0.462428
207	207	gi|4154591	N/A	N/A	RNA POLYMERASE SIGMA FACTOR (SIGMA-70) [Helicobacter pylori J99]	TRUE	3.25714	0.03116	209229	112053	200493	138402	18765	48148	97176.2	1.86723	0.271199
208	208	gi|4154923	N/A	N/A	FLAGELLAR MOTOR SWITCH PROTEIN [Helicobacter pylori J99]	TRUE	16.0465	8.8201e-05	724809	155255	717366	158138	61239.9	5399.48	569554	4.66851	0.669179
209	209	gi|4155893	N/A	N/A	UDP-N-ACETYLGLUCOSAMINE ACYLTRANSFERASE [Helicobacter pylori J99]	TRUE	13.9673	0.00015	893912	300288	904180	295682	70414.2	21467.1	593624	2.97685	0.473757
210	210	gi|4154999	N/A	N/A	putative Glycolate oxidase [Helicobacter pylori J99]	TRUE	-2.5125	0.06588	155495	183437	162242	186601	18211.9	6275.68	-27942.5	0.847673	-0.0717718
211	211	gi|4155390	N/A	N/A	vacuolating cytotoxin [Helicobacter pylori J99]	TRUE	0.38667	0.71869	35297.3	31760.5	28661.2	32021.7	15109	4764.92	3536.77	1.11136	0.0458537
212	212	gi|4155268	N/A	N/A	GUANOSINE-3',5'-BIS(DIPHOSPHATE) 3'-PYROPHOSPHOHYDROLASE [Helicobacter pylori J99]	TRUE	1.10392	0.33157	1.307e+06	645980	1.05765e+06	196337	673304	788882	661024	2.02329	0.306058
213	213	gi|4154849	N/A	N/A	1-DEOXYXYLULOSE-5-PHOSPHATE SYNTHASE [Helicobacter pylori J99]	TRUE	-12.6535	0.00022	182421	307117	182264	310704	3197.39	16766.6	-124696	0.593978	-0.226229
214	214	gi|4155263	N/A	N/A	putative [Helicobacter pylori J99]	TRUE	-7.83323	0.00143	136521	278150	138818	271208	16010.7	26914.1	-141628	0.49082	-0.309078
215	215	gi|4154534	N/A	N/A	ATP-DEPENDENT PROTEASE,ATP-BINDING SUBUNIT [Helicobacter pylori J99]	TRUE	1.76658	0.15204	167847	114556	146113	108810	50982.9	11433.6	53291	1.4652	0.165896
216	216	gi|4155866	N/A	N/A	GLYCERALDEHYDE 3-PHOSPHATE DEHYDROGENASE [Helicobacter pylori J99]	TRUE	-5.67006	0.00477	232331	335696	235695	339707	30781.8	7034.02	-103365	0.692087	-0.159839
217	217	gi|4155185	N/A	N/A	ACETYL-COA ACETYLTRANSFERASE [Helicobacter pylori J99]	TRUE	10.3257	0.0005	305134	76122	288909	76887.4	37032.3	10213.5	229012	4.00849	0.602981
218	218	gi|4155990	N/A	N/A	putative [Helicobacter pylori J99]	TRUE	-3.28595	0.03033	243903	300107	249631	291822	22240.2	19571.6	-56204	0.81272	-0.0900591
219	219	gi|4155809	N/A	N/A	putative [Helicobacter pylori J99]	TRUE	2.0035	0.11565	278813	207412	290217	209921	59844.9	15126.2	71400.8	1.34425	0.128479
220	220	gi|4156014	N/A	N/A	putative Outer membrane protein [Helicobacter pylori J99]	TRUE	-1.62824	0.1788	150877	178956	147490	183951	15586.2	25480.2	-28079.1	0.843096	-0.0741232
221	221	gi|4156046	N/A	N/A	L-ALANINE DEHYDROGENASE [Helicobacter pylori J99]	TRUE	5.85871	0.00424	756450	342471	786623	342611	121571	14114.4	413979	2.2088	0.344156
222	222	gi|4155173	N/A	N/A	putative LIPOPOLYSACCHARIDE BIOSYNTHESIS PROTEIN [Helicobacter pylori J99]	TRUE	2.00063	0.11603	369382	321451	363329	319121	39352.9	13163.2	47930.5	1.14911	0.0603603
223	223	gi|4155387	N/A	N/A	putative [Helicobacter pylori J99]	TRUE	5.64567	0.00485	374728	167012	410410	169706	63107.2	8857.22	207716	2.24372	0.350969
224	224	gi|4155544	N/A	N/A	putative POLYSACCHARIDE BIOSYNTHESIS PROTEIN [Helicobacter pylori J99]	TRUE	-9.02239	0.00084	191474	404204	195088	409331	39119.7	11722	-212729	0.473708	-0.32449
225	225	gi|4155645	N/A	N/A	putative Outer membrane protein [Helicobacter pylori J99]	TRUE	1.74224	0.15643	692567	494335	697340	471187	191603	46107.4	198232	1.40101	0.146441
226	226	gi|9296935	N/A	N/A	RecName: Full=Enolase; AltName: Full=2-phospho-D-glycerate hydro-lyase; AltName: Full=2-phosphoglycerate dehydratase	TRUE	3.33123	0.02907	262526	153504	274854	141294	50393.6	25955.8	109022	1.71022	0.233053
227	227	gi|4155085	N/A	N/A	SUBUNIT OF 2-OXOGLUTARATE OXIDOREDUCTASE [Helicobacter pylori J99]	TRUE	6.83056	0.0024	637871	423116	652237	419066	44444.2	31467.4	214755	1.50756	0.178273
228	228	gi|4154800	N/A	N/A	DIPEPTIDE TRANSPORT SYSTEM DIPEPTIDE TRANSPORT SYSTEM ATP-BINDING PROTEIN [Helicobacter pylori J99]	TRUE	1.78784	0.14832	156278	99379.3	164121	81739.1	31938.9	44927.3	56898.4	1.57254	0.196601
229	229	gi|4155679	N/A	N/A	glucose-6-phosphate isomerase [Helicobacter pylori J99]	TRUE	5.92978	0.00405	282425	86141.2	305114	80652	55664.3	13732.3	196284	3.27863	0.515692
230	230	gi|4155652	N/A	N/A	FLAGELLAR HOOK-ASSOCIATED PROTEIN 1 (HAP1) [Helicobacter pylori J99]	TRUE	6.0374	0.0038	237093	93797	247241	94839.9	39902.1	9890.69	143296	2.52772	0.402729
231	231	gi|4155026	N/A	N/A	DNA transfer protein (Agrobacterium VirB4 homolog) [Helicobacter pylori J99]	TRUE	-1.76153	0.15294	172597	202033	162569	203173	28800.9	2865.14	-29435.7	0.854302	-0.0683884
232	232	gi|9789752	N/A	N/A	RecName: Full=Glutamate-1-semialdehyde 2,1-aminomutase; Short=GSA; AltName: Full=Glutamate-1-semialdehyde aminotransferase; Short=GSA-AT	TRUE	7.69559	0.00153	193563	82558.7	192584	85966.3	18732.8	16530.8	111004	2.34455	0.370059
233	233	gi|6647577	N/A	N/A	RecName: Full=Elongation factor 4; Short=EF-4; AltName: Full=Ribosomal back-translocase LepA	TRUE	0.345894	0.74685	107356	94217.6	95319	93230.7	65538.7	5763.01	13138.7	1.13945	0.0566956
234	234	gi|4155758	N/A	N/A	ALIPHATIC AMIDASE [Helicobacter pylori J99]	TRUE	-1.06953	0.34508	69985.8	103197	56240	113712	46480.9	27060.9	-33211.7	0.678174	-0.168659
235	235	gi|6686112	N/A	N/A	RecName: Full=Uncharacterized protein jhp_0985	TRUE	4.71432	0.00921	158782	71889.7	149184	77792.4	20967.5	24073.7	86892.6	2.20869	0.344136
236	236	gi|4154688	N/A	N/A	putative [Helicobacter pylori J99]	TRUE	-2.10414	0.10317	50232.9	102397	43602	92913.1	12680.6	41024.2	-52163.8	0.490571	-0.309298
237	237	gi|4155832	N/A	N/A	30S RIBOSOMAL PROTEIN S5 [Helicobacter pylori J99]	TRUE	11.4029	0.00034	740830	210787	765039	200326	70783.1	38364.6	530043	3.51459	0.545874
238	238	gi|4155688	N/A	N/A	AMINO ACID ABC TRANSPORTER, BINDING PROTEIN PRECURSOR [Helicobacter pylori J99]	TRUE	6.56727	0.00278	862233	697320	860621	717712	16549.5	40222.5	164913	1.2365	0.0921925
239	239	gi|7674253	N/A	N/A	RecName: Full=50S ribosomal protein L25; AltName: Full=General stress protein CTC	TRUE	6.72563	0.00255	1.76306e+06	1.02126e+06	1.77647e+06	1.06115e+06	174879	76887.1	741796	1.72635	0.237129
240	240	gi|4155139	N/A	N/A	ALPHA (1,3)-FUCOSYLTRANSFERASE [Helicobacter pylori J99]	TRUE	-0.129863	0.90294	95563.2	100223	66126.6	107132	52447	33337	-4659.45	0.953509	-0.0206752
241	241	gi|4154513	N/A	N/A	putative [Helicobacter pylori J99]	TRUE	-0.045457	0.96592	165973	166724	164990	161261	18428.3	21889.1	-750.95	0.995496	-0.00196055
242	242	gi|8928083	N/A	N/A	RecName: Full=Uroporphyrinogen decarboxylase; Short=UPD; Short=URO-D	TRUE	10.5475	0.00046	641833	101852	647088	94101.3	86432	19806.2	539980	6.3016	0.799451
243	243	gi|60392646	N/A	N/A	RecName: Full=LPP20 lipoprotein; Flags: Precursor	TRUE	-24.1471	1.7448e-05	1.21972e+06	2.28263e+06	1.24513e+06	2.28443e+06	76177.4	3134.37	-1.06291e+06	0.534348	-0.272176
244	244	gi|4154696	N/A	N/A	Fumarate reductase [Helicobacter pylori J99]	TRUE	1.82133	0.14266	644682	577043	608673	575686	63076	12603.9	67638.5	1.11722	0.048137
245	245	gi|4155579	N/A	N/A	THIOL PEROXIDASE [Helicobacter pylori J99]	TRUE	10.7683	0.00042	1.03298e+06	378218	1.05853e+06	374700	104041	16345.4	654763	2.73118	0.43635
246	246	gi|4154868	N/A	N/A	putative [Helicobacter pylori J99]	TRUE	1.08291	0.33976	321942	158124	261262	117755	231149	123382	163818	2.03601	0.308781
247	247	gi|4154942	N/A	N/A	putative Short chain dehydrogenase [Helicobacter pylori J99]	TRUE	-0.775578	0.4813	731132	803609	765644	796805	160569	20385	-72476.6	0.909811	-0.0410488
248	248	gi|4155047	N/A	N/A	ACETYL-COENZYME A CARBOXYLASE SUBUNIT A [Helicobacter pylori J99]	TRUE	7.73053	0.00151	582249	371374	589825	364601	45091.5	14108.3	210874	1.56782	0.195296
249	249	gi|4154596	N/A	N/A	putative keto-acid dehydrogenase [Helicobacter pylori J99]	TRUE	9.83806	0.0006	422629	280936	420947	274079	10634.7	22565.5	141693	1.50436	0.177352
250	250	gi|4154519	N/A	N/A	putative chemotaxis protein [Helicobacter pylori J99]	TRUE	11.8064	0.00029	849770	259523	882286	260249	84761.3	17712.2	590247	3.27435	0.515126
251	251	gi|8928320	N/A	N/A	RecName: Full=Uridylate kinase; Short=UK; AltName: Full=Uridine monophosphate kinase; Short=UMP kinase; Short=UMPK	TRUE	13.1126	0.0002	872222	151600	916989	139087	91446	26425.9	720622	5.75344	0.759928
252	252	gi|9789808	N/A	N/A	RecName: Full=Superoxide dismutase [Fe]	TRUE	12.6891	0.00022	742418	70825.7	794922	68282.1	91524.5	5191.25	671592	10.4823	1.02046
253	253	gi|8928387	N/A	N/A	RecName: Full=Serine--tRNA ligase; AltName: Full=Seryl-tRNA synthetase; Short=SerRS; AltName: Full=Seryl-tRNA(Ser/Sec) synthetase	TRUE	7.24175	0.00193	220009	96817.7	226673	95368.2	29175.9	4113	123191	2.27241	0.356486
254	254	gi|4154712	N/A	N/A	putative [Helicobacter pylori J99]	TRUE	4.42233	0.01149	459637	354053	458439	331448	5643.73	40966.2	105584	1.29822	0.113347
255	255	gi|8134479	N/A	N/A	RecName: Full=Glutamine--fructose-6-phosphate aminotransferase [isomerizing]; AltName: Full=D-fructose-6-phosphate amidotransferase; AltName: Full=GFAT; AltName: Full=Glucosamine-6-phosphate synthase; AltName: Full=Hexosephosphate aminotransferase; AltName: Full=L-glutamine--D-fructose-6-phosphate amidotransferase	TRUE	8.93115	0.00087	320656	117052	330530	112956	38508.2	8730.98	203604	2.73942	0.437659
256	256	gi|4155375	N/A	N/A	putative [Helicobacter pylori J99]	TRUE	14.1369	0.00015	456706	129359	473350	135209	38034.8	12722.8	327347	3.53053	0.54784
257	257	gi|4154788	N/A	N/A	putative [Helicobacter pylori J99]	TRUE	-0.0859763	0.93562	188176	191329	155376	193190	63326.1	5072.98	-3153.48	0.983518	-0.00721766
258	258	gi|4155077	N/A	N/A	SUBUNIT OF 2-OXOGLUTARATE OXIDOREDUCTASE [Helicobacter pylori J99]	TRUE	9.1174	0.0008	1.2028e+06	543565	1.22793e+06	535392	73326.2	101525	659234	2.2128	0.344942
259	259	gi|4155196	N/A	N/A	putative TRANSCRIPTIONAL REGULATOR [Helicobacter pylori J99]	TRUE	-0.799424	0.46883	217025	229457	220028	232194	24649	10861.7	-12432.3	0.945819	-0.0241921
260	260	gi|6919861	N/A	N/A	RecName: Full=D-alanine--D-alanine ligase; AltName: Full=D-Ala-D-Ala ligase; AltName: Full=D-alanylalanine synthetase	TRUE	16.5371	7.8306e-05	423042	99307.5	433452	98572.5	30276.6	15264.9	323735	4.25993	0.629402
261	261	gi|54039548	N/A	N/A	RecName: Full=30S ribosomal protein S8	TRUE	9.70189	0.00063	1.25586e+06	595026	1.29758e+06	622055	87695.5	78918.4	660836	2.1106	0.324406
262	262	gi|7674048	N/A	N/A	RecName: Full=Glutamyl-tRNA(Gln) amidotransferase subunit A; Short=Glu-ADT subunit A	TRUE	9.42203	0.00071	598787	169774	627749	157519	75043	24254.4	429012	3.52695	0.5474
263	263	gi|4154671	N/A	N/A	putative PROTEASE [Helicobacter pylori J99]	TRUE	-0.581775	0.59193	263246	286628	239509	284268	68981.9	9368.3	-23382.9	0.918421	-0.0369583
264	264	gi|4155603	N/A	N/A	GLUCOKINASE [Helicobacter pylori J99]	TRUE	26.3043	1.2413e-05	330471	60589	338156	60400.9	13995.5	10951.2	269882	5.4543	0.736739
265	265	gi|9789738	N/A	N/A	RecName: Full=Phosphopentomutase; AltName: Full=Phosphodeoxyribomutase	TRUE	2.49583	0.06707	405407	339072	422461	340042	43800.7	14167.5	66334.8	1.19564	0.077599
266	266	gi|4156020	N/A	N/A	N-UTILIZATION SUBSTANCE PROTEIN A [Helicobacter pylori J99]	TRUE	0.267487	0.80232	223272	218468	240657	218955	30678.2	5137.32	4803.7	1.02199	0.00944584
267	267	gi|4155514	N/A	N/A	putative [Helicobacter pylori J99]	TRUE	7.05626	0.00213	184584	42718.2	194528	34706.9	31106.8	15652.1	141865	4.32096	0.635581
268	268	gi|8928165	N/A	N/A	RecName: Full=4-hydroxy-3-methylbut-2-en-1-yl diphosphate synthase; AltName: Full=1-hydroxy-2-methyl-2-(E)-butenyl 4-diphosphate synthase	TRUE	-2.44503	0.07082	156449	205976	163441	215948	25273.2	24335.7	-49527.4	0.759548	-0.119445
269	269	gi|4155640	N/A	N/A	putative ATP synthase F1, subunit delta [Helicobacter pylori J99]	TRUE	17.5793	6.1494e-05	385199	127669	381825	127564	25002.2	4327.7	257531	3.01718	0.479602
270	270	gi|4155250	N/A	N/A	putative [Helicobacter pylori J99]	TRUE	-1.42136	0.22826	111949	244018	108730	170501	8000.76	160740	-132070	0.458771	-0.338404
271	271	gi|4155944	N/A	N/A	PEPTIDYL-PROLYL CIS-TRANS ISOMERASE [Helicobacter pylori J99]	TRUE	6.42811	0.00301	244637	137106	255554	128060	22383.5	18397.8	107531	1.78429	0.251465
272	272	gi|4156092	N/A	N/A	Ubiquinol cytochrome c oxidoreductase, cytochrome c1 subunit [Helicobacter pylori J99]	TRUE	3.81907	0.01879	521192	285303	497661	247889	62397.2	86901.3	235890	1.82681	0.261692
273	273	gi|57013016	N/A	N/A	RecName: Full=Plasminogen-binding protein PgbB	TRUE	-0.59623	0.58312	196864	270139	140558	353247	123481	173388	-73274.8	0.728752	-0.137421
274	274	gi|8928478	N/A	N/A	RecName: Full=Threonine synthase; Short=TS	TRUE	25.1573	1.4823e-05	242535	83859.2	241754	83390.3	4460.07	9972.75	158676	2.89217	0.461224
275	275	gi|4155786	N/A	N/A	phosphohexosemutase [Helicobacter pylori J99]	TRUE	6.2562	0.00333	524904	337449	537542	338289	50751	10848.7	187455	1.55551	0.191872
276	276	gi|8134509	N/A	N/A	RecName: Full=Adenylate kinase; Short=AK; AltName: Full=ATP-AMP transphosphorylase; AltName: Full=ATP:AMP phosphotransferase; AltName: Full=Adenylate monophosphate kinase	TRUE	3.33532	0.02896	1.08603e+06	590711	1.07084e+06	607721	246701	72813.5	495320	1.83851	0.264467
277	277	gi|4154520	N/A	N/A	putative carboxynorspermidine decarboxylase [Helicobacter pylori J99]	TRUE	1.33037	0.25417	172118	149855	181960	141078	24612.5	15307.6	22262.7	1.14856	0.0601542
278	278	gi|4155607	N/A	N/A	GLUCOSE-6-PHOSPHATE 1-DEHYDROGENASE [Helicobacter pylori J99]	TRUE	-1.08756	0.33794	180305	248355	125049	248695	108121	7440.77	-68049.8	0.725998	-0.139065
279	279	gi|4154754	N/A	N/A	putative Outer membrane protein [Helicobacter pylori J99]	TRUE	2.22616	0.08999	393826	333091	394211	338236	45208.9	13751.8	60734.6	1.18234	0.072741
280	280	gi|4155248	N/A	N/A	putative [Helicobacter pylori J99]	TRUE	8.5334	0.00103	239168	65902.2	238455	76134.9	28390	20756.1	173265	3.62913	0.559803
281	281	gi|4154816	N/A	N/A	putative [Helicobacter pylori J99]	TRUE	-1.02102	0.36497	136239	172707	125753	149627	37360.1	49309.7	-36468.4	0.788843	-0.10301
282	282	gi|4155643	N/A	N/A	FKBP-TYPE PEPTIDYL-PROLYL CIS-TRANS ISOMERASE [Helicobacter pylori J99]	TRUE	8.69131	0.00096	671849	175557	678699	165927	90929.6	38906.8	496292	3.82695	0.582853
283	283	gi|7388276	N/A	N/A	RecName: Full=5'-nucleotidase SurE; AltName: Full=Nucleoside 5'-monophosphate phosphohydrolase	TRUE	9.72898	0.00063	458199	94078	493841	93627.7	64276.5	8411.25	364121	4.87042	0.687567
284	284	gi|4155357	N/A	N/A	ADP-L-GLYCERO-D-MANNOHEPTOSE-6-EPIMERASE [Helicobacter pylori J99]	TRUE	17.2935	6.5615e-05	741066	108065	733329	110260	59443.5	22043.4	633001	6.85757	0.83617
285	285	gi|4156038	N/A	N/A	CHROMOSOMAL REPLICATION INITIATOR PROTEIN [Helicobacter pylori J99]	TRUE	1.07966	0.34105	88190.6	69652.6	72541.4	74821.1	27460.4	11418.1	18538	1.26615	0.102485
286	286	gi|6685394	N/A	N/A	RecName: Full=Phosphogluconate dehydratase; AltName: Full=6-phosphogluconate dehydratase	TRUE	10.8221	0.00041	712236	119932	737857	117730	94636.8	5508.09	592305	5.93869	0.773691
287	287	gi|4156102	N/A	N/A	putative [Helicobacter pylori J99]	TRUE	-2.71655	0.05318	227980	267217	232770	267075	18170.9	17195.6	-39237.3	0.853163	-0.0689679
288	288	gi|4155153	N/A	N/A	putative [Helicobacter pylori J99]	TRUE	4.6304	0.0098	201905	106081	201202	117956	28102.3	22249.4	95823.3	1.9033	0.279507
289	289	gi|9910639	N/A	N/A	RecName: Full=ATP synthase epsilon chain; AltName: Full=ATP synthase F1 sector epsilon subunit; AltName: Full=F-ATPase epsilon subunit	TRUE	4.0024	0.0161	2.30329e+06	1.27387e+06	2.46708e+06	1.27576e+06	444445	30451.5	1.02942e+06	1.80811	0.257225
290	290	gi|6685830	N/A	N/A	RecName: Full=Adenylosuccinate lyase; Short=ASL; AltName: Full=Adenylosuccinase; Short=ASase	TRUE	-0.0450448	0.96623	96044.9	96543.7	89980.9	95524.5	16412.1	9923.29	-498.777	0.994834	-0.00224953
291	291	gi|81555228	N/A	N/A	RecName: Full=Serine/threonine-protein kinase CtkA; Short=Ser/Thr-protein kinase CtkA; AltName: Full=Cell-translocating kinase A	TRUE	2.83203	0.04725	78465.5	39380	89439.5	34704.4	19178.8	14268.6	39085.5	1.99252	0.299403
292	292	gi|4154677	N/A	N/A	putative PEPTIDYL-PROLYL CIS-TRANS ISOMERASE [Helicobacter pylori J99]	TRUE	-2.86994	0.04547	199198	381258	168240	400816	104364	34366.6	-182061	0.522474	-0.281935
293	293	gi|4155959	N/A	N/A	putative [Helicobacter pylori J99]	TRUE	-4.78683	0.00873	72346.4	136233	78460	140128	12417.6	19498.2	-63886.7	0.531049	-0.274866
294	294	gi|4154927	N/A	N/A	putative [Helicobacter pylori J99]	TRUE	-0.889747	0.42388	117805	144521	125032	126225	32722.3	40424.2	-26716.4	0.815138	-0.0887688
295	295	gi|6919902	N/A	N/A	RecName: Full=Serine hydroxymethyltransferase; Short=SHMT; Short=Serine methylase	TRUE	12.9286	0.00021	386342	40486.5	400818	51390.1	42213.6	19101.9	345856	9.54249	0.979662
296	296	gi|4155200	N/A	N/A	putative [Helicobacter pylori J99]	TRUE	-2.08575	0.10534	105875	151473	102203	142509	8525.07	36894	-45598.8	0.698965	-0.155545
297	297	gi|9789749	N/A	N/A	RecName: Full=Chaperone protein DnaJ	TRUE	-24.1854	1.7338e-05	61231.9	202033	59093.4	204024	8583.87	5290.96	-140801	0.303079	-0.518444
298	298	gi|7674310	N/A	N/A	RecName: Full=50S ribosomal protein L4	TRUE	11.7868	0.0003	886448	266090	862861	267500	91127.2	2473.73	620359	3.33139	0.522625
299	299	gi|4154672	N/A	N/A	putative [Helicobacter pylori J99]	TRUE	18.8483	4.6661e-05	489430	157397	495756	155328	28829.3	9992.69	332033	3.10953	0.492694
300	300	gi|9087191	N/A	N/A	RecName: Full=Probable dihydroorotase-like protein; AltName: Full=Aspartate carbamoyltransferase 42 kDa non-catalytic chain	TRUE	15.65	9.7357e-05	185949	48586.5	188651	52919.7	12223.5	9038.93	137362	3.82717	0.582878
301	301	gi|8134398	N/A	N/A	RecName: Full=Diaminopimelate decarboxylase; Short=DAP decarboxylase; Short=DAPDC	TRUE	1.54204	0.19793	134711	91517	123363	83406.3	23601.2	42389.8	43194.5	1.47198	0.167903
302	302	gi|4156050	N/A	N/A	TYPE I RESTRICTION ENZYME (RESTRICTION SUBUNIT) [Helicobacter pylori J99]	TRUE	4.79531	0.00868	186275	43824.5	169372	43418.3	50222.4	11184.5	142451	4.25049	0.628439
303	303	gi|9789770	N/A	N/A	RecName: Full=Branched-chain-amino-acid aminotransferase; Short=BCAT	TRUE	0.204227	0.84815	368753	364764	372993	357456	23886	23958.4	3989.04	1.01094	0.00472364
304	304	gi|6685831	N/A	N/A	RecName: Full=Aspartate carbamoyltransferase; AltName: Full=Aspartate transcarbamylase; Short=ATCase	TRUE	4.01168	0.01597	182089	130392	188096	121671	15943.4	15620.8	51697.4	1.39648	0.145034
305	305	gi|4155255	N/A	N/A	FUNCTIONAL HOMOLOG OF SRP RECEPTOR [Helicobacter pylori J99]	TRUE	4.7057	0.00927	233738	189974	238029	188680	15487.8	4428.48	43764.1	1.23037	0.0900356
306	306	gi|6831638	N/A	N/A	RecName: Full=50S ribosomal protein L6	TRUE	1.21111	0.29251	1.129e+06	1.01208e+06	1.16989e+06	1.01273e+06	163870	33289.8	116924	1.11553	0.0474807
307	307	gi|4156113	N/A	N/A	PYRIDOXAL PHOSPHATE BIOSYNTHETIC PROTEIN A [Helicobacter pylori J99]	TRUE	1.68646	0.16698	153405	77742.9	178235	82945.6	75919.5	16572.9	75662.1	1.97323	0.295179
308	308	gi|4154638	N/A	N/A	putative [Helicobacter pylori J99]	TRUE	9.46464	0.0007	720604	170927	704791	172312	100228	8548.02	549677	4.21586	0.624886
309	309	gi|4155957	N/A	N/A	putative thiophene/furan oxidation protein [Helicobacter pylori J99]	TRUE	-2.03767	0.11124	90209.4	149267	93747.7	171076	15939.3	47602.1	-59057.6	0.60435	-0.218712
310	310	gi|4155660	N/A	N/A	putative [Helicobacter pylori J99]	TRUE	4.86578	0.00824	263616	153219	261539	156303	38247.2	9025.34	110397	1.72052	0.23566
311	311	gi|81625910	N/A	N/A	RecName: Full=Bifunctional protein GlmU; Includes: RecName: Full=UDP-N-acetylglucosamine pyrophosphorylase; AltName: Full=N-acetylglucosamine-1-phosphate uridyltransferase; Includes: RecName: Full=Glucosamine-1-phosphate N-acetyltransferase	TRUE	1.8001	0.14622	138807	128923	142358	126979	7294.23	6103.13	9884.38	1.07667	0.0320821
312	312	gi|4155980	N/A	N/A	putative Outer membrane protein [Helicobacter pylori J99]	TRUE	17.0157	6.9955e-05	1.43599e+06	122465	1.37634e+06	103271	123659	50848.5	1.31352e+06	11.7257	1.06914
313	313	gi|4154662	N/A	N/A	putative [Helicobacter pylori J99]	TRUE	4.57803	0.0102	120604	40904	123607	34062.1	26515.1	14359.8	79700.4	2.94848	0.469598
314	314	gi|4154643	N/A	N/A	Cytochrome oxidase (CBB3-TYPE) [Helicobacter pylori J99]	TRUE	-2.84445	0.04666	544371	634448	529934	642598	46761.1	28668.9	-90076.9	0.858023	-0.066501
315	315	gi|4155972	N/A	N/A	putative THIOREDOXIN [Helicobacter pylori J99]	TRUE	11.6467	0.00031	2.07868e+06	1.00794e+06	2.02133e+06	1.00519e+06	155969	32087.2	1.07074e+06	2.0623	0.314352
316	316	gi|4155545	N/A	N/A	arginine decarboxylase [Helicobacter pylori J99]	TRUE	25.2041	1.4714e-05	466377	69595.5	477494	70254.4	26507.4	6392.24	396781	6.70125	0.826156
317	317	gi|4154822	N/A	N/A	putative [Helicobacter pylori J99]	TRUE	0.925906	0.4069	925999	884128	953798	866727	70716.9	33679	41871.5	1.04736	0.0200956
318	318	gi|8469113	N/A	N/A	RecName: Full=3-phosphoshikimate 1-carboxyvinyltransferase; AltName: Full=5-enolpyruvylshikimate-3-phosphate synthase; Short=EPSP synthase; Short=EPSPS	TRUE	1.99182	0.11721	50767.8	33243.3	49247.4	30492	5177	14332.6	17524.4	1.52716	0.183883
319	319	gi|4154539	N/A	N/A	HYDROGENASE EXPRESSION/FORMATION PROTEIN [Helicobacter pylori J99]	TRUE	2.79726	0.04895	146615	66772.2	162008	60428.3	44693	21134.4	79842.6	2.19575	0.341582
320	320	gi|54037480	N/A	N/A	RecName: Full=4-hydroxy-3-methylbut-2-enyl diphosphate reductase	TRUE	0.639101	0.55752	354103	338979	361062	340842	39992.1	8976.18	15123.6	1.04462	0.0189563
321	321	gi|7531219	N/A	N/A	RecName: Full=DNA topoisomerase 1; AltName: Full=DNA topoisomerase I; AltName: Full=Omega-protein; AltName: Full=Relaxing enzyme; AltName: Full=Swivelase; AltName: Full=Untwisting enzyme	TRUE	3.48221	0.0253	165059	85237.7	149780	85453.3	38450.6	9893.25	79820.9	1.93645	0.287006
322	322	gi|4155010	N/A	N/A	cag island protein [Helicobacter pylori J99]	TRUE	-3.54471	0.02391	618960	784346	621054	766787	73125.7	34399.1	-165386	0.789142	-0.102845
323	323	gi|4154954	N/A	N/A	putative [Helicobacter pylori J99]	TRUE	-0.562631	0.60372	133004	159908	120150	138143	28271.8	77846.8	-26903.4	0.831757	-0.0800036
324	324	gi|7993927	N/A	N/A	RecName: Full=Elongation factor P; Short=EF-P	TRUE	2.87905	0.04506	1.39487e+06	303043	1.14648e+06	310783	656646	16265.5	1.09183e+06	4.60287	0.663029
325	325	gi|7531091	N/A	N/A	RecName: Full=4-hydroxy-tetrahydrodipicolinate reductase; Short=HTPA reductase	TRUE	13.0538	0.0002	203871	88755	210610	91413.5	14457.1	4929.02	115116	2.29701	0.361163
326	326	gi|4155613	N/A	N/A	RIBONUCLEOSIDE-DIPHOSPHATE REDUCTASE 1 BETA CHAIN [Helicobacter pylori J99]	TRUE	0.94996	0.39593	814246	239110	252610	63054.3	1.0012e+06	311847	575136	3.40532	0.532158
327	327	gi|7387552	N/A	N/A	RecName: Full=Putative peroxiredoxin bcp; AltName: Full=Bacterioferritin comigratory protein homolog; AltName: Full=Thioredoxin reductase	TRUE	1.90573	0.12938	732099	634999	749229	651422	81666.5	33448.7	97100.4	1.15291	0.061797
328	328	gi|8928361	N/A	N/A	RecName: Full=6,7-dimethyl-8-ribityllumazine synthase; Short=DMRL synthase; Short=LS; Short=Lumazine synthase	TRUE	11.3159	0.00035	676993	160456	714908	167308	77379.6	16229.2	516537	4.21917	0.625227
329	329	gi|7388289	N/A	N/A	RecName: Full=Transaldolase	TRUE	0.645761	0.55361	248911	212841	242001	184578	74112.6	62187.8	36070.2	1.16947	0.0679891
330	330	gi|4155796	N/A	N/A	putative NADH oxidoreductase I [Helicobacter pylori J99]	TRUE	-0.665711	0.54202	135355	169861	132911	131682	50868.3	73975.8	-34505.9	0.796858	-0.0986188
331	331	gi|7674180	N/A	N/A	RecName: Full=50S ribosomal protein L10	TRUE	12.1642	0.00026	961048	167955	1.01655e+06	177719	105872	39292.2	793092	5.72204	0.757551
332	332	gi|4154935	N/A	N/A	putative TRANSCRIPTIONAL REGULATOR [Helicobacter pylori J99]	TRUE	-4.56395	0.01031	381814	554080	411759	549031	62733.1	18402	-172267	0.689094	-0.161721
333	333	gi|4154917	N/A	N/A	putative [Helicobacter pylori J99]	TRUE	-6.07576	0.00371	218509	336721	211898	326825	12385.7	31340.5	-118211	0.648934	-0.1878
334	334	gi|8134435	N/A	N/A	RecName: Full=GTPase Der; AltName: Full=GTP-binding protein EngA	TRUE	0.199475	0.85162	214527	198083	149265	199911	142665	5714.74	16443.5	1.08301	0.0346337
335	335	gi|4155330	N/A	N/A	putative lipopolysaccharide biosynthesis protein [Helicobacter pylori J99]	TRUE	2.18464	0.09426	121486	85086.6	124349	89185.3	26890	10476	36399.3	1.42779	0.154665
336	336	gi|7994695	N/A	N/A	RecName: Full=Tryptophan--tRNA ligase; AltName: Full=Tryptophanyl-tRNA synthetase; Short=TrpRS	TRUE	3.54795	0.02384	126071	51987.1	111178	45084.9	34084.1	12094.8	74083.6	2.42504	0.384719
337	337	gi|4155689	N/A	N/A	putative [Helicobacter pylori J99]	TRUE	0.11568	0.91348	438142	429382	364878	425873	129689	19581.5	8759.83	1.0204	0.00877089
338	338	gi|4155167	N/A	N/A	putative Outer membrane protein [Helicobacter pylori J99]	TRUE	15.6357	9.7708e-05	837392	173447	854081	188264	65217.4	34001.7	663945	4.82793	0.683761
339	339	gi|4155459	N/A	N/A	GLYCYL-TRNA SYNTHETASE ALPHA CHAIN [Helicobacter pylori J99]	TRUE	1.74299	0.15629	163153	126802	176738	127069	36026.8	2629.25	36350.7	1.28667	0.109468
340	340	gi|4154634	N/A	N/A	putative [Helicobacter pylori J99]	TRUE	1.78774	0.14834	314590	194105	359851	207273	78479.2	86414.9	120486	1.62072	0.209709
341	341	gi|7674264	N/A	N/A	RecName: Full=50S ribosomal protein L2	TRUE	1.6882	0.16664	619418	501783	639382	522117	102370	63926.6	117635	1.23443	0.0914675
342	342	gi|4155557	N/A	N/A	CYCLOPOCYCLOPROPANE FATTY ACID SYNTHASE [Helicobacter pylori J99]	TRUE	8.35804	0.00112	535913	292644	538773	297900	49186	11055.1	243269	1.83128	0.262755
343	343	gi|7387930	N/A	N/A	RecName: Full=UDP-N-acetylmuramate--L-alanine ligase; AltName: Full=UDP-N-acetylmuramoyl-L-alanine synthetase	TRUE	-0.845014	0.44568	176659	221255	171023	197057	27549	87157.8	-44595.2	0.798444	-0.0977554
344	344	gi|4155895	N/A	N/A	REPLICATIVE DNA HELICASE [Helicobacter pylori J99]	TRUE	0.768078	0.48527	180154	150514	168502	125767	26690.5	61278.1	29639.6	1.19692	0.0780658
345	345	gi|4154615	N/A	N/A	2',3'-CYCLIC-NUCLEOTIDE 2'-PHOSPHODIESTERASE [Helicobacter pylori J99]	TRUE	-0.428595	0.69029	175456	219773	132488	145156	111247	140354	-44317	0.798351	-0.0978062
346	346	gi|54037216	N/A	N/A	RecName: Full=Transcription elongation factor GreA; AltName: Full=Transcript cleavage factor GreA	TRUE	-7.40279	0.00178	670941	1.01138e+06	705887	1.01592e+06	76783.8	21189.9	-340441	0.66339	-0.178231
347	347	gi|7674193	N/A	N/A	RecName: Full=50S ribosomal protein L13	TRUE	10.4714	0.00047	1.01405e+06	306958	1.03361e+06	314944	109073	42218.7	707090	3.30354	0.51898
348	348	gi|7388139	N/A	N/A	RecName: Full=30S ribosomal protein S13	TRUE	2.84056	0.04684	931167	160191	727360	141228	468056	43871.7	770975	5.81284	0.764388
349	349	gi|4154548	N/A	N/A	putative SUGAR NUCLEOTIDE BIOSYNTHESIS [Helicobacter pylori J99]	TRUE	-2.00486	0.11547	186698	220733	180531	222312	29105	4183.43	-34035.4	0.845808	-0.0727284
350	350	gi|4155991	N/A	N/A	putative [Helicobacter pylori J99]	TRUE	1.88006	0.13327	129469	68502.8	115220	55810.1	49000.6	27452.1	60966.1	1.88998	0.276457
351	351	gi|7674309	N/A	N/A	RecName: Full=50S ribosomal protein L3	TRUE	-20.606	3.2763e-05	525805	822129	528528	819533	6568.9	24025.9	-296325	0.639564	-0.194116
352	352	gi|7388226	N/A	N/A	RecName: Full=30S ribosomal protein S6	TRUE	28.6689	8.8104e-06	1.89422e+06	228422	1.92683e+06	208872	61611.6	79577.1	1.6658e+06	8.29265	0.918693
353	353	gi|4155006	N/A	N/A	cag island protein [Helicobacter pylori J99]	TRUE	6.55518	0.0028	411510	234593	405017	237697	24920.3	39549.9	176918	1.75415	0.244066
354	354	gi|54039726	N/A	N/A	RecName: Full=Thioredoxin; Short=Trx	TRUE	0.51093	0.63631	899352	875586	934672	876909	80272.8	6869.23	23765.9	1.02714	0.0116308
355	355	gi|4154597	N/A	N/A	putative [Helicobacter pylori J99]	TRUE	5.78334	0.00444	400869	194310	396250	163369	19878.3	58581.8	206559	2.06304	0.314508
356	356	gi|4154928	N/A	N/A	putative FLAGELLAR BIOSYNTHESIS PROTEIN [Helicobacter pylori J99]	TRUE	2.43228	0.0718	120907	66690.8	119776	61250.6	10081.3	37268.8	54216.7	1.81295	0.258387
357	357	gi|4154663	N/A	N/A	DELTA-AMINOLEVULINIC ACID DEHYDRATASE [Helicobacter pylori J99]	TRUE	12.0453	0.00027	323361	51455	345166	49899.7	38877.2	4155.72	271906	6.28434	0.79826
358	358	gi|4155019	N/A	N/A	cag island protein [Helicobacter pylori J99]	TRUE	3.54646	0.02387	200812	137786	206495	126950	15343.3	26684.5	63025.8	1.45742	0.163584
359	359	gi|6685217	N/A	N/A	RecName: Full=Acetate kinase; AltName: Full=Acetokinase	TRUE	3.19806	0.03296	64787.5	53533.3	64929.5	55561.5	1653.38	5866.69	11254.2	1.21023	0.0828673
360	360	gi|4156036	N/A	N/A	EXODEOXYRIBONUCLEASE [Helicobacter pylori J99]	TRUE	0.175089	0.86951	196404	192951	177797	191460	34011.7	3120.19	3452.61	1.01789	0.0077024
361	361	gi|81555114	N/A	N/A	RecName: Full=NADH-quinone oxidoreductase subunit I; AltName: Full=NADH dehydrogenase I subunit I; AltName: Full=NDH-1 subunit I	TRUE	2.70523	0.0538	332185	261129	347627	264555	45007.8	6633.96	71055.7	1.27211	0.104524
362	362	gi|9789775	N/A	N/A	RecName: Full=Protein GrpE; AltName: Full=HSP-70 cofactor	TRUE	13.0877	0.0002	546281	152339	561325	151348	51681.2	6864.52	393943	3.58596	0.554606
363	363	gi|4155107	N/A	N/A	AMINOTRANSFERASE [Helicobacter pylori J99]	TRUE	0.439766	0.68282	76621.6	71481.7	72717.2	75442.9	11569.4	16612.3	5139.92	1.07191	0.0301565
364	364	gi|7387626	N/A	N/A	RecName: Full=Orotidine 5'-phosphate decarboxylase; AltName: Full=OMP decarboxylase; Short=OMPDCase; Short=OMPdecase	TRUE	0.11421	0.91457	188048	186138	194975	183966	12559.1	26093.2	1909.48	1.01026	0.00443248
365	365	gi|4154579	N/A	N/A	phosphoglucosamine mutase [Helicobacter pylori J99]	TRUE	3.63738	0.02202	174583	86095.7	185315	71419.1	26820.8	32497.2	88486.9	2.02777	0.30702
366	366	gi|4155615	N/A	N/A	putative Outer membrane protein [Helicobacter pylori J99]	TRUE	-0.130461	0.9025	200802	208277	240815	192107	93873.7	32202.3	-7475.2	0.964109	-0.0158737
367	367	gi|4154938	N/A	N/A	putative co-chaperone with DnaK [Helicobacter pylori J99]	TRUE	4.69759	0.00933	211170	117086	200462	106142	28838.5	19279.7	94083.4	1.80354	0.256125
368	368	gi|4155955	N/A	N/A	putative Inner membrane protein [Helicobacter pylori J99]	TRUE	3.04823	0.03809	221665	195834	218577	200398	11556.3	9048.44	25830.4	1.1319	0.0538078
369	369	gi|4155027	N/A	N/A	cag island protein [Helicobacter pylori J99]	TRUE	12.2723	0.00025	412828	83014.5	390588	87057.7	45581.6	9436.47	329814	4.97296	0.696615
370	370	gi|9789750	N/A	N/A	RecName: Full=Aspartate-semialdehyde dehydrogenase; Short=ASA dehydrogenase; Short=ASADH; AltName: Full=Aspartate-beta-semialdehyde dehydrogenase	TRUE	21.3456	2.8483e-05	448931	178322	444612	181126	19313.5	10447.4	270610	2.51754	0.400976
371	371	gi|4155565	N/A	N/A	PHENYLALANYL-TRNA SYNTHETASE ALPHA CHAIN [Helicobacter pylori J99]	TRUE	6.99861	0.00219	282197	105098	285672	110292	40639	16415.9	177099	2.68509	0.428958
372	372	gi|4154593	N/A	N/A	MALONYL COA-ACYL CARRIER PROTEIN TRANSACYLASE [Helicobacter pylori J99]	TRUE	0.418909	0.6968	337417	326736	337329	317759	34092.5	28066.2	10680.1	1.03269	0.0139688
373	373	gi|6685779	N/A	N/A	RecName: Full=Phosphate acetyltransferase; AltName: Full=Phosphotransacetylase	TRUE	-0.00695619	0.99478	78106.2	78497.1	46025.5	96568.4	82035.5	52362	-390.861	0.995021	-0.00216789
374	374	gi|81555602	N/A	N/A	RecName: Full=Succinyl-diaminopimelate desuccinylase; Short=SDAP desuccinylase; AltName: Full=N-succinyl-LL-2,6-diaminoheptanedioate amidohydrolase	TRUE	1.57816	0.18967	242906	56814.3	181365	59964.6	203648	15511	186091	4.27543	0.63098
375	375	gi|4155016	N/A	N/A	cag island protein, DNA transfer protein [Helicobacter pylori J99]	TRUE	-5.02919	0.00734	142378	293015	153874	285874	29539.1	42648.4	-150636	0.485908	-0.313446
376	376	gi|4154629	N/A	N/A	PHOSPHO-2-DEHYDRO-3-DEOXYHEPTONATE ALDOLASE [Helicobacter pylori J99]	TRUE	11.0706	0.00038	280223	77532.9	265214	80489.3	30723.9	7854.39	202691	3.61425	0.558019
377	377	gi|7388209	N/A	N/A	RecName: Full=30S ribosomal protein S3	TRUE	17.2583	6.6146e-05	597278	215831	600012	235241	16921.3	34339.6	381448	2.76735	0.442064
378	378	gi|4155962	N/A	N/A	putative [Helicobacter pylori J99]	TRUE	-3.69535	0.02092	98136.7	157723	104460	150922	15925.3	22943.4	-59586.2	0.622209	-0.206063
379	379	gi|81625904	N/A	N/A	RecName: Full=Ribosomal protein S12 methylthiotransferase RimO; Short=S12 MTTase; Short=S12 methylthiotransferase; AltName: Full=Ribosome maturation factor RimO	TRUE	2.83014	0.04734	544835	235131	619850	234579	189524	2376.38	309704	2.31716	0.364955
380	380	gi|4155515	N/A	N/A	putative [Helicobacter pylori J99]	TRUE	0.115777	0.91341	122817	118105	106063	134657	44501.5	54673.4	4712.16	1.0399	0.0169908
381	381	gi|4154881	N/A	N/A	putative RIBOSOMAL PROTEIN L11 METHYLTRANSFERASE [Helicobacter pylori J99]	TRUE	-1.15534	0.31227	47782	100207	46240.3	65367.2	9257.48	78046.7	-52424.9	0.476834	-0.321633
382	382	gi|4155134	N/A	N/A	UTP--GLUCOSE-1-PHOSPHATE URIDYLYLTRANSFERASE [Helicobacter pylori J99]	TRUE	-1.80431	0.14551	128195	163867	147104	168387	33220.3	8306.75	-35671.7	0.782313	-0.10662
383	383	gi|4155076	N/A	N/A	putative [Helicobacter pylori J99]	TRUE	0.163237	0.87825	86193.4	81631.9	89282.2	102777	9600.65	47439	4561.53	1.05588	0.0236142
384	384	gi|4154687	N/A	N/A	putative [Helicobacter pylori J99]	TRUE	11.2621	0.00035	1.1255e+06	152548	1.19483e+06	149936	145680	34174.9	972954	7.37802	0.86794
385	385	gi|4154786	N/A	N/A	putative LIPID A BIOSYNTHESIS ACYLTRANSFERASE [Helicobacter pylori J99]	TRUE	13.4406	0.00018	186912	81586.3	187928	78430.1	10379.8	8745.64	105326	2.29098	0.360021
386	386	gi|4154960	N/A	N/A	putative Outer membrane protein [Helicobacter pylori J99]	TRUE	13.2352	0.00019	1.80862e+06	296714	1.85532e+06	299658	197417	13215.2	1.51191e+06	6.09551	0.78501
387	387	gi|7674311	N/A	N/A	RecName: Full=50S ribosomal protein L5	TRUE	14.1357	0.00015	1.69172e+06	490631	1.74686e+06	497682	144161	29606.6	1.20109e+06	3.44805	0.537574
388	388	gi|4154784	N/A	N/A	GUANOSINE-5'-TRIPHOSPHATE,3'-DIPHOSPHATE PYROPHOSPHATASE [Helicobacter pylori J99]	TRUE	3.11673	0.03564	119225	70771.7	114542	66328.5	22817.2	14297.6	48452.9	1.68464	0.226506
389	389	gi|4154874	N/A	N/A	putative Outer membrane protein [Helicobacter pylori J99]	TRUE	7.58891	0.00162	209586	110226	204639	112540	12962.3	18607.6	99359.9	1.90142	0.279079
390	390	gi|4155207	N/A	N/A	DNA POLYMERASE III SUBUNITS GAMMA AND TAU [Helicobacter pylori J99]	TRUE	-3.86465	0.01808	60383.7	135987	58078.1	122971	17442.5	29049.4	-75603.4	0.44404	-0.352578
391	391	gi|7388058	N/A	N/A	RecName: Full=Peptide chain release factor 2; Short=RF-2	TRUE	-13.2163	0.00019	151914	237060	153691	235297	3318.03	10654	-85145.9	0.640826	-0.19326
392	392	gi|4155748	N/A	N/A	putative ABC transporter, ATP-binding protein [Helicobacter pylori J99]	TRUE	3.08646	0.0367	155624	71870	132188	66605.9	40873	23204.9	83754	2.16535	0.335529
393	393	gi|4154920	N/A	N/A	FERRIC UPTAKE REGULATION PROTEIN [Helicobacter pylori J99]	TRUE	1.58678	0.18775	590582	488682	569893	493143	106146	33240.1	101900	1.20852	0.0822542
394	394	gi|4155983	N/A	N/A	putative [Helicobacter pylori J99]	TRUE	6.51703	0.00286	91069.8	59543.2	90359.2	56167.9	5387.91	6416.93	31526.6	1.52947	0.184542
395	395	gi|4154794	N/A	N/A	putative [Helicobacter pylori J99]	TRUE	-1.7684	0.15172	103529	139669	97605.4	137630	32402.3	14250.5	-36140.5	0.741243	-0.13004
396	396	gi|4154836	N/A	N/A	putative [Helicobacter pylori J99]	TRUE	2.35404	0.07817	160210	87693.9	158375	88499.3	33117.6	41834.1	72516.4	1.82693	0.261721
397	397	gi|45476993	N/A	N/A	RecName: Full=GMP reductase; AltName: Full=Guanosine 5'-monophosphate oxidoreductase; Short=Guanosine monophosphate reductase	TRUE	4.19985	0.0137	628614	225127	629343	201196	55629	156827	403487	2.79226	0.445957
398	398	gi|4154546	N/A	N/A	phosphomannose isomerase/GDP-mannose pyrophosphorylase [Helicobacter pylori J99]	TRUE	5.13227	0.00683	193829	66225.7	203520	68583.1	42428.1	7372.89	127604	2.9268	0.466393
399	399	gi|4155014	N/A	N/A	cag island protein [Helicobacter pylori J99]	TRUE	10.6033	0.00045	150533	72338.2	149206	76259.6	2739.79	12475.8	78194.8	2.08096	0.318264
400	400	gi|4155581	N/A	N/A	GLUTAMATE DEHYDROGENASE [Helicobacter pylori J99]	TRUE	0.990835	0.37785	465325	316554	474401	205617	33467.6	257900	148771	1.46997	0.167309
401	401	gi|4155605	N/A	N/A	2-KETO-3-DEOXY-6-PHOSPHOGLUCONATE ALDOLASE [Helicobacter pylori J99]	TRUE	15.0874	0.00011	1.57648e+06	90811.3	1.62642e+06	78742.2	168468	26609.1	1.48567e+06	17.36	1.23955
402	402	gi|4155875	N/A	N/A	QUINOLINATE SYNTHETASE [Helicobacter pylori J99]	TRUE	0.0559739	0.95805	112417	109966	78114.4	100099	73291.3	19450.7	2450.51	1.02228	0.00957165
403	403	gi|4156048	N/A	N/A	putative IRON(III) DICITRATE TRANSPORT PROTEIN [Helicobacter pylori J99]	TRUE	14.0444	0.00015	271404	125288	268778	127896	16906.4	6236.77	146116	2.16625	0.335708
404	404	gi|4154613	N/A	N/A	putative [Helicobacter pylori J99]	TRUE	1.89882	0.13042	453026	179794	313173	180709	249171	5688.58	273233	2.5197	0.401349
405	405	gi|4155230	N/A	N/A	putative [Helicobacter pylori J99]	TRUE	-0.596977	0.58267	133855	198132	119128	104619	75688.6	170440	-64276.6	0.675586	-0.170319
406	406	gi|6685996	N/A	N/A	RecName: Full=Glutamate--tRNA ligase 1; AltName: Full=Glutamyl-tRNA synthetase 1; Short=GluRS 1	TRUE	12.0482	0.00027	382259	74675	402896	79164.4	43099.8	9881.99	307584	5.11897	0.709182
407	407	gi|7531242	N/A	N/A	RecName: Full=Bifunctional enzyme IspD/IspF; Includes: RecName: Full=2-C-methyl-D-erythritol 4-phosphate cytidylyltransferase; AltName: Full=4-diphosphocytidyl-2C-methyl-D-erythritol synthase; AltName: Full=MEP cytidylyltransferase; Short=MCT; Includes: RecName: Full=2-C-methyl-D-erythritol 2,4-cyclodiphosphate synthase; Short=MECDP-synthase; Short=MECPP-synthase; Short=MECPS	TRUE	3.20211	0.03283	89370.9	54114	89046.4	57011.9	7125	17689.8	35256.8	1.65153	0.217886
408	408	gi|7674199	N/A	N/A	RecName: Full=50S ribosomal protein L1	TRUE	5.91357	0.00409	282582	61966.3	276341	56246.7	63448.4	12234.6	220616	4.56026	0.65899
409	409	gi|6685452	N/A	N/A	RecName: Full=Enoyl-[acyl-carrier-protein] reductase [NADH] FabI; Short=ENR; AltName: Full=NADH-dependent enoyl-ACP reductase	TRUE	9.67784	0.00064	224557	78950.1	216597	76239.4	17849.2	18986.7	145607	2.84429	0.453974
410	410	gi|4154514	N/A	N/A	putative [Helicobacter pylori J99]	TRUE	7.90006	0.00139	401261	231070	401753	229578	36914.3	5443.12	170190	1.73653	0.239682
411	411	gi|9910635	N/A	N/A	RecName: Full=ATP synthase subunit b; AltName: Full=ATP synthase F(0) sector subunit b; AltName: Full=ATPase subunit I; AltName: Full=F-type ATPase subunit b; Short=F-ATPase subunit b	TRUE	3.66972	0.0214	236542	180624	232982	191105	9177.75	24745.3	55917.9	1.30958	0.117133
412	412	gi|4154812	N/A	N/A	putative [Helicobacter pylori J99]	TRUE	1.28443	0.26833	109401	86399.4	117660	80355	14806.2	27256.2	23002	1.26623	0.102512
413	413	gi|8134316	N/A	N/A	RecName: Full=3-dehydroquinate dehydratase; Short=3-dehydroquinase; AltName: Full=Type II DHQase	TRUE	10.607	0.00045	2.70078e+06	212277	2.77447e+06	214152	401488	62716.2	2.4885e+06	12.7229	1.10459
414	414	gi|4155126	N/A	N/A	Hydrogenase, small subunit [Helicobacter pylori J99]	TRUE	6.58437	0.00275	235120	119855	243470	124073	29373	7522.46	115265	1.9617	0.292632
415	415	gi|4155790	N/A	N/A	putative [Helicobacter pylori J99]	TRUE	-1.5703	0.19143	116679	192774	102754	228519	25784.7	79874.5	-76095.2	0.605263	-0.218056
416	416	gi|8134520	N/A	N/A	RecName: Full=Inorganic pyrophosphatase; AltName: Full=Pyrophosphate phospho-hydrolase; Short=PPase	TRUE	12.9114	0.00021	343717	86701.1	352292	84596.3	32148.8	12458.7	257016	3.96439	0.598176
417	417	gi|7387798	N/A	N/A	RecName: Full=Translation initiation factor IF-3	TRUE	3.24798	0.03144	371970	212880	356912	215854	84242.2	10033.6	159089	1.74732	0.242372
418	418	gi|54037819	N/A	N/A	RecName: Full=Motility protein A; AltName: Full=Chemotaxis protein MotA	TRUE	2.87936	0.04504	787971	573395	778715	565261	128227	14781.3	214576	1.37422	0.138056
419	419	gi|4156042	N/A	N/A	putative [Helicobacter pylori J99]	TRUE	-1.67162	0.16992	177572	197907	174501	202375	12631.4	16863.3	-20334.4	0.897253	-0.0470853
420	420	gi|4155810	N/A	N/A	putative [Helicobacter pylori J99]	TRUE	-2.14683	0.09833	79271.4	149218	77142.2	127726	24661.9	50758.8	-69946.9	0.531244	-0.274706
421	421	gi|4155344	N/A	N/A	putative Outer membrane protein [Helicobacter pylori J99]	TRUE	0.0398528	0.97012	157750	156843	166741	153331	25723.4	29868.3	906.979	1.00578	0.00250417
422	422	gi|60416207	N/A	N/A	RecName: Full=Protein VdlD	TRUE	10.4545	0.00047	790799	53268.3	838403	45681.8	120050	22772.9	737531	14.8456	1.1716
423	423	gi|54039870	N/A	N/A	RecName: Full=Universal stress protein Jhp_0027; Short=USP Jhp_0027	TRUE	6.70916	0.00257	930607	247259	1.00682e+06	216134	167071	56650.9	683348	3.76369	0.575614
424	424	gi|6648012	N/A	N/A	RecName: Full=Ribosome maturation factor RimP	TRUE	0.968516	0.38763	244727	205776	248369	206338	69613.6	2499.44	38951.1	1.18929	0.0752875
425	425	gi|6685230	N/A	N/A	RecName: Full=Probable L-asparaginase; Short=L-ASNase; AltName: Full=L-asparagine amidohydrolase	TRUE	1.21126	0.29246	107538	88161.1	105535	85564.1	26565.5	7874.5	19376.9	1.21979	0.0862848
426	426	gi|4155756	N/A	N/A	putative [Helicobacter pylori J99]	TRUE	1.56852	0.19184	188145	125714	169472	121246	67486.1	14081.7	62430.8	1.49661	0.175109
427	427	gi|4154837	N/A	N/A	putative ENDONUCLEASE [Helicobacter pylori J99]	TRUE	4.92045	0.00793	328263	234473	331798	242753	16043.8	28854.6	93790	1.4	0.146129
428	428	gi|9973201	N/A	N/A	RecName: Full=Flagellum-specific ATP synthase	TRUE	1.10174	0.33241	158899	117042	157573	142600	4471.74	65652.6	41857.6	1.35763	0.132781
429	429	gi|4155184	N/A	N/A	putative [Helicobacter pylori J99]	TRUE	12.6713	0.00022	1.0948e+06	126051	1.13465e+06	129628	132225	7165.88	968753	8.6854	0.93879
430	430	gi|6685667	N/A	N/A	RecName: Full=Nucleoside diphosphate kinase; Short=NDK; Short=NDP kinase; AltName: Full=Nucleoside-2-P kinase	TRUE	4.88117	0.00815	156386	69509.6	149656	66234.7	15695.6	26532.6	86876.1	2.24984	0.352152
431	431	gi|4156101	N/A	N/A	putative [Helicobacter pylori J99]	TRUE	2.17093	0.09571	109178	79769.3	110172	76542.4	4663.48	22995.3	29408.8	1.36867	0.1363
432	432	gi|4156104	N/A	N/A	putative Outer membrane protein [Helicobacter pylori J99]	TRUE	-1.12912	0.32197	71190.6	106814	56874.4	115222	28588.8	46570.1	-35623.2	0.666493	-0.176205
433	433	gi|4154847	N/A	N/A	FLAGELLAR MOTOR SWITCH PROTEIN [Helicobacter pylori J99]	TRUE	11.5053	0.00033	238708	82326.9	248773	79125.2	22528	6835.54	156381	2.89951	0.462325
434	434	gi|4154817	N/A	N/A	putative [Helicobacter pylori J99]	TRUE	3.39749	0.02734	855349	470637	891161	438775	186033	62111.8	384712	1.81743	0.259457
435	435	gi|4155592	N/A	N/A	BIOTIN CARBOXYL CARRIER PROTEIN [Helicobacter pylori J99]	TRUE	11.4257	0.00033	446178	102934	432896	106746	50708.3	11666.6	343244	4.3346	0.636949
436	436	gi|4154541	N/A	N/A	putative [Helicobacter pylori J99]	TRUE	-0.860457	0.43806	6642.34	23369.1	5659.17	6331.3	2286.1	33592.3	-16726.7	0.284237	-0.54632
437	437	gi|4155081	N/A	N/A	putative [Helicobacter pylori J99]	TRUE	2.3566	0.07795	84533.6	56697.8	84155.3	60991.7	2811.84	20264.5	27835.8	1.49095	0.173463
438	438	gi|4155008	N/A	N/A	cag island protein [Helicobacter pylori J99]	TRUE	-1.58596	0.18793	104736	134141	97473.4	146796	17322.1	27041.5	-29405.2	0.780789	-0.107466
439	439	gi|4154860	N/A	N/A	KETOL-ACID REDUCTOISOMERASE [Helicobacter pylori J99]	TRUE	4.70508	0.00927	190127	128873	186955	136557	6581.56	21566.8	61253.1	1.4753	0.168879
440	440	gi|54039085	N/A	N/A	RecName: Full=50S ribosomal protein L11	TRUE	1.62662	0.17915	640875	526892	660127	464027	40308	114483	113984	1.21633	0.0850522
441	441	gi|4154681	N/A	N/A	sialic acid synthase [Helicobacter pylori J99]	TRUE	2.25325	0.08733	351689	121982	432722	113839	174492	27027.2	229707	2.88312	0.459863
442	442	gi|4155556	N/A	N/A	putative [Helicobacter pylori J99]	TRUE	10.0353	0.00055	326779	57355.4	318979	57558.4	46345.4	3805.37	269424	5.69745	0.75568
443	443	gi|4155463	N/A	N/A	putative [Helicobacter pylori J99]	TRUE	-1.23353	0.28491	46612.4	61240.4	44503.8	59459.5	10045.3	17915.7	-14627.9	0.761139	-0.118536
444	444	gi|6685960	N/A	N/A	RecName: Full=Holliday junction ATP-dependent DNA helicase RuvB	TRUE	-0.244597	0.8188	103439	106848	111199	101799	21993.5	9943	-3408.54	0.968099	-0.0140801
445	445	gi|4155041	N/A	N/A	putative [Helicobacter pylori J99]	TRUE	-0.996422	0.37544	83129.4	92503.4	82575.2	91307.1	8792.68	13718.7	-9374.05	0.898663	-0.0464033
446	446	gi|4154924	N/A	N/A	FLAGELLAR MOTOR SWITCH PROTEIN [Helicobacter pylori J99]	TRUE	1.16198	0.30985	133175	108270	129777	91356.1	10845.1	35504	24905	1.23003	0.0899149
447	447	gi|4155068	N/A	N/A	SIGNAL PEPTIDASE I [Helicobacter pylori J99]	TRUE	-1.79099	0.14778	333488	383760	337639	398143	40111.9	27472	-50272.1	0.869001	-0.0609796
448	448	gi|6685432	N/A	N/A	RecName: Full=Methionyl-tRNA formyltransferase	TRUE	1.23693	0.28377	468965	244387	445106	274777	257700	180233	224578	1.91895	0.283063
449	449	gi|4155198	N/A	N/A	Outer membrane protein/porin [Helicobacter pylori J99]	TRUE	2.33074	0.08019	291269	257492	286688	250492	8237.92	23710.9	33777.4	1.13118	0.0535312
450	450	gi|9789720	N/A	N/A	RecName: Full=DNA-binding protein HU	TRUE	3.66438	0.0215	334694	213620	350970	213666	55474.6	14058.8	121074	1.56677	0.195006
451	451	gi|609412503	N/A	N/A	Chain B, Crystal Structure Of Putative Nucleotidyltransferase From H. Pylori	TRUE	0.216511	0.83918	158617	146482	138924	138798	95109.1	19466.3	12135.3	1.08285	0.0345665
452	452	gi|4155094	N/A	N/A	putative [Helicobacter pylori J99]	TRUE	-0.195584	0.85447	310608	316708	330419	320521	50030.8	20364.7	-6099.6	0.980741	-0.00844584
453	453	gi|4155774	N/A	N/A	SINGLE-STRAND BINDING PROTEIN [Helicobacter pylori J99]	TRUE	3.21975	0.03229	248015	168698	271309	169977	41343.8	10547.9	79316.7	1.47017	0.167368
454	454	gi|8928319	N/A	N/A	RecName: Full=3,4-dihydroxy-2-butanone 4-phosphate synthase; Short=DHBP synthase	TRUE	12.5727	0.00023	343192	200216	346342	196082	12792.8	14976.9	142976	1.71411	0.234038
455	455	gi|4154941	N/A	N/A	DIHYDRODIPICOLINATE SYNTHASE [Helicobacter pylori J99]	TRUE	-0.634277	0.56036	135545	180713	127493	221915	51415.7	112113	-45167.4	0.750059	-0.124904
456	456	gi|8928056	N/A	N/A	RecName: Full=Deoxycytidine triphosphate deaminase; Short=dCTP deaminase	TRUE	9.22951	0.00077	489872	158083	494253	159636	61119.9	11886	331789	3.09882	0.491197
457	457	gi|4155861	N/A	N/A	SIDEROPHORE-MEDIATED IRON TRANSPORT PROTEIN [Helicobacter pylori J99]	TRUE	-3.51104	0.02465	43127	69740.3	41488.8	71066.9	5648.87	11851.4	-26613.3	0.618394	-0.208735
458	458	gi|4155671	N/A	N/A	putative [Helicobacter pylori J99]	TRUE	2.24087	0.08854	237928	39786.2	161739	25388	150460	28584	198142	5.98016	0.776713
459	459	gi|4155187	N/A	N/A	3-OXOACID COA-TRANSFERASE, SUBUNIT B [Helicobacter pylori J99]	TRUE	9.08147	0.00082	297147	123426	300920	128309	31623.5	9886.4	173722	2.4075	0.381566
460	460	gi|4155146	N/A	N/A	putative Oxidoreductase [Helicobacter pylori J99]	TRUE	2.41845	0.07289	117249	90121.4	115370	96648.2	7874.67	17761.2	27128	1.30102	0.114283
461	461	gi|8134750	N/A	N/A	RecName: Full=Triosephosphate isomerase; Short=TIM; AltName: Full=Triose-phosphate isomerase	TRUE	8.94145	0.00087	302001	91336.7	303131	97032.9	10935.7	39315.2	210664	3.30645	0.519363
462	462	gi|4155614	N/A	N/A	putative oxidoreductase [Helicobacter pylori J99]	TRUE	1.33816	0.25185	58245	40855.3	60378.5	41180.6	21831.7	5477.32	17389.6	1.42564	0.15401
463	463	gi|4154793	N/A	N/A	putative [Helicobacter pylori J99]	TRUE	3.95561	0.01674	79684.5	57027.6	79685.8	52749.4	5870.06	7997.8	22656.9	1.3973	0.145289
464	464	gi|4155383	N/A	N/A	putative lipopolysaccharide biosynthesis protein [Helicobacter pylori J99]	TRUE	-0.750835	0.49451	93151.1	245423	81520.1	54013.2	48778.6	347863	-152272	0.379553	-0.420728
465	465	gi|4155362	N/A	N/A	putative [Helicobacter pylori J99]	TRUE	-1.67245	0.16975	1.43359e+06	2.52646e+06	1.85505e+06	2.53925e+06	1.13082e+06	47402.8	-1.09287e+06	0.567432	-0.246086
466	466	gi|4154748	N/A	N/A	PORPHOBILINOGEN DEAMINASE [Helicobacter pylori J99]	TRUE	7.76167	0.00149	159673	46698.8	157850	56439.2	14299.1	20763.3	112974	3.41921	0.533926
467	467	gi|4156116	N/A	N/A	RIBOFLAVIN SYNTHASE ALPHA CHAIN [Helicobacter pylori J99]	TRUE	2.96173	0.04148	362443	245901	337355	226723	48013.2	48371.9	116542	1.47394	0.168479
468	468	gi|4154774	N/A	N/A	EXODEOXYRIBONUCLEASE LARGE SUBUNIT [Helicobacter pylori J99]	TRUE	0.512212	0.63549	109213	88207.6	82959.5	69920	50979.7	49459.5	21005.2	1.23813	0.0927675
469	469	gi|7674257	N/A	N/A	RecName: Full=50S ribosomal protein L21	TRUE	-0.136477	0.89804	713095	721975	685256	739082	108497	30444.4	-8879.18	0.987702	-0.00537427
470	470	gi|4155927	N/A	N/A	putative [Helicobacter pylori J99]	TRUE	10.1943	0.00052	319253	34043.5	336055	29550.6	44517.8	19141	285209	9.3778	0.972101
471	471	gi|4155970	N/A	N/A	putative amino acid abc transporter, ATP-binding protein [Helicobacter pylori J99]	TRUE	1.8597	0.13645	124124	106794	120468	109063	13095.9	9435.2	17330.4	1.16228	0.0653103
472	472	gi|81555155	N/A	N/A	RecName: Full=Flagellar assembly factor FliW 1	TRUE	7.46649	0.00172	824319	261071	758488	285481	122611	45150.1	563247	3.15745	0.499336
473	473	gi|4155625	N/A	N/A	Pyruvate ferrodoxin oxidoreductase [Helicobacter pylori J99]	TRUE	2.56237	0.06248	683824	505049	697057	491173	113816	40612.9	178776	1.35398	0.131611
474	474	gi|7387753	N/A	N/A	RecName: Full=Glutamyl-tRNA reductase; Short=GluTR	TRUE	-0.0266739	0.98	89229.9	90041.3	81719.4	80596.1	28126.1	44552.2	-811.397	0.990989	-0.00393134
475	475	gi|4154736	N/A	N/A	putative OCTAPRENYL-DIPHOSPHATE SYNTHASE [Helicobacter pylori J99]	TRUE	2.31116	0.08193	78451.9	43477.5	80376.2	43166.7	20138.7	16776.2	34974.3	1.80442	0.256339
476	476	gi|4155682	N/A	N/A	putative PYRROLINE-5-CARBOXYLATE REDUCTASE [Helicobacter pylori J99]	TRUE	-1.05367	0.35147	608464	681142	652812	665258	112787	39398.9	-72677.8	0.8933	-0.0490026
477	477	gi|81555267	N/A	N/A	RecName: Full=Oxygen-insensitive NADPH nitroreductase	TRUE	6.79533	0.00245	948197	252291	928126	294677	160433	75659.1	695907	3.75835	0.574997
478	478	gi|4154636	N/A	N/A	putative Outer membrane protein [Helicobacter pylori J99]	TRUE	62.3755	3.9569e-07	621623	67642.9	626831	62896.5	12563	8877.46	553981	9.18979	0.963305
479	479	gi|4155340	N/A	N/A	TYPE I RESTRICTION ENZYME (RESTRICTION SUBUNIT) [Helicobacter pylori J99]	TRUE	1.28441	0.26834	50345.3	30420.3	61292.4	30258	26093.9	6408.3	19925	1.65499	0.218795
480	480	gi|4155907	N/A	N/A	BIOTIN SYNTHETASE [Helicobacter pylori J99]	TRUE	-1.7861	0.14862	137913	165177	141563	164323	26242.9	3213.88	-27264.1	0.83494	-0.0783445
481	481	gi|4155985	N/A	N/A	UBIQUINONE/MENAQUINONE BIOSYNTHESIS METHLYTRANSFERASE [Helicobacter pylori J99]	TRUE	10.1814	0.00052	537233	123611	542487	112956	45750.2	53461.4	413622	4.34616	0.638106
482	482	gi|81555093	N/A	N/A	RecName: Full=Magnesium transport protein CorA	TRUE	5.98663	0.00391	553005	205154	526237	222901	66194.4	75807.3	347851	2.69556	0.430649
483	483	gi|4155165	N/A	N/A	putative [Helicobacter pylori J99]	TRUE	-2.40391	0.07404	98287.7	154561	101186	171821	13059.8	38385.1	-56273.6	0.635914	-0.196602
484	484	gi|4154972	N/A	N/A	putative [Helicobacter pylori J99]	TRUE	-1.87653	0.13382	175557	217178	158676	214673	32264.8	20851.6	-41620.6	0.808357	-0.0923968
485	485	gi|4154781	N/A	N/A	putative [Helicobacter pylori J99]	TRUE	0.932922	0.40367	140105	107365	127383	101967	60052.5	9410.71	32740.4	1.30494	0.115592
486	486	gi|4155040	N/A	N/A	putative [Helicobacter pylori J99]	TRUE	1.23256	0.28523	95519.7	60692.4	91206.1	41606.9	35308	33890.5	34827.4	1.57383	0.196959
487	487	gi|4154605	N/A	N/A	putative CYSTATHIONINE GAMMA-SYNTHASE [Helicobacter pylori J99]	TRUE	8.86725	0.00089	448532	187094	473104	186526	45593	23002.5	261438	2.39736	0.379733
488	488	gi|4155108	N/A	N/A	putative [Helicobacter pylori J99]	TRUE	5.40709	0.00567	518528	229552	471468	228731	91874.5	11305.8	288976	2.25887	0.353891
489	489	gi|8134397	N/A	N/A	RecName: Full=Diaminopimelate epimerase; Short=DAP epimerase	TRUE	8.95482	0.00086	230327	122862	230326	121843	20559.8	3057.98	107465	1.87468	0.272927
490	490	gi|7388361	N/A	N/A	RecName: Full=Urease accessory protein UreH	TRUE	9.88637	0.00059	223000	106992	231525	108121	17716.9	9959.25	116009	2.08428	0.318956
491	491	gi|4154637	N/A	N/A	putative [Helicobacter pylori J99]	TRUE	-0.725451	0.50834	235866	330683	306453	252511	127571	187011	-94816.5	0.71327	-0.146746
492	492	gi|4154885	N/A	N/A	COPPER-TRANSPORTING P-TYPE ATPASE [Helicobacter pylori J99]	TRUE	-3.85089	0.01829	53603.4	208660	54912.5	179616	3579.9	69649.1	-155056	0.256894	-0.590246
493	493	gi|4155465	N/A	N/A	ACETYL-COENZYME A CARBOXYLASE SUBUNIT B [Helicobacter pylori J99]	TRUE	2.64468	0.0573	153955	133727	149530	127963	7744.81	10747.9	20227.9	1.15126	0.0611743
494	494	gi|4155681	N/A	N/A	putative Outer membrane protein [Helicobacter pylori J99]	TRUE	3.21203	0.03253	312136	179696	332029	162522	40808.5	58608.9	132440	1.73702	0.239805
495	495	gi|4155421	N/A	N/A	putative Outer membrane protein [Helicobacter pylori J99]	TRUE	1.00908	0.37002	171181	120888	176875	88214.3	13848.7	85208.9	50293.6	1.41604	0.151074
496	496	gi|7674191	N/A	N/A	RecName: Full=50S ribosomal protein L14	TRUE	-0.269322	0.801	733972	760264	679792	794864	156121	64936.2	-26291.9	0.965417	-0.0152849
497	497	gi|4155705	N/A	N/A	putative [Helicobacter pylori J99]	TRUE	-19.9027	3.7604e-05	223589	634778	228563	637775	30810.5	18199.4	-411189	0.352231	-0.453172
498	498	gi|4154645	N/A	N/A	Cytochrome oxidase (CBB3-TYPE) [Helicobacter pylori J99]	TRUE	-0.356443	0.73952	204512	240626	131823	219525	165396	58660.8	-36114.6	0.849914	-0.0706249
499	499	gi|4155475	N/A	N/A	putative cation efflux system protein [Helicobacter pylori J99]	TRUE	-0.440865	0.68209	54084	57409.6	52389.7	57494.4	6346.15	11420.5	-3325.55	0.942073	-0.0259153
500	500	gi|4154896	N/A	N/A	response regulator [Helicobacter pylori J99]	TRUE	5.65733	0.00481	188254	58998.3	210373	57995	39245.2	5082.46	129256	3.19084	0.503904
501	501	gi|4155829	N/A	N/A	METHIONINE AMINOPEPTIDASE [Helicobacter pylori J99]	TRUE	-1.13016	0.32159	266853	344513	272900	351726	118009	15478.5	-77660.3	0.77458	-0.110934
502	502	gi|54039317	N/A	N/A	RecName: Full=30S ribosomal protein S10	TRUE	3.12683	0.03529	913133	423625	937694	405514	106168	249505	489508	2.15552	0.333552
503	503	gi|4155083	N/A	N/A	SUBUNIT OF 2-OXOGLUTARATE OXIDOREDUCTASE [Helicobacter pylori J99]	TRUE	3.0189	0.03921	323902	142033	324214	142863	102414	19977.3	181869	2.28047	0.358025
504	504	gi|4154966	N/A	N/A	putative Outer membrane protein [Helicobacter pylori J99]	TRUE	9.2911	0.00075	290299	88799.2	300226	88485.7	20250.2	31637.9	201500	3.26916	0.514436
505	505	gi|4155588	N/A	N/A	putative [Helicobacter pylori J99]	TRUE	2.95638	0.0417	89858.4	46602	76542.8	43434.8	24414.6	6794.9	43256.3	1.92821	0.285154
506	506	gi|4155409	N/A	N/A	putative [Helicobacter pylori J99]	TRUE	-1.32397	0.2561	88794.9	141720	76343.2	117387	29468.2	62654.1	-52925.3	0.626551	-0.203044
507	507	gi|4155125	N/A	N/A	putative [Helicobacter pylori J99]	TRUE	0.418792	0.69688	103206	83439.9	100590	39750.2	22655.6	78545.5	19765.7	1.23689	0.0923296
508	508	gi|4154782	N/A	N/A	putative [Helicobacter pylori J99]	TRUE	-2.63785	0.05771	92039	105559	94861.8	106571	5607.01	6882.58	-13520	0.87192	-0.0595233
509	509	gi|7388502	N/A	N/A	RecName: Full=Uncharacterized protein jhp_1324	TRUE	7.80743	0.00145	124497	28525.7	133638	29259.8	21208.5	1870.76	95971.2	4.36438	0.639922
510	510	gi|4155554	N/A	N/A	putative PARALOG OF HpaA [Helicobacter pylori J99]	TRUE	-0.920722	0.4093	105782	146103	101228	113173	17002.9	73922.2	-40321.6	0.72402	-0.14025
511	511	gi|4155119	N/A	N/A	putative [Helicobacter pylori J99]	TRUE	8.24586	0.00118	132137	38784.4	132460	37595.2	16013.3	11317.1	93352.1	3.40695	0.532366
512	512	gi|4154870	N/A	N/A	putative [Helicobacter pylori J99]	TRUE	12.7193	0.00022	169731	40651.5	174849	44890.2	14452.6	10004.2	129079	4.17526	0.620683
513	513	gi|4154903	N/A	N/A	UDP-3-O-[3-HYDROXYMYRISTOYL [Helicobacter pylori J99]	TRUE	1.47394	0.21451	120644	65499.6	96568.7	42104	45530.7	46110	55144.4	1.8419	0.265267
514	514	gi|4154995	N/A	N/A	putative [Helicobacter pylori J99]	TRUE	4.78916	0.00872	84608	67123.4	85568.3	68756.9	4463.34	4479.39	17484.5	1.26048	0.100537
515	515	gi|4155609	N/A	N/A	UDP-GLUCOSE 4-EPIMERASE [Helicobacter pylori J99]	TRUE	-2.79701	0.04896	51639.9	79877.1	52827.1	82123.4	6713.73	16145.7	-28237.3	0.646491	-0.189437
516	516	gi|4155878	N/A	N/A	putative [Helicobacter pylori J99]	TRUE	2.2391	0.08871	121044	69631.7	124696	50521.8	20491.4	34084.9	51412.7	1.73835	0.240138
517	517	gi|4156019	N/A	N/A	L-SERYL-TRNA(SER) SELENIUM TRANSFERASE [Helicobacter pylori J99]	TRUE	-3.35464	0.02845	143976	294538	147258	265630	37630.2	68022.8	-150562	0.488819	-0.310852
518	518	gi|4154590	N/A	N/A	putative [Helicobacter pylori J99]	TRUE	2.0208	0.11339	349607	136027	448241	138868	180711	29247.7	213580	2.57014	0.409956
519	519	gi|7387521	N/A	N/A	RecName: Full=6-phosphogluconolactonase; Short=6PGL	TRUE	-0.00245722	0.99816	98040	98098.7	96497.2	103036	2944.21	41298.8	-58.7383	0.999401	-0.000260119
520	520	gi|4154600	N/A	N/A	putative [Helicobacter pylori J99]	TRUE	-15.1168	0.00011	51635.4	145500	53350.7	140714	5555.73	9208.67	-93864.5	0.354883	-0.449915
521	521	gi|4155586	N/A	N/A	putative [Helicobacter pylori J99]	TRUE	3.32611	0.02921	176691	103812	159822	102378	37018.7	8359.61	72878.3	1.70202	0.230965
522	522	gi|4155468	N/A	N/A	putative [Helicobacter pylori J99]	TRUE	0.990391	0.37805	89792.7	77297	78706.8	78407.7	20434.3	7746.17	12495.7	1.16166	0.0650786
523	523	gi|4156076	N/A	N/A	putative [Helicobacter pylori J99]	TRUE	-1.47644	0.21387	301846	329865	300686	333247	31713.7	8638.78	-28018.6	0.915061	-0.0385502
524	524	gi|4155966	N/A	N/A	putative CYTOCHROME C PEROXIDASE [Helicobacter pylori J99]	TRUE	1.30564	0.2617	221990	119677	263079	139723	126469	49272.5	102314	1.85492	0.268324
525	525	gi|81555414	N/A	N/A	RecName: Full=7-cyano-7-deazaguanine synthase; AltName: Full=7-cyano-7-carbaguanine synthase; AltName: Full=PreQ(0) synthase; AltName: Full=Queuosine biosynthesis protein QueC	TRUE	1.2114	0.29241	115668	77823.2	103950	95637.5	28469.8	46014.7	37844.7	1.48629	0.172104
526	526	gi|81625887	N/A	N/A	RecName: Full=tRNA (mo5U34)-methyltransferase	TRUE	0.849693	0.44336	223381	135406	288418	133825	178794	13888.2	87975.1	1.64971	0.217409
527	527	gi|4155935	N/A	N/A	DIMETHYLADENOSINE TRANSFERASE [Helicobacter pylori J99]	TRUE	5.18098	0.0066	82412.5	43502.6	76128.3	43454.5	12672.1	2936.82	38909.9	1.89443	0.277478
528	528	gi|4155932	N/A	N/A	putative [Helicobacter pylori J99]	TRUE	1.63874	0.17661	191121	72049.3	227939	75947	117999	43759.1	119072	2.65265	0.423679
529	529	gi|4155770	N/A	N/A	putative [Helicobacter pylori J99]	TRUE	0.797086	0.47004	174616	144749	167540	171331	36858.7	53417.5	29866.8	1.20633	0.0814678
530	530	gi|7227944	N/A	N/A	RecName: Full=Tryptophan biosynthesis protein TrpCF; Includes: RecName: Full=Indole-3-glycerol phosphate synthase; Short=IGPS; Includes: RecName: Full=N-(5'-phospho-ribosyl)anthranilate isomerase; Short=PRAI	TRUE	4.13416	0.01444	103067	51899.9	104237	40129	5661.24	20676	51167.2	1.98588	0.297953
531	531	gi|4155894	N/A	N/A	HYDROXYMYRISTOYL-ACYL CARRIER PROTEIN DEHYDRATASE [Helicobacter pylori J99]	TRUE	0.29736	0.781	188235	158175	190776	69033.7	20165.4	173928	30060.1	1.19004	0.0755627
532	532	gi|4155969	N/A	N/A	putative [Helicobacter pylori J99]	TRUE	2.60826	0.05953	123780	59511.6	107686	58577	42523.2	3634.13	64268.2	2.07993	0.318048
533	533	gi|7387821	N/A	N/A	RecName: Full=3-deoxy-manno-octulosonate cytidylyltransferase; AltName: Full=CMP-2-keto-3-deoxyoctulosonic acid synthase; Short=CKS; Short=CMP-KDO synthase	TRUE	6.51556	0.00286	49321.8	14046.4	52130	17918.9	5276.18	7752.21	35275.4	3.51134	0.545473
534	534	gi|4155901	N/A	N/A	PREPHENATE DEHYDROGENASE [Helicobacter pylori J99]	TRUE	5.96461	0.00397	66945.4	21592.5	70217.8	24917.3	10291.5	8217.74	45352.9	3.1004	0.491418
535	535	gi|4155446	N/A	N/A	putative [Helicobacter pylori J99]	TRUE	0.561827	0.60422	75232.6	66138.1	83018.1	63070	20945.3	18638.2	9094.48	1.13751	0.0559542
536	536	gi|4154602	N/A	N/A	putative [Helicobacter pylori J99]	TRUE	2.26206	0.08648	172290	58935.9	136109	54439.5	86428.7	7962.94	113354	2.92335	0.46588
537	537	gi|4155504	N/A	N/A	putative [Helicobacter pylori J99]	TRUE	3.49365	0.02504	228495	77719.5	235035	83083.7	73118.4	15533.7	150776	2.94	0.468347
538	538	gi|6831624	N/A	N/A	RecName: Full=50S ribosomal protein L18	TRUE	17.1165	6.8339e-05	385085	55603.2	398543	61018.7	31195.2	11767.5	329482	6.92559	0.840457
539	539	gi|54039407	N/A	N/A	RecName: Full=30S ribosomal protein S17	TRUE	7.82464	0.00144	774586	482447	806171	494580	57633.9	29329.4	292139	1.60554	0.20562
540	540	gi|4154716	N/A	N/A	putative [Helicobacter pylori J99]	TRUE	14.283	0.00014	540550	245556	542125	239771	27367.9	23037	294994	2.20133	0.342685
541	541	gi|8928281	N/A	N/A	RecName: Full=3-methyl-2-oxobutanoate hydroxymethyltransferase; AltName: Full=Ketopantoate hydroxymethyltransferase; Short=KPHMT	TRUE	-0.131875	0.90145	46425.2	48591.5	48074.5	44995.9	5731.86	27868.7	-2166.28	0.955419	-0.0198063
542	542	gi|4155436	N/A	N/A	putative [Helicobacter pylori J99]	TRUE	0.204964	0.84761	105136	98436.6	118106	97014.9	55278.8	12232.2	6699.71	1.06806	0.0285962
543	543	gi|7674216	N/A	N/A	RecName: Full=50S ribosomal protein L16	TRUE	3.25298	0.03129	493896	442336	507631	442076	27097.1	4406.06	51559.8	1.11656	0.047883
544	544	gi|4155234	N/A	N/A	XANTHINE-GUANINE PHOSPHORIBOSYLTRANSFERASE [Helicobacter pylori J99]	TRUE	1.7187	0.16079	156028	60104.1	100421	59627.1	96568.2	4416.77	95923.9	2.59596	0.414299
545	545	gi|4155312	N/A	N/A	putative TYPE II DNA MODIFICATION ENZYME (METHYLTRANSFERASE) [Helicobacter pylori J99]	TRUE	-2.60225	0.05991	37984.4	56066.7	38714.5	58321.4	8761.17	8252.05	-18082.3	0.677486	-0.1691
546	546	gi|4155670	N/A	N/A	putative [Helicobacter pylori J99]	TRUE	14.3307	0.00014	166554	41282.6	168050	45392.5	8438.98	12570.8	125271	4.03448	0.605788
547	547	gi|4155030	N/A	N/A	cag island protein [Helicobacter pylori J99]	TRUE	-1.71927	0.16069	237545	404825	157474	408284	168170	10906.4	-167280	0.586784	-0.231521
548	548	gi|4155331	N/A	N/A	putative [Helicobacter pylori J99]	TRUE	-5.77508	0.00446	93403.5	170979	102895	169716	16689.3	16210.8	-77575.7	0.546286	-0.26258
549	549	gi|60392430	N/A	N/A	RecName: Full=Hydrogenase/urease nickel incorporation protein HypA	TRUE	8.01637	0.00131	129149	81078.4	134324	83699.6	9071.69	5057.85	48070.9	1.59289	0.202187
550	550	gi|7674192	N/A	N/A	RecName: Full=50S ribosomal protein L15	TRUE	4.42139	0.0115	120861	42093.2	106352	42103.6	30658.2	3496.26	78768.3	2.87128	0.458076
551	551	gi|7674218	N/A	N/A	RecName: Full=50S ribosomal protein L19	TRUE	7.65269	0.00157	780897	404945	813107	395570	83188.8	17887.4	375952	1.9284	0.285198
552	552	gi|4155644	N/A	N/A	putative [Helicobacter pylori J99]	TRUE	0.668359	0.5405	89463.7	79506.9	87756.8	89045.4	19105.4	17342.8	9956.75	1.12523	0.0512417
553	553	gi|4154730	N/A	N/A	DNA REPAIR PROTEIN [Helicobacter pylori J99]	TRUE	-0.716005	0.51356	34773.2	38336.7	34281.1	39735.3	8172.14	2742.71	-3563.43	0.907049	-0.0423693
554	554	gi|4155192	N/A	N/A	putative [Helicobacter pylori J99]	TRUE	7.92012	0.00138	136122	34567.9	134952	32802.8	14317.2	16977.9	101554	3.9378	0.595254
555	555	gi|8928450	N/A	N/A	RecName: Full=Queuine tRNA-ribosyltransferase; AltName: Full=Guanine insertion enzyme; AltName: Full=tRNA-guanine transglycosylase	TRUE	2.38979	0.07519	47147	20617.8	50539.3	21578.5	15531.8	11334.3	26529.2	2.28671	0.359211
556	556	gi|4155335	N/A	N/A	putative [Helicobacter pylori J99]	TRUE	3.29315	0.03013	94993.2	47955.3	94386.9	34769.8	1376.18	24701.5	47037.9	1.98087	0.296856
557	557	gi|4154996	N/A	N/A	putative Outer membrane protein [Helicobacter pylori J99]	TRUE	1.72324	0.15994	95196.2	80726.1	95560	76076	7992.29	12151.2	14470.1	1.17925	0.0716056
558	558	gi|4155956	N/A	N/A	putative [Helicobacter pylori J99]	TRUE	5.8005	0.00439	83573.7	47096.1	81564.7	44451.4	8466.13	6853.33	36477.6	1.77454	0.249085
559	559	gi|54039541	N/A	N/A	RecName: Full=30S ribosomal protein S7	TRUE	4.33694	0.01228	324521	149044	326662	153032	68169.5	16254.6	175477	2.17735	0.337929
560	560	gi|4156006	N/A	N/A	putative [Helicobacter pylori J99]	TRUE	-0.644325	0.55445	41960.6	53532.9	45710	61606.7	25395.3	17966.8	-11572.3	0.783828	-0.105779
561	561	gi|4154627	N/A	N/A	L-SERINE/L-THREONINEDEAMINASE [Helicobacter pylori J99]	TRUE	0.358518	0.73808	31457.5	29768.2	29014.8	32777.2	5695.61	5844.63	1689.22	1.05675	0.0239705
562	562	gi|4154802	N/A	N/A	putative [Helicobacter pylori J99]	TRUE	-1.07069	0.34461	42771.5	92083	37897.8	66061.4	17122	77911.7	-49311.5	0.464489	-0.333025
563	563	gi|4155343	N/A	N/A	putative [Helicobacter pylori J99]	TRUE	-0.0689808	0.94832	108024	110483	125738	118045	35182.4	50750.9	-2459.39	0.97774	-0.00977674
564	564	gi|7674254	N/A	N/A	RecName: Full=50S ribosomal protein L22	TRUE	4.76897	0.00885	383885	240679	393984	262668	30078.8	42431.3	143205	1.595	0.202762
565	565	gi|605604501	N/A	N/A	Chain A, Crystal Structure Of The Helicobacter Pylori Mtan-d198n Mutant With 5'-methylthioadenosine In The Active Site.	TRUE	7.61573	0.0016	109612	38342.8	107959	39398.9	8315.22	13913.4	71269.2	2.85874	0.456174
566	566	gi|4154674	N/A	N/A	MOLYBDOPTERIN BIOSYNTHESIS PROTEIN [Helicobacter pylori J99]	TRUE	0.410091	0.70275	70928.3	65697.2	73077.5	59606	9648.15	19876.2	5231.14	1.07962	0.0332729
567	567	gi|7388027	N/A	N/A	RecName: Full=Peptidyl-tRNA hydrolase; Short=PTH	TRUE	0.213585	0.84132	18071.6	17579.3	16759.8	17992.8	2388.71	3198.34	492.256	1.028	0.011994
568	568	gi|4155305	N/A	N/A	MOLYBDOPTERIN BIOSYNTHESIS PROTEIN [Helicobacter pylori J99]	TRUE	-4.30516	0.01259	85126.9	126352	87965.5	119420	11110.6	12314.2	-41225.2	0.673728	-0.171516
569	569	gi|8134817	N/A	N/A	RecName: Full=Uncharacterized aminotransferase jhp_0673	TRUE	10.4453	0.00047	131049	32572.7	129257	29035.9	13510	9172.12	98475.9	4.02327	0.604579
570	570	gi|7674400	N/A	N/A	RecName: Full=Tryptophan synthase alpha chain	TRUE	0.879448	0.42882	59923.9	33564.3	31895.7	28876.2	50393.4	12475.4	26359.6	1.78535	0.251723
571	571	gi|9789719	N/A	N/A	RecName: Full=Alanine racemase	TRUE	-4.70825	0.00925	15670.8	34651.8	14945.2	32436.5	2637.91	6465.19	-18981	0.452237	-0.344634
572	572	gi|4155733	N/A	N/A	putative [Helicobacter pylori J99]	TRUE	0.788321	0.4746	70406.5	59845.2	64062.9	57398.6	22331.9	6304.22	10561.3	1.17648	0.0705835
573	573	gi|7674337	N/A	N/A	RecName: Full=Ribonuclease R; Short=RNase R; AltName: Full=VacB protein homolog	TRUE	1.1017	0.33242	99199.7	71375.8	92681.5	78525.2	16263.9	40607.6	27823.9	1.38982	0.142959
574	574	gi|4155342	N/A	N/A	putative [Helicobacter pylori J99]	TRUE	3.28996	0.03022	234000	111213	214417	137780	39969.6	50805.5	122787	2.10408	0.323061
575	575	gi|4155325	N/A	N/A	putative [Helicobacter pylori J99]	TRUE	1.32107	0.25698	102160	86775.4	104543	89642.4	5822.29	19312	15384.5	1.17729	0.0708837
576	576	gi|8134402	N/A	N/A	RecName: Full=Peptide deformylase; Short=PDF; AltName: Full=Polypeptide deformylase	TRUE	0.7276	0.50716	41625.5	35975.5	40087	40077.4	6602.1	11717.9	5650	1.15705	0.0633526
577	577	gi|4155788	N/A	N/A	OROTATE PHOSPHORIBOSYLTRANSFERASE [Helicobacter pylori J99]	TRUE	7.21436	0.00196	166645	137006	163700	138236	6522.75	2844.52	29639.7	1.21634	0.0850547
578	578	gi|7387845	N/A	N/A	RecName: Full=Phosphoheptose isomerase; AltName: Full=Sedoheptulose 7-phosphate isomerase	TRUE	14.1961	0.00014	351302	89704.8	350782	77253.5	8059.49	30882.7	261597	3.9162	0.592864
579	579	gi|6686376	N/A	N/A	RecName: Full=Adenine phosphoribosyltransferase; Short=APRT	TRUE	5.84866	0.00426	1.45058e+06	815436	1.46748e+06	812620	186955	20678.6	635147	1.7789	0.250153
580	580	gi|4154801	N/A	N/A	DIPEPTIDE TRANSPORT SYSTEM ATP-BINDING PROTEIN [Helicobacter pylori J99]	TRUE	-0.0882906	0.93389	109737	112404	85389.1	109808	46235.2	24485.8	-2666.93	0.976274	-0.0104284
581	581	gi|4154625	N/A	N/A	putative [Helicobacter pylori J99]	TRUE	1.04123	0.35656	57382.1	49740.3	56106.8	52742.8	4468.67	11900.6	7641.85	1.15364	0.0620684
582	582	gi|81555314	N/A	N/A	RecName: Full=Type III pantothenate kinase; AltName: Full=PanK-III; AltName: Full=Pantothenic acid kinase	TRUE	0.460523	0.66906	66583.6	57820.4	64737.8	45587.1	17267.7	28073.3	8763.19	1.15156	0.0612861
583	583	gi|4155181	N/A	N/A	putative TYPE II RESTRICTION ENZYME [Helicobacter pylori J99]	TRUE	-1.64915	0.17446	35849.3	99404.9	39821	115721	19002.3	63988.5	-63555.6	0.360639	-0.442927
584	584	gi|4155025	N/A	N/A	cag island protein [Helicobacter pylori J99]	TRUE	12.7838	0.00022	817058	156435	860929	158893	87912.2	16817.6	660624	5.223	0.71792
585	585	gi|4155800	N/A	N/A	putative TRANSCRIPTIONAL REGULATOR [Helicobacter pylori J99]	TRUE	-1.52487	0.20198	22428.5	36063.1	21915.7	27965.3	5401.15	14514.8	-13634.7	0.621922	-0.206264
586	586	gi|7673961	N/A	N/A	RecName: Full=3-dehydroquinate synthase	TRUE	6.39978	0.00306	120643	53749.1	118303	53069.4	18014.8	1796.82	66893.5	2.24455	0.351129
587	587	gi|6647498	N/A	N/A	RecName: Full=Purine nucleoside phosphorylase DeoD-type; Short=PNP	TRUE	4.77302	0.00882	73933.5	24020.2	82325.2	29238.6	15325.4	9654.07	49913.3	3.07797	0.488264
588	588	gi|4154632	N/A	N/A	putative [Helicobacter pylori J99]	TRUE	3.95699	0.01672	63975.5	15503.3	71810.7	12537.6	20555.7	5256.71	48472.3	4.12658	0.615591
589	589	gi|4155567	N/A	N/A	putative AMINOTRANSFERASE [Helicobacter pylori J99]	TRUE	-0.121624	0.90906	57270.7	58250	51731.6	58766.6	11453.5	7956.16	-979.265	0.983189	-0.00736317
590	590	gi|4155488	N/A	N/A	putative [Helicobacter pylori J99]	TRUE	2.30968	0.08206	28597.4	20428.6	28895.8	19038.9	2171.76	5727.97	8168.79	1.39987	0.146088
591	591	gi|54039172	N/A	N/A	RecName: Full=50S ribosomal protein L31	TRUE	-1.40981	0.2314	130823	142186	136865	141116	12307.4	6589.46	-11363.1	0.920083	-0.0361732
592	592	gi|8134585	N/A	N/A	RecName: Full=UDP-N-acetylmuramoyl-L-alanyl-D-glutamate--2,6-diaminopimelate ligase; AltName: Full=Meso-A2pm-adding enzyme; AltName: Full=Meso-diaminopimelate-adding enzyme; AltName: Full=UDP-MurNAc-L-Ala-D-Glu:meso-diaminopimelate ligase; AltName: Full=UDP-MurNAc-tripeptide synthetase; AltName: Full=UDP-N-acetylmuramyl-tripeptide synthetase	TRUE	2.98557	0.04052	36831.2	15557.1	36522.1	19183.8	9407.45	7989	21274.1	2.36749	0.374288
593	593	gi|6685622	N/A	N/A	RecName: Full=UDP-3-O-acylglucosamine N-acyltransferase	TRUE	3.74776	0.01999	195359	73362.6	206138	78951.2	54516.5	14380.9	121996	2.66292	0.425359
594	594	gi|4155205	N/A	N/A	putative abc transporter, ATP-binding protein [Helicobacter pylori J99]	TRUE	1.93324	0.12535	128171	118212	127343	116892	7476.6	4870.05	9959.3	1.08425	0.0351293
595	595	gi|4155951	N/A	N/A	putative PROTEASE IV [Helicobacter pylori J99]	TRUE	0.930661	0.40471	128908	95843.4	119567	107616	25679.4	55921.9	33064.4	1.34498	0.128717
596	596	gi|4155222	N/A	N/A	D-ALANYL-D-ALANINE-ADDING ENZYME [Helicobacter pylori J99]	TRUE	-0.710386	0.51669	28752.7	38553.8	21537.6	47824.5	12770.5	20198.5	-9801.14	0.74578	-0.127389
597	597	gi|60393888	N/A	N/A	RecName: Full=30S ribosomal protein S12	TRUE	2.41913	0.07283	491377	390539	456642	385188	70877	13747.8	100838	1.2582	0.0997503
598	598	gi|4155896	N/A	N/A	putative [Helicobacter pylori J99]	TRUE	2.42429	0.07243	74115.5	61523.8	76570.6	61660.1	7859.88	4376.56	12591.7	1.20466	0.0808659
599	599	gi|4154977	N/A	N/A	PUTATIVE POTASSIUM CHANNEL PROTEIN [Helicobacter pylori J99]	TRUE	1.64984	0.17432	76082.1	39140	77818.6	18039.2	8759.68	37780.7	36942	1.94384	0.288661
600	600	gi|7388359	N/A	N/A	RecName: Full=Urease accessory protein UreF	TRUE	30.9072	6.5296e-06	109777	40816.8	109033	40958.7	3840	434.776	68959.9	2.6895	0.429671
601	601	gi|9910903	N/A	N/A	RecName: Full=Hydroxyethylthiazole kinase; AltName: Full=4-methyl-5-beta-hydroxyethylthiazole kinase; Short=TH kinase; Short=Thz kinase	TRUE	3.81339	0.01889	94994.1	57663.5	92628.2	50731.2	5131.49	16160.5	37330.6	1.64739	0.216796
602	602	gi|4156005	N/A	N/A	putative [Helicobacter pylori J99]	TRUE	2.47135	0.06885	142292	96782.9	130749	100153	27743.7	15734.2	45508.6	1.47021	0.16738
603	603	gi|4154540	N/A	N/A	putative TRANSCRIPTIONAL REGULATOR [Helicobacter pylori J99]	TRUE	-1.85802	0.13671	65517	196856	61225.6	261149	33039.4	117892	-131339	0.332817	-0.477795
604	604	gi|4155004	N/A	N/A	HEAT SHOCK PROTEIN [Helicobacter pylori J99]	TRUE	7.06449	0.00212	151769	30831	163285	29005.7	24587.8	16572	120938	4.9226	0.692195
605	605	gi|4155696	N/A	N/A	AMINO ACID ABC TRANSPORTER, ATP-BINDING PROTEIN [Helicobacter pylori J99]	TRUE	-1.71731	0.16106	52079.8	104586	42979.3	121691	35839.6	38986.5	-52506.1	0.497962	-0.302804
606	606	gi|4154757	N/A	N/A	FLAGELLAR P-RING PROTEIN [Helicobacter pylori J99]	TRUE	-20.5856	3.2893e-05	201643	515438	210031	508837	18040.7	19277.5	-313795	0.391207	-0.407593
607	607	gi|4155871	N/A	N/A	putative [Helicobacter pylori J99]	TRUE	-0.984973	0.3804	382787	418676	377269	408453	57875	25165.8	-35888.9	0.91428	-0.0389208
608	608	gi|9789743	N/A	N/A	RecName: Full=COP-associated protein; AltName: Full=Copper ion-binding protein	TRUE	-0.875655	0.43065	68426.4	75353.8	65550.6	78045.6	6599.21	12008.7	-6927.42	0.908068	-0.0418816
609	609	gi|8928082	N/A	N/A	RecName: Full=Carbon storage regulator homolog	TRUE	0.90414	0.41705	128602	88054.6	92141.1	86008.9	74860.3	20724.5	40547.3	1.46048	0.164495
610	610	gi|54039134	N/A	N/A	RecName: Full=50S ribosomal protein L23	TRUE	3.3792	0.02781	375892	157593	405844	145990	100771	48630.7	218299	2.38521	0.377527
611	611	gi|4155286	N/A	N/A	putative TYPE I RESTRICTION ENZYME (SPECIFICITY SUBUNIT) [Helicobacter pylori J99]	TRUE	-0.184511	0.86259	13272.8	13982.8	11550.5	13574.1	6057.33	2778.71	-709.926	0.949229	-0.0226292
612	612	gi|4155183	N/A	N/A	putative [Helicobacter pylori J99]	TRUE	1.74782	0.15541	22879.5	12752.2	26302.3	10305.5	7708.58	6426.31	10127.3	1.79416	0.253862
613	613	gi|7531094	N/A	N/A	RecName: Full=Deoxyuridine 5'-triphosphate nucleotidohydrolase; Short=dUTPase; AltName: Full=dUTP pyrophosphatase	TRUE	-2.15025	0.09795	82172.6	97819.6	80142.7	102774	6538.38	10775.2	-15647	0.840042	-0.0756988
614	614	gi|4155301	N/A	N/A	putative FLAGELLAR BIOSYNTHESIS PROTEIN [Helicobacter pylori J99]	TRUE	0.290932	0.78556	95404.9	87268.4	78467	102465	30708	37463.1	8136.52	1.09324	0.0387138
615	615	gi|4155438	N/A	N/A	putative [Helicobacter pylori J99]	TRUE	-0.702637	0.52102	39150.9	48052.9	33705.2	55152.4	15946.3	15074.8	-8901.95	0.814747	-0.0889773
616	616	gi|4154835	N/A	N/A	GUANYLATE KINASE [Helicobacter pylori J99]	TRUE	-0.200091	0.85117	32515.2	35918	27243	32541	26873.2	12061.3	-3402.81	0.905262	-0.0432258
617	617	gi|4154551	N/A	N/A	putative TYPE II restriction enzyme [Helicobacter pylori J99]	TRUE	3.17275	0.03377	56246.9	22469.2	64665.6	22431.3	18114.5	3448.11	33777.7	2.50329	0.398511
618	618	gi|4155103	N/A	N/A	putative lipopolysaccharide biosynthesis protein [Helicobacter pylori J99]	TRUE	-3.5937	0.02289	61348.1	110273	60077.3	105889	3943.69	23248.1	-48924.9	0.55633	-0.254668
619	619	gi|4155589	N/A	N/A	putative CYTOCHROME C-TYPE BIOGENESIS PROTEIN [Helicobacter pylori J99]	TRUE	-0.0897904	0.93277	47772	48822.4	50525.1	48624.6	19864.8	3996.98	-1050.44	0.978484	-0.00944608
620	620	gi|4154791	N/A	N/A	putative [Helicobacter pylori J99]	TRUE	10.6327	0.00044	195528	82265.2	194654	80905.1	15868.9	9412.38	113263	2.37681	0.375994
621	621	gi|4155921	N/A	N/A	DNA transfer protein [Helicobacter pylori J99]	TRUE	1.52279	0.20248	72539.9	24389.4	93542	23088.7	54597.7	4307.96	48150.6	2.97424	0.473376
622	622	gi|6648010	N/A	N/A	RecName: Full=UPF0092 membrane protein jhp_1448	TRUE	9.5487	0.00067	229966	29824.9	246361	27991.7	34817.5	10281.6	200141	7.71053	0.887084
623	623	gi|9789721	N/A	N/A	RecName: Full=Acyl carrier protein; Short=ACP	TRUE	10.9466	0.0004	218618	21825.9	209933	22979	30205.5	7562.01	196792	10.0164	1.00071
624	624	gi|4155967	N/A	N/A	putative motility protein [Helicobacter pylori J99]	TRUE	2.02752	0.11253	44068.3	30737.8	46727.7	30958.7	10885.2	3346	13330.5	1.43368	0.156453
625	625	gi|4155877	N/A	N/A	putative [Helicobacter pylori J99]	TRUE	2.45273	0.07024	42991.9	24965.5	42626.5	23422	8320.28	9634.32	18026.4	1.72205	0.236046
626	626	gi|4155604	N/A	N/A	putative [Helicobacter pylori J99]	TRUE	-1.75882	0.15343	48936.3	61494.8	51221.4	60587.4	11638.9	4181.89	-12558.5	0.795779	-0.0992074
627	627	gi|4155218	N/A	N/A	putative Outer membrane protein [Helicobacter pylori J99]	TRUE	2.14218	0.09885	39090.7	21789	40401.5	21044.3	11119.4	8488.56	17301.7	1.79406	0.253836
628	628	gi|4154862	N/A	N/A	septum formation protein [Helicobacter pylori J99]	TRUE	-0.147694	0.88973	31886.5	32991.1	29776.1	33277	11301	6331.39	-1104.58	0.966519	-0.0147897
629	629	gi|7388015	N/A	N/A	RecName: Full=Protein-L-isoaspartate O-methyltransferase; AltName: Full=L-isoaspartyl protein carboxyl methyltransferase; AltName: Full=Protein L-isoaspartyl methyltransferase; AltName: Full=Protein-beta-aspartate methyltransferase; Short=PIMT	TRUE	0.204042	0.84828	68296.2	62309.1	64207.7	47265.9	11811	49431.4	5987.12	1.09609	0.0398452
630	630	gi|7674219	N/A	N/A	RecName: Full=50S ribosomal protein L20	TRUE	-1.92602	0.12639	126787	155758	132710	166617	11323.1	23464.7	-28971.7	0.813996	-0.0893778
631	631	gi|4155642	N/A	N/A	ATP synthase B' [Helicobacter pylori J99]	TRUE	4.30756	0.01257	55248.3	30496	55690.7	30530.8	9943.69	425.014	24752.3	1.81165	0.258075
632	632	gi|9087190	N/A	N/A	RecName: Full=Dihydroorotase; Short=DHOase	TRUE	3.87821	0.01787	83449.6	34136.3	91105.6	38346.6	16850.6	14181.2	49313.3	2.4446	0.388208
633	633	gi|4155751	N/A	N/A	putative [Helicobacter pylori J99]	TRUE	6.6544	0.00265	184560	82847	196057	83013.5	24284.6	10543.2	101713	2.22772	0.34786
634	634	gi|4155537	N/A	N/A	putative [Helicobacter pylori J99]	TRUE	10.3761	0.00049	80477.6	22004.7	79695.8	23543.6	3792.9	8993.6	58472.9	3.65729	0.563159
635	635	gi|4155476	N/A	N/A	putative [Helicobacter pylori J99]	TRUE	0.90921	0.41467	42434.7	18954.7	23070.9	18966.7	44145.6	7204.98	23480.1	2.23875	0.350006
636	636	gi|4154582	N/A	N/A	putative Outer membrane protein [Helicobacter pylori J99]	TRUE	-1.55267	0.19546	93250.3	110684	85441.4	109383	17442.9	8600.25	-17433.8	0.842491	-0.0744349
637	637	gi|4155568	N/A	N/A	putative [Helicobacter pylori J99]	TRUE	0.639236	0.55744	69872	61292.2	66321.4	64258.5	12582.9	19548.1	8579.9	1.13998	0.0568986
638	638	gi|4155012	N/A	N/A	putative cag island protein [Helicobacter pylori J99]	TRUE	7.29567	0.00188	50731.5	15738.1	52503.1	14360.4	7059.06	4380.42	34993.5	3.2235	0.508327
639	639	gi|4155201	N/A	N/A	putative Outer membrane protein [Helicobacter pylori J99]	TRUE	2.23667	0.08895	56073.2	21071.7	65314.1	21651.7	24573.5	11437.2	35001.4	2.66106	0.425055
640	640	gi|4155775	N/A	N/A	outer membrane protein - adhesin [Helicobacter pylori J99]	TRUE	0.569976	0.59918	106704	51344.3	18506	24088.2	157583	58889.2	55359.4	2.0782	0.317687
641	641	gi|4155422	N/A	N/A	putative IRON-REGULATED OUTER MEMBRANE PROTEIN [Helicobacter pylori J99]	TRUE	-1.54232	0.19786	38187	141641	49225.3	183578	21489.9	114176	-103455	0.269603	-0.569275
642	642	gi|4155391	N/A	N/A	IRON(III) DICITRATE TRANSPORT SYSTEM ATP-BINDING PROTEIN [Helicobacter pylori J99]	TRUE	0.798396	0.46936	43440.8	39021.7	43526.9	35205	4718.1	8345.67	4419.17	1.11325	0.0465924
643	643	gi|7674141	N/A	N/A	RecName: Full=UDP-N-acetylglucosamine 1-carboxyvinyltransferase; AltName: Full=Enoylpyruvate transferase; AltName: Full=UDP-N-acetylglucosamine enolpyruvyl transferase; Short=EPT	TRUE	1.02712	0.36242	40384.5	24010.1	49880.8	18404.9	19919.5	19122.4	16374.4	1.68198	0.225822
644	644	gi|4155460	N/A	N/A	GLYCEROL-3-PHOSPHATE DEHYDROGENASE (NAD+) [Helicobacter pylori J99]	TRUE	1.65011	0.17427	34933.5	17461.6	40526.6	17666.8	17801.9	4407.94	17471.9	2.00059	0.301157
645	645	gi|4154846	N/A	N/A	FLAGELLAR M-RING PROTEIN [Helicobacter pylori J99]	TRUE	-3.21834	0.03233	100426	154355	99577.2	158442	22591.1	18221.4	-53929.4	0.650615	-0.186676
646	646	gi|4155882	N/A	N/A	putative [Helicobacter pylori J99]	TRUE	0.585551	0.58962	52036.5	39058.1	38631.5	35387.7	32313.2	20727.7	12978.4	1.33228	0.124597
647	647	gi|54039412	N/A	N/A	RecName: Full=30S ribosomal protein S18	TRUE	-3.71029	0.02065	200560	265070	209863	254553	21457.6	21129.6	-64509.5	0.756632	-0.121115
648	648	gi|8134632	N/A	N/A	RecName: Full=Pantothenate synthetase; Short=PS; AltName: Full=Pantoate--beta-alanine ligase; AltName: Full=Pantoate-activating enzyme	TRUE	3.99797	0.01616	45352.9	24883	46425.6	27484.3	2973.88	8354.72	20469.9	1.82265	0.260702
649	649	gi|4154647	N/A	N/A	putative [Helicobacter pylori J99]	TRUE	-0.63647	0.55907	129369	176457	136427	129730	29536.2	124691	-47087.7	0.733148	-0.134808
650	650	gi|4155442	N/A	N/A	GERANYLTRANSTRANSFERASE [Helicobacter pylori J99]	TRUE	4.6289	0.00982	60433.1	17111.8	66029.2	18822	11998.8	10899.2	43321.3	3.53166	0.547979
651	651	gi|7674217	N/A	N/A	RecName: Full=50S ribosomal protein L17	TRUE	8.26202	0.00117	238719	98340.1	240361	104275	21995.8	19551.2	140378	2.42748	0.385156
652	652	gi|4154848	N/A	N/A	putative FLAGELLAR EXPORT APPARATUS [Helicobacter pylori J99]	TRUE	11.7584	0.0003	228487	62831	223524	60649.9	21285.7	11931.5	165656	3.63653	0.560688
653	653	gi|54037073	N/A	N/A	RecName: Full=Putative biopolymer transport protein ExbD-like 2	TRUE	0.238114	0.82349	126931	121842	120434	122131	13374.4	34522.7	5089.71	1.04177	0.0177732
654	654	gi|4154805	N/A	N/A	putative FLAGELLAR-HOOK ASSOCIATED PROTEIN 3 (HAP3) [Helicobacter pylori J99]	TRUE	3.60992	0.02256	33675.5	12746.5	32342.4	13126.9	9416.99	3486.83	20929	2.64193	0.421922
655	655	gi|9297062	N/A	N/A	RecName: Full=Dihydroorotate dehydrogenase (quinone); AltName: Full=DHOdehase; Short=DHOD; Short=DHODase; AltName: Full=Dihydroorotate oxidase	TRUE	-0.208935	0.84471	46219.1	49666.9	61002.2	52153.4	27409.6	8101.96	-3447.81	0.930581	-0.0312456
656	656	gi|4156094	N/A	N/A	Ubiquinol cytochrome c oxidoreductase, 2Fe-2S subunit [Helicobacter pylori J99]	TRUE	-5.63567	0.00488	92547.6	160264	92663.9	154641	4248.01	20373.5	-67715.9	0.577471	-0.238469
657	657	gi|4155998	N/A	N/A	putative ATP-DEPENDENT DNA HELICASE [Helicobacter pylori J99]	TRUE	-0.640184	0.55688	45600	50010.1	50107.5	51213.8	11651.5	2571.56	-4410.16	0.911815	-0.0400934
658	658	gi|4155140	N/A	N/A	PHOSPHOSERINE PHOSPHATASE [Helicobacter pylori J99]	TRUE	1.85978	0.13644	225543	49333.3	266038	54436.9	163712	11389.7	176210	4.57182	0.660089
659	659	gi|4155156	N/A	N/A	putative [Helicobacter pylori J99]	TRUE	-7.26726	0.0019	28772.3	70807.5	28599.9	69670.1	5136.9	8601.32	-42035.2	0.406345	-0.391105
660	660	gi|4155280	N/A	N/A	putative [Helicobacter pylori J99]	TRUE	0.987203	0.37943	50564.3	28240.3	43672.7	19044.6	35100.6	17379	22323.9	1.7905	0.252974
661	661	gi|4155292	N/A	N/A	putative [Helicobacter pylori J99]	TRUE	-3.10858	0.03592	25500.9	82516.2	24657.8	96972.8	3595.52	31563.9	-57015.3	0.309041	-0.509984
662	662	gi|8928121	N/A	N/A	RecName: Full=GTP cyclohydrolase-2; AltName: Full=GTP cyclohydrolase II	TRUE	6.74163	0.00252	112328	66607.2	113901	62090.5	5503.52	10377.6	45721.2	1.68643	0.226969
663	663	gi|4154648	N/A	N/A	putative [Helicobacter pylori J99]	TRUE	-1.13398	0.32015	95794.1	129551	81480.8	113450	28265.6	43122	-33756.8	0.739432	-0.131102
664	664	gi|4155511	N/A	N/A	putative [Helicobacter pylori J99]	TRUE	-1.66092	0.17207	39358.2	53405	35232.6	52826.4	13482.8	5726.08	-14046.8	0.736976	-0.132547
665	665	gi|54039557	N/A	N/A	RecName: Full=30S ribosomal protein S9	TRUE	5.88762	0.00416	446447	333183	442459	335316	32521.4	7254.1	113264	1.33995	0.127087
666	666	gi|4155028	N/A	N/A	cag island protein [Helicobacter pylori J99]	TRUE	-0.539488	0.61818	61221.8	106625	71835.4	25329.7	22615	144005	-45403.5	0.574177	-0.240954
667	667	gi|6685664	N/A	N/A	RecName: Full=UDP-N-acetylglucosamine--N-acetylmuramyl-(pentapeptide) pyrophosphoryl-undecaprenol N-acetylglucosamine transferase; AltName: Full=Undecaprenyl-PP-MurNAc-pentapeptide-UDPGlcNAc GlcNAc transferase	TRUE	1.3959	0.23524	74704.2	50057.6	79607.1	58362.2	9214.52	29160.6	24646.5	1.49236	0.173875
668	668	gi|4155050	N/A	N/A	putative [Helicobacter pylori J99]	TRUE	5.7294	0.0046	130552	54883.5	131998	57589.1	17956.8	14171.5	75668.3	2.37871	0.376341
669	669	gi|4154787	N/A	N/A	putative [Helicobacter pylori J99]	TRUE	0.517175	0.63232	90668.9	78524	70191.2	73845.2	37445.2	15881.5	12144.9	1.15466	0.0624557
670	670	gi|81555083	N/A	N/A	RecName: Full=Flagellar assembly factor FliW 2	TRUE	2.1675	0.09608	87909.1	34095.3	65235.1	39359.4	40708.2	13859	53813.8	2.57834	0.411339
671	671	gi|4155251	N/A	N/A	putative [Helicobacter pylori J99]	TRUE	3.31032	0.02965	123218	50442.1	109183	53655	35603.4	13504.4	72776.1	2.44276	0.387882
672	672	gi|8134789	N/A	N/A	RecName: Full=UvrABC system protein B; Short=Protein UvrB; AltName: Full=Excinuclease ABC subunit B	TRUE	-8.04688	0.00129	46197.9	87418.2	44278.3	87710.1	8384.33	2902.31	-41220.3	0.52847	-0.276979
673	673	gi|7531198	N/A	N/A	RecName: Full=Ribonuclease 3; AltName: Full=Ribonuclease III; Short=RNase III	TRUE	14.4323	0.00013	47537.8	8677.07	46696.3	7891.22	3683.98	2859.88	38860.7	5.47855	0.738666
674	674	gi|562814892	N/A	N/A	Type I specificity subunit [Helicobacter pylori J99]	TRUE	0.673077	0.53778	44540.5	37379	45086.4	41769.3	4258.47	17930.2	7161.5	1.19159	0.0761275
675	675	gi|4155079	N/A	N/A	putative [Helicobacter pylori J99]	TRUE	0.911297	0.41369	105151	81165.6	121095	70869.9	37468	25969	23985.4	1.29551	0.112441
676	676	gi|81625872	N/A	N/A	RecName: Full=NADH-quinone oxidoreductase subunit B; AltName: Full=NADH dehydrogenase I subunit B; AltName: Full=NDH-1 subunit B	TRUE	4.82814	0.00847	129432	32812.7	129701	20622.3	12251.4	32424	96619.6	3.94458	0.596001
677	677	gi|6647858	N/A	N/A	RecName: Full=Protein translocase subunit SecF	TRUE	2.81478	0.04808	46045.7	19039.6	43221.4	18897.5	15785.2	5194.75	27006.1	2.41842	0.383531
678	678	gi|4155583	N/A	N/A	putative ZINC-METALLO PROTEASE [Helicobacter pylori J99]	TRUE	1.47902	0.21322	77137.4	65591	75281.4	68471.1	10424.2	8612.3	11546.4	1.17604	0.0704204
679	679	gi|4155874	N/A	N/A	NICOTINATE-NUCLEOTIDE PYROPHOSPHORYLASE [Helicobacter pylori J99]	TRUE	2.66256	0.05624	76639.5	37267.6	68224.9	43885.3	16400	19673	39371.9	2.05646	0.313121
680	680	gi|6831645	N/A	N/A	RecName: Full=Ribosome-recycling factor; Short=RRF; AltName: Full=Ribosome-releasing factor	TRUE	5.77092	0.00448	55056	19756.8	59959.5	20355.7	10504.6	1377.14	35299.2	2.78669	0.445088
681	681	gi|4154524	N/A	N/A	putative [Helicobacter pylori J99]	TRUE	3.26217	0.03102	58919.6	37825.3	63886.8	36500.4	10200.8	4624.07	21094.2	1.55767	0.192477
682	682	gi|8469205	N/A	N/A	RecName: Full=Phosphopantetheine adenylyltransferase; AltName: Full=Dephospho-CoA pyrophosphorylase; AltName: Full=Pantetheine-phosphate adenylyltransferase; Short=PPAT	TRUE	-0.49225	0.64834	51236.1	59909.2	49170.9	61683.5	5740.67	29972.6	-8673.05	0.85523	-0.0679171
683	683	gi|4154854	N/A	N/A	putative [Helicobacter pylori J99]	TRUE	5.05215	0.00722	70368	22737.8	70712.5	16764.9	10203.5	12748.8	47630.2	3.09476	0.490626
684	684	gi|4155239	N/A	N/A	putative abc transporter, ATP-binding protein [Helicobacter pylori J99]	TRUE	0.545403	0.61446	230985	160634	143731	159501	223319	6592.74	70351.3	1.43796	0.157747
685	685	gi|4155968	N/A	N/A	putative [Helicobacter pylori J99]	TRUE	2.13891	0.09921	55647.1	42924.8	56827.8	42582.4	9665.21	3566.69	12722.3	1.29639	0.112734
686	686	gi|7388124	N/A	N/A	RecName: Full=30S ribosomal protein S11	TRUE	-4.26692	0.01298	393715	490003	408536	489466	37530.9	10915	-96288.4	0.803494	-0.0950172
687	687	gi|7388358	N/A	N/A	RecName: Full=Urease accessory protein UreE	TRUE	-1.63821	0.17672	18543.5	23283	18668.9	25297.6	419.736	4993.37	-4739.5	0.796439	-0.0988474
688	688	gi|6707717	N/A	N/A	RecName: Full=UDP-N-acetylenolpyruvoylglucosamine reductase; AltName: Full=UDP-N-acetylmuramate dehydrogenase	TRUE	3.99722	0.01617	182256	71800	175583	78738.3	45099.5	16025.4	110456	2.53838	0.404557
689	689	gi|4156054	N/A	N/A	putative OUTER MEMBRANE PROTEIN [Helicobacter pylori J99]	TRUE	-0.389564	0.71671	57309.9	62359.7	56948.5	65093	15178.3	16543.9	-5049.75	0.919022	-0.036674
690	690	gi|228312327	N/A	N/A	Chain B, Crystal Structure Of The Beta-Beta-Alpha-Me Type Ii Restriction Endonuclease Hpy99i In The Absence Of Edta	TRUE	1.87277	0.1344	103223	18711.6	118759	17403.4	78109.2	2857.48	84511.8	5.51656	0.741668
691	691	gi|4154827	N/A	N/A	putative Outer membrane protein [Helicobacter pylori J99]	TRUE	19.7818	3.8524e-05	230465	16834.2	228381	17023.2	15373.3	10655.5	213631	13.6903	1.13641
692	692	gi|4155346	N/A	N/A	PANTOTHENATE METABOLISM FLAVOPROTEIN [Helicobacter pylori J99]	TRUE	-8.7068	0.00096	23082.8	85604.2	20009.8	85559.2	12191.2	2462.52	-62521.5	0.269645	-0.569208
693	693	gi|4154798	N/A	N/A	putative vacuolating cytotoxin (VacA) paralog [Helicobacter pylori J99]	TRUE	6.26287	0.00332	62388.4	32412.5	61874.2	29639.3	3416.26	7553.47	29975.9	1.92483	0.284392
694	694	gi|284055601	N/A	N/A	Chain A, Agmatine Deiminase From Helicobacter Pylori	TRUE	4.09328	0.01493	209235	87953.1	207204	115042	7022.94	50837.1	121282	2.37894	0.376384
695	695	gi|4156079	N/A	N/A	FOLYLPOLYGLUTAMATE SYNTHASE [Helicobacter pylori J99]	TRUE	-1.14295	0.31682	18636.3	29138.2	19486.1	21183.8	5095.68	15076.9	-10501.8	0.639586	-0.194101
696	696	gi|4155213	N/A	N/A	putative [Helicobacter pylori J99]	TRUE	3.21829	0.03233	212857	149148	220723	154008	29011.3	18275	63709	1.42715	0.15447
697	697	gi|4155345	N/A	N/A	putative SUGAR NUCLEOTIDE BIOSYNTHESIS PROTEIN [Helicobacter pylori J99]	TRUE	3.7723	0.01957	145680	66406.3	156414	70902.3	25171.1	26292	79273.7	2.19377	0.34119
698	698	gi|7387981	N/A	N/A	RecName: Full=N utilization substance protein B homolog; Short=Protein NusB	TRUE	6.05422	0.00376	94818.5	32174.5	92020.7	32832.5	15316.4	9305.79	62643.9	2.947	0.469381
699	699	gi|4155618	N/A	N/A	putative lipopolysaccharide biosynthesis protein [Helicobacter pylori J99]	TRUE	1.94773	0.12328	105399	39631.1	107605	22632.7	48711.9	32368.6	65768.4	2.65952	0.424803
700	700	gi|4155066	N/A	N/A	RIBOSE 5-PHOSPHATE ISOMERASE [Helicobacter pylori J99]	TRUE	5.38937	0.00573	342187	195910	342733	190377	45969.1	9842.54	146277	1.74666	0.242207
701	701	gi|7388164	N/A	N/A	RecName: Full=30S ribosomal protein S19	TRUE	7.11789	0.00206	66073.6	32763.4	65913.9	32018.6	4851.24	6493.61	33310.3	2.01669	0.30464
702	702	gi|4156062	N/A	N/A	putative [Helicobacter pylori J99]	TRUE	0.438687	0.68354	33250.4	24695.9	42667.7	14432.9	26509.7	20928.7	8554.5	1.34639	0.129172
703	703	gi|4155290	N/A	N/A	putative Outer membrane protein [Helicobacter pylori J99]	TRUE	6.31892	0.00321	157862	53341.8	168613	53414.6	27767.3	7055.1	104520	2.95944	0.47121
704	704	gi|4154665	N/A	N/A	putative [Helicobacter pylori J99]	TRUE	4.4877	0.01093	28742.3	7723.03	30832.9	7389.4	7604.22	2826.42	21019.3	3.72164	0.570734
705	705	gi|4155430	N/A	N/A	GLYCERALDEHYDE 3-PHOSPHATE DEHYDROGENASE [Helicobacter pylori J99]	TRUE	4.91659	0.00795	31752.5	4192.63	27080	4329.49	9447.93	2236.31	27559.9	7.57342	0.879292
706	706	gi|7387931	N/A	N/A	RecName: Full=Endonuclease MutS2	TRUE	0.760842	0.48913	48135.8	31746	46255.5	22797.5	29990.9	22196.2	16389.8	1.51628	0.180779
707	707	gi|4155474	N/A	N/A	putative cation efflux system protein [Helicobacter pylori J99]	TRUE	-0.641489	0.55612	37623.8	42333.9	37907.6	42882.2	1566.66	12620.5	-4710.05	0.88874	-0.051225
708	708	gi|4154997	N/A	N/A	putative [Helicobacter pylori J99]	TRUE	33.4657	4.7552e-06	149629	8693.15	150251	6752.42	1463.88	7145.86	140936	17.2123	1.23584
709	709	gi|4154922	N/A	N/A	putative [Helicobacter pylori J99]	TRUE	1.86653	0.13537	128706	37942.4	171909	40695.6	82743.3	15727.4	90764	3.39215	0.530475
710	710	gi|4156091	N/A	N/A	PENICILLIN-BINDING PROTEIN [Helicobacter pylori J99]	TRUE	3.61438	0.02247	149991	67108.8	143213	78204.9	14750.7	36877.5	82882.2	2.23504	0.349286
711	711	gi|4155885	N/A	N/A	TYPE II DNA MODIFICATION ENZYME (METHYLTRANSFERASE) [Helicobacter pylori J99]	TRUE	-0.0906055	0.93216	12704.2	14001.2	5730.73	4674.63	15681.5	19205.7	-1297.03	0.907363	-0.0422189
712	712	gi|4155600	N/A	N/A	putative [Helicobacter pylori J99]	TRUE	3.81787	0.01881	67721	37447.4	61130.6	38928.9	13056	4262.52	30273.6	1.80843	0.257301
713	713	gi|8928475	N/A	N/A	RecName: Full=Ribosomal RNA small subunit methyltransferase E; AltName: Full=16S rRNA m3U1498 methyltransferase	TRUE	1.77591	0.1504	38987.9	16415.2	36501.1	15952.9	17002.9	13984.6	22572.7	2.37511	0.375684
714	714	gi|562814888	N/A	N/A	Type IIG R-M system [Helicobacter pylori J99]	TRUE	-2.08337	0.10562	27844.6	69968.2	29035.1	87364.5	2562.31	34926.4	-42123.6	0.397961	-0.400159
715	715	gi|4155320	N/A	N/A	osmoprotection ATP-binding protein [Helicobacter pylori J99]	TRUE	0.121364	0.90926	57403.1	53313.4	62626.2	26636.7	9583.49	57574.6	4089.72	1.07671	0.0320991
716	716	gi|54040349	N/A	N/A	RecName: Full=Uncharacterized HIT-like protein jhp_0977	TRUE	5.34705	0.0059	193598	110565	188418	111316	26648.3	3646.66	83033.1	1.75099	0.243283
717	717	gi|4154755	N/A	N/A	putative histidine kinase sensor protein [Helicobacter pylori J99]	TRUE	-0.12881	0.90372	46057.1	48779.7	52109.2	58308.7	22045.6	29227.8	-2722.61	0.944186	-0.0249427
718	718	gi|4155732	N/A	N/A	abc transporter, ATP-binding protein [Helicobacter pylori J99]	TRUE	1.00909	0.37002	47597.5	23354.5	39100.5	24050.2	41217.3	5717.09	24243	2.03804	0.309213
719	719	gi|4156022	N/A	N/A	putative ferredoxin-like protein [Helicobacter pylori J99]	TRUE	0.483355	0.65411	29078.8	22524.9	21505.2	31107.2	17926.1	15173	6553.94	1.29096	0.110914
720	720	gi|8134530	N/A	N/A	RecName: Full=Thymidylate kinase; AltName: Full=dTMP kinase	TRUE	-3.41563	0.02689	37352.9	74776	33546.7	66887	12813.7	13997.8	-37423.1	0.499531	-0.301438
721	721	gi|4155669	N/A	N/A	TRNA (GUANINE-N1)-METHYLTRANSFERASE [Helicobacter pylori J99]	TRUE	6.96379	0.00224	51902.1	11856.7	53670.6	11432.2	9444.6	3163.07	40045.4	4.37744	0.641221
722	722	gi|4155569	N/A	N/A	histidine kinase - MCP coupling protein [Helicobacter pylori J99]	TRUE	15.5939	9.8746e-05	165286	9695.92	173472	9491.83	16900.3	3610.85	155590	17.047	1.23165
723	723	gi|6647760	N/A	N/A	RecName: Full=Ribulose-phosphate 3-epimerase; AltName: Full=Pentose-5-phosphate 3-epimerase; Short=PPE; AltName: Full=R5P3E	TRUE	2.04318	0.11054	49292.2	28454.5	52407.5	23250.7	6345.61	16485.5	20837.8	1.73232	0.238628
724	724	gi|9910669	N/A	N/A	RecName: Full=Biopolymer transport protein ExbD	TRUE	10.8308	0.00041	199150	11101	211051	11418.1	29303.7	6756.27	188049	17.9399	1.25382
725	725	gi|4154606	N/A	N/A	CYSTEINE SYNTHASE [Helicobacter pylori J99]	TRUE	2.5602	0.06262	20613.9	10659.6	22319.8	10037.9	6022.29	3013.98	9954.32	1.93384	0.28642
726	726	gi|4154536	N/A	N/A	putative [Helicobacter pylori J99]	TRUE	3.82938	0.01863	42310.8	23850.5	42380.3	22106.6	5367.65	6395.77	18460.3	1.774	0.248954
727	727	gi|4155743	N/A	N/A	putative DGTP PYROPHOSPHOHYDROLASE [Helicobacter pylori J99]	TRUE	-2.06714	0.10758	7861.35	15816.1	7996.74	13354.6	1265.74	6544	-7954.78	0.497047	-0.303603
728	728	gi|4155065	N/A	N/A	putative [Helicobacter pylori J99]	TRUE	4.10295	0.01482	37466.3	26294.3	36039.6	25887.2	4242.68	2059.75	11172	1.42488	0.153779
729	729	gi|4155007	N/A	N/A	cag island protein [Helicobacter pylori J99]	TRUE	-0.937686	0.40149	47389.2	72751.2	59383.6	83302.8	35583.9	30470.8	-25362	0.651387	-0.186161
730	730	gi|4155160	N/A	N/A	CHORISMATE SYNTHASE [Helicobacter pylori J99]	TRUE	2.39769	0.07454	32773.7	16344.9	38568.9	16090.7	11633.4	2347.26	16428.8	2.00514	0.302144
731	731	gi|4155654	N/A	N/A	TYPE II DNA MODIFICATION ENZYME (METHYLTRANSFERASE) [Helicobacter pylori J99]	TRUE	9.77793	0.00061	41104.5	15866.3	41039.2	16375.9	3670.27	2552.63	25238.2	2.59068	0.413413
732	732	gi|81625861	N/A	N/A	RecName: Full=NADPH-dependent 7-cyano-7-deazaguanine reductase; AltName: Full=7-cyano-7-carbaguanine reductase; AltName: Full=NADPH-dependent nitrile oxidoreductase; AltName: Full=PreQ(0) reductase	TRUE	-0.118625	0.91129	73027.5	79560.5	75669.7	30094.1	5784.5	95213.9	-6533.05	0.917886	-0.0372113
733	733	gi|54037364	N/A	N/A	RecName: Full=Translation initiation factor IF-1	TRUE	9.96462	0.00057	115571	35591.9	112949	35076.1	12932.6	5100.39	79979.2	3.24712	0.511498
734	734	gi|4154550	N/A	N/A	putative TYPE II DNA MODIFICATION ENZYME (METHYLTRANSFERASE) [Helicobacter pylori J99]	TRUE	2.01555	0.11407	7837.6	1244.34	7672.41	1177.44	5654.99	350.962	6593.26	6.29858	0.799243
735	735	gi|7388501	N/A	N/A	RecName: Full=Putative phosphate permease jhp_1384	TRUE	-1.72193	0.16019	44116.9	53321	47515.2	54519.3	8954.5	2352.21	-9204.17	0.827382	-0.082294
736	736	gi|4155519	N/A	N/A	INTEGRASE/RECOMBINASE (XERCD FAMILY) [Helicobacter pylori J99]	TRUE	1.32656	0.25532	29917.5	21132.4	33198.6	20734.8	10018.2	5586.29	8785.13	1.41572	0.150977
737	737	gi|4155229	N/A	N/A	putative [Helicobacter pylori J99]	TRUE	5.78739	0.00443	70125.4	13776	69905.9	13346.3	16637.8	2754.39	56349.4	5.09039	0.706751
738	738	gi|7387858	N/A	N/A	RecName: Full=S-ribosylhomocysteine lyase; AltName: Full=AI-2 synthesis protein; AltName: Full=Autoinducer-2 production protein LuxS	TRUE	3.38637	0.02762	61781.4	18014.3	53379	10398.4	18007.2	13299.2	43767.1	3.42958	0.535241
739	739	gi|4155992	N/A	N/A	putative [Helicobacter pylori J99]	TRUE	1.98826	0.11768	48658.3	13435.5	33802.7	12624	30639.4	1653.16	35222.7	3.62161	0.558902
740	740	gi|7674428	N/A	N/A	RecName: Full=Protein jhp_1168	TRUE	4.17377	0.01399	29641.5	5078.52	24948.1	4652.67	10165.7	749.431	24562.9	5.83663	0.766162
741	741	gi|4156107	N/A	N/A	putative [Helicobacter pylori J99]	TRUE	-5.82675	0.00432	25116.6	42600.3	23937.3	42599.6	3060.47	4200.52	-17483.7	0.589587	-0.229452
742	742	gi|4154921	N/A	N/A	putative [Helicobacter pylori J99]	TRUE	-4.21332	0.01355	61586.1	108137	54353.3	101714	15551.3	11152.1	-46551	0.569518	-0.244492
743	743	gi|54040148	N/A	N/A	RecName: Full=Uncharacterized protein jhp_1419	TRUE	-0.893995	0.42185	104897	134014	132095	126764	51571	22864.2	-29117.1	0.782731	-0.106388
744	744	gi|4155458	N/A	N/A	putative [Helicobacter pylori J99]	TRUE	-8.87997	0.00089	31476.6	95259.3	34612.2	90980.9	8542.38	9044.56	-63782.7	0.33043	-0.48092
745	745	gi|81555015	N/A	N/A	RecName: Full=Na(+)/H(+) antiporter NhaA; AltName: Full=Sodium/proton antiporter NhaA	TRUE	-2.14993	0.09799	9632.22	24898.8	7197.7	29662.7	6440.85	10477.9	-15266.6	0.386855	-0.412452
746	746	gi|4155282	N/A	N/A	putative [Helicobacter pylori J99]	TRUE	1.67801	0.16865	27127.4	13870.9	25511.3	12531.7	12925.8	4490.35	13256.6	1.95571	0.291305
747	747	gi|4154795	N/A	N/A	ATP-DEPENDENT ZINC METALLOPEPTIDASE [Helicobacter pylori J99]	TRUE	-0.191851	0.8572	100805	110359	69199.8	78757	61737.4	60243.9	-9554.65	0.913422	-0.0393284
748	748	gi|4155061	N/A	N/A	putative FLAGELLAR MOTOR SWITCH PROTEIN [Helicobacter pylori J99]	TRUE	5.2366	0.00636	55081.8	23317.9	53509.5	18061.5	4494.98	9496.1	31764	2.36222	0.37332
749	749	gi|4155543	N/A	N/A	putative [Helicobacter pylori J99]	TRUE	9.34142	0.00073	39133.3	6095.66	40531.1	5483.95	5982.37	1317.42	33037.6	6.41985	0.807525
750	750	gi|4155747	N/A	N/A	DIHYDROPTEROATE SYNTHASE [Helicobacter pylori J99]	TRUE	0.497726	0.6448	72344	47199.8	32120.7	61927.8	81880.9	30850.5	25144.2	1.53272	0.185462
751	751	gi|4155490	N/A	N/A	GLU-TRNA AMIDOTRANSFERASE, SUBUNIT C [Helicobacter pylori J99]	TRUE	2.08594	0.10531	206299	97001.3	215790	136147	60235.9	67882.8	109298	2.12676	0.327719
752	752	gi|4155128	N/A	N/A	putative 3-HYDROXYACID DEHYDROGENASE [Helicobacter pylori J99]	TRUE	0.361039	0.73633	18223.3	16779.8	18842	17958.1	1382.2	6785.76	1443.51	1.08603	0.0358405
753	753	gi|4155904	N/A	N/A	putative [Helicobacter pylori J99]	TRUE	12.1654	0.00026	120396	16461.5	123768	11698.5	9730.56	11148.4	103934	7.31379	0.864143
754	754	gi|6919918	N/A	N/A	RecName: Full=4-diphosphocytidyl-2-C-methyl-D-erythritol kinase; Short=CMK; AltName: Full=4-(cytidine-5'-diphospho)-2-C-methyl-D-erythritol kinase	TRUE	3.43345	0.02645	36813.6	26334	34601.8	25328.5	4492.92	2785.91	10479.5	1.39795	0.145491
755	755	gi|4155984	N/A	N/A	putative [Helicobacter pylori J99]	TRUE	0.0729517	0.94535	23826	22725.7	18880.3	11054.9	15073.1	21337.4	1100.33	1.04842	0.0205343
756	756	gi|4154974	N/A	N/A	putative Outer membrane protein [Helicobacter pylori J99]	TRUE	0.245609	0.81807	14536.3	12544	16762.2	10164.7	9157.22	10655.9	1992.32	1.15883	0.0640187
757	757	gi|4155623	N/A	N/A	putative Outer membrane protein [Helicobacter pylori J99]	TRUE	5.09355	0.00701	99761.3	27966.8	94033.2	20725.7	20015	13979.3	71794.5	3.56713	0.552319
758	758	gi|4156093	N/A	N/A	Ubiquinol cytochrome c oxidoreductase, cytochrome b subunit [Helicobacter pylori J99]	TRUE	14.4843	0.00013	146551	37274.9	152306	37618.6	12765.4	2793.13	109276	3.93164	0.594573
759	759	gi|4155973	N/A	N/A	putative [Helicobacter pylori J99]	TRUE	-0.730145	0.50576	37786.1	54275.3	40661.7	38075.6	25750	29444.2	-16489.1	0.696194	-0.15727
760	760	gi|4155095	N/A	N/A	PENICILLIN-BINDING PROTEIN [Helicobacter pylori J99]	TRUE	0.819033	0.45876	52268.1	33659.8	45684.2	13184.3	15375	36224	18608.3	1.55283	0.191125
761	761	gi|4155150	N/A	N/A	glycerol-3-phosphate dehydrogenase [Helicobacter pylori J99]	TRUE	1.40995	0.23136	39614	31540.9	34546	32303.3	9720.53	1965.99	8073.09	1.25596	0.0989745
762	762	gi|4154777	N/A	N/A	putative [Helicobacter pylori J99]	TRUE	-0.745168	0.49757	59027.7	67673.1	56436.7	63788.2	12689.6	15581.8	-8645.42	0.872247	-0.0593603
763	763	gi|4154642	N/A	N/A	Cytochrome oxidase (CBB3-TYPE) [Helicobacter pylori J99]	TRUE	7.84253	0.00143	27284.4	8579.08	27059	7599.55	3458.75	2259.07	18705.3	3.18034	0.502474
764	764	gi|4155881	N/A	N/A	1-ACYL-SN-GLYCEROL-3-PHOSPHATE ACYLTRANSFERASE [Helicobacter pylori J99]	TRUE	-3.51797	0.02449	7655.72	25564	7710.58	25644.5	4205.75	7749.32	-17908.3	0.299472	-0.523643
765	765	gi|81859457	N/A	N/A	RecName: Full=tRNA (cmo5U34)-methyltransferase	TRUE	-0.891104	0.42323	5029.06	6663.12	5659.56	5564.53	2142.08	2345.08	-1634.06	0.75476	-0.122191
766	766	gi|4155180	N/A	N/A	putative TYPE II DNA MODIFICATION ENZYME (METHYLTRANSFERASE) [Helicobacter pylori J99]	TRUE	-1.54187	0.19797	127162	271627	42578.5	270805	162093	7871.72	-144465	0.468149	-0.329616
767	767	gi|4156063	N/A	N/A	DNA REPAIR PROTEIN(RECOMBINATION PROTEIN N) [Helicobacter pylori J99]	TRUE	6.44485	0.00298	27203.3	5838.02	29974	5877.61	5245.98	2334.35	21365.2	4.65967	0.668355
768	768	gi|4155473	N/A	N/A	putative [Helicobacter pylori J99]	TRUE	3.50962	0.02468	25884.7	8186.72	25449.4	8215.95	8106.03	3252.59	17698	3.16179	0.499934
769	769	gi|9087141	N/A	N/A	RecName: Full=Shikimate dehydrogenase	TRUE	0.34657	0.74638	79955.4	68057.7	94955.2	59394.5	56344.3	18999.5	11897.8	1.17482	0.0699711
770	770	gi|4154983	N/A	N/A	putative [Helicobacter pylori J99]	TRUE	3.61083	0.02254	85375.2	38883.9	81136.8	35485.4	19114.1	11488.5	46491.2	2.19564	0.341561
771	771	gi|4154709	N/A	N/A	putative [Helicobacter pylori J99]	TRUE	-5.2826	0.00616	10353.2	38462.5	9301.88	38306.4	9210.29	336.238	-28109.3	0.269176	-0.569963
772	772	gi|4154819	N/A	N/A	putative [Helicobacter pylori J99]	TRUE	-0.536971	0.61976	45014.3	55600	29004	62052.6	31656.1	12797.7	-10585.7	0.80961	-0.0917241
773	773	gi|7388503	N/A	N/A	RecName: Full=Uncharacterized protein jhp_1318	TRUE	10.1866	0.00052	47597.8	19485.9	46602.9	17881.5	2577.78	4025.27	28111.9	2.44268	0.387867
774	774	gi|4155958	N/A	N/A	putative Outer membrane protein [Helicobacter pylori J99]	TRUE	1.32894	0.25461	16844.2	5481.72	16085	3663.16	14151.3	4364.61	11362.5	3.07279	0.487533
775	775	gi|4155039	N/A	N/A	putative [Helicobacter pylori J99]	TRUE	4.92713	0.00789	53054.4	22458	53640.9	23155.4	8941.24	5978.11	30596.3	2.36238	0.373349
776	776	gi|7674181	N/A	N/A	RecName: Full=S-adenosylmethionine:tRNA ribosyltransferase-isomerase; AltName: Full=Queuosine biosynthesis protein QueA	TRUE	-0.813096	0.46179	10174.1	16064.7	12330	16772.3	5463.94	11296.2	-5890.66	0.633317	-0.198379
777	777	gi|6685330	N/A	N/A	RecName: Full=ATP-dependent Clp protease proteolytic subunit; AltName: Full=Endopeptidase Clp	TRUE	6.01266	0.00385	79195	21957	85500.2	23400.7	16216.5	2982.23	57238	3.60682	0.557125
778	778	gi|8134805	N/A	N/A	RecName: Full=UvrABC system protein C; Short=Protein UvrC; AltName: Full=Excinuclease ABC subunit C	TRUE	-0.982756	0.38137	13156.6	26782.6	10658.8	13565.1	6941.65	22989.9	-13626	0.491236	-0.308709
779	779	gi|4154901	N/A	N/A	HOMOSERINE KINASE [Helicobacter pylori J99]	TRUE	-1.26144	0.2757	3313.89	6919.09	3053.37	7315.7	670.161	4904.66	-3605.21	0.478948	-0.319712
780	780	gi|6647976	N/A	N/A	RecName: Full=Acyl-CoA thioesterase YbgC	TRUE	7.14031	0.00203	45791	9365.24	47728.5	12985.3	5373.49	7014.22	36425.8	4.88947	0.689261
781	781	gi|4155244	N/A	N/A	putative FLAGELLAR PROTEIN [Helicobacter pylori J99]	TRUE	-2.21965	0.09065	29615.1	52610.6	21261.7	54424.5	17649.9	3235.86	-22995.5	0.562911	-0.249561
782	782	gi|4155219	N/A	N/A	putative [Helicobacter pylori J99]	TRUE	-0.772017	0.48318	73686.5	80877	68098.8	83150.9	14498.5	7074.17	-7190.55	0.911093	-0.0404374
783	783	gi|4155598	N/A	N/A	putative SUGAR NUCLEOTIDE BIOSYNTHESIS [Helicobacter pylori J99]	TRUE	6.58608	0.00275	41672.2	9245.58	45157.2	9254.24	7911.1	3183.87	32426.6	4.50725	0.653912
784	784	gi|8134767	N/A	N/A	RecName: Full=Anthranilate synthase component 1; Short=AS; Short=ASI	TRUE	-3.89437	0.01763	6467.65	9501.86	6927.59	9374.32	889.921	1014.47	-3034.21	0.680672	-0.167062
785	785	gi|4155455	N/A	N/A	putative [Helicobacter pylori J99]	TRUE	3.2548	0.03123	51534.5	11459.9	60824.6	8404.66	20038	7298.35	40074.6	4.49692	0.652915
786	786	gi|4155573	N/A	N/A	putative [Helicobacter pylori J99]	TRUE	-2.38582	0.07551	4734.97	9318.9	4175.82	9538.14	2964.02	1512.95	-4583.93	0.508104	-0.294047
787	787	gi|4155548	N/A	N/A	putative [Helicobacter pylori J99]	TRUE	0.166268	0.87601	24826.5	23883.6	23216.2	25193.3	6286.38	7547.4	942.912	1.03948	0.0168159
788	788	gi|4155451	N/A	N/A	putative AMINO ACID ABC TRANSPORTER, BINDING PROTEIN PRECURSOR [Helicobacter pylori J99]	TRUE	0.462775	0.66758	18816.3	15577.9	17807.8	15192.9	11533.4	3727.65	3238.48	1.20789	0.0820275
789	789	gi|4155692	N/A	N/A	putative Outer membrane protein [Helicobacter pylori J99]	TRUE	1.44611	0.22168	7442.93	3735.85	6111.31	4197.54	4028.02	1867.98	3707.08	1.9923	0.299354
790	790	gi|4155884	N/A	N/A	putative [Helicobacter pylori J99]	TRUE	1.11936	0.32566	14061.8	5700.45	11860.9	6505.62	12841.7	1575.96	8361.35	2.46679	0.392132
791	791	gi|4155142	N/A	N/A	putative Outer membrane protein [Helicobacter pylori J99]	TRUE	0.572318	0.59774	95229.6	91260.2	100331	92722.1	10291.6	6196.19	3969.41	1.0435	0.0184906
792	792	gi|4154738	N/A	N/A	putative [Helicobacter pylori J99]	TRUE	1.39788	0.23469	9012.04	3361.57	9723.23	3857.57	6768.36	1790.77	5650.47	2.6809	0.428281
793	793	gi|4155075	N/A	N/A	putative [Helicobacter pylori J99]	TRUE	4.94325	0.0078	17613.9	4859.23	17157.4	5612.74	4137.3	1689.79	12754.7	3.62484	0.559289
794	794	gi|4156047	N/A	N/A	arginase [Helicobacter pylori J99]	TRUE	0.113695	0.91496	23993.5	22605.3	20164.6	15078.2	14666.8	15234.8	1388.16	1.06141	0.0258826
795	795	gi|4155059	N/A	N/A	putative SIDEROPHORE-MEDIATED IRON TRANSPORT PROTEIN [Helicobacter pylori J99]	TRUE	-1.4702	0.21546	23114.8	45012.2	18131.2	46005.9	22249.4	13056.6	-21897.4	0.513523	-0.28944
796	796	gi|4154957	N/A	N/A	putative [Helicobacter pylori J99]	TRUE	0.494539	0.64686	53568.4	47088.6	51567.8	55327.7	11815.9	19375.7	6479.74	1.13761	0.0559924
797	797	gi|4154898	N/A	N/A	putative RIBOSOME-BINDING FACTOR A [Helicobacter pylori J99]	TRUE	-0.600031	0.58082	22841.6	29030.4	22826.4	38840.8	3569.08	17504.4	-6188.79	0.786817	-0.104126
798	798	gi|6685958	N/A	N/A	RecName: Full=Holliday junction ATP-dependent DNA helicase RuvA	TRUE	3.91155	0.01737	58003.6	9342.69	67546.6	10019.3	21377.4	2700.42	48660.9	6.20844	0.792983
799	799	gi|4154692	N/A	N/A	putative [Helicobacter pylori J99]	TRUE	1.12817	0.32233	18525.2	11899.9	18863.4	11533.8	8484.11	5610.75	6625.25	1.55675	0.192218
800	800	gi|4156039	N/A	N/A	putative [Helicobacter pylori J99]	TRUE	12.7689	0.00022	137352	11668.2	137863	9362	16199	5314.59	125684	11.7715	1.07083
801	801	gi|4155735	N/A	N/A	O-SERINE ACETYLTRANSFERASE [Helicobacter pylori J99]	TRUE	2.89453	0.04436	44961.9	35195.7	44876.4	34191.2	5338.58	2377.37	9766.25	1.27748	0.106356
802	802	gi|4155405	N/A	N/A	Hydrogenase expression/formation protein [Helicobacter pylori J99]	TRUE	-1.11824	0.32608	10748.1	17158.4	10665.8	19168.9	4705.36	8743.11	-6410.27	0.626406	-0.203144
803	803	gi|4155988	N/A	N/A	putative [Helicobacter pylori J99]	TRUE	-6.65256	0.00265	10879.6	39317	12558.7	38892.9	7247.79	1512.52	-28437.4	0.276715	-0.557968
804	804	gi|4155433	N/A	N/A	putative [Helicobacter pylori J99]	TRUE	13.2737	0.00019	97766.1	52610.1	95370.1	54219.9	4905.71	3263.92	45156	1.85832	0.269119
805	805	gi|4155806	N/A	N/A	ANTHRANILATE SYNTHASE COMPONENT II [Helicobacter pylori J99]	TRUE	2.27444	0.08531	14680.9	8603.17	14640.7	10435.2	2787.22	3694.99	6077.7	1.70645	0.232093
806	806	gi|4154529	N/A	N/A	putative [Helicobacter pylori J99]	TRUE	15.4211	0.0001	131933	89459.7	130471	87693.5	2822.75	3845.66	42473	1.47477	0.168725
807	807	gi|4154646	N/A	N/A	putative [Helicobacter pylori J99]	TRUE	-1.68244	0.16777	3676.24	8905.9	2963.56	9487.86	2566.75	4732.63	-5229.66	0.412787	-0.384273
808	808	gi|7388140	N/A	N/A	RecName: Full=30S ribosomal protein S15	TRUE	8.25961	0.00117	67457.7	34127.6	68249.7	34832	4680.3	5190.93	33330	1.97663	0.295925
809	809	gi|4154611	N/A	N/A	putative [Helicobacter pylori J99]	TRUE	-1.66157	0.17194	5607.83	15619.6	4865.52	18137.4	1989.86	10245.1	-10011.8	0.359024	-0.444876
810	810	gi|4154698	N/A	N/A	Fumarate reductase [Helicobacter pylori J99]	TRUE	5.35381	0.00587	48755.8	27453.9	48565.4	25595.8	1612.02	6700.35	21301.9	1.77592	0.249423
811	811	gi|50401715	N/A	N/A	RecName: Full=UPF0323 lipoprotein jhp_0217; Flags: Precursor	TRUE	1.72234	0.16011	11001.4	6740.76	12067.7	7111.03	2342.96	3587.28	4260.61	1.63207	0.212738
812	812	gi|4154785	N/A	N/A	LIPOPOLYSACCHARIDE HEPTOSYLTRANSFERASE-1 [Helicobacter pylori J99]	TRUE	-1.29738	0.26427	29901.1	85719.9	31596.6	68881.8	7486.03	74143.1	-55818.8	0.348823	-0.457394
813	813	gi|4155228	N/A	N/A	putative [Helicobacter pylori J99]	TRUE	14.9168	0.00012	15396.3	605.892	14879.3	493.644	1691.83	295.123	14790.4	25.4109	1.40502
814	814	gi|4154618	N/A	N/A	putative [Helicobacter pylori J99]	TRUE	-0.0340394	0.97448	76294.3	77041.2	74115.6	57428.9	10692.6	36466.1	-746.83	0.990306	-0.00423055
815	815	gi|7674399	N/A	N/A	RecName: Full=Tryptophan synthase beta chain	TRUE	5.40874	0.00566	59624.4	15654.6	62765	17947.4	11177	8563.65	43969.8	3.80875	0.580782
816	816	gi|4155189	N/A	N/A	putative Outer membrane protein [Helicobacter pylori J99]	TRUE	7.61863	0.00159	78376.2	10200.9	83517.6	12463	14571.6	5281.59	68175.4	7.68328	0.885547
817	817	gi|4155594	N/A	N/A	putative outer membrane protein [Helicobacter pylori J99]	TRUE	9.8158	0.0006	23673.1	3566.9	24032.6	3643.86	3515.5	477.911	20106.2	6.63688	0.821964
818	818	gi|4155634	N/A	N/A	putative [Helicobacter pylori J99]	TRUE	1.05655	0.3503	68034.5	21752.8	33060.5	20370.7	75099.1	10799.3	46281.8	3.12763	0.495215
819	819	gi|4154776	N/A	N/A	putative [Helicobacter pylori J99]	TRUE	-1.20476	0.2947	10477.6	12441.5	10045.5	11552	2359.67	1550.48	-1963.92	0.842148	-0.0746117
820	820	gi|4154925	N/A	N/A	RNA POLYMERASE SIGMA FACTOR (sigma 28) [Helicobacter pylori J99]	TRUE	3.13029	0.03518	94806.4	36610.1	80147.3	36458.7	31761.4	5303.6	58196.4	2.58963	0.413237
821	821	gi|8928280	N/A	N/A	RecName: Full=Primosomal protein N'; AltName: Full=ATP-dependent helicase PriA	TRUE	0.896107	0.42085	21207.5	18812	20506.1	19857.3	1586.09	4350.1	2395.54	1.12734	0.0520552
822	822	gi|4155582	N/A	N/A	PROTOPORPHYRINOGEN OXIDASE [Helicobacter pylori J99]	TRUE	7.99595	0.00133	159444	41141.5	161231	40206.8	25261.4	4308.38	118302	3.8755	0.588328
823	823	gi|4154906	N/A	N/A	putative [Helicobacter pylori J99]	TRUE	1.10525	0.33106	6275.52	3106.9	7390.11	1780.12	3806.82	3188.27	3168.62	2.01986	0.305322
824	824	gi|4155031	N/A	N/A	cag island protein [Helicobacter pylori J99]	TRUE	1.12896	0.32203	13318.4	7567.07	12938.8	3477.12	4681.26	7479.56	5751.37	1.76005	0.245526
825	825	gi|4154828	N/A	N/A	FLAGELLAR L-RING PROTEIN PRECURSOR (BASAL BODY L-RING PROTEIN) [Helicobacter pylori J99]	TRUE	2.48298	0.06799	79246.8	49233.3	67298.6	50186.9	20835.4	2055.05	30013.5	1.60962	0.206723
826	826	gi|4154908	N/A	N/A	putative [Helicobacter pylori J99]	TRUE	3.80425	0.01903	37087	14064.8	37915.6	12989.9	7156.28	7658.83	23022.3	2.63687	0.421089
827	827	gi|4155759	N/A	N/A	putative [Helicobacter pylori J99]	TRUE	3.47442	0.02548	45038.7	30435.5	46106.7	33701.3	4526.85	5701.3	14603.2	1.47981	0.170206
828	828	gi|8928241	N/A	N/A	RecName: Full=NH(3)-dependent NAD(+) synthetase	TRUE	0.680158	0.53373	22425.2	17214.1	19746.5	21195.1	11144.4	7204.43	5211.11	1.30272	0.114852
829	829	gi|4155202	N/A	N/A	putative [Helicobacter pylori J99]	TRUE	4.3603	0.01206	68523	18979.8	77651.5	18160.4	19485.6	2760.45	49543.2	3.61032	0.557545
830	830	gi|4155647	N/A	N/A	putative [Helicobacter pylori J99]	TRUE	-0.171913	0.87185	16189.6	17344.1	17518.4	14613.9	5816.39	10073	-1154.49	0.933436	-0.0299155
831	831	gi|4154535	N/A	N/A	ASPARTATE 1-DECARBOXYLASE [Helicobacter pylori J99]	TRUE	-0.64053	0.55668	34679.2	60772.2	24128.8	23605.6	19899	67693.8	-26093.1	0.570642	-0.243637
832	832	gi|7388186	N/A	N/A	RecName: Full=30S ribosomal protein S21	TRUE	-1.35348	0.24733	7474.81	16277.9	6174.66	21336.8	6345.72	9307.99	-8803.08	0.4592	-0.337998
833	833	gi|4155376	N/A	N/A	CDP-DIACYLGLYCEROL PYROPHOSPHATASE [Helicobacter pylori J99]	TRUE	7.27572	0.0019	35863.2	8356.87	34755.7	6463.35	2948.75	5846.6	27506.3	4.29146	0.632605
834	834	gi|4155166	N/A	N/A	putative [Helicobacter pylori J99]	TRUE	1.75809	0.15356	21542.2	15551.6	21078	15666.6	1993.58	5554.96	5990.6	1.38521	0.141515
835	835	gi|4154729	N/A	N/A	putative [Helicobacter pylori J99]	TRUE	7.24431	0.00193	17783.7	6819.63	18531.2	6180.63	2052.15	1631.11	10964.1	2.60772	0.416262
836	836	gi|4155684	N/A	N/A	putative [Helicobacter pylori J99]	TRUE	-0.384956	0.71986	4548.73	5389.05	3190.03	4165.29	2948.47	2366.82	-840.323	0.844068	-0.0736223
837	837	gi|4155453	N/A	N/A	putative SODIUM/ALANINE SYMPORTER [Helicobacter pylori J99]	TRUE	0.038682	0.971	10102.3	9868.78	5216.21	10519.8	10043.5	2908.47	233.518	1.02366	0.0101567
838	838	gi|4154991	N/A	N/A	putative paralog of HpaA [Helicobacter pylori J99]	TRUE	17.6515	6.0505e-05	53905.9	2429.92	55166.1	1083.04	4439.29	2409.59	51476	22.1843	1.34604
839	839	gi|4155950	N/A	N/A	FORMYLTETRAHYDROFOLATE HYDROLASE [Helicobacter pylori J99]	TRUE	1.3766	0.24067	170749	65972.3	214453	64606.2	131795	3075.42	104776	2.58819	0.412996
840	840	gi|4155746	N/A	N/A	putative DNA poymerase III subunit delta' [Helicobacter pylori J99]	TRUE	-0.316173	0.76768	25466.4	37467.2	8217.34	8961.54	36172.2	54896.9	-12000.8	0.679698	-0.167684
841	841	gi|4154679	N/A	N/A	putative restriction enzyme [Helicobacter pylori J99]	TRUE	-0.769518	0.48451	17717.8	23014.9	17232.9	26987.1	3763.12	11313.4	-5297.09	0.76984	-0.113599
842	842	gi|4154718	N/A	N/A	putative [Helicobacter pylori J99]	TRUE	0.822239	0.45713	30442.9	20046.2	37285.6	18047	12614.9	17902.7	10396.7	1.51864	0.181454
843	843	gi|4156077	N/A	N/A	putative [Helicobacter pylori J99]	TRUE	5.98013	0.00393	17911.6	3747.31	17244.6	2267.17	1204.46	3921.66	14164.2	4.77985	0.679414
844	844	gi|7674294	N/A	N/A	RecName: Full=50S ribosomal protein L29	TRUE	-0.78478	0.47646	10877.6	12736.4	11492.9	13883.2	1428.34	3845.85	-1858.82	0.854055	-0.0685144
845	845	gi|562814883	N/A	N/A	BcgI-like R-M system [Helicobacter pylori J99]	TRUE	2.38345	0.0757	18381.9	5088.6	21515.6	2554.28	8013.22	5395.2	13293.3	3.61237	0.557792
846	846	gi|4154907	N/A	N/A	putative [Helicobacter pylori J99]	TRUE	0.774141	0.48206	18074.4	15282.7	19496.3	12215.3	2547.32	5702.92	2791.64	1.18267	0.0728623
847	847	gi|4155246	N/A	N/A	putative [Helicobacter pylori J99]	TRUE	4.22349	0.01344	48544.3	27081.6	47887.2	25584.6	8334.21	2830.77	21462.7	1.79252	0.253463
848	848	gi|4155385	N/A	N/A	putative [Helicobacter pylori J99]	TRUE	0.517786	0.63193	31484.9	25316	31075	25031.4	5265.57	19952.6	6168.92	1.24368	0.0947076
849	849	gi|4154751	N/A	N/A	ABC transporter, ATP-binding protein [Helicobacter pylori J99]	TRUE	-0.14044	0.8951	11545.1	12659	5572.52	15363.8	10902.9	8357.15	-1113.87	0.91201	-0.0400005
850	850	gi|4155284	N/A	N/A	putative Outer membrane protein [Helicobacter pylori J99]	TRUE	2.36328	0.07739	61888.4	29426.6	63836.5	26722.5	9017.69	22016.1	32461.8	2.10315	0.322869
851	851	gi|9789742	N/A	N/A	RecName: Full=8-amino-7-oxononanoate synthase; Short=AONS; AltName: Full=7-keto-8-amino-pelargonic acid synthase; Short=7-KAP synthase; Short=KAPA synthase; AltName: Full=8-amino-7-ketopelargonate synthase; AltName: Full=Alpha-oxoamine synthase	TRUE	-3.14038	0.03484	5201.71	23607.1	2792.11	25178.2	4533.8	9082.66	-18405.4	0.220345	-0.656897
852	852	gi|4154873	N/A	N/A	multi-drug resistance protein [Helicobacter pylori J99]	TRUE	0.678563	0.53464	35098.2	29763.1	34293.4	30117	5605.64	12410.9	5335.16	1.17925	0.0716075
853	853	gi|4155118	N/A	N/A	Hydrogenase expression/formation protein [Helicobacter pylori J99]	TRUE	1.77048	0.15136	36974.6	14176	35796.5	2751.72	7421.22	21032.9	22798.6	2.60826	0.41635
854	854	gi|4156080	N/A	N/A	putative [Helicobacter pylori J99]	TRUE	0.644283	0.55448	33314.9	26495.5	35123.2	21861.4	6981.72	16951.5	6819.44	1.25738	0.0994671
855	855	gi|4155157	N/A	N/A	putative [Helicobacter pylori J99]	TRUE	1.60912	0.18287	39424.8	8365.41	22063.4	5681.8	32644.8	7213.26	31059.4	4.71284	0.673283
856	856	gi|4155060	N/A	N/A	putative [Helicobacter pylori J99]	TRUE	-8.58129	0.00101	1879.15	7335.8	1748.4	7394.38	261.989	1069.76	-5456.65	0.256161	-0.591487
857	857	gi|4154684	N/A	N/A	putative [Helicobacter pylori J99]	TRUE	5.59908	0.005	34564.2	14743.4	34277.3	15275.7	3532.04	5011.95	19820.8	2.34438	0.370028
858	858	gi|4154585	N/A	N/A	putative ALPHA(1,2)FUCOSYLTRANSFERASE [Helicobacter pylori J99]	TRUE	0.927981	0.40594	28360.2	19642.8	27199.1	15988.8	11936.8	11056.7	8717.37	1.44379	0.159505
859	859	gi|4155663	N/A	N/A	putative [Helicobacter pylori J99]	TRUE	1.69059	0.16618	9816.43	400.303	5021.47	383.549	9646.98	31.5139	9416.12	24.5225	1.38956
860	860	gi|4155742	N/A	N/A	PERIPLASMIC CYTOCHROME C-553 [Helicobacter pylori J99]	TRUE	-1.41347	0.2304	7472.52	16085	6747.83	21573.4	1860.3	10388.3	-8612.44	0.464566	-0.332953
861	861	gi|4154904	N/A	N/A	putative [Helicobacter pylori J99]	TRUE	0.411106	0.70207	75170.7	50756.6	27908.7	54083.8	102453	9150.3	24414.1	1.481	0.170556
862	862	gi|4155661	N/A	N/A	putative BIOTIN ACTIVATION PROTEIN [Helicobacter pylori J99]	TRUE	-0.0431972	0.96761	14055.8	14435.2	15262.5	20744.3	10264.6	11226.2	-379.374	0.973719	-0.0115664
863	863	gi|4154914	N/A	N/A	putative [Helicobacter pylori J99]	TRUE	1.37139	0.24215	32164.1	10877	38837.9	10124.6	26826.7	1775.57	21287.1	2.95707	0.470862
864	864	gi|4155135	N/A	N/A	putative [Helicobacter pylori J99]	TRUE	1.0132	0.36827	1008.67	596.137	825.572	501.823	665.355	233.764	412.535	1.69201	0.228404
865	865	gi|52782850	N/A	N/A	RecName: Full=D-glycero-beta-D-manno-heptose-1,7-bisphosphate 7-phosphatase; AltName: Full=D,D-heptose 1,7-bisphosphate phosphatase; Short=HBP phosphatase	TRUE	1.55545	0.19482	20738.6	11813.4	19843.4	7552.69	5260.73	8432.14	8925.26	1.75552	0.244406
866	866	gi|4155223	N/A	N/A	HIT FAMILY PROTEIN [Helicobacter pylori J99]	TRUE	0.509673	0.63711	4605.12	3211.16	2764.9	1904.71	4109.17	2356.97	1393.95	1.4341	0.156578
867	867	gi|4156053	N/A	N/A	putative [Helicobacter pylori J99]	TRUE	0.188091	0.85996	2971.81	2454.86	661.268	2246.79	4372.28	1882.58	516.949	1.21058	0.0829941
868	868	gi|7674256	N/A	N/A	RecName: Full=50S ribosomal protein L27	TRUE	-1.61434	0.18175	5327.77	20714	4098.24	18345.5	2529.82	16313.2	-15386.2	0.257207	-0.589718
869	869	gi|4155113	N/A	N/A	putative lipopolysaccharide biosynthesis protein [Helicobacter pylori J99]	TRUE	-8.02186	0.00131	4516.18	10962.6	5249.21	11011.9	1383.92	148.806	-6446.46	0.411961	-0.385144
870	870	gi|4155711	N/A	N/A	CARBONIC ANHYDRASE [Helicobacter pylori J99]	TRUE	0.51223	0.63548	18585.1	13458.9	15491.2	9221.94	9029.33	14796.1	5126.18	1.38088	0.140155
871	871	gi|7531157	N/A	N/A	RecName: Full=Transcription-repair-coupling factor; Short=TRCF	TRUE	-3.44968	0.02606	1649.4	18181.4	1746.7	21251.4	1283.53	8200.71	-16532	0.0907193	-1.0423
872	872	gi|4155221	N/A	N/A	putative [Helicobacter pylori J99]	TRUE	17.7184	5.9606e-05	23416.1	748.441	23839.4	934.433	2156.03	511.441	22667.6	31.2864	1.49536
873	873	gi|6685994	N/A	N/A	RecName: Full=SsrA-binding protein	TRUE	1.30693	0.26131	11073.5	1807.11	4971.31	1616.03	12214.2	1275.04	9266.39	6.12773	0.7873
874	874	gi|9910672	N/A	N/A	RecName: Full=Putative biopolymer transport protein ExbD-like 1	TRUE	0.390517	0.71606	13509.5	10761.4	17102.2	15409.2	8405.15	8827.33	2748.16	1.25537	0.0987729
875	875	gi|4154682	N/A	N/A	abc transporter, ATP-binding protein [Helicobacter pylori J99]	TRUE	0.888505	0.42447	32225.9	24645.3	31217.6	31114.5	5510.09	13711.9	7580.58	1.30759	0.116471
876	876	gi|4154510	N/A	N/A	putative Outer membrane protein [Helicobacter pylori J99]	TRUE	25.7412	1.3529e-05	252190	59383.1	256620	60510.9	7997.79	10214.9	192807	4.24683	0.628065
877	877	gi|4154853	N/A	N/A	putative cell division topological specificity factor [Helicobacter pylori J99]	TRUE	38.1562	2.8178e-06	61086.7	30362	61026.1	30284.8	123.256	1389.25	30724.7	2.01195	0.303617
878	878	gi|4156115	N/A	N/A	FLAGELLAR BASAL-BODY ROD PROTEIN (DISTAL ROD PROTEIN) [Helicobacter pylori J99]	TRUE	-0.405344	0.70597	11761.1	14692.8	12919.8	12024.2	10047.1	7482.37	-2931.68	0.800468	-0.0966561
879	879	gi|4155051	N/A	N/A	putative [Helicobacter pylori J99]	TRUE	-0.616118	0.57115	2678.25	4244.03	649.819	5468.27	3555.38	2595.12	-1565.77	0.631065	-0.199926
880	880	gi|76364189	N/A	N/A	RecName: Full=Ferrous iron transport protein B	TRUE	0.454557	0.673	4658.86	2997.91	2042.98	3245.51	6034.16	1908.86	1660.95	1.55404	0.191461
881	881	gi|4155531	N/A	N/A	putative [Helicobacter pylori J99]	TRUE	-1.35265	0.24757	2206.11	5609.46	2180.93	7464.62	701.937	4301.04	-3403.35	0.393284	-0.405294
882	882	gi|4154811	N/A	N/A	putative [Helicobacter pylori J99]	TRUE	1.51376	0.20465	3541.49	1057.26	4840.87	1088.21	2712.11	850.906	2484.23	3.34967	0.525003
883	883	gi|9910670	N/A	N/A	RecName: Full=Biopolymer transport protein ExbB	TRUE	10.4582	0.00047	33266.1	1566.48	30926.5	1396.64	5118.98	1165.47	31699.7	21.2362	1.32708
884	884	gi|45593804	N/A	N/A	RecName: Full=Probable tautomerase jhp_0858	TRUE	-2.25235	0.08742	55637	231948	46067.6	262051	25042.5	133250	-176311	0.239868	-0.620027
885	885	gi|4156031	N/A	N/A	ATP-DEPENDENT DNA HELICASE [Helicobacter pylori J99]	TRUE	0.238452	0.82325	6287.45	5259.88	1993.64	5360.43	7453.19	401.092	1027.57	1.19536	0.0774986
886	886	gi|8928203	N/A	N/A	RecName: Full=tRNA dimethylallyltransferase; AltName: Full=Dimethylallyl diphosphate:tRNA dimethylallyltransferase; Short=DMAPP:tRNA dimethylallyltransferase; Short=DMATase; AltName: Full=Isopentenyl-diphosphate:tRNA isopentenyltransferase; Short=IPP transferase; Short=IPPT; Short=IPTase	TRUE	0.834898	0.45074	18067.5	7150.33	8073.42	6476.7	22517.9	2427.27	10917.2	2.5268	0.402572
887	887	gi|4154584	N/A	N/A	TYPE II DNA MODIFICATION ENZYME (METHYLTRANSFERASE) [Helicobacter pylori J99]	TRUE	-0.0702304	0.94738	5274.42	5652.32	1605.23	2304.39	6419.19	6756.85	-377.9	0.933142	-0.030052
888	888	gi|4155352	N/A	N/A	putative [Helicobacter pylori J99]	TRUE	-0.994377	0.37632	7454.66	15048	6144.7	13367.3	5265.72	12133	-7593.3	0.495393	-0.30505
889	889	gi|9789774	N/A	N/A	RecName: Full=2-amino-4-hydroxy-6-hydroxymethyldihydropteridine pyrophosphokinase; AltName: Full=6-hydroxymethyl-7,8-dihydropterin pyrophosphokinase; Short=PPPK; AltName: Full=7,8-dihydro-6-hydroxymethylpterin-pyrophosphokinase; Short=HPPK	TRUE	-0.396446	0.71202	358.54	482.98	345.94	201.852	103.278	533.771	-124.44	0.74235	-0.129391
890	890	gi|4154963	N/A	N/A	TYPE II DNA MODIFICATION ENZYME (METHYLTRANSFERASE) [Helicobacter pylori J99]	TRUE	-4.02022	0.01586	7338.91	23825.7	4350.84	24268	6708.92	2333.32	-16486.8	0.308024	-0.511415
891	891	gi|4155464	N/A	N/A	putative [Helicobacter pylori J99]	TRUE	0.114812	0.91413	7588.07	7202.42	9261.12	9679.66	3614.51	4558.94	385.654	1.05355	0.0226531
892	892	gi|4155456	N/A	N/A	3-DEOXY-D-MANNO-OCTULOSONIC-ACID TRANSFERASE [Helicobacter pylori J99]	TRUE	-0.446272	0.67849	3980.1	5464.62	2915.33	6978.79	4143.11	4003.87	-1484.51	0.728341	-0.137665
893	893	gi|4155412	N/A	N/A	putative [Helicobacter pylori J99]	TRUE	1.44695	0.22146	8133.1	5688.94	7469.26	5311.72	2685.4	1161.26	2444.15	1.42963	0.155224
894	894	gi|4154705	N/A	N/A	putative Outer membrane protein [Helicobacter pylori J99]	TRUE	14.9741	0.00012	22224.6	2272.37	22164.7	1385.44	1435.14	1807.38	19952.2	9.78035	0.990354
895	895	gi|9789771	N/A	N/A	RecName: Full=Lipid-A-disaccharide synthase	TRUE	4.3037	0.01261	31191.5	11541.3	32391.7	15297.5	3353.02	7162.35	19650.2	2.7026	0.431782
896	896	gi|4155283	N/A	N/A	putative [Helicobacter pylori J99]	TRUE	0.719556	0.5116	2663.63	1082.34	581.934	1188.47	3782.33	426.982	1581.29	2.461	0.391111
897	897	gi|7388165	N/A	N/A	RecName: Full=30S ribosomal protein S16	TRUE	1.37589	0.24087	15494.7	5158.02	20361.1	6748.63	12409.6	3914.76	10336.7	3.00401	0.477701
898	898	gi|4154962	N/A	N/A	putative [Helicobacter pylori J99]	TRUE	4.99117	0.00754	11841.9	2555.63	12745	2078.76	2130.49	2417.82	9286.27	4.63365	0.665923
899	899	gi|7388318	N/A	N/A	RecName: Full=Thiamine-phosphate synthase; Short=TP synthase; Short=TPS; AltName: Full=Thiamine-phosphate pyrophosphorylase; Short=TMP pyrophosphorylase; Short=TMP-PPase	TRUE	8.28015	0.00116	145653	27442.7	140740	19828.1	8787.02	23113.4	118210	5.30754	0.724893
900	900	gi|4155772	N/A	N/A	putative [Helicobacter pylori J99]	TRUE	-1.43429	0.2248	2354.02	5185.93	2195.21	3277.48	405.831	3395.67	-2831.91	0.453924	-0.343017
901	901	gi|4155087	N/A	N/A	ENDONUCLEASE III [Helicobacter pylori J99]	TRUE	0.97251	0.38587	10371.5	4491.34	7439.45	2771.51	9492.24	4424.32	5880.2	2.30923	0.363467
902	902	gi|4155749	N/A	N/A	putative [Helicobacter pylori J99]	TRUE	0.836659	0.44986	16147.6	4947.37	4378.82	2785.66	22815	4134.72	11200.2	3.26387	0.513733
903	903	gi|4155798	N/A	N/A	PROTEIN-EXPORT MEMBRANE PROTEIN [Helicobacter pylori J99]	TRUE	2.66346	0.05619	2887.83	712.714	2251.43	950.828	1346.74	432.495	2175.12	4.05188	0.607657
904	904	gi|4155212	N/A	N/A	putative TRANSCRIPTIONAL REGULATOR [Helicobacter pylori J99]	TRUE	0.825508	0.45547	15433.9	11317.9	12907.7	10276.4	7827.36	3648.8	4116.01	1.36367	0.13471
905	905	gi|4154660	N/A	N/A	putative lipopolysaccharide biosynthesis protein [Helicobacter pylori J99]	TRUE	4.86715	0.00824	23160.6	1220.1	21232.1	966.575	7783.38	617.893	21940.5	18.9826	1.27836
906	906	gi|4156060	N/A	N/A	DNA POLYMERASE III [Helicobacter pylori J99]	TRUE	-0.0770797	0.94226	31284.1	34449.3	6397.81	4273.33	45985.6	54257.9	-3165.15	0.908121	-0.041856
907	907	gi|4155467	N/A	N/A	putative [Helicobacter pylori J99]	TRUE	1.26886	0.2733	11637.1	9177.6	12150.7	9558.21	966.695	3215.12	2459.48	1.26799	0.103115
908	908	gi|4155203	N/A	N/A	putative [Helicobacter pylori J99]	TRUE	0.8671	0.43481	1677.03	895.658	2083.44	239.372	983.717	1211.8	781.376	1.8724	0.2724
909	909	gi|4154640	N/A	N/A	A/G-SPECIFIC ADENINE GLYCOSYLASE [Helicobacter pylori J99]	TRUE	-0.0857651	0.93577	7763.24	8241.81	3814.37	11396.8	6926.07	6740.87	-478.57	0.941934	-0.0259796
910	910	gi|6685855	N/A	N/A	RecName: Full=Recombination protein RecR	TRUE	10.0905	0.00054	35549.8	9427.53	33681.8	8943.03	3730.62	2487.61	26122.3	3.77085	0.576439
911	911	gi|4155808	N/A	N/A	putative [Helicobacter pylori J99]	TRUE	-1.65833	0.17259	4377.87	26710.8	5009.06	37952	2610.48	23179.2	-22332.9	0.163899	-0.785423
912	912	gi|4155960	N/A	N/A	putative [Helicobacter pylori J99]	TRUE	0.124611	0.90684	3576.32	3349.18	2304.42	2859.9	2662.12	1697.17	227.136	1.06782	0.0284973
913	913	gi|4156099	N/A	N/A	putative Outer membrane protein [Helicobacter pylori J99]	TRUE	0.312791	0.77007	1485.99	1158.02	808.199	1405.85	1728.41	557.532	327.971	1.28322	0.1083
914	914	gi|4155314	N/A	N/A	MOLYBDOPTERIN-SYNTHASE SULFURYLASE [Helicobacter pylori J99]	TRUE	2.22618	0.08999	7800.47	1145.34	5223.64	1370.79	5148.61	550.342	6655.14	6.81064	0.833188
915	915	gi|9789739	N/A	N/A	RecName: Full=Carbon starvation protein A homolog	TRUE	-5.12304	0.00687	5301.07	13913.1	4510.58	13766.1	1754.18	2323.91	-8612.05	0.381012	-0.419061
916	916	RRRRRgi|4155881	N/A	N/A	REVERSED 1-ACYL-SN-GLYCEROL-3-PHOSPHATE ACYLTRANSFERASE [Helicobacter pylori J99]	TRUE	1.14777	0.31504	10475.6	6730.82	9935.3	3984.84	2447.16	5093.81	3744.81	1.55637	0.192112
917	917	gi|41692294	N/A	N/A	RecName: Full=DNA-directed RNA polymerase subunit omega; Short=RNAP omega subunit; AltName: Full=RNA polymerase omega subunit; AltName: Full=Transcriptase subunit omega	TRUE	5.2372	0.00635	26203.3	6764.77	25414.2	5436.91	5007.34	4031.77	19438.6	3.8735	0.588103
918	918	gi|4155365	N/A	N/A	TYPE I RESTRICTIONENZYME (SPECIFICITY SUBUNIT) [Helicobacter pylori J99]	TRUE	0.822417	0.45704	606.216	460.018	530.698	316.13	154.835	266.136	146.198	1.31781	0.119852
919	919	gi|4155313	N/A	N/A	putative [Helicobacter pylori J99]	TRUE	-3.89483	0.01762	10183.2	44610.6	3322.3	47958.5	13666.9	6900.26	-34427.4	0.228269	-0.641553
920	920	gi|8134777	N/A	N/A	RecName: Full=Uracil-DNA glycosylase; Short=UDG	TRUE	3.18839	0.03327	18688.2	5147.62	19691.7	2822.19	4227.07	6019.85	13540.5	3.63045	0.55996
921	921	gi|7674255	N/A	N/A	RecName: Full=50S ribosomal protein L24	TRUE	0.109203	0.9183	1081.39	1017.06	879.265	1172.1	594.13	829.353	64.322	1.06324	0.0266324
922	922	gi|8928164	N/A	N/A	RecName: Full=Protease HtpX homolog	TRUE	5.40362	0.00568	15614.5	1559.76	16252.8	509.44	4077.61	1915.3	14054.7	10.0108	1.00047
923	923	gi|54039182	N/A	N/A	RecName: Full=50S ribosomal protein L33	TRUE	-0.329871	0.75805	7198.79	9568.42	301.461	8279.13	12077.3	2991.13	-2369.63	0.752349	-0.123581
924	924	gi|4155036	N/A	N/A	GLUTAMATE RACEMASE [Helicobacter pylori J99]	TRUE	-1.63135	0.17815	1427.63	3878.97	688.782	3766.29	1631.31	2027.97	-2451.34	0.368043	-0.434102
925	925	gi|4154745	N/A	N/A	putative [Helicobacter pylori J99]	TRUE	9.64457	0.00065	12574.4	2381.35	12799.6	1872.33	1500.34	1048.75	10193	5.28036	0.722663
926	926	gi|9910671	N/A	N/A	RecName: Full=Putative biopolymer transport protein ExbB-like 1	TRUE	0.907425	0.41551	12858.2	11347.7	12011	11283.1	1882.56	2183.82	1510.54	1.13311	0.0542737
927	927	gi|4156098	N/A	N/A	putative [Helicobacter pylori J99]	TRUE	0.0114259	0.99143	4947.96	4927.86	5457.13	4897.82	1598.22	2594.31	20.1009	1.00408	0.0017679
928	928	gi|4156023	N/A	N/A	putative [Helicobacter pylori J99]	TRUE	2.88341	0.04486	8835.97	5375.05	8991.02	5246.58	1685.06	1217.64	3460.92	1.64389	0.215872
929	929	gi|4154644	N/A	N/A	putative Cytochrome oxidase (CBB3-TYPE) [Helicobacter pylori J99]	TRUE	-0.525143	0.62725	9951.96	13886.7	6710.84	9482.86	5628.05	11693.9	-3934.75	0.716654	-0.144691
930	930	gi|4155783	N/A	N/A	NADH oxidoreductase I [Helicobacter pylori J99]	TRUE	-1.27332	0.27187	122801	131812	117396	128499	10353.8	6560.77	-9011.13	0.931637	-0.0307534
931	931	gi|54039891	N/A	N/A	RecName: Full=Uncharacterized protein jhp_0123; Flags: Precursor	TRUE	-1.62942	0.17856	152.604	549.674	150.95	499.144	72.693	415.773	-397.07	0.277626	-0.55654
932	932	gi|4154797	N/A	N/A	putative [Helicobacter pylori J99]	TRUE	3.62406	0.02228	45105.5	5228.74	40568.2	5113.88	19053.2	441.241	39876.8	8.62645	0.935832
933	933	gi|4155240	N/A	N/A	putative [Helicobacter pylori J99]	TRUE	2.85288	0.04626	6433.14	2577.33	5948.69	2709.7	1157.78	2034.61	3855.81	2.49605	0.397253
934	934	gi|4155242	N/A	N/A	putative FLAGELLIN PROTEIN [Helicobacter pylori J99]	TRUE	6.74365	0.00252	22661.3	4856.82	21159.7	5623.71	3804.09	2537.85	17804.5	4.66587	0.668933
935	935	gi|4155145	N/A	N/A	putative [Helicobacter pylori J99]	TRUE	-0.470495	0.66251	226.015	287.97	248.804	201.88	49.0756	222.736	-61.9553	0.784855	-0.10521
936	936	gi|54039961	N/A	N/A	RecName: Full=UPF0763 protein jhp_0609	TRUE	0.298025	0.78052	4456.66	3357.12	3831.37	1240.96	4504.69	4532.44	1099.54	1.32752	0.123042
937	937	gi|4155597	N/A	N/A	FERROCHELATASE [Helicobacter pylori J99]	TRUE	0.588206	0.588	5994.39	4043.21	4747.1	3784.11	5376.11	2026.95	1951.19	1.48258	0.171019
938	938	gi|4154970	N/A	N/A	putative TYPE II DNA MODIFICATION ENZYME (METHYLTRANSFERASE) [Helicobacter pylori J99]	TRUE	0.724241	0.50901	400.649	173.594	144.453	183.139	532.631	105.667	227.055	2.30797	0.363229
939	939	gi|4155009	N/A	N/A	cag island protein [Helicobacter pylori J99]	TRUE	-1.68346	0.16757	4968.58	16389.8	4388.04	22341.2	4042.12	11033.8	-11421.2	0.30315	-0.518342
940	940	gi|4154894	N/A	N/A	putative [Helicobacter pylori J99]	TRUE	4.52319	0.01063	6154.95	1108.94	6671.26	565.922	1310.22	1420.19	5046.01	5.55031	0.744317
941	941	gi|9979051	N/A	N/A	RecName: Full=Sec-independent protein translocase protein TatB	TRUE	-0.694477	0.52561	6623.64	10269.4	1927.5	10011.5	9035.84	1015.71	-3645.8	0.644986	-0.19045
942	942	gi|4154661	N/A	N/A	putative [Helicobacter pylori J99]	TRUE	1.98497	0.11813	22194.1	15614.9	22839.9	16956.3	3591.87	4478.43	6579.19	1.42134	0.152698
943	943	gi|4155727	N/A	N/A	putative role in outermembrane permeability [Helicobacter pylori J99]	TRUE	-0.841519	0.44743	19571.9	40289.8	17940.7	20807.3	3227.84	42520.2	-20717.9	0.485778	-0.313562
944	944	gi|7674140	N/A	N/A	RecName: Full=Cyclic pyranopterin monophosphate synthase; AltName: Full=Molybdenum cofactor biosynthesis protein A	TRUE	0.767445	0.48561	4290.5	2786.37	5803.37	2871.69	2955.98	1669.15	1504.13	1.53982	0.187469
945	945	gi|4155876	N/A	N/A	PHOSPHATIDYLSERINE DECARBOXYLASE [Helicobacter pylori J99]	TRUE	0.790008	0.47372	14799.1	7872.19	8139.93	8961.68	13419.3	7110.57	6926.86	1.87992	0.274138
946	946	gi|4155551	N/A	N/A	putative S/N-oxide reductase [Helicobacter pylori J99]	TRUE	0.261937	0.80631	64656.1	55925.3	79466.9	62976.4	52305.7	24435.6	8730.76	1.15611	0.0630009
947	947	gi|4155254	N/A	N/A	putative [Helicobacter pylori J99]	TRUE	-1.10625	0.33067	2472.29	4251.48	1138.61	3554.33	2445.71	1333.56	-1779.19	0.581513	-0.235441
948	948	gi|4155795	N/A	N/A	putative NADH oxidoreductase I [Helicobacter pylori J99]	TRUE	5.85987	0.00423	42994.8	10915.1	42158.7	12797.1	2421.18	9167.76	32079.8	3.93903	0.595389
949	949	gi|4155117	N/A	N/A	Hydrogenase, cytochrome subunit [Helicobacter pylori J99]	TRUE	-2.28106	0.08469	13746.3	30608.1	16078.5	35568.3	4785.07	11875.7	-16861.8	0.449106	-0.347651
950	950	gi|4156034	N/A	N/A	putative [Helicobacter pylori J99]	TRUE	0.272731	0.79856	4306.83	3613.52	3246.04	1806.2	1851.27	3994.88	693.301	1.19186	0.0762263
951	951	gi|4155506	N/A	N/A	putative [Helicobacter pylori J99]	TRUE	-2.14394	0.09865	8209.55	41720.3	8191.81	54800.5	1763.98	27015.2	-33510.8	0.196776	-0.706028
952	952	gi|54039984	N/A	N/A	RecName: Full=Uncharacterized protein jhp_0995	TRUE	0.471061	0.66214	17983.9	13815.4	24437.4	14498.5	15261.9	1412.21	4168.48	1.30173	0.11452
953	953	gi|7531039	N/A	N/A	RecName: Full=Holo-[acyl-carrier-protein] synthase; Short=Holo-ACP synthase; AltName: Full=4'-phosphopantetheinyl transferase AcpS	TRUE	1.17758	0.30424	6590.79	3667.64	5045.4	4969.96	3328.66	2721.38	2923.15	1.79701	0.25455
954	954	gi|4154796	N/A	N/A	putative [Helicobacter pylori J99]	TRUE	-0.599069	0.5814	8005.95	14732.2	8439.47	5669.44	6167.23	18443.5	-6726.29	0.543431	-0.264856
955	955	gi|4155741	N/A	N/A	OXYGEN-INDEPENDENT COPROPORPHYRINOGEN III OXIDASE [Helicobacter pylori J99]	TRUE	-2.03587	0.11147	3034.19	8848.83	1972.92	10690.7	3060.42	3886.61	-5814.64	0.342892	-0.464843
956	956	gi|4154829	N/A	N/A	putative FLAGELLAR BIOSYNTHESIS PROTEIN [Helicobacter pylori J99]	TRUE	-6.82592	0.00241	9926.88	18424.6	8932.87	18530.8	2145.14	218.711	-8497.71	0.538784	-0.268585
957	957	gi|4154746	N/A	N/A	putative [Helicobacter pylori J99]	TRUE	5.05339	0.00721	21851.1	7849.09	22248.9	9119.68	1297.82	4620.36	14002	2.7839	0.444653
958	958	gi|7673962	N/A	N/A	RecName: Full=Shikimate kinase; Short=SK	TRUE	5.81751	0.00435	17300.4	3733.71	18795	2999.25	2849.8	2862.49	13566.7	4.63356	0.665914
959	959	gi|4155712	N/A	N/A	putative [Helicobacter pylori J99]	TRUE	-2.75129	0.05131	338.284	1628.09	410.377	1624.48	195.591	788.078	-1289.81	0.207779	-0.682398
960	960	gi|4155726	N/A	N/A	putative [Helicobacter pylori J99]	TRUE	3.94938	0.01683	8107.88	2008.93	8641.2	2276.14	2156.48	1582.4	6098.95	4.03592	0.605943
961	961	gi|4155890	N/A	N/A	putative [Helicobacter pylori J99]	TRUE	-0.357695	0.73865	16565.6	24062.1	21224.4	5966.29	11799.5	34328.5	-7496.45	0.688454	-0.162125
962	962	gi|6685895	N/A	N/A	RecName: Full=Ribonuclease HI; Short=RNase HI	TRUE	-0.600906	0.58029	2450.89	5111.24	1406.98	953.642	1866.17	7437.66	-2660.36	0.479509	-0.319203
963	963	gi|4155915	N/A	N/A	putative [Helicobacter pylori J99]	TRUE	18.9912	4.5285e-05	52977.1	26675.8	52904.8	26746.7	677.094	2301.21	26301.3	1.98596	0.297971
964	964	gi|4155676	N/A	N/A	putative component of cation transport for cbb3-type oxidase [Helicobacter pylori J99]	TRUE	0.178376	0.8671	4752.79	4357.22	4394.62	4183.73	2173.17	3167.16	395.572	1.09079	0.0377393
965	965	gi|4155042	N/A	N/A	putative [Helicobacter pylori J99]	TRUE	0.130745	0.90229	10220.2	9107.03	2111.63	11167.5	14155.6	4132.68	1113.15	1.12223	0.0500816
966	966	gi|4154857	N/A	N/A	putative [Helicobacter pylori J99]	TRUE	2.8756	0.04521	123927	55030.1	123256	33369.8	7113.72	40884.1	68896.8	2.25198	0.352565
967	967	gi|4154940	N/A	N/A	TYPE I RESTRICTION ENZYME (SPECIFICITY SUBUNIT) [Helicobacter pylori J99]	TRUE	0.705192	0.51959	46238.4	34014.6	38505.6	47506.5	15028.8	25991.2	12223.8	1.35937	0.133338
968	968	gi|4156015	N/A	N/A	putative [Helicobacter pylori J99]	TRUE	-1.12539	0.32338	9642.29	14148.6	6798.05	14503.9	5100.39	4699.64	-4506.27	0.681503	-0.166532
969	969	gi|4155307	N/A	N/A	putative MOLYBDOPTERIN CONVERTING FACTOR, SUBUNIT 1 [Helicobacter pylori J99]	TRUE	0.870175	0.43331	15878.3	9022.47	21909.8	11977.3	12390	5719.08	6855.8	1.75986	0.245478
970	970	gi|4155584	N/A	N/A	putative [Helicobacter pylori J99]	TRUE	3.75466	0.01987	8110.66	3395.41	7693.05	4452.59	821.867	2013.94	4715.25	2.38872	0.378164
971	971	gi|4154982	N/A	N/A	UDP-N-ACETYLMURAMOYLALANINE--D-GLUTAMATE LIGASE [Helicobacter pylori J99]	TRUE	6.88465	0.00233	41318.1	6632.17	37444.9	7429.08	7885.66	3737.05	34686	6.22996	0.794485
972	972	gi|4154902	N/A	N/A	putative [Helicobacter pylori J99]	TRUE	1.55402	0.19515	1641.94	856.146	1337.15	1108.96	739.918	468.585	785.794	1.91783	0.282809
973	973	gi|81790372	N/A	N/A	RecName: Full=NADH-quinone oxidoreductase subunit H; AltName: Full=NADH dehydrogenase I subunit H; AltName: Full=NDH-1 subunit H	TRUE	0.924816	0.4074	21669.3	14692.3	21168.7	7707.73	2167.35	12886	6977.03	1.47488	0.168756
974	974	gi|4155204	N/A	N/A	RNA POLYMERASE SIGMA-54 FACTOR [Helicobacter pylori J99]	TRUE	-0.994945	0.37608	769.952	2042.33	914.185	931.006	470.112	2164.56	-1272.38	0.376997	-0.423662
975	975	gi|54039203	N/A	N/A	RecName: Full=50S ribosomal protein L35	TRUE	-0.973337	0.3855	4796.73	15556	4049.23	5197.2	2035.96	19037.5	-10759.3	0.308353	-0.510952
976	976	gi|54039147	N/A	N/A	RecName: Full=50S ribosomal protein L28	TRUE	-0.831378	0.45251	4403.76	7807.71	5932.6	10441.5	3106.49	6375.03	-3403.96	0.564026	-0.248701
977	977	gi|4155271	N/A	N/A	putative [Helicobacter pylori J99]	TRUE	1.03234	0.36024	5420.33	1378.14	2178.49	714.717	6677.42	1186.28	4042.18	3.93307	0.594731
978	978	RRRRRgi|4156043	N/A	N/A	REVERSED TYPE I RESTRICTION ENZYME (MODIFICATION SUBUNIT) [Helicobacter pylori J99]	TRUE	1.39053	0.23674	8468.16	1516.08	4086.85	1023.24	8573.23	1219.63	6952.08	5.58555	0.747066
979	979	gi|4154930	N/A	N/A	putative TRANSCRIPTIONAL REGULATOR [Helicobacter pylori J99]	TRUE	2.37398	0.07649	3718.45	619.121	4993.26	671.228	2227.1	391.624	3099.33	6.00602	0.778587
980	980	gi|4154517	N/A	N/A	DNA transfer protein [Helicobacter pylori J99]	TRUE	-0.841693	0.44734	1116.13	3596.88	776.741	925.176	888.54	5027.01	-2480.75	0.310306	-0.50821
981	981	gi|4154750	N/A	N/A	putative [Helicobacter pylori J99]	TRUE	-1.50226	0.20744	1059.65	3184.86	1049.74	3850.08	420.821	2413.88	-2125.21	0.332715	-0.477928
