# Supplementary material for: Understanding the dimorphic lifestyles of human gastric pathogen Helicobacter pylori using the SWATH-based proteomics approach
Source: Sci Rep. 2016 May 25;6:26784. doi: 10.1038/srep26784 (PMC4879699; doi:10.1038/srep26784)
Supplement: Supplementary Information [file srep26784-s9.xls]

## Sheet: 120824_UM_Loke_NC-NS_SWATH prot
Sample Name	NCTC Spiral 1	NCTC Spiral 2	NCTC Spiral 3	NCTC Coccoid 1	NCTC Coccoid 2	NCTC Coccoid 3
Sample ID
Group
gi|4155718	1448500	1448800	1424700	3252800	3069100	3331000
gi|4154502	14201000	13476000	12381000	20446000	20557000	17121000
gi|7674029	18452000	16485000	13441000	21749000	21022000	21443000
gi|9789751	6759500	7067100	6788600	7256600	7440900	7438400
gi|57014163	7359200	7014800	7028400	5357000	5419500	5267200
gi|6919881	3524400	3439800	3266800	1802400	1769500	1744600
gi|9910636	4231100	4577500	4731300	11973000	12185000	12087000
gi|4154555	355270	372150	407830	747260	705800	674200
gi|9789741	1407900	1479100	1496500	675430	666410	683320
gi|4154717	1600300	1725300	1677000	889540	932820	942570
gi|4155400	5963800	5841900	5490000	2211500	4887400	2429000
gi|7387493	20415000	19232000	14118000	24669000	24548000	24267000
gi|4155279	877950	1000600	1039000	785510	798460	813630
gi|4155777	434700	461390	505050	922360	939110	876670
gi|60392282	7088200	5261500	4750900	2930900	2587000	2578800
gi|8928003	7158800	7158500	6654000	2928500	2994400	3269300
gi|4155561	973090	998440	947200	4162000	4165000	4329500
gi|4156123	8005600	7867500	6938700	1822100	1784700	1784200
gi|4154766	832100	951780	896790	280170	205310	283390
gi|9910638	6818600	6715100	6477900	6846400	6788900	6623200
gi|4155035	1269800	1248500	1402700	725750	717870	773380
gi|4154528	6607100	6721600	5131700	719620	612900	604340
gi|4154933	1266400	1361700	1323200	3787000	3817400	3853500
gi|4154697	1038300	1041700	1148300	1232000	1308400	1323700
gi|8928388	182630	194040	218710	428250	314560	306380
gi|4155700	1032800	1090200	794390	523260	508390	512460
gi|4155570	1387900	1482000	1445300	364700	350220	404190
gi|4154958	1063200	1067100	1095500	159500	180520	131730
gi|6685766	786980	873510	890750	646230	631220	633400
gi|6919983	315520	517370	394100	238930	253070	159080
gi|4154728	1276800	1395900	1339200	4901100	4978900	4767400
gi|4155419	3521100	3460600	3242700	4474000	4437400	4278800
gi|4155380	206550	197990	217060	214930	264500	237100
gi|7388069	363140	338780	383290	457300	432360	453270
gi|4155905	338320	357190	363880	368020	383930	364240
gi|4155750	85882	106090	157840	216860	167610	189650
gi|4155001	742670	768810	797720	271700	279470	263580
gi|6685665	734270	740130	797190	2327100	2365300	2263200
gi|4155097	877900	860580	843260	439290	446410	428960
gi|4155424	299170	296370	324310	744070	705750	723500
gi|4156026	740580	743400	704960	597150	591640	609940
gi|4154740	177520	192680	197440	266400	279770	270610
gi|4154988	2262500	2265300	2251900	256520	214740	285740
gi|7531149	378430	421720	451160	552370	527190	499130
gi|8472792	606340	566450	601460	1146000	1169900	1207700
gi|9789773	580620	579400	602080	998510	970830	961970
gi|4155559	527660	552830	576430	317850	272890	308150
gi|4154912	1648900	1737900	1715700	973540	1010800	983360
gi|6919975	410360	413530	455260	1088200	1078700	1122700
gi|7388343	1401900	1409400	1397700	1141900	1182100	1142900
gi|4155934	683200	647160	714620	375070	346550	376250
gi|4154727	273120	278050	362790	703110	691230	623360
gi|4154804	2900400	2776000	2712600	698400	718250	656950
gi|7388357	6007500	5688500	5509000	6472500	4985300	6420200
gi|6647533	356680	368280	354170	430640	437950	483110
gi|6919889	1804300	1977200	2018200	1154600	1163300	1205000
gi|4155369	532800	539550	573200	978050	3277400	3154400
gi|8134612	1156200	1217300	1235100	1907900	1917700	2005400
gi|7388104	1037300	928380	844300	576820	576320	544700
gi|4155965	158020	119380	151850	248640	291290	373980
gi|4155073	370120	369760	375300	1315500	1319300	1352400
gi|8134781	1364200	1409800	1483600	591670	593120	624910
gi|4155116	832240	1078000	871120	1827900	1922700	2051400
gi|4155152	317610	382600	372340	287780	286920	301510
gi|254839256	2555200	2832800	2591300	239710	486410	345470
gi|6707753	216650	179030	229170	227680	243200	239650
gi|4154685	202750	240910	201610	223340	222990	212380
gi|6647534	620490	698830	696420	1166900	1155000	1123200
gi|4155287	879860	1030100	1009600	935120	928720	996290
gi|4156043	137600	175690	274250	296850	307770	292980
gi|4154599	750710	784480	834150	776160	755350	797460
gi|9789722	3146600	3131900	3311700	742970	717540	723980
gi|4154832	1437700	1512600	1524000	572200	579380	558990
gi|4155564	433120	458840	445440	103390	153720	117320
gi|4155190	62538	38479	109940	82680	101590	108270
gi|8928389	318170	258880	286270	280860	342550	347460
gi|4154744	557450	556050	603770	156900	202580	141760
gi|7674417	99263	109170	120450	61456	55838	68685
gi|60391895	2177900	2461400	2501100	8963900	8414600	9078800
gi|4154753	1339300	1310600	1375700	738970	685070	741160
gi|4155092	212700	238430	247850	295380	271210	290200
gi|4155381	73930	57165	134110	146190	100330	114530
gi|4154734	118680	141120	127190	111040	151180	81757
gi|4155182	82668	69056	131090	100380	163490	200250
gi|81555135	196870	215640	234790	559250	561090	557120
gi|4155333	657860	681160	694190	436220	420250	428590
gi|4154603	948540	951830	833430	1700400	1729200	1646400
gi|4155137	929430	1007000	1015400	175050	153410	174010
gi|4154973	4912700	3312700	4772900	1140600	1144600	1046500
gi|7388283	341740	477210	378310	245190	279100	222060
gi|7388169	685330	724960	750250	1182700	1132300	1117700
gi|4155620	1147400	1269900	1158400	288420	306470	200310
gi|4154947	692270	753470	659680	652900	724100	718200
gi|4155084	1466000	1361300	1236100	1287200	1332600	1254000
gi|4154527	1694000	1679700	1662700	556940	583710	574190
gi|4155635	313640	329560	371430	295580	318290	316060
gi|7994673	536650	712260	273780	1019800	747890	689220
gi|4155243	297910	250310	361900	1077500	1112900	986190
gi|4155487	663290	715320	601030	1476800	1815600	1425700
gi|4155553	332950	320220	280820	561100	562800	524330
gi|7674358	399350	643250	716670	481610	464370	440770
gi|4155091	1498300	1548100	1574300	1207900	1255200	1224100
gi|4154575	261240	286100	281770	521240	594180	532170
gi|4155677	934030	933480	892130	432530	442770	444960
gi|4154731	1589000	1628300	1732800	468210	474860	450420
gi|7674049	530180	568120	636440	269010	168860	174010
gi|4155674	164660	83453	281250	207040	412450	237140
gi|7674020	144840	132100	268240	190200	143240	180880
gi|4154956	385810	395300	425960	92449	52064	65469
gi|4155626	1170200	1224000	1180100	994730	992780	1024200
gi|4154758	314950	324500	324310	233510	255760	283290
gi|4155868	522770	572490	551350	791330	850330	794760
gi|4154993	251220	206670	404530	240090	205830	211180
gi|9910637	342760	613390	621490	155850	155490	267350
gi|4154526	1208900	1257900	1319100	1111200	1118200	1116600
gi|4155891	702400	730590	788300	1190100	1206700	1081600
gi|4156090	117170	127190	191660	209040	154790	157120
gi|4155486	175780	191450	217370	681700	651360	657540
gi|4155154	339170	433820	476610	85378	98516	96628
gi|4155406	1168100	1232500	1236700	1490500	1527200	1525200
gi|7388356	79227	86058	148670	129210	131390	103420
gi|4154653	1335200	1551100	1618000	2216900	2254100	2237500
gi|4155171	295680	291850	346990	333000	374700	371430
gi|81625871	330150	378230	385620	298890	367640	385420
gi|6685832	1221000	214820	210450	266900	242590	313660
gi|8134369	217980	210620	258080	850250	879510	871100
gi|8928204	456580	595670	610700	1484400	1464100	1657900
gi|4155646	117070	127310	122170	160650	254230	182680
gi|7388074	1654700	1643000	1378200	1011500	870570	920700
gi|9789748	142810	166900	156890	297970	259780	256980
gi|4154633	199500	230780	236220	401450	409700	408450
gi|4155037	321500	331040	360220	517390	520030	531920
gi|6831687	224880	241070	247490	142880	139400	184770
gi|4156021	210530	153520	275530	383030	438690	501650
gi|7388360	1427900	1001800	1065400	3496300	3554900	3642700
gi|7674359	237710	244750	259240	171580	214080	253800
gi|4155266	240770	270390	244230	113170	192380	140150
gi|4154654	712750	818970	778380	1412300	1431500	1399400
gi|4155624	271230	328760	346930	366660	238820	287470
gi|9973363	254670	268420	306620	647440	695860	649020
gi|4155883	186260	233490	240240	366490	325460	390710
gi|4155090	308670	308570	338390	165050	170530	189870
gi|7387671	613700	649900	575470	570240	634470	582860
gi|4155680	788600	909740	1239600	676200	636450	646370
gi|9910702	167790	240760	212390	256310	336870	159980
gi|4155267	258590	257090	297610	190150	265160	194990
gi|4155289	1385100	1280900	1334900	891040	878120	910020
gi|4155186	732170	783650	725750	685860	696770	659760
gi|4155862	84774	135740	133720	134620	158730	127110
gi|4155366	53299	44406	60949	178930	176270	202130
gi|4155044	612940	747770	927700	53246	75606	1063800
gi|4155149	270670	316120	326570	201860	241350	222560
gi|4154759	328820	352710	387590	270250	295570	324220
gi|4155056	435110	435420	544670	363810	384390	338440
gi|4155485	307060	304270	453250	252550	198030	267050
gi|6647818	279590	294000	333950	259770	257050	272840
gi|6685765	349610	378690	389420	376650	356770	407780
gi|4155627	381850	297200	361790	445740	490240	469000
gi|4156112	1145800	1097300	1243000	224330	252380	272030
gi|7674056	159550	161320	326360	186590	253220	220070
gi|4155151	317700	403550	436940	455440	399840	502860
gi|4154547	86344	86149	84596	242550	143270	75239
gi|4155744	423530	471580	455960	224700	194410	213190
gi|4154918	466950	504370	533810	491900	487150	503060
gi|4155356	216550	284120	330500	190950	172230	139820
gi|4155857	1402600	1514200	1448900	120190	136720	100190
gi|4155069	210420	215860	191260	377200	313140	342700
gi|4156028	30213	46247	72345	96805	125920	93249
gi|6685995	1257500	1407000	1481600	1199800	1228100	1261400
gi|4155591	465390	491200	470930	252160	287760	266950
gi|4155477	181540	193680	212450	183340	92699	173340
gi|57013017	334130	328860	341470	290460	255760	338800
gi|4154769	1047600	1038100	1160000	135650	133400	100610
gi|4154739	715480	854070	895370	570360	568550	471220
gi|4154742	276090	218350	295610	281320	258060	268790
gi|8134462	2404300	2059500	2312800	1175100	1117200	1155300
gi|4155657	53071	109280	55158	64399	49388	41440
gi|7388210	726500	835580	860370	1826700	1660200	1596300
gi|4155420	697100	706110	725780	2121600	2214800	2219100
gi|4154844	278680	272100	330550	722950	746930	539570
gi|7674329	913660	1048900	1017400	795980	803130	796080
gi|4154808	193850	130200	172620	210480	223670	311750
gi|4155757	274620	271610	338760	721780	744420	721410
gi|4155110	273890	302080	358980	180340	280520	124370
gi|4155793	274850	295890	312420	210370	207290	206030
gi|4156072	142970	32664	81909	47624	57857	50245
gi|4154867	127370	110430	148310	92626	129550	197040
gi|45477347	87155	124950	108540	222770	156340	102100
gi|4155489	126450	215800	140550	279490	291230	280820
gi|4155168	719960	764150	785130	169280	171750	176450
gi|4155017	146210	174910	152930	153740	137590	139030
gi|7387815	355220	377130	399650	216730	263520	222180
gi|7388059	218750	272040	227560	199200	190890	250190
gi|4156058	1670500	1713400	1817300	271940	276340	335500
gi|4155122	1209200	1197100	995470	333230	364350	328430
gi|4155659	354720	439090	491050	248370	226030	298920
gi|4155673	207350	199360	202040	199120	268030	286130
gi|4155432	16892	31619	18439	9304.8	30925	14880
gi|4154945	30915	199280	236770	193810	228490	236200
gi|4155457	318120	412850	436040	547480	540690	567250
gi|81859439	398170	420650	402870	337230	378890	360980
gi|4155354	205220	238130	216940	251950	251050	270380
gi|4155723	1184300	1260000	1308300	2166900	2227700	2079700
gi|4155224	182420	182370	179520	228370	462140	383110
gi|4155323	260340	107050	152140	1019900	971290	1012600
gi|4155571	168650	196560	190590	112350	83398	104670
gi|4154591	150150	179240	187820	177110	73327	181200
gi|4154923	537220	613160	638380	190710	205300	203420
gi|4155893	677120	744580	783040	414220	383870	361040
gi|4154999	101000	126020	161950	225490	243420	239330
gi|4155390	21464	40847	23562	46567	34885	41070
gi|4155268	1549700	821500	759160	1992300	239820	251820
gi|4154849	136490	144230	171450	397610	375000	412730
gi|4155263	113280	107820	114250	347060	399670	327550
gi|4154534	169320	102010	139710	137100	141260	163820
gi|4155866	176510	202950	191240	434720	425280	435830
gi|4155185	216360	269920	266760	98392	85097	110210
gi|4155990	186940	170380	251210	373440	371350	413580
gi|4155809	217340	257970	204710	268640	248210	283610
gi|4156014	125720	114560	131250	257950	238820	194120
gi|4156046	644110	610980	595350	438440	426200	457260
gi|4155173	272090	319550	318800	396210	435730	409300
gi|4155387	308470	318770	288640	201070	226170	217660
gi|4155544	146100	177610	144070	523820	535520	501220
gi|4155645	660320	541640	476770	594270	710700	604340
gi|9296935	228870	213480	198040	180810	176440	235110
gi|4155085	504260	506600	562250	536280	592540	505170
gi|4154800	122910	142580	115840	104600	195320	84585
gi|4155679	228490	251000	209400	103210	98671	130530
gi|4155652	185150	210440	184640	106760	133880	121640
gi|4155026	121740	159280	143570	254370	263770	261840
gi|9789752	144220	165260	167660	110010	83854	124560
gi|6647577	133360	74036	46538	113910	121040	128780
gi|4155758	91206	24799	53776	157940	94068	145850
gi|6686112	108090	142010	142650	99551	58958	118590
gi|4154688	32653	32811	62012	85669	120620	188970
gi|4155832	596360	594220	632150	256360	232050	324870
gi|4155688	633960	683150	822910	833060	938980	920520
gi|7674253	1330400	1499700	1512500	1357900	1389200	1196200
gi|4155139	116910	50057	63229	165800	83052	137410
gi|4154513	123560	143590	141570	244200	192250	206830
gi|8928083	543330	502600	528670	111450	161450	120690
gi|60392646	932450	994160	1084400	2923400	2958700	2930000
gi|4154696	537330	472130	582000	736700	733740	757070
gi|4155579	792710	871380	878300	479500	472460	507950
gi|4154868	195650	98788	552080	76759	152880	380460
gi|4154942	652750	594690	531750	1019700	1022400	1060100
gi|4155047	441710	483950	510460	466580	503190	464210
gi|4154596	315240	320730	414990	336040	355820	392640
gi|4154519	660730	709500	720550	308990	359440	333790
gi|8928320	686710	724410	733410	177990	173650	233380
gi|9789808	595300	617950	608830	87380	99704	86442
gi|8928387	169750	190510	179840	129840	123810	120080
gi|4154712	343320	361780	434760	424150	521040	422440
gi|8134479	247530	274390	265980	162620	144270	144870
gi|4155375	354480	375610	395080	176730	148990	173420
gi|4154788	116360	202860	141490	247220	253430	238030
gi|4155077	919570	978870	1071100	571220	842480	686680
gi|4155196	164770	186440	182640	297140	309880	278950
gi|6919861	324600	346990	371890	108040	149200	126430
gi|54039548	984710	1007900	1104500	647710	852790	797840
gi|7674048	490540	487580	491070	197190	256680	202030
gi|4154671	156720	186030	326020	380010	369050	357410
gi|4155603	253820	262650	300540	91669	78416	63787
gi|9789738	328100	328130	340060	435150	421210	452410
gi|4156020	180220	187430	179620	280200	276660	286460
gi|4155514	156890	151090	143160	44414	42444	77922
gi|8928165	122400	137860	122790	276350	290470	228600
gi|4155640	308330	281220	365090	157910	165610	169360
gi|4155250	90657	82377	103970	170440	221350	549420
gi|4155944	191380	201530	209300	159940	166250	203000
gi|4156092	372690	459770	453210	285850	321820	493340
gi|57013016	83555	109170	323630	494380	91970	453070
gi|8928478	185220	185260	231160	120370	96239	106950
gi|4155786	402550	441290	448480	417440	439190	446150
gi|8134509	801930	1040800	810150	836300	788980	655270
gi|4154520	142500	141330	137790	214390	183160	180790
gi|4155607	93647	236810	106120	308090	322870	327850
gi|4154754	328640	306190	333160	406310	445990	433810
gi|4155248	178570	208090	201890	53768	103280	97649
gi|4154816	78814	97674	169930	293470	180680	191910
gi|4155643	508260	589650	552370	182190	215420	280080
gi|7388276	369830	385840	367170	109930	133340	120090
gi|4155357	549180	624480	655820	108780	143150	165360
gi|4156038	89789	56344	68972	72385	97137	99493
gi|6685394	592680	573110	580810	161500	152840	148610
gi|4156102	182180	180800	198780	364050	324680	342540
gi|4155153	172510	156280	166530	150950	104400	153750
gi|9910639	1847600	2052600	1721300	1667900	1656300	1593600
gi|6685830	85841	69890	79868	111550	138830	122520
gi|81555228	42177	69469	85709	70895	36398	44511
gi|4154677	125990	245080	108830	437110	521100	514080
gi|4155959	58757	62543	55513	179320	199270	147600
gi|4154927	109570	63748	119550	149060	247780	161890
gi|6919902	314090	311320	323950	23585	66717	66232
gi|4155200	86586	77517	97725	153420	185010	246290
gi|9789749	52933	45899	51557	263670	254500	261680
gi|7674310	646180	766660	773970	336860	347330	343090
gi|4154672	385350	355710	474030	190160	218450	199220
gi|9087191	147230	146530	165040	48880	70941	67874
gi|8134398	121200	95819	113720	175800	108280	68962
gi|4156050	126840	113930	232130	55562	42646	70807
gi|9789770	279330	303100	328000	501030	464070	442890
gi|6685831	145400	146100	156830	189940	157190	156050
gi|4155255	184690	168200	227600	241450	253040	238990
gi|6831638	950000	908670	907000	1337300	1314800	1255000
gi|4156113	133480	166060	65192	106150	76847	116830
gi|4154638	527800	642970	601650	228680	223700	207480
gi|4155957	77945	56544	89640	218920	236360	121420
gi|4155660	226810	203140	216530	205130	185720	200470
gi|81625910	107570	110570	124700	173730	161020	162860
gi|4155980	1013600	1225800	1316000	230500	134070	107750
gi|4154662	108950	72014	118190	43589	74527	40074
gi|4154643	396860	463430	484340	842240	834260	772870
gi|4155972	1513700	1751700	1873600	1286300	1351900	1253500
gi|4155545	363590	370880	417010	96787	91208	80673
gi|4154822	732850	740830	808550	1109100	1120000	1183800
gi|8469113	36880	36134	54057	39021	26596	62529
gi|4154539	72087	141030	154910	63391	78451	115880
gi|54037480	270390	303040	297460	421300	442500	444900
gi|7531219	156370	116340	130610	109350	97679	121870
gi|4155010	465090	536730	520940	981250	989620	1056800
gi|4154954	84955	128480	114890	121900	179340	315930
gi|7993927	1602200	890490	859270	401810	403480	364710
gi|7531091	160060	145460	201380	116980	107840	117720
gi|4155613	189170	170840	1883800	80690	71540	768480
gi|7387552	561080	624360	615040	833620	774430	842730
gi|8928361	545260	555280	562200	181620	217210	220780
gi|7388289	133670	253390	231400	217300	239630	364430
gi|4155796	99534	145560	81996	168510	159390	327220
gi|7674180	761270	798180	802200	257790	161890	227940
gi|4154935	308360	329300	296150	689410	712780	736820
gi|4154917	157890	180820	202610	398650	424300	476880
gi|8134435	283190	115940	111080	245290	259540	259930
gi|4155330	93122	114050	89192	93649	115790	119140
gi|7994695	123620	79200	106310	57695	85623	57618
gi|4155689	440250	283410	345820	544990	534610	577780
gi|4155167	639600	693330	731910	252770	244410	172570
gi|4155459	132360	147900	116950	162610	161050	165820
gi|4154634	269490	173960	344180	349590	132240	265840
gi|7674264	380830	551730	611370	668150	718030	551720
gi|4155557	403480	453300	464090	381220	363430	384890
gi|7387930	128080	118340	197540	252170	193120	407800
gi|4155895	120770	163650	161120	134980	286000	161310
gi|4154615	99218	234400	88064	185760	172000	489530
gi|54037216	528620	562370	557360	1300100	1337100	1267600
gi|7674193	774050	863720	857230	441000	339260	403940
gi|7388139	1098300	564950	573300	165070	273090	181140
gi|4154548	163550	125180	172620	284490	280410	287170
gi|4155991	86286	69262	175950	63593	72456	128260
gi|7674309	397340	402580	505370	1023100	1064000	1086800
gi|7388226	1443000	1501100	1743300	267290	208290	405230
gi|4155006	328780	303290	387270	348720	251320	304870
gi|54039726	699960	742470	772090	1128300	1127100	1124700
gi|4154597	287350	307770	404130	201790	339980	209530
gi|4154928	98483	93032	106560	136140	79519	41608
gi|4154663	259440	268100	266270	61811	72915	64000
gi|4155019	154640	165050	175400	162460	153480	215710
gi|6685217	49700	50432	60304	60045	72133	74539
gi|4156036	176480	138100	168050	245010	255160	244790
gi|81555114	275170	270010	269150	324380	343460	340330
gi|9789775	420370	457310	467330	186870	207260	194120
gi|4155107	67128	52436	69531	109740	97944	68293
gi|7387626	146490	151440	165950	235420	209280	273510
gi|4154579	107880	143940	185860	91395	160130	81477
gi|4155615	180340	72663	256290	245840	243250	314690
gi|4154938	141700	189390	191680	178320	137800	135660
gi|4155955	158740	182100	209000	258100	260170	237810
gi|4155027	348420	303380	365870	92433	116530	111660
gi|9789750	352000	335650	425130	231790	242880	213880
gi|4155565	240380	221890	229420	151370	112580	141460
gi|4154593	278250	262010	290080	389360	412530	459410
gi|6685779	34468	13172	163830	123580	155050	25001
gi|81555602	352140	140870	73746	51149	77849	90433
gi|4155016	115230	84522	157240	365830	439830	326270
gi|4154629	194630	206000	301740	103000	108380	88023
gi|7388209	449340	475870	553780	301040	228730	302780
gi|4155962	82324	62154	99883	193130	180390	235090
gi|81625904	246600	532340	592690	304230	302600	300870
gi|4155515	129750	82381	85219	208060	174820	73194
gi|4154881	34628	44827	37666	83650	59263	243180
gi|4155134	110570	114260	85900	216180	218610	197880
gi|4155076	56487	72910	85370	131520	149070	35011
gi|4154687	916310	928050	916120	240520	155470	192310
gi|4154786	131850	152820	179690	95794	118750	100590
gi|4154960	1481700	1441100	1522300	383470	400130	362040
gi|7674311	1308200	1398200	1461200	586270	646120	661910
gi|4154784	107850	88967	94769	75788	112640	85072
gi|4154874	149650	174210	195670	115900	146110	163620
gi|4155207	59060	45110	42272	157370	219750	148420
gi|7388058	110900	119590	146960	291000	322600	301790
gi|4155748	98750	157530	126400	66223	86471	124740
gi|4154920	426780	548010	474560	664760	588680	632500
gi|4155983	72475	66854	86400	71878	72077	85860
gi|4154794	55789	107560	93329	161940	178680	198580
gi|4154836	95893	123010	185700	58179	167630	113510
gi|45476993	512140	488820	547530	104480	261200	503470
gi|4154546	152410	179090	140940	92307	75250	87963
gi|4155014	111740	119370	142190	74699	99004	105660
gi|4155581	355270	383170	409490	263130	172260	784120
gi|4155605	1283800	1263300	1327800	92619	102230	155600
gi|4155875	58498	48597	187960	124680	129950	169780
gi|4156048	216780	208760	244750	166100	153410	164040
gi|4154613	234530	575320	291830	222290	240140	231770
gi|4155230	161630	92529	63693	133880	512630	121740
gi|6685996	307910	312940	318140	101310	105830	81246
gi|7531242	72381	64012	85145	44987	74016	90006
gi|7674199	206950	172810	333630	68642	98684	72141
gi|6685452	158820	190300	207110	126880	79797	97783
gi|4154514	300860	340150	348150	289890	298050	304110
gi|9910635	174480	191820	219610	194980	257580	245110
gi|4154812	88113	91837	88263	80202	150820	103060
gi|8134316	2077700	2377000	2168200	274050	355770	190650
gi|4155126	194270	189110	193600	159100	161080	142580
gi|4155790	109660	78333	98252	318050	131470	293090
gi|8134520	263820	287940	294650	128070	109830	96744
gi|7387798	346530	277220	283290	282930	280230	258690
gi|54037819	497720	604840	880240	723360	732820	757310
gi|4156042	130680	148710	159450	271410	262730	229910
gi|4155810	41745	59918	100330	163450	146370	265730
gi|4155344	124870	138080	123100	240980	199060	165310
gi|60416207	658830	651200	625580	58459	45772	101150
gi|54039870	783320	782010	706640	272570	405900	277210
gi|6648012	129830	192910	298760	259830	267880	266710
gi|6685230	101140	63715	100910	104820	111080	124420
gi|4155756	126910	204280	126180	146410	157410	181470
gi|4154837	232710	257710	327250	330520	315160	259570
gi|9973201	116260	127290	150670	212520	185130	54451
gi|4155184	900550	881310	905730	167290	152940	166260
gi|6685667	112070	135400	138820	57288	126620	84951
gi|4156101	84821	85573	99536	133350	76023	98172
gi|4156104	39382	44175	99547	147450	192930	72610
gi|4154847	186300	197630	203570	99406	117070	101480
gi|4154817	764510	692180	625360	693870	569640	552690
gi|4155592	376090	336240	385760	136600	116630	143930
gi|4154541	6931.3	4395.6	4792.7	79426	2219.7	8120.4
gi|4155081	65539	63637	80468	78051	44959	95516
gi|4155008	93241	71635	93202	187850	133840	195640
gi|4154860	139090	153550	178760	133750	177290	186680
gi|54039085	494360	518810	568500	585610	855590	595150
gi|4154681	352670	117610	413760	194700	129780	146010
gi|4155556	213300	292460	305000	78132	69395	73823
gi|4155463	28299	34567	55023	76090	103830	56795
gi|6685960	83275	61064	115220	130270	130400	151730
gi|4155041	61839	57964	88147	101640	138630	117110
gi|4154924	93187	112870	124090	107990	193530	117170
gi|4155068	278110	262250	278690	509500	457090	514390
gi|6685432	333330	174000	705440	351630	66068	522640
gi|4155198	214690	222410	287600	363320	325200	305340
gi|9789720	204370	295320	335590	291330	259050	274040
gi|609412503	196230	58173	132840	215780	180200	169340
gi|4155094	247440	270060	242590	377130	416120	429530
gi|4155774	204040	210730	191500	228490	220670	202090
gi|8928319	265190	269010	314700	240250	254560	278100
gi|4154941	142670	99026	84747	340900	288100	69039
gi|8928056	370140	426170	407980	204290	219560	186610
gi|4155861	37005	32225	36792	103490	92263	73468
gi|4155671	121120	109360	393220	27212	32960	93252
gi|4155187	197560	253770	287730	143390	166580	166630
gi|4155146	82739	89610	120380	132700	125470	89807
gi|8134750	233900	235450	277810	163150	64243	124450
gi|4155614	26529	46897	75473	45074	59931	52817
gi|4154793	64070	61893	70579	84786	68482	66795
gi|4155383	109860	63318	48994	827910	70123	45276
gi|4155362	1389200	1781100	145890	3283900	3211900	3256800
gi|4154748	109620	122600	167140	77807	29673	72388
gi|4156116	252640	324520	317620	385090	272710	290790
gi|4154774	125790	64436	73349	184540	90774	64765
gi|7674257	513170	646850	594010	878930	959520	949130
gi|4155927	251660	274120	257000	70423	38364	22507
gi|4155970	84807	93570	132580	147020	125190	139880
gi|81555155	723260	589130	715880	369530	271300	366150
gi|4155625	591950	541420	539260	605540	715050	629970
gi|7387753	61198	93477	62746	103140	66171	177710
gi|4154736	73060	62430	54904	34371	56041	77477
gi|4155682	488880	537750	459200	851330	846680	931160
gi|81555267	837040	720890	763740	377100	214130	381250
gi|4154636	469420	471700	603110	80488	80683	99893
gi|4155340	51809	47607	19660	47231	39283	30903
gi|4155907	121420	109950	105210	215930	210940	210760
gi|4155985	434450	421360	467650	97615	146650	232910
gi|81555093	394090	488080	482280	346170	158450	285890
gi|4155165	82118	65262	96752	231990	223070	141820
gi|4154972	116250	165250	151720	274720	256650	306750
gi|4154781	153890	98941	83602	130490	153490	130690
gi|4155040	99441	48597	87210	127740	52772	53364
gi|4154605	354300	370160	378580	238700	213410	269820
gi|4155108	344270	366200	597040	292710	313200	280470
gi|8134397	172490	162930	239890	161630	158180	154480
gi|7388361	175870	179830	193750	123510	140370	149210
gi|4154637	66352	238030	298850	696280	253730	323870
gi|4154885	41123	38489	53876	202490	233190	369550
gi|4155465	111910	126530	142980	187000	165000	164120
gi|4155681	254010	257890	253580	313490	210990	168780
gi|4155421	135750	137380	148580	112890	73807	279090
gi|7674191	509080	706790	585330	877040	1039300	1019500
gi|4155705	188430	148040	218550	833460	798770	818000
gi|4154645	294910	102390	84056	250100	398460	281560
gi|4155475	36513	40692	58428	88027	59651	73741
gi|4154896	158350	163400	136680	74216	83747	69891
gi|4155829	204370	296490	139540	454380	424200	451120
gi|54039317	702220	780500	761920	235040	526460	874330
gi|4155083	242800	331010	211630	206780	185470	156030
gi|4154966	224830	235870	255300	73351	114880	154670
gi|4155588	57321	91681	71710	55583	54486	69775
gi|4155409	50622	95105	72998	272440	152400	121700
gi|4155125	95149	63669	96182	46649	226050	50983
gi|4154782	71040	74312	81832	136380	145250	125980
gi|7388502	75076	108430	127780	38286	34273	37528
gi|4155554	93309	78626	87509	295310	122510	145150
gi|4155119	99197	114940	110880	64815	48808	36052
gi|4154870	135490	119160	167190	61219	37942	57575
gi|4154903	129670	71618	92337	45784	54662	152140
gi|4154995	59718	68750	81819	87988	80565	90495
gi|4155609	33259	41032	55153	121290	106620	80451
gi|4155878	104440	96854	94636	64653	64120	139780
gi|4156019	134690	114380	100220	314480	344860	477430
gi|4154590	105620	348160	439400	209550	180290	135260
gi|7387521	75963	74951	91973	174940	70824	132150
gi|4154600	42036	41438	43434	199780	181330	180480
gi|4155586	119690	117370	209540	123190	132910	144670
gi|4155468	57886	88060	75258	108040	89651	100560
gi|4156076	225180	259520	258870	409560	432640	431330
gi|4155966	241740	204340	76577	199330	82492	179210
gi|81555414	71089	115050	99395	143670	33189	122660
gi|81625887	15855	224020	344750	156600	173740	192410
gi|4155935	55500	59130	92748	55609	52696	59593
gi|4155932	44261	222390	217950	33876	98599	145870
gi|4155770	106200	166610	160200	106540	222430	230430
gi|7227944	78061	75273	103320	96967	52098	51043
gi|4155894	142870	160790	159610	60004	89623	459940
gi|4155969	68637	133600	102970	74961	73268	81472
gi|7387821	32378	40490	50295	22931	6648.3	24497
gi|4155901	56318	54539	52987	15655	32349	35434
gi|4155446	68276	40008	79380	62992	81881	110460
gi|4154602	202890	105720	105020	87186	70415	69823
gi|4155504	176010	231560	145650	114990	107860	77230
gi|6831624	305010	309560	334110	53879	82683	78261
gi|54039407	606230	626170	677040	644660	582910	634340
gi|4154716	424690	398010	518370	306830	351740	289820
gi|8928281	36002	39730	38295	29043	58416	100150
gi|4155436	88447	118660	42575	124150	112920	142770
gi|7674216	380150	397190	442410	571850	568720	567000
gi|4155234	200350	77771	96021	76305	72631	83034
gi|4155312	21628	30070	44326	60046	75716	80748
gi|4155670	130410	130530	150570	34771	66580	58220
gi|4155030	117930	96602	411910	522480	509710	530450
gi|4155331	77271	79920	70885	217180	243790	199360
gi|60392430	100590	104430	113470	107860	97691	107350
gi|7674192	116890	82606	95763	49386	54661	58465
gi|7674218	631430	631550	656340	506210	511110	545830
gi|4155644	81901	55356	83911	115160	115600	76299
gi|4154730	25672	20861	41288	50849	45668	51429
gi|4155192	113070	104820	117060	67004	42586	23781
gi|8928450	22616	47149	48325	27614	11469	40326
gi|4155335	70684	75006	89904	44495	42381	98056
gi|4154996	77135	74223	83215	97354	92938	121220
gi|4155956	57134	72129	77991	56884	71245	53816
gi|54039541	293260	198300	312350	167850	211530	196280
gi|4156006	34231	11572	62413	84519	42772	79016
gi|4154627	28433	21275	27743	42864	29902	42039
gi|4154802	21429	29436	59094	84539	39613	230450
gi|4155343	97975	52432	120230	151060	203860	72306
gi|7674254	305250	271890	376720	342450	341010	245960
gi|605604501	76571	92142	103230	66158	31069	50532
gi|4154674	45222	61610	69875	112490	64367	76450
gi|7388027	15598	13018	15898	18164	26680	23077
gi|4155305	54573	73433	84111	179890	154580	153170
gi|8134817	108860	92060	123590	37157	33359	55134
gi|7674400	88443	24774	28471	36953	61933	30926
gi|9789719	10089	14444	14290	41509	54440	37946
gi|4155733	47975	40337	91051	73453	86991	70710
gi|7674337	69407	91429	83385	100490	140130	35487
gi|4155342	160570	217470	198500	176320	185950	67505
gi|4155325	78290	82653	91338	133720	116380	84894
gi|8134402	30020	27906	46720	51287	29546	57833
gi|4155788	121400	135240	156530	171160	179470	178310
gi|7387845	262690	279310	328460	85729	162110	99084
gi|6686376	1219600	1139800	1200700	1039900	1033800	1074000
gi|4154801	122110	66323	77225	114300	142560	177100
gi|4154625	42017	48428	51337	46870	68474	76765
gi|81555314	48481	65788	48108	58338	116760	48660
gi|4155181	11364	40818	38076	196630	37439	148420
gi|4155025	654820	668700	684480	203330	223150	177670
gi|4155800	21019	17022	16544	35069	36306	67746
gi|7673961	77817	108520	113120	71390	68898	67196
gi|6647498	61652	64647	53780	16483	38872	37501
gi|4154632	53778	31577	75980	15868	28007	16081
gi|4155567	52752	38556	49465	64046	85601	75373
gi|4155488	21639	20421	29263	19865	34694	24419
gi|54039172	104050	90614	130870	190990	176820	180990
gi|8134585	34740	28367	26373	26988	24906	8206
gi|6685622	154370	189270	130290	72976	102500	107880
gi|4155205	101870	94094	121760	149590	148180	158530
gi|4155951	118290	92870	104420	137720	45403	185900
gi|4155222	32575	16729	20293	67124	19973	61339
gi|60393888	332930	445000	436630	492920	493690	520930
gi|4155896	60251	59474	62459	84243	80051	73211
gi|4154977	58277	65123	63667	23085	21581	106140
gi|7388359	79653	88495	104260	51609	53175	52795
gi|9910903	69367	71048	96461	64921	59883	97648
gi|4156005	91500	135100	125020	101910	130020	141800
gi|4154540	45851	27055	96089	334190	348740	77973
gi|4155004	122280	130870	118120	61733	19795	37202
gi|4155696	16227	71141	41096	155730	171490	76917
gi|4154757	157290	166190	173010	687390	660600	641710
gi|4155871	282530	344260	313500	512170	530280	573760
gi|9789743	56897	49518	62678	79632	101320	110030
gi|8928082	59130	166770	88104	87568	111660	140730
gi|54039134	343210	315230	251990	269980	150350	187240
gi|4155286	6188.2	8971.5	19128	14628	21997	17410
gi|4155183	10523	20429	27045	25648	10267	13218
gi|7531094	60017	69505	73521	134660	110950	131820
gi|4155301	97992	60947	73526	146840	57895	131420
gi|4155438	25241	20692	54604	74564	39907	70737
gi|4154835	46156	21160	8288.9	41643	64014	33225
gi|4154551	51388	27539	61832	24366	29122	33265
gi|4155103	44991	45202	62889	135510	175780	114830
gi|4155589	49513	20718	48311	57494	68697	62365
gi|4154791	145770	164520	172220	118100	105040	94407
gi|4155921	85011	72656	10097	29547	37906	26782
gi|6648010	189880	191350	181650	52339	36340	26400
gi|9789721	188880	163060	185220	29406	37319	17640
gi|4155967	24039	41459	44680	34919	44099	39707
gi|4155877	38559	27077	40759	29973	45800	20773
gi|4155604	44381	39785	34733	84532	75093	77708
gi|4155218	30256	38445	26174	17528	39759	26991
gi|4154862	33021	16924	28471	33939	50859	42680
gi|7388015	61115	45883	61394	150380	61363	28405
gi|7674219	99384	104020	108750	164860	223070	213700
gi|4155642	48650	43256	43115	38461	39637	39635
gi|9087190	71228	70763	61320	49072	23793	58660
gi|4155751	146820	156090	149800	119400	93762	106470
gi|4155537	59683	65711	73757	30129	16022	38644
gi|4155476	17277	72198	10786	33469	24624	15062
gi|4154582	63985	87950	77523	153390	133470	140290
gi|4155568	49667	65127	56841	101340	52489	82417
gi|4155012	42489	40780	41073	18377	26798	15663
gi|4155201	55931	21918	62452	27708	41814	11999
gi|4155775	216150	10073	17695	14103	31273	152530
gi|4155422	38878	38234	12833	292950	16134	235450
gi|4155391	32596	37372	36985	45052	43189	62325
gi|7674141	37355	13588	51422	23553	58822	10667
gi|4155460	30350	38267	14349	16578	28254	22659
gi|4154846	74571	95870	74841	172040	205700	218280
gi|4155882	66572	30006	27331	78542	26498	45388
gi|54039412	161610	136720	200670	321540	330480	371170
gi|8134632	31447	37004	44391	40474	20171	35251
gi|4154647	115880	105970	92695	406640	168420	105010
gi|4155442	51382	36241	63136	24086	7086.6	34700
gi|7674217	194590	186690	206490	146190	135380	98129
gi|4154848	167390	195590	200910	66724	78739	97095
gi|54037073	88403	110540	115160	156290	113180	200360
gi|4154805	18719	25121	41774	11626	20808	16836
gi|9297062	45683	48983	13952	71963	52726	66891
gi|4156094	66083	75137	88603	197890	237400	183780
gi|4155998	40682	25141	47912	66236	66489	60355
gi|4155140	273500	35250	254380	46433	70673	73465
gi|4155156	21418	26403	22684	80405	103760	89358
gi|4155280	32706	15084	84717	24371	62686	22306
gi|4155292	18466	17400	28153	59267	135360	124380
gi|8928121	85298	90779	101560	100430	80609	75997
gi|4154648	58074	99694	77910	228310	125670	145510
gi|4155511	40755	27366	27175	67602	62304	76183
gi|54039557	360050	343670	397870	433990	435330	416970
gi|4155028	26400	55796	73222	349220	28109	32487
gi|6685664	47984	62472	76119	74686	96285	22632
gi|4155050	83811	102530	141270	86389	74765	50732
gi|4154787	50870	103990	67116	83830	95870	123410
gi|81555083	47619	104780	62377	50368	23856	57140
gi|4155251	81765	75164	156530	79405	46245	68817
gi|8134789	29161	34392	52949	112240	117060	108230
gi|7531198	33211	40055	44650	10098	15381	8070.3
gi|562814892	36320	35019	38281	22601	54227	67600
gi|4155079	98859	94057	59616	90692	80392	141990
gi|81625872	87655	100740	135340	89022	10712	26450
gi|6647858	32368	48974	30467	31102	18068	24238
gi|4155583	56377	68635	64797	92643	88893	71706
gi|4155874	71547	52991	63256	56160	19654	67693
gi|6831645	46590	46572	41112	23267	26427	26592
gi|4154524	49190	49622	45119	54985	47387	43618
gi|8469205	43228	38192	44762	37225	115490	79114
gi|4154854	60206	54924	57368	18008	48524	21502
gi|4155239	363030	111640	61642	197940	217740	204570
gi|4155968	48428	35299	54338	50601	55283	59833
gi|7388124	315710	317320	335650	641350	635450	614830
gi|7388358	14144	14039	17851	32373	34994	22570
gi|6707717	172480	109410	167890	106450	69424	100990
gi|4156054	31689	44233	69482	83299	100440	57228
gi|228312327	88936	14380	164840	22271	21736	28203
gi|4154827	171030	191670	206760	7787.5	35564	21834
gi|4155346	14985	28363	12165	106430	114360	109740
gi|4154798	44377	48059	63139	34088	38479	52535
gi|284055601	162540	160940	194540	147220	38049	153280
gi|4156079	14593	18062	12592	27109	25581	59674
gi|4155213	177580	171440	172810	197080	213570	165370
gi|4155345	87560	127150	149560	90733	49537	115640
gi|7387981	83381	71474	77540	42016	29285	52758
gi|4155618	80583	118820	53185	98482	29383	24757
gi|4155066	290480	266210	282980	243240	269090	244170
gi|7388164	49362	47616	67892	40974	51407	34212
gi|4156062	2484.6	33141	51410	62417	14125	18511
gi|4155290	133780	130960	120790	68354	60045	77417
gi|4154665	23090	15776	33545	9456.2	6592.8	13725
gi|4155430	19135	33109	25893	5540.4	8253.5	2425.4
gi|7387931	34640	14858	75560	19734	29597	73132
gi|4155474	28388	27911	37319	37685	55672	70120
gi|4154997	112840	116700	141470	3478.4	21563	8660.5
gi|4154922	24941	140510	164380	52078	27290	66837
gi|4156091	107250	129640	133720	33218	101530	124620
gi|4155885	4291.6	1335.2	29319	46183	1609.6	5995.6
gi|4155600	45779	64280	56677	49817	42377	52293
gi|8928475	42759	28351	22341	39191	20711	3421.2
gi|562814888	22163	19343	27763	118730	113420	38170
gi|4155320	46900	49120	44312	17808	155000	34164
gi|54040349	166590	146350	162470	142450	147710	136720
gi|4154755	39024	16791	61621	20445	93544	74786
gi|4155732	8455.5	30370	88352	30777	22488	36800
gi|4156022	12119	16703	47378	40261	6498.9	39898
gi|8134530	25122	40109	25696	85104	118060	85788
gi|4155669	45186	41687	39871	11424	19747	14663
gi|4155569	132200	134740	139460	7923.2	12323	17192
gi|6647760	40049	32615	50111	19450	30185	60171
gi|9910669	165230	163930	158500	22642	5441.9	14645
gi|4154606	19171	17336	13313	12845	18092	10267
gi|4154536	35679	32918	35291	39590	24027	28354
gi|4155743	4892.7	7032.4	7646.3	17090	14099	29799
gi|4155065	31632	27993	32626	36506	33608	31383
gi|4155007	5510.2	58585	56782	106600	125340	49260
gi|4155160	14514	31357	36879	18089	24419	20638
gi|4155654	28058	34802	39241	23195	17004	21003
gi|81625861	57678	58774	63484	242280	25006	38598
gi|54037364	77996	100670	108000	52379	45538	39464
gi|4154550	10165	1760.8	7336.2	1506.8	1209.5	2082.8
gi|7388501	38099	36906	32473	70169	65706	69925
gi|4155519	13982	25786	36224	26534	20455	34510
gi|4155229	40139	54297	83065	14412	17327	21445
gi|7387858	39974	38456	78841	42704	13338	13337
gi|4155992	62826	26255	27039	16155	16027	19672
gi|7674428	18683	32083	21677	5954	7716.6	5950
gi|4156107	21411	17726	22888	59891	49853	54637
gi|4154921	59488	39588	51972	130160	132010	155210
gi|54040148	98923	106550	43430	148000	207230	162590
gi|4155458	28463	16940	33096	114080	137160	116690
gi|81555015	12683	5590.6	4554.8	41140	38510	16526
gi|4155282	19105	31679	14425	16037	24509	13085
gi|4154795	45883	133550	66168	100780	94113	230650
gi|4155061	38630	46721	51165	43868	22865	23165
gi|4155543	33170	31481	31148	9735.6	6744.8	7033.6
gi|4155747	124730	14256	30713	79249	15249	87121
gi|4155490	195630	167610	135660	174350	176750	23878
gi|4155128	14110	14904	15911	12134	23314	29370
gi|4155904	95851	96133	104630	14971	11017	37452
gi|6919918	25913	26296	40144	30956	38277	32486
gi|4155984	8872.1	31652	18053	60597	14352	12530
gi|4154974	16756	3473	16028	30954	4256.8	13037
gi|4155623	70420	94772	79588	56411	24788	26582
gi|4156093	116400	118300	126140	51035	48839	44026
gi|4155973	46414	8325.7	38880	48725	47371	113200
gi|4155095	52301	35484	39473	15754	97998	16910
gi|4155150	25871	26000	48594	37505	41938	42340
gi|4154777	35822	43835	69622	69617	110130	81814
gi|4154642	23103	18598	25873	9725.1	14492	8946.1
gi|4155881	2563.3	9191.5	7372.7	22746	43197	32891
gi|81859457	4238.3	5270.1	2526.7	6486.8	7224.2	12000
gi|4155180	235190	33071	23767	346550	343000	358970
gi|4156063	22828	16430	28661	7521.5	10584	4468.7
gi|4155473	19059	26563	17216	10514	14832	6309.8
gi|9087141	13202	98862	90794	76007	71318	115230
gi|4154983	79571	53388	77582	37723	46069	66294
gi|4154709	6966	15569	1638.6	49714	49636	49131
gi|4154819	21721	19077	77907	81756	80560	52407
gi|7388503	37837	36197	43665	21128	31244	22934
gi|4155958	23485	12494	2952.5	2969.5	13582	4698.3
gi|4155039	46197	41664	41914	20682	36425	29699
gi|7674181	10657	3076.6	11790	21464	35040	5683.6
gi|6685330	68382	66410	58110	23710	30380	30708
gi|8134805	15728	8278.9	7467.3	17217	17611	68399
gi|4154901	2286.6	3165.3	2689.8	9361.9	2373.4	14895
gi|6647976	35743	38779	37977	17698	16858	1642.5
gi|4155244	15922	38751	16917	62545	70797	69804
gi|4155219	47040	52894	86197	106410	112340	93559
gi|4155598	33817	36694	31188	15900	12014	7769.1
gi|8134767	5187.9	5463	5203.4	10951	12170	13562
gi|4155455	21371	47244	62383	25324	10911	7933.8
gi|4155573	5945.2	3243.4	1998.7	13706	12383	9886.5
gi|4155548	17386	24670	18647	20177	32707	39363
gi|4155451	13336	6074.2	29470	24932	15654	19486
gi|4155692	4576.6	9295.9	4063.1	5371.6	6919.3	2155.2
gi|4155884	20865	9212.6	2354.9	8588.2	5043.1	8344
gi|4155142	75136	79205	79730	123610	109660	118920
gi|4154738	11530	7552.2	1832.2	6209.2	1785.2	4947.6
gi|4155075	16446	10660	16406	7182.6	3795.8	7748.3
gi|4156047	30101	9026.2	19281	51365	16357	19339
gi|4155059	13578	36842	3614.2	73638	40878	59006
gi|4154957	38618	51463	41001	31935	79172	70962
gi|4154898	17094	14975	25261	49704	11452	50572
gi|6685958	50584	56659	32048	8149.5	15112	12851
gi|4154692	7396.7	20843	18037	22631	8414.3	14793
gi|4156039	103240	119060	115610	10105	23039	12008
gi|4155735	37701	34856	37928	43754	49217	42948
gi|4155405	4556.5	8284.4	14815	24530	32094	9728.6
gi|4155988	12836	2283.3	12008	52463	49414	49883
gi|4155433	77441	73414	91191	69385	71088	62659
gi|4155806	10964	13583	11392	14108	5647.6	13384
gi|4154529	101240	101340	124440	111100	113850	120400
gi|4154646	1154.1	2301.9	6238.2	17046	12318	5013.9
gi|7388140	46754	53011	68550	36626	50542	44675
gi|4154611	3643.7	3181.3	7517.6	5567.2	23547	31258
gi|4154698	37784	37722	45177	27998	45292	32829
gi|50401715	9452	6458.3	11539	12961	3872.3	9120.5
gi|4154785	27255	16865	30212	27442	216590	88346
gi|4155228	10502	13427	14227	631.71	1221.2	491.69
gi|4154618	50069	68280	70868	152430	70856	73657
gi|7674399	51594	48751	45144	7905.9	23300	29292
gi|4155189	46379	64870	85751	5329.9	16180	17924
gi|4155594	20216	18667	19116	4663	3966.4	5132.4
gi|4155634	12582	119800	31612	42456	26446	15020
gi|4154776	6263.5	10116	9605.3	18212	14997	14802
gi|4154925	98290	62252	69822	53732	40744	46761
gi|8928280	15357	15607	22015	17960	25780	28915
gi|4155582	137620	103560	154170	47831	59513	51568
gi|4154906	5534.3	7301.6	1946.6	2278	8755.8	1021.3
gi|4155031	9689.6	14119	8451.3	4449.7	3926.3	20778
gi|4154828	77363	52272	64195	64802	65155	60121
gi|4154908	22131	34015	36254	16623	28827	8978.3
gi|4155759	30010	38010	44086	30524	43753	43291
gi|8928241	9633.8	15337	33146	27577	11551	27184
gi|4155202	34560	63511	74249	28226	21709	23292
gi|4155647	15896	7630.3	16751	11412	37001	18744
gi|4154535	18070	44764	21301	25343	30646	178160
gi|7388186	10761	1460.1	5904.1	28103	27701	7100.4
gi|4155376	29360	26120	33233	19087	8391.1	4734.9
gi|4155166	15785	18429	18953	12720	27326	20094
gi|4154729	14496	12010	17719	7909.3	11260	7188.6
gi|4155684	5939.8	2477.8	2414	10388	5407.6	4982.4
gi|4155453	3906.3	16819	3286.1	8561.1	13657	15900
gi|4154991	41313	44723	46827	6669.5	1291.6	1389.1
gi|4155950	16965	213710	205060	88931	82850	82863
gi|4155746	50201	6382.6	1097.1	128930	11634	3446.3
gi|4154679	12905	16855	13597	13118	41293	34613
gi|4154718	27922	29638	15189	49735	23430	4138.9
gi|4156077	14455	13394	16435	10485	2943.4	1001.9
gi|7674294	8606.8	9239.2	8839.7	20320	18024	10835
gi|562814883	16113	18917	8868.9	1826.3	3316.1	14473
gi|4154907	14673	11754	18642	15062	15859	28041
gi|4155246	35862	44419	38781	32394	33215	38922
gi|4155385	23271	28695	25278	58110	7149.7	32105
gi|4154751	18070	4328.3	4717.3	19661	4264	24791
gi|4155284	52251	49583	49775	11373	34693	67553
gi|9789742	1783.5	2168.7	9974.4	40697	32688	17753
gi|4154873	25682	31894	28627	38541	54518	22033
gi|4155118	33635	27804	28889	49203	1723.4	3529.3
gi|4156080	29367	27281	24485	27976	58788	15831
gi|4155157	16523	59871	18291	7271	21468	3692.1
gi|4155060	1633.1	1326.8	1671.8	7982.7	10873	9483.9
gi|4154684	23353	29695	32775	12140	25274	19592
gi|4154585	12766	31717	26007	13918	41627	20507
gi|4155663	15668	3900.3	3352.8	490.83	494.25	560.05
gi|4155742	4555.9	7445.7	6452.2	28893	28008	5263.2
gi|4154904	20900	3790.4	184280	73938	52460	69367
gi|4155661	2427.3	18380	14594	26986	1913.4	26606
gi|4154914	29085	2043.2	52613	12287	13144	16552
gi|4155135	340.02	1356.5	789.4	642.18	1119.5	544.15
gi|52782850	11969	20497	18974	8141.2	27946	9686.9
gi|4155223	1301.3	7233.4	2643.8	2437.4	7701.3	2304.5
gi|4156053	495.21	6225.1	229.05	876.54	2916.9	5685.5
gi|7674256	3069.1	2833.3	7876.4	48733	7418.9	23530
gi|4155113	4028.5	4077.2	2792	14180	14296	13846
gi|4155711	21534	8939.6	14812	1591.2	11972	38364
gi|7531157	2157.9	1356.7	305.97	11375	31683	27257
gi|4155221	18968	18516	20156	1195.8	220.74	1463.2
gi|6685994	3722.9	2417.8	24035	4052.7	2098	818.8
gi|9910672	14619	3033.2	16353	19719	754.6	20898
gi|4154682	20437	29648	29850	43415	11549	39907
gi|4154510	192460	199320	232310	77436	89563	62399
gi|4154853	45686	47557	58352	37128	41269	38843
gi|4156115	9675.4	920.3	20251	15387	30046	11429
gi|4155051	450.37	5268.9	621.34	6997.7	7790.3	1620.2
gi|76364189	280.1	8978.5	1953.5	6105.3	4213.5	1253.5
gi|4155531	2187	1178.4	2085.4	9552.4	11258	887.77
gi|4154811	317.65	3760	5124.6	244.82	2456.7	1395.7
gi|9910670	23160	23096	37422	1787.3	642.96	3600.9
gi|45593804	62946	35782	35178	444780	340210	110590
gi|4156031	1493	1534.1	14241	6859.7	7271.7	6179.6
gi|8928203	1704.8	6270.8	41931	8288.2	12779	6581
gi|4154584	1146.9	9853.9	1534.9	1565.2	17435	2955.6
gi|4155352	9923.9	4772.7	2837.5	17106	36265	4928.9
gi|9789774	259.07	363.15	250.65	190.08	262.06	1409
gi|4154963	3258.3	2053	14364	31056	27657	33227
gi|4155464	2576.3	7193.3	9622	12387	2520.2	12808
gi|4155456	2183.2	367.62	8177	1183.1	11023	8950.9
gi|4155412	8303.7	4537.5	7142	8947.5	6896	6109.2
gi|4154705	17740	17216	19908	1381.8	1798.7	5581.6
gi|9789771	25297	25159	26203	19576	20829	4209.7
gi|4155283	284.16	5460	556.43	1520.9	794.92	1854.9
gi|7388165	18523	1079.3	19469	893.63	10421	8655.7
gi|4154962	10014	9899.3	8996.3	2660.2	6720.2	528.14
gi|7388318	116670	109320	134270	25374	69330	11668
gi|4155772	2108.3	1705.1	1961.7	4061.6	11822	4203.6
gi|4155087	15714	5778.4	2573.4	12179	3598.1	1520.1
gi|4155749	3279.2	1258.3	40584	12432	3616.5	3003.3
gi|4155798	1480.7	1748.7	4240.5	273.2	1234.4	1249
gi|4155212	9666.3	18806	8779.2	13151	10779	19719
gi|4154660	23760	12834	20302	2462.7	1254.9	986.68
gi|4156060	2325.2	65516	6117.5	2543.5	126040	5480.9
gi|4155467	9099.4	8172.6	11702	15594	7515.7	12259
gi|4155203	1560.2	431.26	2287.6	196.51	2978.2	307.01
gi|4154640	2856.5	2885.3	15070	642.45	14796	16451
gi|6685855	24805	30949	32206	9236.6	11610	15547
gi|4155808	3751.2	5137.9	1443.5	48567	54690	69.847
gi|4155960	4969.4	1789.9	1710.3	6702.1	3712.9	2501.5
gi|4156099	605.24	2680.1	190.47	1799.1	2010.6	666.35
gi|4155314	3911.9	3455.7	13127	662.97	2008.6	1758.1
gi|9789739	3377.9	5678.9	3902.4	17616	15146	20915
RRRRRgi|4155881	9846.1	6480.8	9499.9	5099.4	16369	4616.3
gi|41692294	19032	24512	20689	14452	4627.5	6973.3
gi|4155365	377.16	412.2	749.95	404.55	995.92	380.67
gi|4155313	978.02	20134	3176.7	61372	47614	63101
gi|8134777	10521	15295	21345	15335	3663.9	817.44
gi|7674255	1310.7	682.94	587.75	2249.7	1521.7	155.37
gi|8928164	8428.9	15018	15541	651.93	518.53	4835.9
gi|54039182	112.88	16423	288.25	16621	10748	9540
gi|4155036	515.82	2561.3	283.48	4819.7	7738.8	2449.3
gi|4154745	10446	9941.7	10493	4590.9	2430.8	2160.2
gi|9910671	11245	8969.6	11485	17357	14648	11796
gi|4156098	2364.4	4838.6	5218	6267.7	9785	3012.4
gi|4156023	5301.1	6983.5	9980.8	8512.3	5487.4	6729.2
gi|4154644	5013.3	12778	6416.8	34735	6535.6	12163
gi|4155783	87916	104650	111170	163250	166820	178750
gi|54039891	169.33	117.25	77.214	1264.9	209.64	640.19
gi|4154797	30381	51277	27472	6544.2	6304.7	7331.3
gi|4155240	5807.2	4620.5	5351.1	613.97	3517.9	5826.2
gi|4155242	15846	20961	18968	2590.1	8987.5	7212.9
gi|4155145	127.08	193.25	248.18	258.35	702.23	155.36
gi|54039961	2869.2	230.9	8836.4	1588.1	11114	346.03
gi|4155597	3555	1049.8	11364	7917.8	2802	4853.4
gi|4154970	33.346	112.2	968.58	234.36	355.94	81.416
gi|4155009	6941.8	3408.3	1193.4	29651	4749.1	28654
gi|4154894	4996	5536.7	4460.8	3481.4	734.71	51.786
gi|9979051	676.14	13236	1843	12812	14786	12066
gi|4154661	17104	19744	17520	21699	13786	24714
gi|4155727	13435	13581	22269	14079	115620	26687
gi|7674140	662.24	4803.1	5549.1	5645	1397.2	3683.2
gi|4155876	4502	6322.4	28920	358	11635	18437
gi|4155551	59511	5081.3	103230	36778	98745	80772
gi|4155254	852.68	763.78	5062.9	4365	4614.4	7425
gi|4155795	34241	31925	40311	16376	24661	1221.5
gi|4155117	12041	13141	7881.1	45517	22144	50276
gi|4156034	4826.1	2521.3	3088.4	10484	1092.7	2316.6
gi|4155506	7475.6	5013.3	7832.9	76405	13833	70286
gi|54039984	18301	431.36	27690	15601	18823	18926
gi|7531039	3232	8086.6	4824.3	690.8	6452.3	7045.4
gi|4154796	6320.2	10831	1561.8	3293.3	46677	7271.5
gi|4155741	1477.5	5036.2	617.39	5609.8	13879	14714
gi|4154829	6334.8	9622.5	8541.5	23764	23593	23767
gi|4154746	16662	17789	19507	11670	15191	3496.8
gi|7673962	14075	14829	13400	8819.5	3893.8	1680.2
gi|4155712	87.528	318.75	466.23	1077.3	2109	3101.2
gi|4155726	4294.7	7726.5	8262.6	396.62	2955	4413
gi|4155890	18965	16485	3010	7635	3333.1	81640
gi|6685895	1003.7	1092.8	4403.6	1220.4	17784	874.73
gi|4155915	39619	41700	50046	37035	34724	31218
gi|4155676	2082.6	3413.4	6772.4	5353.9	9876.5	1642.2
gi|4155042	1581.4	1540.6	25401	5565.7	14498	15140
gi|4154857	87748	102020	117850	130770	43323	37879
gi|4154940	28836	28467	60774	60794	65543	5196.8
gi|4156015	11631	5125	6500.2	11877	24226	18602
gi|4155307	16408	1264.1	23042	16201	3155.3	15362
gi|4155584	5677.6	7035.1	7356	1373.1	5780.6	5977.6
gi|4154982	37737	28054	35804	9507	12861	3284.6
gi|4154902	826.09	1930.6	1278.6	403.68	1485.2	1422.3
gi|81790372	18005	16442	18929	9863.6	8836.5	37916
gi|4155204	684.61	190	1100.6	5805.7	855.77	1194.1
gi|54039203	3032.4	5515.3	3098.2	6650.8	48719	5058.6
gi|54039147	4442.8	643.99	6166.9	15924	698.21	13392
gi|4155271	1631.4	10175	939.65	859.95	927.88	3524.2
RRRRRgi|4156043	13739	2307.6	3907.8	793.41	1328.4	3725.9
gi|4154930	3755.8	890.78	4774.5	1256.8	871.42	261.71
gi|4154517	581.69	347.44	2031.3	601.27	1201.1	12051
gi|4154750	482.18	1153.7	1003.7	4926.9	659.67	6664.8

## Sheet: Sheet1
Row	Index	Peak Name	m/z	Ret. Time	Group	Use	NCTC Spiral 1	NCTC Spiral 2	NCTC Spiral 3	NCTC Coccoid 1	NCTC Coccoid 2	NCTC Coccoid 3
1	1	gi|4155718	N/A	N/A	DNA-DIRECTED RNA POLYMERASE, BETA SUBUNIT [Helicobacter pylori J99]	TRUE	1.44846e+06	1.4488e+06	1.42467e+06	3.25281e+06	3.0691e+06	3.33104e+06
2	2	gi|4154502	N/A	N/A	60kDa chaperone [Helicobacter pylori J99]	TRUE	1.42007e+07	1.34762e+07	1.2381e+07	2.04464e+07	2.05573e+07	1.71207e+07
3	3	gi|7674029	N/A	N/A	RecName: Full=Elongation factor Tu; Short=EF-Tu	TRUE	1.84517e+07	1.64855e+07	1.34413e+07	2.17494e+07	2.10221e+07	2.14433e+07
4	4	gi|9789751	N/A	N/A	RecName: Full=Chaperone protein DnaK; AltName: Full=HSP70; AltName: Full=Heat shock 70 kDa protein; AltName: Full=Heat shock protein 70	TRUE	6.75952e+06	7.06706e+06	6.78863e+06	7.25656e+06	7.44092e+06	7.43837e+06
5	5	gi|57014163	N/A	N/A	RecName: Full=Urease subunit beta; AltName: Full=Urea amidohydrolase subunit beta	TRUE	7.35915e+06	7.01482e+06	7.0284e+06	5.35702e+06	5.41952e+06	5.2672e+06
6	6	gi|6919881	N/A	N/A	RecName: Full=Elongation factor G; Short=EF-G	TRUE	3.52442e+06	3.43981e+06	3.26676e+06	1.8024e+06	1.76955e+06	1.74458e+06
7	7	gi|9910636	N/A	N/A	RecName: Full=ATP synthase subunit alpha; AltName: Full=ATP synthase F1 sector subunit alpha; AltName: Full=F-ATPase subunit alpha	TRUE	4.23106e+06	4.57746e+06	4.73132e+06	1.19734e+07	1.21847e+07	1.20871e+07
8	8	gi|4154555	N/A	N/A	Proline/pyrroline-5-carboxylate dehydrogenase [Helicobacter pylori J99]	TRUE	355267	372146	407829	747262	705796	674196
9	9	gi|9789741	N/A	N/A	RecName: Full=Aconitate hydratase 2; Short=Aconitase 2; AltName: Full=2-methylisocitrate dehydratase; AltName: Full=Citrate hydro-lyase 2	TRUE	1.40787e+06	1.4791e+06	1.49654e+06	675432	666415	683319
10	10	gi|4154717	N/A	N/A	90kDa chaperone [Helicobacter pylori J99]	TRUE	1.60033e+06	1.72526e+06	1.67699e+06	889541	932817	942574
11	11	gi|4155400	N/A	N/A	outer membrane protein - adhesin [Helicobacter pylori J99]	TRUE	5.9638e+06	5.84193e+06	5.49004e+06	2.21148e+06	4.88739e+06	2.42904e+06
12	12	gi|7387493	N/A	N/A	RecName: Full=Probable peroxiredoxin; AltName: Full=26 kDa antigen; AltName: Full=Thioredoxin reductase	TRUE	2.04148e+07	1.92316e+07	1.4118e+07	2.46695e+07	2.45476e+07	2.42674e+07
13	13	gi|4155279	N/A	N/A	PREPROTEIN TRANSLOCASE SUBUNIT [Helicobacter pylori J99]	TRUE	877950	1.00063e+06	1.03899e+06	785512	798457	813628
14	14	gi|4155777	N/A	N/A	NADH oxidoreductase I [Helicobacter pylori J99]	TRUE	434699	461394	505049	922364	939110	876668
15	15	gi|60392282	N/A	N/A	RecName: Full=Flagellin A	TRUE	7.08825e+06	5.26152e+06	4.75089e+06	2.93092e+06	2.58697e+06	2.5788e+06
16	16	gi|8928003	N/A	N/A	RecName: Full=Cytosol aminopeptidase; AltName: Full=Leucine aminopeptidase; Short=LAP; AltName: Full=Leucyl aminopeptidase	TRUE	7.15876e+06	7.15847e+06	6.65402e+06	2.92851e+06	2.99438e+06	3.26934e+06
17	17	gi|4155561	N/A	N/A	30S RIBOSOMAL PROTEIN S1 [Helicobacter pylori J99]	TRUE	973090	998440	947202	4.16204e+06	4.16502e+06	4.32951e+06
18	18	gi|4156123	N/A	N/A	putative [Helicobacter pylori J99]	TRUE	8.00558e+06	7.86751e+06	6.93871e+06	1.82214e+06	1.78466e+06	1.7842e+06
19	19	gi|4154766	N/A	N/A	HEAT SHOCK PROTEIN [Helicobacter pylori J99]	TRUE	832100	951783	896786	280175	205310	283392
20	20	gi|9910638	N/A	N/A	RecName: Full=ATP synthase subunit beta; AltName: Full=ATP synthase F1 sector subunit beta; AltName: Full=F-ATPase subunit beta	TRUE	6.81856e+06	6.7151e+06	6.47791e+06	6.84641e+06	6.78893e+06	6.62317e+06
21	21	gi|4155035	N/A	N/A	cag island protein, CYTOTOXICITY ASSOCIATED IMMUNODOMINANT ANTIGEN [Helicobacter pylori J99]	TRUE	1.26983e+06	1.24849e+06	1.40274e+06	725752	717868	773378
22	22	gi|4154528	N/A	N/A	ISOCITRATE DEHYDROGENASE [Helicobacter pylori J99]	TRUE	6.60706e+06	6.72162e+06	5.13171e+06	719625	612901	604342
23	23	gi|4154933	N/A	N/A	PROTEASE DO [Helicobacter pylori J99]	TRUE	1.26641e+06	1.36174e+06	1.32319e+06	3.78701e+06	3.81745e+06	3.85349e+06
24	24	gi|4154697	N/A	N/A	Fumarate reductase [Helicobacter pylori J99]	TRUE	1.03828e+06	1.04165e+06	1.14831e+06	1.23197e+06	1.30841e+06	1.32374e+06
25	25	gi|8928388	N/A	N/A	RecName: Full=Isoleucine--tRNA ligase; AltName: Full=Isoleucyl-tRNA synthetase; Short=IleRS	TRUE	182626	194036	218707	428246	314565	306378
26	26	gi|4155700	N/A	N/A	putative Outer membrane function [Helicobacter pylori J99]	TRUE	1.03278e+06	1.09019e+06	794389	523263	508393	512456
27	27	gi|4155570	N/A	N/A	histidine kinase [Helicobacter pylori J99]	TRUE	1.38787e+06	1.48204e+06	1.44526e+06	364701	350222	404186
28	28	gi|4154958	N/A	N/A	OLIGOPEPTIDASE [Helicobacter pylori J99]	TRUE	1.06315e+06	1.06711e+06	1.09547e+06	159505	180519	131726
29	29	gi|6685766	N/A	N/A	RecName: Full=Phosphoenolpyruvate synthase; Short=PEP synthase; AltName: Full=Pyruvate, water dikinase	TRUE	786978	873511	890746	646233	631220	633405
30	30	gi|6919983	N/A	N/A	RecName: Full=Leucine--tRNA ligase; AltName: Full=Leucyl-tRNA synthetase; Short=LeuRS	TRUE	315519	517371	394105	238926	253070	159085
31	31	gi|4154728	N/A	N/A	putative [Helicobacter pylori J99]	TRUE	1.27675e+06	1.39592e+06	1.33917e+06	4.90115e+06	4.97892e+06	4.76743e+06
32	32	gi|4155419	N/A	N/A	Outer membrane protein/porin [Helicobacter pylori J99]	TRUE	3.52106e+06	3.46058e+06	3.24275e+06	4.47404e+06	4.43736e+06	4.27878e+06
33	33	gi|4155380	N/A	N/A	catalase [Helicobacter pylori J99]	TRUE	206553	197992	217059	214929	264502	237102
34	34	gi|7388069	N/A	N/A	RecName: Full=Ribonucleoside-diphosphate reductase subunit alpha; AltName: Full=Ribonucleotide reductase	TRUE	363143	338779	383285	457301	432356	453265
35	35	gi|4155905	N/A	N/A	ATP-DEPENDENT PROTEASE LA [Helicobacter pylori J99]	TRUE	338318	357189	363882	368020	383927	364243
36	36	gi|4155750	N/A	N/A	D-LACTATE DEHYDROGENASE [Helicobacter pylori J99]	TRUE	85881.8	106090	157837	216859	167615	189647
37	37	gi|4155001	N/A	N/A	GLUTAMINE SYNTHETASE [Helicobacter pylori J99]	TRUE	742665	768812	797724	271699	279474	263575
38	38	gi|6685665	N/A	N/A	RecName: Full=S-adenosylmethionine synthase; Short=AdoMet synthase; AltName: Full=MAT; AltName: Full=Methionine adenosyltransferase	TRUE	734275	740126	797188	2.3271e+06	2.36529e+06	2.26316e+06
39	39	gi|4155097	N/A	N/A	methyl-accepting chemotaxis protein (MCP) [Helicobacter pylori J99]	TRUE	877896	860581	843263	439285	446412	428957
40	40	gi|4155424	N/A	N/A	CARBAMOYL-PHOSPHATE SYNTHASE LARGE CHAIN [Helicobacter pylori J99]	TRUE	299171	296368	324313	744070	705747	723502
41	41	gi|4156026	N/A	N/A	putative IRON-REGULATED OUTER MEMBRANE PROTEIN [Helicobacter pylori J99]	TRUE	740581	743405	704956	597151	591642	609936
42	42	gi|4154740	N/A	N/A	Outer membrane protein/porin [Helicobacter pylori J99]	TRUE	177519	192684	197442	266404	279774	270612
43	43	gi|4154988	N/A	N/A	DNA POLYMERASE III, BETA CHAIN [Helicobacter pylori J99]	TRUE	2.26247e+06	2.26531e+06	2.25193e+06	256517	214744	285737
44	44	gi|7531149	N/A	N/A	RecName: Full=Translation initiation factor IF-2	TRUE	378429	421723	451163	552366	527195	499126
45	45	gi|8472792	N/A	N/A	RecName: Full=Malate:quinone oxidoreductase; AltName: Full=MQO; AltName: Full=Malate dehydrogenase [quinone]	TRUE	606337	566452	601461	1.14601e+06	1.16986e+06	1.20772e+06
46	46	gi|9789773	N/A	N/A	RecName: Full=DNA gyrase subunit A	TRUE	580615	579401	602079	998512	970833	961968
47	47	gi|4155559	N/A	N/A	D-3-PHOSPHOGLYCERATE DEHYDROGENASE [Helicobacter pylori J99]	TRUE	527662	552828	576430	317849	272892	308153
48	48	gi|4154912	N/A	N/A	putative proline peptidase [Helicobacter pylori J99]	TRUE	1.64894e+06	1.7379e+06	1.71569e+06	973542	1.01084e+06	983357
49	49	gi|6919975	N/A	N/A	RecName: Full=Aspartate--tRNA(Asp/Asn) ligase; AltName: Full=Aspartyl-tRNA synthetase; Short=AspRS; AltName: Full=Non-discriminating aspartyl-tRNA synthetase; Short=ND-AspRS	TRUE	410355	413526	455259	1.08822e+06	1.07873e+06	1.12269e+06
50	50	gi|7388343	N/A	N/A	RecName: Full=Thioredoxin reductase; Short=TRXR	TRUE	1.40186e+06	1.40941e+06	1.39769e+06	1.14193e+06	1.18205e+06	1.14295e+06
51	51	gi|4155934	N/A	N/A	putative [Helicobacter pylori J99]	TRUE	683205	647156	714616	375074	346552	376254
52	52	gi|4154727	N/A	N/A	putative AMINOTRANSFERASE [Helicobacter pylori J99]	TRUE	273124	278048	362789	703112	691232	623356
53	53	gi|4154804	N/A	N/A	ALIPHATIC AMIDASE [Helicobacter pylori J99]	TRUE	2.9004e+06	2.77601e+06	2.71264e+06	698402	718252	656953
54	54	gi|7388357	N/A	N/A	RecName: Full=Urease subunit alpha; AltName: Full=Urea amidohydrolase subunit alpha	TRUE	6.00749e+06	5.68852e+06	5.50895e+06	6.47254e+06	4.98527e+06	6.42019e+06
55	55	gi|6647533	N/A	N/A	RecName: Full=DNA gyrase subunit B	TRUE	356683	368280	354173	430636	437951	483106
56	56	gi|6919889	N/A	N/A	RecName: Full=Elongation factor Ts; Short=EF-Ts	TRUE	1.80427e+06	1.97716e+06	2.01822e+06	1.1546e+06	1.16333e+06	1.20502e+06
57	57	gi|4155369	N/A	N/A	putative abc transporter, ATP-binding protein [Helicobacter pylori J99]	TRUE	532800	539549	573196	978049	3.27738e+06	3.15438e+06
58	58	gi|8134612	N/A	N/A	RecName: Full=Phosphoglycerate kinase	TRUE	1.15623e+06	1.21731e+06	1.23506e+06	1.90787e+06	1.91766e+06	2.00538e+06
59	59	gi|7388104	N/A	N/A	RecName: Full=DNA-directed RNA polymerase subunit alpha; Short=RNAP subunit alpha; AltName: Full=RNA polymerase subunit alpha; AltName: Full=Transcriptase subunit alpha	TRUE	1.03725e+06	928385	844298	576816	576323	544696
60	60	gi|4155965	N/A	N/A	DNA POLYMERASE III, ALPHA CHAIN [Helicobacter pylori J99]	TRUE	158024	119381	151854	248639	291287	373978
61	61	gi|4155073	N/A	N/A	putative [Helicobacter pylori J99]	TRUE	370122	369764	375295	1.31549e+06	1.31934e+06	1.35235e+06
62	62	gi|8134781	N/A	N/A	RecName: Full=GTP-binding protein TypA/BipA homolog	TRUE	1.36423e+06	1.4098e+06	1.48359e+06	591673	593117	624909
63	63	gi|4155116	N/A	N/A	Hydrogenase, large subunit [Helicobacter pylori J99]	TRUE	832240	1.07797e+06	871124	1.82792e+06	1.92269e+06	2.05137e+06
64	64	gi|4155152	N/A	N/A	putative Outer membrane protein [Helicobacter pylori J99]	TRUE	317607	382597	372344	287782	286922	301509
65	65	gi|254839256	N/A	N/A	Chain F, Structural Basis Of Iron Transport Gating In Helicobacter Pylori Ferritin	TRUE	2.55523e+06	2.83277e+06	2.59126e+06	239707	486409	345474
66	66	gi|6707753	N/A	N/A	RecName: Full=Alanine--tRNA ligase; AltName: Full=Alanyl-tRNA synthetase; Short=AlaRS	TRUE	216648	179029	229168	227678	243204	239652
67	67	gi|4154685	N/A	N/A	LYSYL-TRNA SYNTHETASE [Helicobacter pylori J99]	TRUE	202749	240908	201611	223341	222991	212382
68	68	gi|6647534	N/A	N/A	RecName: Full=ATP-dependent zinc metalloprotease FtsH	TRUE	620493	698831	696424	1.16692e+06	1.15499e+06	1.12316e+06
69	69	gi|4155287	N/A	N/A	TRIGGER FACTOR [Helicobacter pylori J99]	TRUE	879864	1.03006e+06	1.00956e+06	935124	928723	996288
70	70	gi|4156043	N/A	N/A	TYPE I RESTRICTION ENZYME (MODIFICATION SUBUNIT) [Helicobacter pylori J99]	TRUE	137595	175693	274249	296852	307774	292979
71	71	gi|4154599	N/A	N/A	methyl-accepting chemotaxis protein (MCP) [Helicobacter pylori J99]	TRUE	750713	784476	834152	776165	755354	797458
72	72	gi|9789722	N/A	N/A	RecName: Full=Fructose-bisphosphate aldolase; Short=FBP aldolase; Short=FBPA; AltName: Full=Fructose-1,6-bisphosphate aldolase	TRUE	3.14657e+06	3.13191e+06	3.31173e+06	742965	717539	723979
73	73	gi|4154832	N/A	N/A	putative [Helicobacter pylori J99]	TRUE	1.43769e+06	1.51258e+06	1.524e+06	572196	579377	558993
74	74	gi|4155564	N/A	N/A	PHENYLALANYL-TRNA SYNTHETASE BETA CHAIN [Helicobacter pylori J99]	TRUE	433116	458839	445440	103393	153723	117320
75	75	gi|4155190	N/A	N/A	putative HYDANTOIN UTILIZATION [Helicobacter pylori J99]	TRUE	62538.3	38478.6	109936	82680.5	101594	108272
76	76	gi|8928389	N/A	N/A	RecName: Full=Threonine--tRNA ligase; AltName: Full=Threonyl-tRNA synthetase; Short=ThrRS	TRUE	318167	258882	286274	280859	342547	347464
77	77	gi|4154744	N/A	N/A	putative [Helicobacter pylori J99]	TRUE	557448	556051	603767	156897	202578	141757
78	78	gi|7674417	N/A	N/A	RecName: Full=Uncharacterized oxidoreductase jhp_0878	TRUE	99263.5	109166	120452	61456.5	55838.3	68685.2
79	79	gi|60391895	N/A	N/A	RecName: Full=10 kDa chaperonin; AltName: Full=GroES protein; AltName: Full=Heat shock protein 10; AltName: Full=Protein Cpn10	TRUE	2.1779e+06	2.46138e+06	2.50113e+06	8.96387e+06	8.41455e+06	9.07879e+06
80	80	gi|4154753	N/A	N/A	putative Outer membrane protein [Helicobacter pylori J99]	TRUE	1.33927e+06	1.31057e+06	1.37571e+06	738965	685074	741158
81	81	gi|4155092	N/A	N/A	putative efflux transporter [Helicobacter pylori J99]	TRUE	212695	238432	247845	295381	271209	290203
82	82	gi|4155381	N/A	N/A	putative IRON-REGULATED OUTER MEMBRANE PROTEIN [Helicobacter pylori J99]	TRUE	73929.7	57165.5	134111	146189	100329	114526
83	83	gi|4154734	N/A	N/A	PROLYL-TRNA SYNTHETASE [Helicobacter pylori J99]	TRUE	118677	141124	127193	111043	151180	81757.1
84	84	gi|4155182	N/A	N/A	putative HYDANTOIN UTILIZATION [Helicobacter pylori J99]	TRUE	82667.8	69055.9	131092	100385	163489	200251
85	85	gi|81555135	N/A	N/A	RecName: Full=Polyribonucleotide nucleotidyltransferase; AltName: Full=Polynucleotide phosphorylase; Short=PNPase	TRUE	196869	215640	234785	559250	561092	557116
86	86	gi|4155333	N/A	N/A	INOSINE-5'-MONOPHOSPHATE DEHYDROGENASE [Helicobacter pylori J99]	TRUE	657857	681155	694188	436221	420248	428593
87	87	gi|4154603	N/A	N/A	methyl-accepting chemotaxis protein (MCP) [Helicobacter pylori J99]	TRUE	948539	951831	833428	1.70038e+06	1.72925e+06	1.64637e+06
88	88	gi|4155137	N/A	N/A	ASPARTATE AMMONIA-LYASE [Helicobacter pylori J99]	TRUE	929431	1.00703e+06	1.01545e+06	175053	153411	174010
89	89	gi|4154973	N/A	N/A	Outer membrane protein [Helicobacter pylori J99]	TRUE	4.91268e+06	3.31271e+06	4.77289e+06	1.14056e+06	1.14457e+06	1.04649e+06
90	90	gi|7388283	N/A	N/A	RecName: Full=Methionine--tRNA ligase; AltName: Full=Methionyl-tRNA synthetase; Short=MetRS	TRUE	341745	477208	378310	245191	279099	222063
91	91	gi|7388169	N/A	N/A	RecName: Full=30S ribosomal protein S2	TRUE	685329	724965	750247	1.18266e+06	1.13235e+06	1.11766e+06
92	92	gi|4155620	N/A	N/A	ZINC-DEPENDENT ALCOHOL DEHYDROGENASE [Helicobacter pylori J99]	TRUE	1.14739e+06	1.26986e+06	1.15838e+06	288422	306469	200315
93	93	gi|4154947	N/A	N/A	putative ZINC PROTEASE [Helicobacter pylori J99]	TRUE	692267	753468	659678	652895	724104	718196
94	94	gi|4155084	N/A	N/A	SUBUNIT OF 2-OXOGLUTARATE OXIDOREDUCTASE [Helicobacter pylori J99]	TRUE	1.46598e+06	1.36135e+06	1.23614e+06	1.28721e+06	1.33256e+06	1.25399e+06
95	95	gi|4154527	N/A	N/A	CITRATE SYNTHASE [Helicobacter pylori J99]	TRUE	1.69399e+06	1.67966e+06	1.66273e+06	556941	583714	574191
96	96	gi|4155635	N/A	N/A	GAMMA-GLUTAMYLTRANSPEPTIDASE [Helicobacter pylori J99]	TRUE	313643	329563	371427	295577	318295	316056
97	97	gi|7994673	N/A	N/A	RecName: Full=Phosphoribosylamine--glycine ligase; AltName: Full=GARS; AltName: Full=Glycinamide ribonucleotide synthetase; AltName: Full=Phosphoribosylglycinamide synthetase	TRUE	536646	712259	273780	1.01975e+06	747887	689223
98	98	gi|4155243	N/A	N/A	putative FLAGELLAR HOOK-ASSOCIATED PROTEIN 2 (HAP2) [Helicobacter pylori J99]	TRUE	297905	250308	361899	1.07745e+06	1.11291e+06	986194
99	99	gi|4155487	N/A	N/A	GTPase in circumferential ring formation [Helicobacter pylori J99]	TRUE	663293	715322	601030	1.4768e+06	1.81563e+06	1.4257e+06
100	100	gi|4155553	N/A	N/A	GMP SYNTHETASE [Helicobacter pylori J99]	TRUE	332955	320216	280821	561097	562799	524332
101	101	gi|7674358	N/A	N/A	RecName: Full=Histidine--tRNA ligase; AltName: Full=Histidyl-tRNA synthetase; Short=HisRS	TRUE	399351	643245	716675	481606	464371	440767
102	102	gi|4155091	N/A	N/A	putative efflux transporter [Helicobacter pylori J99]	TRUE	1.49826e+06	1.54807e+06	1.57429e+06	1.20786e+06	1.25516e+06	1.22411e+06
103	103	gi|4154575	N/A	N/A	methyl-accepting chemotaxis protein (MCP) [Helicobacter pylori J99]	TRUE	261238	286096	281772	521237	594179	532173
104	104	gi|4155677	N/A	N/A	putative THIOREDOXIN REDUCTASE [Helicobacter pylori J99]	TRUE	934033	933484	892126	432532	442770	444962
105	105	gi|4154731	N/A	N/A	putative PEPTIDE METHIONINE SULFOXIDE REDUCTASE [Helicobacter pylori J99]	TRUE	1.589e+06	1.62832e+06	1.73282e+06	468214	474860	450424
106	106	gi|7674049	N/A	N/A	RecName: Full=Aspartyl/glutamyl-tRNA(Asn/Gln) amidotransferase subunit B; Short=Asp/Glu-ADT subunit B	TRUE	530177	568120	636443	269013	168856	174006
107	107	gi|4155674	N/A	N/A	VALYL-TRNA SYNTHETASE [Helicobacter pylori J99]	TRUE	164664	83453.3	281248	207039	412448	237139
108	108	gi|7674020	N/A	N/A	RecName: Full=DNA ligase; AltName: Full=Polydeoxyribonucleotide synthase [NAD(+)]	TRUE	144840	132104	268241	190197	143236	180882
109	109	gi|4154956	N/A	N/A	putative [Helicobacter pylori J99]	TRUE	385810	395299	425963	92449.5	52063.9	65468.6
110	110	gi|4155626	N/A	N/A	Pyruvate ferrodoxin oxidoreductase [Helicobacter pylori J99]	TRUE	1.17015e+06	1.22401e+06	1.18015e+06	994726	992783	1.02423e+06
111	111	gi|4154758	N/A	N/A	ATP-DEPENDENT RNA HELICASE DEAD [Helicobacter pylori J99]	TRUE	314946	324502	324315	233505	255764	283291
112	112	gi|4155868	N/A	N/A	putative TRNA (5-METHYLAMINOMETHYL-2-THIOURIDYLATE)-METHYLTRANSFERASE [Helicobacter pylori J99]	TRUE	522770	572492	551355	791326	850326	794762
113	113	gi|4154993	N/A	N/A	HEAT SHOCK PROTEIN [Helicobacter pylori J99]	TRUE	251216	206666	404527	240089	205833	211184
114	114	gi|9910637	N/A	N/A	RecName: Full=ATP synthase gamma chain; AltName: Full=ATP synthase F1 sector gamma subunit; AltName: Full=F-ATPase gamma subunit	TRUE	342763	613394	621486	155846	155490	267353
115	115	gi|4154526	N/A	N/A	putative Outer membrane protein [Helicobacter pylori J99]	TRUE	1.20894e+06	1.25793e+06	1.31908e+06	1.11115e+06	1.11818e+06	1.1166e+06
116	116	gi|4155891	N/A	N/A	ROD SHAPE-DETERMINING PROTEIN [Helicobacter pylori J99]	TRUE	702402	730590	788295	1.19007e+06	1.20666e+06	1.08155e+06
117	117	gi|4156090	N/A	N/A	putative [Helicobacter pylori J99]	TRUE	117173	127190	191664	209039	154789	157117
118	118	gi|4155486	N/A	N/A	septum formation protein [Helicobacter pylori J99]	TRUE	175784	191446	217371	681702	651359	657541
119	119	gi|4155154	N/A	N/A	putative PROCESSING PROTEASE [Helicobacter pylori J99]	TRUE	339174	433823	476608	85377.6	98515.7	96628
120	120	gi|4155406	N/A	N/A	Hydrogenase expression/formation protein [Helicobacter pylori J99]	TRUE	1.16813e+06	1.2325e+06	1.23672e+06	1.49045e+06	1.52722e+06	1.52524e+06
121	121	gi|7388356	N/A	N/A	RecName: Full=UvrABC system protein A; Short=UvrA protein; AltName: Full=Excinuclease ABC subunit A	TRUE	79226.8	86057.6	148670	129213	131393	103417
122	122	gi|4154653	N/A	N/A	putative TRANSCRIPTIONAL REGULATOR [Helicobacter pylori J99]	TRUE	1.33519e+06	1.55113e+06	1.61797e+06	2.21693e+06	2.25411e+06	2.23748e+06
123	123	gi|4155171	N/A	N/A	IRON(III) DICITRATE TRANSPORT PROTEIN [Helicobacter pylori J99]	TRUE	295682	291851	346994	333004	374704	371430
124	124	gi|81625871	N/A	N/A	RecName: Full=NADH-quinone oxidoreductase subunit D; AltName: Full=NADH dehydrogenase I subunit D; AltName: Full=NDH-1 subunit D	TRUE	330150	378233	385621	298887	367643	385417
125	125	gi|6685832	N/A	N/A	RecName: Full=Adenylosuccinate synthetase; Short=AMPSase; Short=AdSS; AltName: Full=IMP--aspartate ligase	TRUE	1.22099e+06	214819	210451	266899	242592	313660
126	126	gi|8134369	N/A	N/A	RecName: Full=ATP-dependent Clp protease ATP-binding subunit ClpX	TRUE	217976	210624	258083	850247	879509	871105
127	127	gi|8928204	N/A	N/A	RecName: Full=Septum site-determining protein MinD; AltName: Full=Cell division inhibitor MinD	TRUE	456579	595666	610696	1.48436e+06	1.46413e+06	1.65792e+06
128	128	gi|4155646	N/A	N/A	putative TONB-INDEPENDENT PROTEIN-UPTAKE PROTEIN [Helicobacter pylori J99]	TRUE	117071	127314	122174	160654	254232	182677
129	129	gi|7388074	N/A	N/A	RecName: Full=50S ribosomal protein L7/L12	TRUE	1.65471e+06	1.64301e+06	1.3782e+06	1.01145e+06	870574	920704
130	130	gi|9789748	N/A	N/A	RecName: Full=DNA polymerase I; Short=POL I	TRUE	142815	166902	156887	297972	259775	256981
131	131	gi|4154633	N/A	N/A	putative [Helicobacter pylori J99]	TRUE	199496	230784	236223	401453	409703	408454
132	132	gi|4155037	N/A	N/A	TRANSCRIPTION TERMINATION FACTOR [Helicobacter pylori J99]	TRUE	321495	331043	360220	517391	520027	531915
133	133	gi|6831687	N/A	N/A	RecName: Full=Cysteine--tRNA ligase; AltName: Full=Cysteinyl-tRNA synthetase; Short=CysRS	TRUE	224884	241071	247491	142879	139403	184771
134	134	gi|4156021	N/A	N/A	putative [Helicobacter pylori J99]	TRUE	210532	153524	275534	383027	438689	501648
135	135	gi|7388360	N/A	N/A	RecName: Full=Urease accessory protein UreG	TRUE	1.42789e+06	1.00178e+06	1.06544e+06	3.49631e+06	3.5549e+06	3.64272e+06
136	136	gi|7674359	N/A	N/A	RecName: Full=Arginine--tRNA ligase; AltName: Full=Arginyl-tRNA synthetase; Short=ArgRS	TRUE	237713	244748	259244	171579	214082	253804
137	137	gi|4155266	N/A	N/A	putative [Helicobacter pylori J99]	TRUE	240765	270391	244234	113167	192376	140148
138	138	gi|4154654	N/A	N/A	RECA PROTEIN [Helicobacter pylori J99]	TRUE	712746	818967	778375	1.41227e+06	1.43149e+06	1.39935e+06
139	139	gi|4155624	N/A	N/A	Pyruvate ferrodoxin oxidoreductase [Helicobacter pylori J99]	TRUE	271225	328763	346933	366662	238821	287466
140	140	gi|9973363	N/A	N/A	RecName: Full=Cadmium, zinc and cobalt-transporting ATPase	TRUE	254671	268418	306624	647441	695857	649025
141	141	gi|4155883	N/A	N/A	CARBOXYL-TERMINAL PROTEASE [Helicobacter pylori J99]	TRUE	186260	233490	240243	366486	325460	390708
142	142	gi|4155090	N/A	N/A	putative [Helicobacter pylori J99]	TRUE	308674	308566	338393	165046	170533	189868
143	143	gi|7387671	N/A	N/A	RecName: Full=Flagellin B; AltName: Full=Flagellin N	TRUE	613704	649902	575472	570238	634467	582864
144	144	gi|4155680	N/A	N/A	putative Outer membrane protein [Helicobacter pylori J99]	TRUE	788598	909744	1.23959e+06	676202	636453	646367
145	145	gi|9910702	N/A	N/A	RecName: Full=3-oxoacyl-[acyl-carrier-protein] synthase 3; AltName: Full=3-oxoacyl-[acyl-carrier-protein] synthase III; AltName: Full=Beta-ketoacyl-ACP synthase III; Short=KAS III	TRUE	167792	240762	212392	256306	336866	159977
146	146	gi|4155267	N/A	N/A	TYROSYL-TRNA SYNTHETASE [Helicobacter pylori J99]	TRUE	258587	257087	297608	190153	265164	194986
147	147	gi|4155289	N/A	N/A	NEURAMINYLLACTOSE-BINDING HEMAGGLUTININ PRECURSOR [Helicobacter pylori J99]	TRUE	1.38513e+06	1.28094e+06	1.33495e+06	891040	878120	910016
148	148	gi|4155186	N/A	N/A	3-OXOACID COA-TRANSFERASE, SUBUNIT A [Helicobacter pylori J99]	TRUE	732167	783654	725749	685857	696771	659763
149	149	gi|4155862	N/A	N/A	putative Outer membrane protein [Helicobacter pylori J99]	TRUE	84773.7	135742	133718	134620	158728	127114
150	150	gi|4155366	N/A	N/A	TYPE I RESTRICTION ENZYME (MODIFICATION SUBUNIT) [Helicobacter pylori J99]	TRUE	53299	44405.7	60949.3	178931	176271	202126
151	151	gi|4155044	N/A	N/A	BETA-KETOACYL-ACP SYNTHASE I [Helicobacter pylori J99]	TRUE	612936	747774	927695	53246.1	75606.1	1.06384e+06
152	152	gi|4155149	N/A	N/A	OXYGEN-INDEPENDENT COPROPORPHYRINOGEN III OXIDASE [Helicobacter pylori J99]	TRUE	270669	316125	326567	201864	241347	222560
153	153	gi|4154759	N/A	N/A	putative [Helicobacter pylori J99]	TRUE	328822	352707	387595	270252	295570	324215
154	154	gi|4155056	N/A	N/A	ACETYL-COENZYME A CARBOXYLASE SUBUNIT A [Helicobacter pylori J99]	TRUE	435115	435420	544672	363808	384392	338435
155	155	gi|4155485	N/A	N/A	putative [Helicobacter pylori J99]	TRUE	307056	304271	453250	252554	198026	267046
156	156	gi|6647818	N/A	N/A	RecName: Full=Protein translocase subunit SecD	TRUE	279589	293998	333955	259771	257048	272838
157	157	gi|6685765	N/A	N/A	RecName: Full=Phosphate acyltransferase; AltName: Full=Acyl-ACP phosphotransacylase; AltName: Full=Acyl-[acyl-carrier-protein]--phosphate acyltransferase; AltName: Full=Phosphate-acyl-ACP acyltransferase	TRUE	349606	378688	389418	376651	356770	407775
158	158	gi|4155627	N/A	N/A	Pyruvate ferrodoxin oxidoreductase [Helicobacter pylori J99]	TRUE	381847	297201	361792	445735	490243	469004
159	159	gi|4156112	N/A	N/A	PYRIDOXAL PHOSPHATE SYNTHETASE [Helicobacter pylori J99]	TRUE	1.14582e+06	1.09731e+06	1.24296e+06	224333	252383	272032
160	160	gi|7674056	N/A	N/A	RecName: Full=tRNA uridine 5-carboxymethylaminomethyl modification enzyme MnmG; AltName: Full=Glucose-inhibited division protein A	TRUE	159548	161322	326355	186594	253218	220066
161	161	gi|4155151	N/A	N/A	putative [Helicobacter pylori J99]	TRUE	317696	403549	436937	455444	399841	502862
162	162	gi|4154547	N/A	N/A	GDP-D-mannose dehydratase [Helicobacter pylori J99]	TRUE	86343.9	86149.3	84596.1	242551	143272	75239
163	163	gi|4155744	N/A	N/A	ASPARTOKINASE 2 ALPHA AND BETA SUBUNITS [Helicobacter pylori J99]	TRUE	423529	471582	455960	224695	194407	213195
164	164	gi|4154918	N/A	N/A	putative TRANSCRIPTIONAL REGULATOR [Helicobacter pylori J99]	TRUE	466946	504366	533808	491896	487146	503055
165	165	gi|4155356	N/A	N/A	putative ADP-D-glycero-D-mannoheptose synthase [Helicobacter pylori J99]	TRUE	216551	284119	330495	190954	172232	139821
166	166	gi|4155857	N/A	N/A	FUMARASE [Helicobacter pylori J99]	TRUE	1.4026e+06	1.51424e+06	1.44893e+06	120191	136719	100190
167	167	gi|4155069	N/A	N/A	METHYLENETETRAHYDROFOLATE DEHYDROGENASE/METHENYLTETRAHYDROFOLATE CYCLOHYDROLASE [Helicobacter pylori J99]	TRUE	210419	215861	191264	377204	313137	342700
168	168	gi|4156028	N/A	N/A	putative TYPE II DNA MODIFICATION ENZYME (METHYLTRANSFERASE) [Helicobacter pylori J99]	TRUE	30213	46247	72344.9	96804.9	125924	93248.6
169	169	gi|6685995	N/A	N/A	RecName: Full=GlutamylGlutaminyl-tRNA synthetase; Short=GluGlnRS; AltName: Full=Glutamate--tRNA ligase 2; Short=GluRS 2; AltName: Full=Glutamyl-tRNA synthetase 2	TRUE	1.25747e+06	1.40701e+06	1.4816e+06	1.19976e+06	1.22809e+06	1.26136e+06
170	170	gi|4155591	N/A	N/A	BIOTIN CARBOXYLASE [Helicobacter pylori J99]	TRUE	465393	491205	470927	252157	287761	266954
171	171	gi|4155477	N/A	N/A	GLYCYL-TRNA SYNTHETASE BETA CHAIN [Helicobacter pylori J99]	TRUE	181537	193675	212452	183337	92698.9	173337
172	172	gi|57013017	N/A	N/A	RecName: Full=Plasminogen-binding protein PgbA	TRUE	334125	328862	341466	290462	255762	338803
173	173	gi|4154769	N/A	N/A	putative [Helicobacter pylori J99]	TRUE	1.04758e+06	1.03806e+06	1.16005e+06	135649	133398	100610
174	174	gi|4154739	N/A	N/A	NEUTROPHIL-ACTIVATING PROTEIN A [Helicobacter pylori J99]	TRUE	715483	854066	895368	570361	568555	471218
175	175	gi|4154742	N/A	N/A	putative [Helicobacter pylori J99]	TRUE	276094	218352	295613	281320	258062	268789
176	176	gi|8134462	N/A	N/A	RecName: Full=Flavodoxin	TRUE	2.40427e+06	2.05952e+06	2.31278e+06	1.17514e+06	1.11717e+06	1.15531e+06
177	177	gi|4155657	N/A	N/A	putative [Helicobacter pylori J99]	TRUE	53071.2	109280	55157.6	64398.7	49388.1	41439.7
178	178	gi|7388210	N/A	N/A	RecName: Full=30S ribosomal protein S4	TRUE	726498	835582	860373	1.82674e+06	1.66019e+06	1.59632e+06
179	179	gi|4155420	N/A	N/A	Outer membrane protein/porin [Helicobacter pylori J99]	TRUE	697095	706110	725782	2.12157e+06	2.21482e+06	2.21913e+06
180	180	gi|4154844	N/A	N/A	CTP SYNTHASE [Helicobacter pylori J99]	TRUE	278682	272101	330550	722946	746933	539575
181	181	gi|7674329	N/A	N/A	RecName: Full=50S ribosomal protein L9	TRUE	913660	1.0489e+06	1.01737e+06	795978	803132	796075
182	182	gi|4154808	N/A	N/A	PERIPLASMIC DIPEPTIDE TRANSPORT SUBSTRATE-BINDING PROTEIN [Helicobacter pylori J99]	TRUE	193849	130198	172621	210478	223672	311747
183	183	gi|4155757	N/A	N/A	CARBAMOYL-PHOSPHATE SYNTHASE SMALL CHAIN [Helicobacter pylori J99]	TRUE	274619	271610	338759	721778	744416	721406
184	184	gi|4155110	N/A	N/A	putative chemotaxis protein [Helicobacter pylori J99]	TRUE	273889	302076	358981	180335	280516	124365
185	185	gi|4155793	N/A	N/A	NADH oxidoreductase I [Helicobacter pylori J99]	TRUE	274846	295895	312417	210366	207287	206031
186	186	gi|4156072	N/A	N/A	putative ATP-DEPENDENT HELICASE [Helicobacter pylori J99]	TRUE	142966	32663.6	81908.9	47623.7	57856.9	50245
187	187	gi|4154867	N/A	N/A	transketolase [Helicobacter pylori J99]	TRUE	127370	110430	148308	92626.5	129554	197038
188	188	gi|45477347	N/A	N/A	RecName: Full=Spermidine synthase; AltName: Full=Putrescine aminopropyltransferase; Short=PAPT; AltName: Full=SPDSY	TRUE	87154.6	124949	108537	222772	156341	102100
189	189	gi|4155489	N/A	N/A	2,3-BISPHOSPHOGLYCERATE-INDEPENDENT PHOSPHOGLYCERATE MUTASE [Helicobacter pylori J99]	TRUE	126446	215804	140551	279491	291226	280816
190	190	gi|4155168	N/A	N/A	ASPARTATE AMINOTRANSFERASE [Helicobacter pylori J99]	TRUE	719958	764153	785129	169279	171751	176452
191	191	gi|4155017	N/A	N/A	cag island protein, DNA transfer protein [Helicobacter pylori J99]	TRUE	146211	174913	152933	153735	137585	139029
192	192	gi|7387815	N/A	N/A	RecName: Full=2-dehydro-3-deoxyphosphooctonate aldolase; AltName: Full=3-deoxy-D-manno-octulosonic acid 8-phosphate synthase; AltName: Full=KDO-8-phosphate synthase; Short=KDO 8-P synthase; Short=KDOPS; AltName: Full=Phospho-2-dehydro-3-deoxyoctonate aldolase	TRUE	355225	377127	399647	216727	263524	222179
193	193	gi|7388059	N/A	N/A	RecName: Full=Peptide chain release factor 1; Short=RF-1	TRUE	218747	272037	227559	199195	190893	250191
194	194	gi|4156058	N/A	N/A	FRUCTOSE-1,6-BISPHOSPHATASE [Helicobacter pylori J99]	TRUE	1.67046e+06	1.71338e+06	1.81726e+06	271944	276345	335502
195	195	gi|4155122	N/A	N/A	putative 2,3,4,5-TETRAHYDROPYRIDINE-2-CARBOXYLATE N-SUCCINYLTRANSFERASE [Helicobacter pylori J99]	TRUE	1.20917e+06	1.19711e+06	995469	333232	364347	328426
196	196	gi|4155659	N/A	N/A	putative [Helicobacter pylori J99]	TRUE	354724	439085	491055	248366	226029	298922
197	197	gi|4155673	N/A	N/A	putative SIGNAL RECOGNITION PARTICLE PROTEIN [Helicobacter pylori J99]	TRUE	207355	199360	202037	199115	268033	286128
198	198	gi|4155432	N/A	N/A	putative outer membrane protein [Helicobacter pylori J99]	TRUE	16891.7	31618.8	18439.4	9304.83	30924.7	14879.8
199	199	gi|4154945	N/A	N/A	polyphosphate kinase [Helicobacter pylori J99]	TRUE	30915.1	199280	236774	193814	228491	236201
200	200	gi|4155457	N/A	N/A	putative [Helicobacter pylori J99]	TRUE	318117	412849	436041	547483	540687	567245
201	201	gi|81859439	N/A	N/A	RecName: Full=Methionine import ATP-binding protein MetN	TRUE	398170	420652	402870	337231	378890	360976
202	202	gi|4155354	N/A	N/A	FLAGELLAR HOOK PROTEIN [Helicobacter pylori J99]	TRUE	205218	238127	216941	251952	251048	270379
203	203	gi|4155723	N/A	N/A	TRANSCRIPTION ANTITERMINATION PROTEIN [Helicobacter pylori J99]	TRUE	1.18432e+06	1.25998e+06	1.30828e+06	2.16687e+06	2.22766e+06	2.0797e+06
204	204	gi|4155224	N/A	N/A	PHOSPHORIBOSYL PYROPHOSPHATE SYNTHETASE [Helicobacter pylori J99]	TRUE	182417	182367	179518	228374	462143	383111
205	205	gi|4155323	N/A	N/A	HOMOSERINE DEHYDROGENASE [Helicobacter pylori J99]	TRUE	260341	107050	152139	1.01989e+06	971290	1.01263e+06
206	206	gi|4155571	N/A	N/A	putative chemotaxis protein [Helicobacter pylori J99]	TRUE	168652	196561	190591	112346	83398.3	104668
207	207	gi|4154591	N/A	N/A	RNA POLYMERASE SIGMA FACTOR (SIGMA-70) [Helicobacter pylori J99]	TRUE	150145	179243	187818	177113	73327	181197
208	208	gi|4154923	N/A	N/A	FLAGELLAR MOTOR SWITCH PROTEIN [Helicobacter pylori J99]	TRUE	537221	613164	638375	190707	205303	203418
209	209	gi|4155893	N/A	N/A	UDP-N-ACETYLGLUCOSAMINE ACYLTRANSFERASE [Helicobacter pylori J99]	TRUE	677122	744585	783044	414217	383871	361044
210	210	gi|4154999	N/A	N/A	putative Glycolate oxidase [Helicobacter pylori J99]	TRUE	101003	126016	161949	225495	243425	239331
211	211	gi|4155390	N/A	N/A	vacuolating cytotoxin [Helicobacter pylori J99]	TRUE	21463.8	40846.6	23562.2	46567.5	34884.6	41070.5
212	212	gi|4155268	N/A	N/A	GUANOSINE-3',5'-BIS(DIPHOSPHATE) 3'-PYROPHOSPHOHYDROLASE [Helicobacter pylori J99]	TRUE	1.54974e+06	821497	759156	1.99233e+06	239822	251818
213	213	gi|4154849	N/A	N/A	1-DEOXYXYLULOSE-5-PHOSPHATE SYNTHASE [Helicobacter pylori J99]	TRUE	136494	144232	171448	397607	374997	412734
214	214	gi|4155263	N/A	N/A	putative [Helicobacter pylori J99]	TRUE	113275	107822	114251	347064	399674	327554
215	215	gi|4154534	N/A	N/A	ATP-DEPENDENT PROTEASE,ATP-BINDING SUBUNIT [Helicobacter pylori J99]	TRUE	169318	102008	139711	137100	141263	163815
216	216	gi|4155866	N/A	N/A	GLYCERALDEHYDE 3-PHOSPHATE DEHYDROGENASE [Helicobacter pylori J99]	TRUE	176507	202951	191242	434722	425275	435831
217	217	gi|4155185	N/A	N/A	ACETYL-COA ACETYLTRANSFERASE [Helicobacter pylori J99]	TRUE	216359	269917	266759	98392.5	85097.1	110214
218	218	gi|4155990	N/A	N/A	putative [Helicobacter pylori J99]	TRUE	186944	170380	251207	373443	371353	413579
219	219	gi|4155809	N/A	N/A	putative [Helicobacter pylori J99]	TRUE	217338	257975	204705	268635	248210	283612
220	220	gi|4156014	N/A	N/A	putative Outer membrane protein [Helicobacter pylori J99]	TRUE	125721	114558	131249	257948	238815	194117
221	221	gi|4156046	N/A	N/A	L-ALANINE DEHYDROGENASE [Helicobacter pylori J99]	TRUE	644106	610984	595351	438438	426200	457259
222	222	gi|4155173	N/A	N/A	putative LIPOPOLYSACCHARIDE BIOSYNTHESIS PROTEIN [Helicobacter pylori J99]	TRUE	272090	319550	318797	396206	435726	409299
223	223	gi|4155387	N/A	N/A	putative [Helicobacter pylori J99]	TRUE	308471	318773	288636	201066	226168	217661
224	224	gi|4155544	N/A	N/A	putative POLYSACCHARIDE BIOSYNTHESIS PROTEIN [Helicobacter pylori J99]	TRUE	146098	177606	144071	523819	535516	501222
225	225	gi|4155645	N/A	N/A	putative Outer membrane protein [Helicobacter pylori J99]	TRUE	660317	541636	476774	594274	710704	604336
226	226	gi|9296935	N/A	N/A	RecName: Full=Enolase; AltName: Full=2-phospho-D-glycerate hydro-lyase; AltName: Full=2-phosphoglycerate dehydratase	TRUE	228866	213484	198037	180813	176439	235114
227	227	gi|4155085	N/A	N/A	SUBUNIT OF 2-OXOGLUTARATE OXIDOREDUCTASE [Helicobacter pylori J99]	TRUE	504263	506604	562255	536277	592540	505171
228	228	gi|4154800	N/A	N/A	DIPEPTIDE TRANSPORT SYSTEM DIPEPTIDE TRANSPORT SYSTEM ATP-BINDING PROTEIN [Helicobacter pylori J99]	TRUE	122907	142578	115839	104601	195322	84585.2
229	229	gi|4155679	N/A	N/A	glucose-6-phosphate isomerase [Helicobacter pylori J99]	TRUE	228494	251005	209403	103210	98670.6	130527
230	230	gi|4155652	N/A	N/A	FLAGELLAR HOOK-ASSOCIATED PROTEIN 1 (HAP1) [Helicobacter pylori J99]	TRUE	185154	210445	184635	106760	133882	121640
231	231	gi|4155026	N/A	N/A	DNA transfer protein (Agrobacterium VirB4 homolog) [Helicobacter pylori J99]	TRUE	121745	159283	143571	254369	263770	261842
232	232	gi|9789752	N/A	N/A	RecName: Full=Glutamate-1-semialdehyde 2,1-aminomutase; Short=GSA; AltName: Full=Glutamate-1-semialdehyde aminotransferase; Short=GSA-AT	TRUE	144223	165259	167655	110011	83853.9	124565
233	233	gi|6647577	N/A	N/A	RecName: Full=Elongation factor 4; Short=EF-4; AltName: Full=Ribosomal back-translocase LepA	TRUE	133360	74036	46538	113908	121037	128784
234	234	gi|4155758	N/A	N/A	ALIPHATIC AMIDASE [Helicobacter pylori J99]	TRUE	91205.6	24799	53775.7	157943	94068	145845
235	235	gi|6686112	N/A	N/A	RecName: Full=Uncharacterized protein jhp_0985	TRUE	108088	142008	142647	99550.7	58958.5	118591
236	236	gi|4154688	N/A	N/A	putative [Helicobacter pylori J99]	TRUE	32652.7	32810.6	62012.3	85669.1	120625	188965
237	237	gi|4155832	N/A	N/A	30S RIBOSOMAL PROTEIN S5 [Helicobacter pylori J99]	TRUE	596357	594220	632149	256356	232048	324875
238	238	gi|4155688	N/A	N/A	AMINO ACID ABC TRANSPORTER, BINDING PROTEIN PRECURSOR [Helicobacter pylori J99]	TRUE	633964	683147	822910	833064	938980	920524
239	239	gi|7674253	N/A	N/A	RecName: Full=50S ribosomal protein L25; AltName: Full=General stress protein CTC	TRUE	1.33036e+06	1.49972e+06	1.51255e+06	1.35794e+06	1.38915e+06	1.19617e+06
240	240	gi|4155139	N/A	N/A	ALPHA (1,3)-FUCOSYLTRANSFERASE [Helicobacter pylori J99]	TRUE	116912	50057.1	63229	165802	83052.4	137405
241	241	gi|4154513	N/A	N/A	putative [Helicobacter pylori J99]	TRUE	123558	143594	141568	244201	192251	206830
242	242	gi|8928083	N/A	N/A	RecName: Full=Uroporphyrinogen decarboxylase; Short=UPD; Short=URO-D	TRUE	543325	502605	528666	111453	161453	120693
243	243	gi|60392646	N/A	N/A	RecName: Full=LPP20 lipoprotein; Flags: Precursor	TRUE	932453	994157	1.08439e+06	2.92341e+06	2.95874e+06	2.92997e+06
244	244	gi|4154696	N/A	N/A	Fumarate reductase [Helicobacter pylori J99]	TRUE	537332	472135	582002	736703	733739	757071
245	245	gi|4155579	N/A	N/A	THIOL PEROXIDASE [Helicobacter pylori J99]	TRUE	792709	871377	878298	479502	472459	507949
246	246	gi|4154868	N/A	N/A	putative [Helicobacter pylori J99]	TRUE	195654	98787.9	552078	76759.5	152876	380457
247	247	gi|4154942	N/A	N/A	putative Short chain dehydrogenase [Helicobacter pylori J99]	TRUE	652753	594690	531746	1.01967e+06	1.02237e+06	1.06009e+06
248	248	gi|4155047	N/A	N/A	ACETYL-COENZYME A CARBOXYLASE SUBUNIT A [Helicobacter pylori J99]	TRUE	441708	483951	510457	466578	503193	464205
249	249	gi|4154596	N/A	N/A	putative keto-acid dehydrogenase [Helicobacter pylori J99]	TRUE	315239	320734	414987	336040	355825	392642
250	250	gi|4154519	N/A	N/A	putative chemotaxis protein [Helicobacter pylori J99]	TRUE	660726	709500	720545	308994	359436	333791
251	251	gi|8928320	N/A	N/A	RecName: Full=Uridylate kinase; Short=UK; AltName: Full=Uridine monophosphate kinase; Short=UMP kinase; Short=UMPK	TRUE	686715	724414	733409	177989	173648	233376
252	252	gi|9789808	N/A	N/A	RecName: Full=Superoxide dismutase [Fe]	TRUE	595301	617954	608835	87380.3	99703.7	86442
253	253	gi|8928387	N/A	N/A	RecName: Full=Serine--tRNA ligase; AltName: Full=Seryl-tRNA synthetase; Short=SerRS; AltName: Full=Seryl-tRNA(Ser/Sec) synthetase	TRUE	169751	190511	179837	129837	123812	120083
254	254	gi|4154712	N/A	N/A	putative [Helicobacter pylori J99]	TRUE	343316	361782	434764	424153	521043	422442
255	255	gi|8134479	N/A	N/A	RecName: Full=Glutamine--fructose-6-phosphate aminotransferase [isomerizing]; AltName: Full=D-fructose-6-phosphate amidotransferase; AltName: Full=GFAT; AltName: Full=Glucosamine-6-phosphate synthase; AltName: Full=Hexosephosphate aminotransferase; AltName: Full=L-glutamine--D-fructose-6-phosphate amidotransferase	TRUE	247528	274388	265983	162622	144266	144875
256	256	gi|4155375	N/A	N/A	putative [Helicobacter pylori J99]	TRUE	354482	375607	395081	176732	148992	173416
257	257	gi|4154788	N/A	N/A	putative [Helicobacter pylori J99]	TRUE	116358	202858	141494	247225	253431	238033
258	258	gi|4155077	N/A	N/A	SUBUNIT OF 2-OXOGLUTARATE OXIDOREDUCTASE [Helicobacter pylori J99]	TRUE	919569	978865	1.07113e+06	571222	842475	686683
259	259	gi|4155196	N/A	N/A	putative TRANSCRIPTIONAL REGULATOR [Helicobacter pylori J99]	TRUE	164775	186439	182642	297138	309878	278947
260	260	gi|6919861	N/A	N/A	RecName: Full=D-alanine--D-alanine ligase; AltName: Full=D-Ala-D-Ala ligase; AltName: Full=D-alanylalanine synthetase	TRUE	324604	346992	371892	108036	149204	126427
261	261	gi|54039548	N/A	N/A	RecName: Full=30S ribosomal protein S8	TRUE	984711	1.00785e+06	1.10448e+06	647710	852794	797837
262	262	gi|7674048	N/A	N/A	RecName: Full=Glutamyl-tRNA(Gln) amidotransferase subunit A; Short=Glu-ADT subunit A	TRUE	490541	487584	491074	197192	256679	202031
263	263	gi|4154671	N/A	N/A	putative PROTEASE [Helicobacter pylori J99]	TRUE	156715	186031	326021	380007	369053	357412
264	264	gi|4155603	N/A	N/A	GLUCOKINASE [Helicobacter pylori J99]	TRUE	253825	262652	300544	91668.5	78415.7	63786.7
265	265	gi|9789738	N/A	N/A	RecName: Full=Phosphopentomutase; AltName: Full=Phosphodeoxyribomutase	TRUE	328097	328133	340061	435150	421213	452405
266	266	gi|4156020	N/A	N/A	N-UTILIZATION SUBSTANCE PROTEIN A [Helicobacter pylori J99]	TRUE	180223	187429	179619	280196	276664	286458
267	267	gi|4155514	N/A	N/A	putative [Helicobacter pylori J99]	TRUE	156892	151093	143160	44414.2	42444.3	77922.3
268	268	gi|8928165	N/A	N/A	RecName: Full=4-hydroxy-3-methylbut-2-en-1-yl diphosphate synthase; AltName: Full=1-hydroxy-2-methyl-2-(E)-butenyl 4-diphosphate synthase	TRUE	122398	137859	122789	276348	290474	228605
269	269	gi|4155640	N/A	N/A	putative ATP synthase F1, subunit delta [Helicobacter pylori J99]	TRUE	308327	281215	365095	157907	165610	169362
270	270	gi|4155250	N/A	N/A	putative [Helicobacter pylori J99]	TRUE	90657.4	82377.2	103966	170436	221353	549419
271	271	gi|4155944	N/A	N/A	PEPTIDYL-PROLYL CIS-TRANS ISOMERASE [Helicobacter pylori J99]	TRUE	191379	201532	209298	159940	166255	203001
272	272	gi|4156092	N/A	N/A	Ubiquinol cytochrome c oxidoreductase, cytochrome c1 subunit [Helicobacter pylori J99]	TRUE	372688	459765	453213	285852	321823	493338
273	273	gi|57013016	N/A	N/A	RecName: Full=Plasminogen-binding protein PgbB	TRUE	83554.6	109174	323631	494384	91969.5	453068
274	274	gi|8928478	N/A	N/A	RecName: Full=Threonine synthase; Short=TS	TRUE	185224	185261	231161	120366	96238.6	106955
275	275	gi|4155786	N/A	N/A	phosphohexosemutase [Helicobacter pylori J99]	TRUE	402554	441286	448476	417442	439186	446150
276	276	gi|8134509	N/A	N/A	RecName: Full=Adenylate kinase; Short=AK; AltName: Full=ATP-AMP transphosphorylase; AltName: Full=ATP:AMP phosphotransferase; AltName: Full=Adenylate monophosphate kinase	TRUE	801931	1.04078e+06	810150	836299	788976	655269
277	277	gi|4154520	N/A	N/A	putative carboxynorspermidine decarboxylase [Helicobacter pylori J99]	TRUE	142502	141332	137793	214388	183156	180788
278	278	gi|4155607	N/A	N/A	GLUCOSE-6-PHOSPHATE 1-DEHYDROGENASE [Helicobacter pylori J99]	TRUE	93646.9	236812	106115	308087	322869	327853
279	279	gi|4154754	N/A	N/A	putative Outer membrane protein [Helicobacter pylori J99]	TRUE	328639	306190	333158	406315	445988	433815
280	280	gi|4155248	N/A	N/A	putative [Helicobacter pylori J99]	TRUE	178574	208088	201889	53768.5	103283	97649.2
281	281	gi|4154816	N/A	N/A	putative [Helicobacter pylori J99]	TRUE	78814.2	97674.3	169934	293466	180679	191909
282	282	gi|4155643	N/A	N/A	FKBP-TYPE PEPTIDYL-PROLYL CIS-TRANS ISOMERASE [Helicobacter pylori J99]	TRUE	508264	589653	552375	182189	215416	280083
283	283	gi|7388276	N/A	N/A	RecName: Full=5'-nucleotidase SurE; AltName: Full=Nucleoside 5'-monophosphate phosphohydrolase	TRUE	369828	385841	367172	109927	133338	120085
284	284	gi|4155357	N/A	N/A	ADP-L-GLYCERO-D-MANNOHEPTOSE-6-EPIMERASE [Helicobacter pylori J99]	TRUE	549176	624481	655816	108783	143146	165362
285	285	gi|4156038	N/A	N/A	CHROMOSOMAL REPLICATION INITIATOR PROTEIN [Helicobacter pylori J99]	TRUE	89789.4	56344.2	68971.6	72384.9	97136.8	99493.2
286	286	gi|6685394	N/A	N/A	RecName: Full=Phosphogluconate dehydratase; AltName: Full=6-phosphogluconate dehydratase	TRUE	592682	573107	580811	161498	152843	148606
287	287	gi|4156102	N/A	N/A	putative [Helicobacter pylori J99]	TRUE	182184	180797	198784	364052	324684	342545
288	288	gi|4155153	N/A	N/A	putative [Helicobacter pylori J99]	TRUE	172506	156278	166529	150947	104398	153749
289	289	gi|9910639	N/A	N/A	RecName: Full=ATP synthase epsilon chain; AltName: Full=ATP synthase F1 sector epsilon subunit; AltName: Full=F-ATPase epsilon subunit	TRUE	1.84755e+06	2.05255e+06	1.72131e+06	1.66786e+06	1.65626e+06	1.59362e+06
290	290	gi|6685830	N/A	N/A	RecName: Full=Adenylosuccinate lyase; Short=ASL; AltName: Full=Adenylosuccinase; Short=ASase	TRUE	85841.3	69889.8	79867.7	111550	138832	122518
291	291	gi|81555228	N/A	N/A	RecName: Full=Serine/threonine-protein kinase CtkA; Short=Ser/Thr-protein kinase CtkA; AltName: Full=Cell-translocating kinase A	TRUE	42176.9	69469.3	85709.2	70894.8	36397.5	44511.3
292	292	gi|4154677	N/A	N/A	putative PEPTIDYL-PROLYL CIS-TRANS ISOMERASE [Helicobacter pylori J99]	TRUE	125992	245084	108828	437114	521097	514079
293	293	gi|4155959	N/A	N/A	putative [Helicobacter pylori J99]	TRUE	58757.1	62542.8	55513.3	179321	199269	147601
294	294	gi|4154927	N/A	N/A	putative [Helicobacter pylori J99]	TRUE	109568	63747.6	119553	149059	247783	161894
295	295	gi|6919902	N/A	N/A	RecName: Full=Serine hydroxymethyltransferase; Short=SHMT; Short=Serine methylase	TRUE	314090	311323	323950	23584.8	66717.4	66231.9
296	296	gi|4155200	N/A	N/A	putative [Helicobacter pylori J99]	TRUE	86585.7	77516.9	97724.5	153420	185013	246286
297	297	gi|9789749	N/A	N/A	RecName: Full=Chaperone protein DnaJ	TRUE	52933	45898.9	51556.7	263667	254503	261677
298	298	gi|7674310	N/A	N/A	RecName: Full=50S ribosomal protein L4	TRUE	646180	766660	773966	336859	347329	343091
299	299	gi|4154672	N/A	N/A	putative [Helicobacter pylori J99]	TRUE	385352	355708	474033	190164	218447	199221
300	300	gi|9087191	N/A	N/A	RecName: Full=Probable dihydroorotase-like protein; AltName: Full=Aspartate carbamoyltransferase 42 kDa non-catalytic chain	TRUE	147226	146529	165037	48880.3	70940.6	67873.8
301	301	gi|8134398	N/A	N/A	RecName: Full=Diaminopimelate decarboxylase; Short=DAP decarboxylase; Short=DAPDC	TRUE	121201	95818.6	113717	175800	108283	68962.5
302	302	gi|4156050	N/A	N/A	TYPE I RESTRICTION ENZYME (RESTRICTION SUBUNIT) [Helicobacter pylori J99]	TRUE	126839	113933	232131	55562.3	42645.8	70806.8
303	303	gi|9789770	N/A	N/A	RecName: Full=Branched-chain-amino-acid aminotransferase; Short=BCAT	TRUE	279327	303103	328001	501034	464068	442890
304	304	gi|6685831	N/A	N/A	RecName: Full=Aspartate carbamoyltransferase; AltName: Full=Aspartate transcarbamylase; Short=ATCase	TRUE	145401	146097	156828	189940	157191	156053
305	305	gi|4155255	N/A	N/A	FUNCTIONAL HOMOLOG OF SRP RECEPTOR [Helicobacter pylori J99]	TRUE	184694	168203	227599	241453	253036	238991
306	306	gi|6831638	N/A	N/A	RecName: Full=50S ribosomal protein L6	TRUE	949998	908673	906996	1.33733e+06	1.31478e+06	1.25497e+06
307	307	gi|4156113	N/A	N/A	PYRIDOXAL PHOSPHATE BIOSYNTHETIC PROTEIN A [Helicobacter pylori J99]	TRUE	133477	166063	65192	106145	76847.5	116831
308	308	gi|4154638	N/A	N/A	putative [Helicobacter pylori J99]	TRUE	527804	642966	601651	228679	223705	207485
309	309	gi|4155957	N/A	N/A	putative thiophene/furan oxidation protein [Helicobacter pylori J99]	TRUE	77945.2	56543.8	89639.8	218925	236357	121419
310	310	gi|4155660	N/A	N/A	putative [Helicobacter pylori J99]	TRUE	226806	203142	216528	205133	185723	200471
311	311	gi|81625910	N/A	N/A	RecName: Full=Bifunctional protein GlmU; Includes: RecName: Full=UDP-N-acetylglucosamine pyrophosphorylase; AltName: Full=N-acetylglucosamine-1-phosphate uridyltransferase; Includes: RecName: Full=Glucosamine-1-phosphate N-acetyltransferase	TRUE	107574	110572	124703	173733	161021	162860
312	312	gi|4155980	N/A	N/A	putative Outer membrane protein [Helicobacter pylori J99]	TRUE	1.01358e+06	1.22579e+06	1.31603e+06	230495	134072	107747
313	313	gi|4154662	N/A	N/A	putative [Helicobacter pylori J99]	TRUE	108955	72014	118191	43589.1	74526.6	40073.7
314	314	gi|4154643	N/A	N/A	Cytochrome oxidase (CBB3-TYPE) [Helicobacter pylori J99]	TRUE	396857	463427	484335	842243	834255	772866
315	315	gi|4155972	N/A	N/A	putative THIOREDOXIN [Helicobacter pylori J99]	TRUE	1.51374e+06	1.75165e+06	1.87364e+06	1.28634e+06	1.35189e+06	1.25349e+06
316	316	gi|4155545	N/A	N/A	arginine decarboxylase [Helicobacter pylori J99]	TRUE	363593	370879	417011	96786.9	91208.1	80673.5
317	317	gi|4154822	N/A	N/A	putative [Helicobacter pylori J99]	TRUE	732849	740832	808554	1.10915e+06	1.12001e+06	1.18376e+06
318	318	gi|8469113	N/A	N/A	RecName: Full=3-phosphoshikimate 1-carboxyvinyltransferase; AltName: Full=5-enolpyruvylshikimate-3-phosphate synthase; Short=EPSP synthase; Short=EPSPS	TRUE	36880.4	36133.8	54057.4	39020.5	26595.8	62528.6
319	319	gi|4154539	N/A	N/A	HYDROGENASE EXPRESSION/FORMATION PROTEIN [Helicobacter pylori J99]	TRUE	72086.9	141034	154909	63391.5	78451.4	115884
320	320	gi|54037480	N/A	N/A	RecName: Full=4-hydroxy-3-methylbut-2-enyl diphosphate reductase	TRUE	270392	303043	297457	421299	442500	444899
321	321	gi|7531219	N/A	N/A	RecName: Full=DNA topoisomerase 1; AltName: Full=DNA topoisomerase I; AltName: Full=Omega-protein; AltName: Full=Relaxing enzyme; AltName: Full=Swivelase; AltName: Full=Untwisting enzyme	TRUE	156366	116337	130610	109354	97678.7	121873
322	322	gi|4155010	N/A	N/A	cag island protein [Helicobacter pylori J99]	TRUE	465095	536725	520938	981254	989621	1.05682e+06
323	323	gi|4154954	N/A	N/A	putative [Helicobacter pylori J99]	TRUE	84955.5	128484	114885	121903	179344	315926
324	324	gi|7993927	N/A	N/A	RecName: Full=Elongation factor P; Short=EF-P	TRUE	1.60221e+06	890491	859274	401815	403476	364705
325	325	gi|7531091	N/A	N/A	RecName: Full=4-hydroxy-tetrahydrodipicolinate reductase; Short=HTPA reductase	TRUE	160057	145460	201381	116982	107843	117720
326	326	gi|4155613	N/A	N/A	RIBONUCLEOSIDE-DIPHOSPHATE REDUCTASE 1 BETA CHAIN [Helicobacter pylori J99]	TRUE	189175	170841	1.88384e+06	80690.3	71539.7	768484
327	327	gi|7387552	N/A	N/A	RecName: Full=Putative peroxiredoxin bcp; AltName: Full=Bacterioferritin comigratory protein homolog; AltName: Full=Thioredoxin reductase	TRUE	561082	624359	615042	833622	774426	842735
328	328	gi|8928361	N/A	N/A	RecName: Full=6,7-dimethyl-8-ribityllumazine synthase; Short=DMRL synthase; Short=LS; Short=Lumazine synthase	TRUE	545262	555282	562205	181621	217208	220779
329	329	gi|7388289	N/A	N/A	RecName: Full=Transaldolase	TRUE	133672	253395	231397	217298	239629	364434
330	330	gi|4155796	N/A	N/A	putative NADH oxidoreductase I [Helicobacter pylori J99]	TRUE	99534.3	145558	81995.7	168513	159394	327220
331	331	gi|7674180	N/A	N/A	RecName: Full=50S ribosomal protein L10	TRUE	761274	798177	802203	257789	161895	227939
332	332	gi|4154935	N/A	N/A	putative TRANSCRIPTIONAL REGULATOR [Helicobacter pylori J99]	TRUE	308358	329299	296148	689411	712782	736817
333	333	gi|4154917	N/A	N/A	putative [Helicobacter pylori J99]	TRUE	157888	180818	202613	398654	424302	476882
334	334	gi|8134435	N/A	N/A	RecName: Full=GTPase Der; AltName: Full=GTP-binding protein EngA	TRUE	283189	115937	111075	245290	259535	259929
335	335	gi|4155330	N/A	N/A	putative lipopolysaccharide biosynthesis protein [Helicobacter pylori J99]	TRUE	93122.4	114045	89191.7	93649.3	115785	119143
336	336	gi|7994695	N/A	N/A	RecName: Full=Tryptophan--tRNA ligase; AltName: Full=Tryptophanyl-tRNA synthetase; Short=TrpRS	TRUE	123615	79199.9	106306	57694.9	85623.3	57618.2
337	337	gi|4155689	N/A	N/A	putative [Helicobacter pylori J99]	TRUE	440254	283408	345817	544988	534611	577778
338	338	gi|4155167	N/A	N/A	putative Outer membrane protein [Helicobacter pylori J99]	TRUE	639604	693333	731911	252774	244415	172573
339	339	gi|4155459	N/A	N/A	GLYCYL-TRNA SYNTHETASE ALPHA CHAIN [Helicobacter pylori J99]	TRUE	132356	147896	116949	162610	161048	165822
340	340	gi|4154634	N/A	N/A	putative [Helicobacter pylori J99]	TRUE	269485	173962	344177	349587	132242	265844
341	341	gi|7674264	N/A	N/A	RecName: Full=50S ribosomal protein L2	TRUE	380833	551730	611365	668151	718026	551719
342	342	gi|4155557	N/A	N/A	CYCLOPOCYCLOPROPANE FATTY ACID SYNTHASE [Helicobacter pylori J99]	TRUE	403476	453298	464092	381221	363435	384890
343	343	gi|7387930	N/A	N/A	RecName: Full=UDP-N-acetylmuramate--L-alanine ligase; AltName: Full=UDP-N-acetylmuramoyl-L-alanine synthetase	TRUE	128076	118344	197538	252173	193118	407802
344	344	gi|4155895	N/A	N/A	REPLICATIVE DNA HELICASE [Helicobacter pylori J99]	TRUE	120772	163646	161119	134982	286000	161307
345	345	gi|4154615	N/A	N/A	2',3'-CYCLIC-NUCLEOTIDE 2'-PHOSPHODIESTERASE [Helicobacter pylori J99]	TRUE	99217.6	234397	88064.3	185755	172004	489528
346	346	gi|54037216	N/A	N/A	RecName: Full=Transcription elongation factor GreA; AltName: Full=Transcript cleavage factor GreA	TRUE	528625	562372	557359	1.30007e+06	1.33712e+06	1.26756e+06
347	347	gi|7674193	N/A	N/A	RecName: Full=50S ribosomal protein L13	TRUE	774048	863724	857234	441000	339255	403941
348	348	gi|7388139	N/A	N/A	RecName: Full=30S ribosomal protein S13	TRUE	1.09829e+06	564954	573297	165070	273095	181136
349	349	gi|4154548	N/A	N/A	putative SUGAR NUCLEOTIDE BIOSYNTHESIS [Helicobacter pylori J99]	TRUE	163550	125184	172621	284492	280410	287167
350	350	gi|4155991	N/A	N/A	putative [Helicobacter pylori J99]	TRUE	86285.8	69261.6	175952	63593	72455.7	128264
351	351	gi|7674309	N/A	N/A	RecName: Full=50S ribosomal protein L3	TRUE	397336	402582	505369	1.02313e+06	1.06396e+06	1.08679e+06
352	352	gi|7388226	N/A	N/A	RecName: Full=30S ribosomal protein S6	TRUE	1.44297e+06	1.50114e+06	1.74327e+06	267292	208294	405234
353	353	gi|4155006	N/A	N/A	cag island protein [Helicobacter pylori J99]	TRUE	328784	303293	387270	348716	251319	304866
354	354	gi|54039726	N/A	N/A	RecName: Full=Thioredoxin; Short=Trx	TRUE	699957	742471	772093	1.1283e+06	1.12708e+06	1.12471e+06
355	355	gi|4154597	N/A	N/A	putative [Helicobacter pylori J99]	TRUE	287351	307774	404131	201790	339980	209534
356	356	gi|4154928	N/A	N/A	putative FLAGELLAR BIOSYNTHESIS PROTEIN [Helicobacter pylori J99]	TRUE	98482.8	93032.3	106557	136135	79518.9	41608.5
357	357	gi|4154663	N/A	N/A	DELTA-AMINOLEVULINIC ACID DEHYDRATASE [Helicobacter pylori J99]	TRUE	259443	268097	266273	61811.1	72915.3	64000.4
358	358	gi|4155019	N/A	N/A	cag island protein [Helicobacter pylori J99]	TRUE	154640	165055	175400	162457	153485	215709
359	359	gi|6685217	N/A	N/A	RecName: Full=Acetate kinase; AltName: Full=Acetokinase	TRUE	49699.7	50431.9	60304.2	60045.4	72133	74539.5
360	360	gi|4156036	N/A	N/A	EXODEOXYRIBONUCLEASE [Helicobacter pylori J99]	TRUE	176481	138098	168055	245011	255156	244789
361	361	gi|81555114	N/A	N/A	RecName: Full=NADH-quinone oxidoreductase subunit I; AltName: Full=NADH dehydrogenase I subunit I; AltName: Full=NDH-1 subunit I	TRUE	275168	270008	269155	324381	343460	340333
362	362	gi|9789775	N/A	N/A	RecName: Full=Protein GrpE; AltName: Full=HSP-70 cofactor	TRUE	420365	457310	467332	186866	207260	194116
363	363	gi|4155107	N/A	N/A	AMINOTRANSFERASE [Helicobacter pylori J99]	TRUE	67128.1	52435.9	69530.8	109741	97944.1	68293.4
364	364	gi|7387626	N/A	N/A	RecName: Full=Orotidine 5'-phosphate decarboxylase; AltName: Full=OMP decarboxylase; Short=OMPDCase; Short=OMPdecase	TRUE	146494	151441	165946	235421	209277	273510
365	365	gi|4154579	N/A	N/A	phosphoglucosamine mutase [Helicobacter pylori J99]	TRUE	107882	143937	185858	91394.8	160130	81476.6
366	366	gi|4155615	N/A	N/A	putative Outer membrane protein [Helicobacter pylori J99]	TRUE	180342	72662.9	256293	245838	243246	314694
367	367	gi|4154938	N/A	N/A	putative co-chaperone with DnaK [Helicobacter pylori J99]	TRUE	141701	189388	191678	178323	137800	135658
368	368	gi|4155955	N/A	N/A	putative Inner membrane protein [Helicobacter pylori J99]	TRUE	158737	182102	208999	258105	260167	237807
369	369	gi|4155027	N/A	N/A	cag island protein [Helicobacter pylori J99]	TRUE	348425	303376	365870	92432.6	116526	111659
370	370	gi|9789750	N/A	N/A	RecName: Full=Aspartate-semialdehyde dehydrogenase; Short=ASA dehydrogenase; Short=ASADH; AltName: Full=Aspartate-beta-semialdehyde dehydrogenase	TRUE	352003	335653	425130	231786	242879	213881
371	371	gi|4155565	N/A	N/A	PHENYLALANYL-TRNA SYNTHETASE ALPHA CHAIN [Helicobacter pylori J99]	TRUE	240381	221887	229418	151373	112576	141459
372	372	gi|4154593	N/A	N/A	MALONYL COA-ACYL CARRIER PROTEIN TRANSACYLASE [Helicobacter pylori J99]	TRUE	278249	262009	290075	389357	412532	459412
373	373	gi|6685779	N/A	N/A	RecName: Full=Phosphate acetyltransferase; AltName: Full=Phosphotransacetylase	TRUE	34467.5	13172.3	163827	123578	155050	25001.4
374	374	gi|81555602	N/A	N/A	RecName: Full=Succinyl-diaminopimelate desuccinylase; Short=SDAP desuccinylase; AltName: Full=N-succinyl-LL-2,6-diaminoheptanedioate amidohydrolase	TRUE	352143	140869	73745.7	51149.3	77849.4	90432.6
375	375	gi|4155016	N/A	N/A	cag island protein, DNA transfer protein [Helicobacter pylori J99]	TRUE	115234	84521.8	157235	365832	439826	326272
376	376	gi|4154629	N/A	N/A	PHOSPHO-2-DEHYDRO-3-DEOXYHEPTONATE ALDOLASE [Helicobacter pylori J99]	TRUE	194626	205996	301739	103002	108378	88022.6
377	377	gi|7388209	N/A	N/A	RecName: Full=30S ribosomal protein S3	TRUE	449337	475869	553779	301037	228729	302779
378	378	gi|4155962	N/A	N/A	putative [Helicobacter pylori J99]	TRUE	82323.7	62153.6	99882.9	193134	180391	235094
379	379	gi|81625904	N/A	N/A	RecName: Full=Ribosomal protein S12 methylthiotransferase RimO; Short=S12 MTTase; Short=S12 methylthiotransferase; AltName: Full=Ribosome maturation factor RimO	TRUE	246595	532339	592690	304228	302596	300866
380	380	gi|4155515	N/A	N/A	putative [Helicobacter pylori J99]	TRUE	129754	82381.2	85218.5	208065	174819	73194.2
381	381	gi|4154881	N/A	N/A	putative RIBOSOMAL PROTEIN L11 METHYLTRANSFERASE [Helicobacter pylori J99]	TRUE	34628.4	44827.2	37666.1	83650.2	59262.7	243184
382	382	gi|4155134	N/A	N/A	UTP--GLUCOSE-1-PHOSPHATE URIDYLYLTRANSFERASE [Helicobacter pylori J99]	TRUE	110568	114258	85900.4	216183	218609	197877
383	383	gi|4155076	N/A	N/A	putative [Helicobacter pylori J99]	TRUE	56487	72910.1	85370	131523	149068	35011
384	384	gi|4154687	N/A	N/A	putative [Helicobacter pylori J99]	TRUE	916308	928045	916123	240524	155471	192305
385	385	gi|4154786	N/A	N/A	putative LIPID A BIOSYNTHESIS ACYLTRANSFERASE [Helicobacter pylori J99]	TRUE	131849	152817	179693	95793.9	118754	100593
386	386	gi|4154960	N/A	N/A	putative Outer membrane protein [Helicobacter pylori J99]	TRUE	1.48166e+06	1.44106e+06	1.52228e+06	383471	400133	362040
387	387	gi|7674311	N/A	N/A	RecName: Full=50S ribosomal protein L5	TRUE	1.30819e+06	1.39823e+06	1.46117e+06	586274	646118	661909
388	388	gi|4154784	N/A	N/A	GUANOSINE-5'-TRIPHOSPHATE,3'-DIPHOSPHATE PYROPHOSPHATASE [Helicobacter pylori J99]	TRUE	107854	88967	94769	75787.9	112641	85071.7
389	389	gi|4154874	N/A	N/A	putative Outer membrane protein [Helicobacter pylori J99]	TRUE	149645	174212	195672	115901	146105	163616
390	390	gi|4155207	N/A	N/A	DNA POLYMERASE III SUBUNITS GAMMA AND TAU [Helicobacter pylori J99]	TRUE	59059.9	45110.3	42271.6	157366	219753	148422
391	391	gi|7388058	N/A	N/A	RecName: Full=Peptide chain release factor 2; Short=RF-2	TRUE	110899	119588	146957	291000	322598	301787
392	392	gi|4155748	N/A	N/A	putative ABC transporter, ATP-binding protein [Helicobacter pylori J99]	TRUE	98750.2	157534	126396	66223.4	86471.4	124737
393	393	gi|4154920	N/A	N/A	FERRIC UPTAKE REGULATION PROTEIN [Helicobacter pylori J99]	TRUE	426781	548014	474557	664758	588676	632496
394	394	gi|4155983	N/A	N/A	putative [Helicobacter pylori J99]	TRUE	72475	66854.1	86399.9	71877.9	72077	85860.3
395	395	gi|4154794	N/A	N/A	putative [Helicobacter pylori J99]	TRUE	55789.2	107563	93328.5	161944	178678	198582
396	396	gi|4154836	N/A	N/A	putative [Helicobacter pylori J99]	TRUE	95893.1	123012	185698	58178.8	167630	113508
397	397	gi|45476993	N/A	N/A	RecName: Full=GMP reductase; AltName: Full=Guanosine 5'-monophosphate oxidoreductase; Short=Guanosine monophosphate reductase	TRUE	512140	488822	547533	104476	261203	503470
398	398	gi|4154546	N/A	N/A	phosphomannose isomerase/GDP-mannose pyrophosphorylase [Helicobacter pylori J99]	TRUE	152412	179091	140935	92306.5	75250	87963.4
399	399	gi|4155014	N/A	N/A	cag island protein [Helicobacter pylori J99]	TRUE	111737	119369	142193	74699.4	99004.4	105662
400	400	gi|4155581	N/A	N/A	GLUTAMATE DEHYDROGENASE [Helicobacter pylori J99]	TRUE	355269	383169	409490	263128	172259	784117
401	401	gi|4155605	N/A	N/A	2-KETO-3-DEOXY-6-PHOSPHOGLUCONATE ALDOLASE [Helicobacter pylori J99]	TRUE	1.28383e+06	1.26327e+06	1.32784e+06	92618.5	102227	155598
402	402	gi|4155875	N/A	N/A	QUINOLINATE SYNTHETASE [Helicobacter pylori J99]	TRUE	58498.4	48597.1	187956	124678	129953	169779
403	403	gi|4156048	N/A	N/A	putative IRON(III) DICITRATE TRANSPORT PROTEIN [Helicobacter pylori J99]	TRUE	216778	208764	244748	166101	153415	164037
404	404	gi|4154613	N/A	N/A	putative [Helicobacter pylori J99]	TRUE	234529	575320	291826	222287	240137	231774
405	405	gi|4155230	N/A	N/A	putative [Helicobacter pylori J99]	TRUE	161627	92529.1	63693.2	133880	512628	121739
406	406	gi|6685996	N/A	N/A	RecName: Full=Glutamate--tRNA ligase 1; AltName: Full=Glutamyl-tRNA synthetase 1; Short=GluRS 1	TRUE	307910	312937	318142	101306	105828	81245.5
407	407	gi|7531242	N/A	N/A	RecName: Full=Bifunctional enzyme IspD/IspF; Includes: RecName: Full=2-C-methyl-D-erythritol 4-phosphate cytidylyltransferase; AltName: Full=4-diphosphocytidyl-2C-methyl-D-erythritol synthase; AltName: Full=MEP cytidylyltransferase; Short=MCT; Includes: RecName: Full=2-C-methyl-D-erythritol 2,4-cyclodiphosphate synthase; Short=MECDP-synthase; Short=MECPP-synthase; Short=MECPS	TRUE	72381.2	64012.2	85144.6	44986.8	74015.9	90006.4
408	408	gi|7674199	N/A	N/A	RecName: Full=50S ribosomal protein L1	TRUE	206946	172809	333632	68641.7	98684.3	72140.9
409	409	gi|6685452	N/A	N/A	RecName: Full=Enoyl-[acyl-carrier-protein] reductase [NADH] FabI; Short=ENR; AltName: Full=NADH-dependent enoyl-ACP reductase	TRUE	158817	190297	207106	126877	79796.5	97783.2
410	410	gi|4154514	N/A	N/A	putative [Helicobacter pylori J99]	TRUE	300865	340145	348148	289888	298051	304105
411	411	gi|9910635	N/A	N/A	RecName: Full=ATP synthase subunit b; AltName: Full=ATP synthase F(0) sector subunit b; AltName: Full=ATPase subunit I; AltName: Full=F-type ATPase subunit b; Short=F-ATPase subunit b	TRUE	174476	191823	219614	194979	257580	245108
412	412	gi|4154812	N/A	N/A	putative [Helicobacter pylori J99]	TRUE	88112.9	91836.6	88263.2	80202.2	150819	103062
413	413	gi|8134316	N/A	N/A	RecName: Full=3-dehydroquinate dehydratase; Short=3-dehydroquinase; AltName: Full=Type II DHQase	TRUE	2.07775e+06	2.37701e+06	2.16819e+06	274050	355767	190649
414	414	gi|4155126	N/A	N/A	Hydrogenase, small subunit [Helicobacter pylori J99]	TRUE	194270	189108	193604	159096	161078	142585
415	415	gi|4155790	N/A	N/A	putative [Helicobacter pylori J99]	TRUE	109660	78332.6	98251.7	318048	131474	293094
416	416	gi|8134520	N/A	N/A	RecName: Full=Inorganic pyrophosphatase; AltName: Full=Pyrophosphate phospho-hydrolase; Short=PPase	TRUE	263824	287936	294648	128070	109828	96743.7
417	417	gi|7387798	N/A	N/A	RecName: Full=Translation initiation factor IF-3	TRUE	346526	277220	283290	282929	280234	258691
418	418	gi|54037819	N/A	N/A	RecName: Full=Motility protein A; AltName: Full=Chemotaxis protein MotA	TRUE	497723	604842	880237	723362	732823	757309
419	419	gi|4156042	N/A	N/A	putative [Helicobacter pylori J99]	TRUE	130680	148708	159453	271405	262735	229915
420	420	gi|4155810	N/A	N/A	putative [Helicobacter pylori J99]	TRUE	41745	59917.7	100331	163450	146368	265735
421	421	gi|4155344	N/A	N/A	putative Outer membrane protein [Helicobacter pylori J99]	TRUE	124869	138078	123097	240983	199062	165307
422	422	gi|60416207	N/A	N/A	RecName: Full=Protein VdlD	TRUE	658825	651202	625580	58458.9	45772.5	101152
423	423	gi|54039870	N/A	N/A	RecName: Full=Universal stress protein Jhp_0027; Short=USP Jhp_0027	TRUE	783318	782013	706638	272569	405898	277209
424	424	gi|6648012	N/A	N/A	RecName: Full=Ribosome maturation factor RimP	TRUE	129828	192913	298757	259833	267880	266707
425	425	gi|6685230	N/A	N/A	RecName: Full=Probable L-asparaginase; Short=L-ASNase; AltName: Full=L-asparagine amidohydrolase	TRUE	101135	63714.8	100910	104824	111084	124418
426	426	gi|4155756	N/A	N/A	putative [Helicobacter pylori J99]	TRUE	126914	204278	126179	146408	157408	181469
427	427	gi|4154837	N/A	N/A	putative ENDONUCLEASE [Helicobacter pylori J99]	TRUE	232712	257714	327248	330523	315155	259574
428	428	gi|9973201	N/A	N/A	RecName: Full=Flagellum-specific ATP synthase	TRUE	116257	127292	150668	212522	185131	54450.5
429	429	gi|4155184	N/A	N/A	putative [Helicobacter pylori J99]	TRUE	900546	881306	905732	167288	152936	166258
430	430	gi|6685667	N/A	N/A	RecName: Full=Nucleoside diphosphate kinase; Short=NDK; Short=NDP kinase; AltName: Full=Nucleoside-2-P kinase	TRUE	112074	135401	138816	57287.6	126616	84951.4
431	431	gi|4156101	N/A	N/A	putative [Helicobacter pylori J99]	TRUE	84821.4	85572.7	99536.3	133354	76023.1	98171.9
432	432	gi|4156104	N/A	N/A	putative Outer membrane protein [Helicobacter pylori J99]	TRUE	39382.3	44175.4	99547.3	147449	192930	72610.1
433	433	gi|4154847	N/A	N/A	FLAGELLAR MOTOR SWITCH PROTEIN [Helicobacter pylori J99]	TRUE	186301	197634	203573	99406.4	117071	101485
434	434	gi|4154817	N/A	N/A	putative [Helicobacter pylori J99]	TRUE	764512	692181	625357	693869	569642	552692
435	435	gi|4155592	N/A	N/A	BIOTIN CARBOXYL CARRIER PROTEIN [Helicobacter pylori J99]	TRUE	376092	336238	385755	136603	116633	143928
436	436	gi|4154541	N/A	N/A	putative [Helicobacter pylori J99]	TRUE	6931.3	4395.58	4792.68	79425.8	2219.65	8120.41
437	437	gi|4155081	N/A	N/A	putative [Helicobacter pylori J99]	TRUE	65538.6	63636.5	80467.8	78050.8	44959.2	95515.6
438	438	gi|4155008	N/A	N/A	cag island protein [Helicobacter pylori J99]	TRUE	93240.9	71634.8	93202.2	187854	133841	195638
439	439	gi|4154860	N/A	N/A	KETOL-ACID REDUCTOISOMERASE [Helicobacter pylori J99]	TRUE	139091	153552	178763	133750	177286	186675
440	440	gi|54039085	N/A	N/A	RecName: Full=50S ribosomal protein L11	TRUE	494356	518807	568499	585607	855593	595153
441	441	gi|4154681	N/A	N/A	sialic acid synthase [Helicobacter pylori J99]	TRUE	352671	117606	413761	194698	129776	146008
442	442	gi|4155556	N/A	N/A	putative [Helicobacter pylori J99]	TRUE	213303	292458	305002	78132	69395	73823.4
443	443	gi|4155463	N/A	N/A	putative [Helicobacter pylori J99]	TRUE	28299.3	34566.9	55023.2	76090.1	103834	56794.7
444	444	gi|6685960	N/A	N/A	RecName: Full=Holliday junction ATP-dependent DNA helicase RuvB	TRUE	83274.9	61063.9	115221	130272	130400	151732
445	445	gi|4155041	N/A	N/A	putative [Helicobacter pylori J99]	TRUE	61838.9	57964.1	88146.6	101636	138629	117109
446	446	gi|4154924	N/A	N/A	FLAGELLAR MOTOR SWITCH PROTEIN [Helicobacter pylori J99]	TRUE	93187.4	112866	124090	107987	193528	117172
447	447	gi|4155068	N/A	N/A	SIGNAL PEPTIDASE I [Helicobacter pylori J99]	TRUE	278107	262251	278691	509502	457094	514386
448	448	gi|6685432	N/A	N/A	RecName: Full=Methionyl-tRNA formyltransferase	TRUE	333331	174003	705437	351631	66068.2	522643
449	449	gi|4155198	N/A	N/A	Outer membrane protein/porin [Helicobacter pylori J99]	TRUE	214695	222406	287600	363324	325203	305343
450	450	gi|9789720	N/A	N/A	RecName: Full=DNA-binding protein HU	TRUE	204371	295316	335591	291330	259051	274044
451	451	gi|609412503	N/A	N/A	Chain B, Crystal Structure Of Putative Nucleotidyltransferase From H. Pylori	TRUE	196230	58173.4	132836	215779	180195	169339
452	452	gi|4155094	N/A	N/A	putative [Helicobacter pylori J99]	TRUE	247444	270064	242589	377134	416118	429531
453	453	gi|4155774	N/A	N/A	SINGLE-STRAND BINDING PROTEIN [Helicobacter pylori J99]	TRUE	204037	210730	191504	228487	220674	202095
454	454	gi|8928319	N/A	N/A	RecName: Full=3,4-dihydroxy-2-butanone 4-phosphate synthase; Short=DHBP synthase	TRUE	265190	269010	314697	240252	254564	278097
455	455	gi|4154941	N/A	N/A	DIHYDRODIPICOLINATE SYNTHASE [Helicobacter pylori J99]	TRUE	142671	99026.2	84746.9	340904	288102	69038.8
456	456	gi|8928056	N/A	N/A	RecName: Full=Deoxycytidine triphosphate deaminase; Short=dCTP deaminase	TRUE	370136	426172	407983	204285	219556	186612
457	457	gi|4155861	N/A	N/A	SIDEROPHORE-MEDIATED IRON TRANSPORT PROTEIN [Helicobacter pylori J99]	TRUE	37005.1	32225.1	36792.3	103492	92262.9	73468.2
458	458	gi|4155671	N/A	N/A	putative [Helicobacter pylori J99]	TRUE	121123	109363	393224	27212	32960.1	93251.7
459	459	gi|4155187	N/A	N/A	3-OXOACID COA-TRANSFERASE, SUBUNIT B [Helicobacter pylori J99]	TRUE	197560	253766	287735	143387	166577	166634
460	460	gi|4155146	N/A	N/A	putative Oxidoreductase [Helicobacter pylori J99]	TRUE	82739.5	89610.2	120377	132699	125474	89806.6
461	461	gi|8134750	N/A	N/A	RecName: Full=Triosephosphate isomerase; Short=TIM; AltName: Full=Triose-phosphate isomerase	TRUE	233896	235448	277813	163152	64243	124453
462	462	gi|4155614	N/A	N/A	putative oxidoreductase [Helicobacter pylori J99]	TRUE	26528.9	46897.1	75473	45074.3	59931.1	52817.4
463	463	gi|4154793	N/A	N/A	putative [Helicobacter pylori J99]	TRUE	64069.6	61893.4	70579.4	84785.7	68482.2	66795.4
464	464	gi|4155383	N/A	N/A	putative lipopolysaccharide biosynthesis protein [Helicobacter pylori J99]	TRUE	109856	63318.2	48994.1	827906	70122.9	45276.5
465	465	gi|4155362	N/A	N/A	putative [Helicobacter pylori J99]	TRUE	1.38921e+06	1.78114e+06	145887	3.2839e+06	3.21185e+06	3.25679e+06
466	466	gi|4154748	N/A	N/A	PORPHOBILINOGEN DEAMINASE [Helicobacter pylori J99]	TRUE	109616	122605	167137	77807.1	29673	72387.8
467	467	gi|4156116	N/A	N/A	RIBOFLAVIN SYNTHASE ALPHA CHAIN [Helicobacter pylori J99]	TRUE	252639	324515	317616	385088	272710	290791
468	468	gi|4154774	N/A	N/A	EXODEOXYRIBONUCLEASE LARGE SUBUNIT [Helicobacter pylori J99]	TRUE	125788	64436.1	73349.2	184541	90773.9	64765.5
469	469	gi|7674257	N/A	N/A	RecName: Full=50S ribosomal protein L21	TRUE	513175	646850	594009	878927	959516	949133
470	470	gi|4155927	N/A	N/A	putative [Helicobacter pylori J99]	TRUE	251665	274123	257002	70423.3	38364.2	22507.4
471	471	gi|4155970	N/A	N/A	putative amino acid abc transporter, ATP-binding protein [Helicobacter pylori J99]	TRUE	84806.8	93569.5	132584	147021	125192	139883
472	472	gi|81555155	N/A	N/A	RecName: Full=Flagellar assembly factor FliW 1	TRUE	723257	589131	715877	369528	271297	366152
473	473	gi|4155625	N/A	N/A	Pyruvate ferrodoxin oxidoreductase [Helicobacter pylori J99]	TRUE	591948	541417	539258	605541	715054	629970
474	474	gi|7387753	N/A	N/A	RecName: Full=Glutamyl-tRNA reductase; Short=GluTR	TRUE	61198.1	93477.1	62745.9	103139	66170.7	177713
475	475	gi|4154736	N/A	N/A	putative OCTAPRENYL-DIPHOSPHATE SYNTHASE [Helicobacter pylori J99]	TRUE	73060.3	62429.6	54904	34371.2	56041.4	77476.8
476	476	gi|4155682	N/A	N/A	putative PYRROLINE-5-CARBOXYLATE REDUCTASE [Helicobacter pylori J99]	TRUE	488878	537751	459201	851329	846675	931159
477	477	gi|81555267	N/A	N/A	RecName: Full=Oxygen-insensitive NADPH nitroreductase	TRUE	837040	720892	763745	377097	214134	381254
478	478	gi|4154636	N/A	N/A	putative Outer membrane protein [Helicobacter pylori J99]	TRUE	469421	471696	603107	80488.4	80683.3	99893.3
479	479	gi|4155340	N/A	N/A	TYPE I RESTRICTION ENZYME (RESTRICTION SUBUNIT) [Helicobacter pylori J99]	TRUE	51809.5	47606.9	19660.1	47231.3	39282.6	30903.4
480	480	gi|4155907	N/A	N/A	BIOTIN SYNTHETASE [Helicobacter pylori J99]	TRUE	121423	109954	105215	215925	210936	210758
481	481	gi|4155985	N/A	N/A	UBIQUINONE/MENAQUINONE BIOSYNTHESIS METHLYTRANSFERASE [Helicobacter pylori J99]	TRUE	434448	421359	467653	97615.1	146645	232914
482	482	gi|81555093	N/A	N/A	RecName: Full=Magnesium transport protein CorA	TRUE	394088	488083	482285	346175	158448	285888
483	483	gi|4155165	N/A	N/A	putative [Helicobacter pylori J99]	TRUE	82118.3	65261.5	96752.3	231992	223067	141823
484	484	gi|4154972	N/A	N/A	putative [Helicobacter pylori J99]	TRUE	116252	165255	151723	274716	256654	306753
485	485	gi|4154781	N/A	N/A	putative [Helicobacter pylori J99]	TRUE	153895	98940.6	83602.5	130486	153495	130691
486	486	gi|4155040	N/A	N/A	putative [Helicobacter pylori J99]	TRUE	99441.1	48596.7	87209.6	127742	52771.9	53364.2
487	487	gi|4154605	N/A	N/A	putative CYSTATHIONINE GAMMA-SYNTHASE [Helicobacter pylori J99]	TRUE	354298	370160	378575	238697	213408	269824
488	488	gi|4155108	N/A	N/A	putative [Helicobacter pylori J99]	TRUE	344273	366198	597038	292706	313198	280473
489	489	gi|8134397	N/A	N/A	RecName: Full=Diaminopimelate epimerase; Short=DAP epimerase	TRUE	172487	162931	239894	161625	158183	154479
490	490	gi|7388361	N/A	N/A	RecName: Full=Urease accessory protein UreH	TRUE	175870	179830	193754	123511	140368	149213
491	491	gi|4154637	N/A	N/A	putative [Helicobacter pylori J99]	TRUE	66352.4	238027	298848	696278	253732	323866
492	492	gi|4154885	N/A	N/A	COPPER-TRANSPORTING P-TYPE ATPASE [Helicobacter pylori J99]	TRUE	41122.9	38488.9	53875.6	202490	233187	369551
493	493	gi|4155465	N/A	N/A	ACETYL-COENZYME A CARBOXYLASE SUBUNIT B [Helicobacter pylori J99]	TRUE	111911	126526	142978	186999	164996	164124
494	494	gi|4155681	N/A	N/A	putative Outer membrane protein [Helicobacter pylori J99]	TRUE	254008	257893	253575	313492	210995	168779
495	495	gi|4155421	N/A	N/A	putative Outer membrane protein [Helicobacter pylori J99]	TRUE	135753	137382	148584	112887	73806.9	279087
496	496	gi|7674191	N/A	N/A	RecName: Full=50S ribosomal protein L14	TRUE	509082	706786	585335	877045	1.03935e+06	1.01948e+06
497	497	gi|4155705	N/A	N/A	putative [Helicobacter pylori J99]	TRUE	188425	148037	218548	833456	798772	817998
498	498	gi|4154645	N/A	N/A	Cytochrome oxidase (CBB3-TYPE) [Helicobacter pylori J99]	TRUE	294912	102390	84056.4	250098	398459	281559
499	499	gi|4155475	N/A	N/A	putative cation efflux system protein [Helicobacter pylori J99]	TRUE	36513.2	40692	58427.9	88027	59650.8	73741.3
500	500	gi|4154896	N/A	N/A	response regulator [Helicobacter pylori J99]	TRUE	158348	163400	136678	74215.9	83747.2	69890.8
501	501	gi|4155829	N/A	N/A	METHIONINE AMINOPEPTIDASE [Helicobacter pylori J99]	TRUE	204369	296490	139541	454380	424197	451117
502	502	gi|54039317	N/A	N/A	RecName: Full=30S ribosomal protein S10	TRUE	702221	780499	761921	235041	526460	874326
503	503	gi|4155083	N/A	N/A	SUBUNIT OF 2-OXOGLUTARATE OXIDOREDUCTASE [Helicobacter pylori J99]	TRUE	242797	331006	211633	206776	185473	156030
504	504	gi|4154966	N/A	N/A	putative Outer membrane protein [Helicobacter pylori J99]	TRUE	224833	235866	255301	73351.1	114877	154670
505	505	gi|4155588	N/A	N/A	putative [Helicobacter pylori J99]	TRUE	57321.4	91680.5	71710.3	55583.4	54486.4	69775.4
506	506	gi|4155409	N/A	N/A	putative [Helicobacter pylori J99]	TRUE	50621.7	95105.2	72998	272435	152398	121695
507	507	gi|4155125	N/A	N/A	putative [Helicobacter pylori J99]	TRUE	95149.4	63668.8	96182.1	46648.8	226047	50982.9
508	508	gi|4154782	N/A	N/A	putative [Helicobacter pylori J99]	TRUE	71040.1	74311.5	81831.6	136379	145248	125983
509	509	gi|7388502	N/A	N/A	RecName: Full=Uncharacterized protein jhp_1324	TRUE	75075.7	108431	127782	38286.1	34272.9	37528
510	510	gi|4155554	N/A	N/A	putative PARALOG OF HpaA [Helicobacter pylori J99]	TRUE	93308.6	78625.8	87508.7	295313	122515	145153
511	511	gi|4155119	N/A	N/A	putative [Helicobacter pylori J99]	TRUE	99196.8	114943	110883	64815.4	48808.2	36051.9
512	512	gi|4154870	N/A	N/A	putative [Helicobacter pylori J99]	TRUE	135493	119160	167188	61218.9	37942.4	57575.3
513	513	gi|4154903	N/A	N/A	UDP-3-O-[3-HYDROXYMYRISTOYL [Helicobacter pylori J99]	TRUE	129675	71617.7	92337.2	45784.3	54661.7	152137
514	514	gi|4154995	N/A	N/A	putative [Helicobacter pylori J99]	TRUE	59717.7	68749.6	81818.9	87987.9	80565.2	90494.9
515	515	gi|4155609	N/A	N/A	UDP-GLUCOSE 4-EPIMERASE [Helicobacter pylori J99]	TRUE	33259	41031.7	55153.3	121292	106617	80451.1
516	516	gi|4155878	N/A	N/A	putative [Helicobacter pylori J99]	TRUE	104442	96853.8	94635.9	64652.6	64119.7	139781
517	517	gi|4156019	N/A	N/A	L-SERYL-TRNA(SER) SELENIUM TRANSFERASE [Helicobacter pylori J99]	TRUE	134692	114378	100219	314477	344855	477428
518	518	gi|4154590	N/A	N/A	putative [Helicobacter pylori J99]	TRUE	105624	348157	439402	209550	180286	135264
519	519	gi|7387521	N/A	N/A	RecName: Full=6-phosphogluconolactonase; Short=6PGL	TRUE	75962.6	74951.1	91972.9	174943	70824	132152
520	520	gi|4154600	N/A	N/A	putative [Helicobacter pylori J99]	TRUE	42035.5	41438.5	43433.9	199781	181327	180477
521	521	gi|4155586	N/A	N/A	putative [Helicobacter pylori J99]	TRUE	119687	117371	209537	123187	132913	144670
522	522	gi|4155468	N/A	N/A	putative [Helicobacter pylori J99]	TRUE	57886.3	88059.8	75258	108042	89651.5	100564
523	523	gi|4156076	N/A	N/A	putative [Helicobacter pylori J99]	TRUE	225178	259520	258866	409563	432639	431334
524	524	gi|4155966	N/A	N/A	putative CYTOCHROME C PEROXIDASE [Helicobacter pylori J99]	TRUE	241743	204338	76577.1	199333	82492.2	179207
525	525	gi|81555414	N/A	N/A	RecName: Full=7-cyano-7-deazaguanine synthase; AltName: Full=7-cyano-7-carbaguanine synthase; AltName: Full=PreQ(0) synthase; AltName: Full=Queuosine biosynthesis protein QueC	TRUE	71089	115053	99395.2	143668	33189.4	122663
526	526	gi|81625887	N/A	N/A	RecName: Full=tRNA (mo5U34)-methyltransferase	TRUE	15855.4	224020	344754	156604	173739	192409
527	527	gi|4155935	N/A	N/A	DIMETHYLADENOSINE TRANSFERASE [Helicobacter pylori J99]	TRUE	55500	59130.2	92748.2	55608.5	52696.2	59592.7
528	528	gi|4155932	N/A	N/A	putative [Helicobacter pylori J99]	TRUE	44260.8	222391	217952	33875.8	98598.5	145867
529	529	gi|4155770	N/A	N/A	putative [Helicobacter pylori J99]	TRUE	106197	166606	160199	106542	222431	230429
530	530	gi|7227944	N/A	N/A	RecName: Full=Tryptophan biosynthesis protein TrpCF; Includes: RecName: Full=Indole-3-glycerol phosphate synthase; Short=IGPS; Includes: RecName: Full=N-(5'-phospho-ribosyl)anthranilate isomerase; Short=PRAI	TRUE	78060.9	75273.5	103317	96967.2	52097.7	51042.8
531	531	gi|4155894	N/A	N/A	HYDROXYMYRISTOYL-ACYL CARRIER PROTEIN DEHYDRATASE [Helicobacter pylori J99]	TRUE	142868	160788	159606	60004.3	89623.4	459937
532	532	gi|4155969	N/A	N/A	putative [Helicobacter pylori J99]	TRUE	68636.9	133596	102967	74960.7	73268.5	81471.9
533	533	gi|7387821	N/A	N/A	RecName: Full=3-deoxy-manno-octulosonate cytidylyltransferase; AltName: Full=CMP-2-keto-3-deoxyoctulosonic acid synthase; Short=CKS; Short=CMP-KDO synthase	TRUE	32378.2	40490.3	50295.1	22930.8	6648.26	24496.5
534	534	gi|4155901	N/A	N/A	PREPHENATE DEHYDROGENASE [Helicobacter pylori J99]	TRUE	56317.9	54539.5	52987.3	15654.9	32349	35433.7
535	535	gi|4155446	N/A	N/A	putative [Helicobacter pylori J99]	TRUE	68275.5	40008.3	79380.4	62992.2	81880.9	110456
536	536	gi|4154602	N/A	N/A	putative [Helicobacter pylori J99]	TRUE	202894	105718	105019	87185.7	70415.1	69823
537	537	gi|4155504	N/A	N/A	putative [Helicobacter pylori J99]	TRUE	176013	231558	145652	114994	107864	77230.2
538	538	gi|6831624	N/A	N/A	RecName: Full=50S ribosomal protein L18	TRUE	305013	309556	334109	53878.9	82683.2	78261.5
539	539	gi|54039407	N/A	N/A	RecName: Full=30S ribosomal protein S17	TRUE	606235	626168	677038	644664	582913	634339
540	540	gi|4154716	N/A	N/A	putative [Helicobacter pylori J99]	TRUE	424688	398013	518370	306834	351742	289817
541	541	gi|8928281	N/A	N/A	RecName: Full=3-methyl-2-oxobutanoate hydroxymethyltransferase; AltName: Full=Ketopantoate hydroxymethyltransferase; Short=KPHMT	TRUE	36002.1	39730.4	38294.6	29042.8	58416.2	100148
542	542	gi|4155436	N/A	N/A	putative [Helicobacter pylori J99]	TRUE	88446.9	118665	42574.9	124150	112919	142774
543	543	gi|7674216	N/A	N/A	RecName: Full=50S ribosomal protein L16	TRUE	380154	397195	442408	571853	568721	566999
544	544	gi|4155234	N/A	N/A	XANTHINE-GUANINE PHOSPHORIBOSYLTRANSFERASE [Helicobacter pylori J99]	TRUE	200352	77771.2	96020.6	76304.6	72631	83034.3
545	545	gi|4155312	N/A	N/A	putative TYPE II DNA MODIFICATION ENZYME (METHYLTRANSFERASE) [Helicobacter pylori J99]	TRUE	21628.4	30070.2	44326.4	60045.5	75716	80747.7
546	546	gi|4155670	N/A	N/A	putative [Helicobacter pylori J99]	TRUE	130413	130528	150567	34771	66579.6	58219.6
547	547	gi|4155030	N/A	N/A	cag island protein [Helicobacter pylori J99]	TRUE	117929	96601.9	411912	522479	509705	530453
548	548	gi|4155331	N/A	N/A	putative [Helicobacter pylori J99]	TRUE	77271.4	79920.3	70884.7	217185	243793	199361
549	549	gi|60392430	N/A	N/A	RecName: Full=Hydrogenase/urease nickel incorporation protein HypA	TRUE	100592	104430	113474	107863	97691	107352
550	550	gi|7674192	N/A	N/A	RecName: Full=50S ribosomal protein L15	TRUE	116886	82605.7	95762.6	49385.6	54661.2	58465.4
551	551	gi|7674218	N/A	N/A	RecName: Full=50S ribosomal protein L19	TRUE	631429	631555	656342	506209	511114	545829
552	552	gi|4155644	N/A	N/A	putative [Helicobacter pylori J99]	TRUE	81901.5	55355.9	83911.4	115156	115604	76298.9
553	553	gi|4154730	N/A	N/A	DNA REPAIR PROTEIN [Helicobacter pylori J99]	TRUE	25672.4	20861.3	41288.2	50849.1	45668.2	51429.1
554	554	gi|4155192	N/A	N/A	putative [Helicobacter pylori J99]	TRUE	113072	104820	117061	67004.2	42586.4	23781.1
555	555	gi|8928450	N/A	N/A	RecName: Full=Queuine tRNA-ribosyltransferase; AltName: Full=Guanine insertion enzyme; AltName: Full=tRNA-guanine transglycosylase	TRUE	22615.8	47148.6	48324.8	27613.9	11468.5	40325.9
556	556	gi|4155335	N/A	N/A	putative [Helicobacter pylori J99]	TRUE	70684.5	75006.5	89904.3	44494.8	42380.8	98055.6
557	557	gi|4154996	N/A	N/A	putative Outer membrane protein [Helicobacter pylori J99]	TRUE	77134.9	74223.2	83214.8	97354.1	92937.7	121224
558	558	gi|4155956	N/A	N/A	putative [Helicobacter pylori J99]	TRUE	57134.2	72128.9	77990.7	56884.3	71245.3	53816
559	559	gi|54039541	N/A	N/A	RecName: Full=30S ribosomal protein S7	TRUE	293257	198301	312348	167852	211528	196276
560	560	gi|4156006	N/A	N/A	putative [Helicobacter pylori J99]	TRUE	34231.3	11572.4	62412.6	84519.4	42771.8	79015.6
561	561	gi|4154627	N/A	N/A	L-SERINE/L-THREONINEDEAMINASE [Helicobacter pylori J99]	TRUE	28432.7	21274.7	27743.4	42863.8	29901.6	42039.4
562	562	gi|4154802	N/A	N/A	putative [Helicobacter pylori J99]	TRUE	21429.1	29435.9	59093.9	84538.5	39612.8	230448
563	563	gi|4155343	N/A	N/A	putative [Helicobacter pylori J99]	TRUE	97974.8	52432.5	120228	151062	203864	72306.4
564	564	gi|7674254	N/A	N/A	RecName: Full=50S ribosomal protein L22	TRUE	305254	271895	376720	342450	341011	245957
565	565	gi|605604501	N/A	N/A	Chain A, Crystal Structure Of The Helicobacter Pylori Mtan-d198n Mutant With 5'-methylthioadenosine In The Active Site.	TRUE	76570.8	92141.6	103229	66157.8	31069.1	50532.3
566	566	gi|4154674	N/A	N/A	MOLYBDOPTERIN BIOSYNTHESIS PROTEIN [Helicobacter pylori J99]	TRUE	45222.5	61609.8	69875.4	112493	64366.7	76449.6
567	567	gi|7388027	N/A	N/A	RecName: Full=Peptidyl-tRNA hydrolase; Short=PTH	TRUE	15598.2	13017.6	15897.7	18164.5	26680.2	23077.2
568	568	gi|4155305	N/A	N/A	MOLYBDOPTERIN BIOSYNTHESIS PROTEIN [Helicobacter pylori J99]	TRUE	54572.6	73433.1	84111	179887	154578	153166
569	569	gi|8134817	N/A	N/A	RecName: Full=Uncharacterized aminotransferase jhp_0673	TRUE	108861	92059.8	123593	37157.2	33359.2	55133.9
570	570	gi|7674400	N/A	N/A	RecName: Full=Tryptophan synthase alpha chain	TRUE	88443	24773.9	28471	36952.8	61932.8	30925.6
571	571	gi|9789719	N/A	N/A	RecName: Full=Alanine racemase	TRUE	10088.6	14443.5	14290.4	41508.9	54440.3	37945.8
572	572	gi|4155733	N/A	N/A	putative [Helicobacter pylori J99]	TRUE	47975.5	40337	91051.3	73452.8	86990.8	70709.9
573	573	gi|7674337	N/A	N/A	RecName: Full=Ribonuclease R; Short=RNase R; AltName: Full=VacB protein homolog	TRUE	69407.4	91428.7	83384.7	100488	140126	35486.8
574	574	gi|4155342	N/A	N/A	putative [Helicobacter pylori J99]	TRUE	160572	217470	198503	176316	185945	67505
575	575	gi|4155325	N/A	N/A	putative [Helicobacter pylori J99]	TRUE	78290.1	82652.7	91338.4	133720	116379	84894.3
576	576	gi|8134402	N/A	N/A	RecName: Full=Peptide deformylase; Short=PDF; AltName: Full=Polypeptide deformylase	TRUE	30020.4	27906.3	46720	51286.9	29545.7	57832.9
577	577	gi|4155788	N/A	N/A	OROTATE PHOSPHORIBOSYLTRANSFERASE [Helicobacter pylori J99]	TRUE	121404	135243	156527	171163	179466	178314
578	578	gi|7387845	N/A	N/A	RecName: Full=Phosphoheptose isomerase; AltName: Full=Sedoheptulose 7-phosphate isomerase	TRUE	262694	279314	328462	85728.7	162112	99083.9
579	579	gi|6686376	N/A	N/A	RecName: Full=Adenine phosphoribosyltransferase; Short=APRT	TRUE	1.21956e+06	1.13982e+06	1.20073e+06	1.03991e+06	1.03381e+06	1.07401e+06
580	580	gi|4154801	N/A	N/A	DIPEPTIDE TRANSPORT SYSTEM ATP-BINDING PROTEIN [Helicobacter pylori J99]	TRUE	122111	66323.3	77224.9	114302	142558	177104
581	581	gi|4154625	N/A	N/A	putative [Helicobacter pylori J99]	TRUE	42017.3	48428.2	51337.2	46870.1	68473.5	76765.2
582	582	gi|81555314	N/A	N/A	RecName: Full=Type III pantothenate kinase; AltName: Full=PanK-III; AltName: Full=Pantothenic acid kinase	TRUE	48480.8	65788	48108.3	58337.7	116758	48660.4
583	583	gi|4155181	N/A	N/A	putative TYPE II RESTRICTION ENZYME [Helicobacter pylori J99]	TRUE	11364.3	40818.1	38076.1	196633	37439.1	148422
584	584	gi|4155025	N/A	N/A	cag island protein [Helicobacter pylori J99]	TRUE	654822	668699	684478	203335	223154	177667
585	585	gi|4155800	N/A	N/A	putative TRANSCRIPTIONAL REGULATOR [Helicobacter pylori J99]	TRUE	21019.4	17022.3	16543.8	35068.5	36306.1	67746.3
586	586	gi|7673961	N/A	N/A	RecName: Full=3-dehydroquinate synthase	TRUE	77817.4	108517	113120	71390	68897.6	67196.2
587	587	gi|6647498	N/A	N/A	RecName: Full=Purine nucleoside phosphorylase DeoD-type; Short=PNP	TRUE	61651.7	64646.6	53780.4	16482.6	38872.5	37500.8
588	588	gi|4154632	N/A	N/A	putative [Helicobacter pylori J99]	TRUE	53777.6	31577	75979.6	15867.6	28006.8	16080.6
589	589	gi|4155567	N/A	N/A	putative AMINOTRANSFERASE [Helicobacter pylori J99]	TRUE	52751.7	38556.1	49464.8	64046.3	85600.7	75372.9
590	590	gi|4155488	N/A	N/A	putative [Helicobacter pylori J99]	TRUE	21639.5	20421.4	29263.5	19865.2	34694	24418.9
591	591	gi|54039172	N/A	N/A	RecName: Full=50S ribosomal protein L31	TRUE	104051	90613.6	130868	190988	176819	180992
592	592	gi|8134585	N/A	N/A	RecName: Full=UDP-N-acetylmuramoyl-L-alanyl-D-glutamate--2,6-diaminopimelate ligase; AltName: Full=Meso-A2pm-adding enzyme; AltName: Full=Meso-diaminopimelate-adding enzyme; AltName: Full=UDP-MurNAc-L-Ala-D-Glu:meso-diaminopimelate ligase; AltName: Full=UDP-MurNAc-tripeptide synthetase; AltName: Full=UDP-N-acetylmuramyl-tripeptide synthetase	TRUE	34740.1	28367.4	26373.5	26988	24905.5	8205.96
593	593	gi|6685622	N/A	N/A	RecName: Full=UDP-3-O-acylglucosamine N-acyltransferase	TRUE	154372	189272	130288	72976.3	102499	107878
594	594	gi|4155205	N/A	N/A	putative abc transporter, ATP-binding protein [Helicobacter pylori J99]	TRUE	101868	94094.3	121763	149586	148180	158535
595	595	gi|4155951	N/A	N/A	putative PROTEASE IV [Helicobacter pylori J99]	TRUE	118286	92870	104421	137715	45403.4	185900
596	596	gi|4155222	N/A	N/A	D-ALANYL-D-ALANINE-ADDING ENZYME [Helicobacter pylori J99]	TRUE	32574.6	16728.7	20292.8	67123.5	19972.6	61338.8
597	597	gi|60393888	N/A	N/A	RecName: Full=30S ribosomal protein S12	TRUE	332928	444998	436633	492924	493689	520930
598	598	gi|4155896	N/A	N/A	putative [Helicobacter pylori J99]	TRUE	60251	59473.7	62458.8	84243.1	80050.5	73210.5
599	599	gi|4154977	N/A	N/A	PUTATIVE POTASSIUM CHANNEL PROTEIN [Helicobacter pylori J99]	TRUE	58276.8	65122.7	63666.6	23084.8	21581.1	106144
600	600	gi|7388359	N/A	N/A	RecName: Full=Urease accessory protein UreF	TRUE	79652.9	88494.6	104256	51608.6	53174.9	52794.7
601	601	gi|9910903	N/A	N/A	RecName: Full=Hydroxyethylthiazole kinase; AltName: Full=4-methyl-5-beta-hydroxyethylthiazole kinase; Short=TH kinase; Short=Thz kinase	TRUE	69367.4	71048.3	96461.3	64920.6	59882.9	97647.6
602	602	gi|4156005	N/A	N/A	putative [Helicobacter pylori J99]	TRUE	91500	135105	125020	101911	130024	141801
603	603	gi|4154540	N/A	N/A	putative TRANSCRIPTIONAL REGULATOR [Helicobacter pylori J99]	TRUE	45850.6	27055.5	96089.1	334191	348744	77973.5
604	604	gi|4155004	N/A	N/A	HEAT SHOCK PROTEIN [Helicobacter pylori J99]	TRUE	122281	130865	118123	61732.6	19794.8	37202.1
605	605	gi|4155696	N/A	N/A	AMINO ACID ABC TRANSPORTER, ATP-BINDING PROTEIN [Helicobacter pylori J99]	TRUE	16226.6	71141.4	41096	155728	171494	76917.3
606	606	gi|4154757	N/A	N/A	FLAGELLAR P-RING PROTEIN [Helicobacter pylori J99]	TRUE	157288	166189	173007	687387	660600	641711
607	607	gi|4155871	N/A	N/A	putative [Helicobacter pylori J99]	TRUE	282529	344260	313502	512173	530276	573756
608	608	gi|9789743	N/A	N/A	RecName: Full=COP-associated protein; AltName: Full=Copper ion-binding protein	TRUE	56896.5	49518.1	62678.3	79632.5	101323	110030
609	609	gi|8928082	N/A	N/A	RecName: Full=Carbon storage regulator homolog	TRUE	59129.5	166767	88103.7	87568.1	111661	140733
610	610	gi|54039134	N/A	N/A	RecName: Full=50S ribosomal protein L23	TRUE	343206	315226	251993	269984	150354	187244
611	611	gi|4155286	N/A	N/A	putative TYPE I RESTRICTION ENZYME (SPECIFICITY SUBUNIT) [Helicobacter pylori J99]	TRUE	6188.16	8971.47	19128.2	14628.3	21996.6	17409.9
612	612	gi|4155183	N/A	N/A	putative [Helicobacter pylori J99]	TRUE	10523.4	20429.5	27044.6	25648.3	10267.4	13217.7
613	613	gi|7531094	N/A	N/A	RecName: Full=Deoxyuridine 5'-triphosphate nucleotidohydrolase; Short=dUTPase; AltName: Full=dUTP pyrophosphatase	TRUE	60017.3	69504.7	73520.7	134658	110947	131816
614	614	gi|4155301	N/A	N/A	putative FLAGELLAR BIOSYNTHESIS PROTEIN [Helicobacter pylori J99]	TRUE	97992.4	60946.7	73526.4	146840	57895.4	131419
615	615	gi|4155438	N/A	N/A	putative [Helicobacter pylori J99]	TRUE	25241.1	20692.4	54604.4	74564.2	39907.2	70737.4
616	616	gi|4154835	N/A	N/A	GUANYLATE KINASE [Helicobacter pylori J99]	TRUE	46156.2	21160.2	8288.92	41642.6	64014.1	33225.5
617	617	gi|4154551	N/A	N/A	putative TYPE II restriction enzyme [Helicobacter pylori J99]	TRUE	51388.2	27538.6	61832.1	24365.6	29121.6	33265.1
618	618	gi|4155103	N/A	N/A	putative lipopolysaccharide biosynthesis protein [Helicobacter pylori J99]	TRUE	44990.7	45202.3	62888.6	135506	175785	114828
619	619	gi|4155589	N/A	N/A	putative CYTOCHROME C-TYPE BIOGENESIS PROTEIN [Helicobacter pylori J99]	TRUE	49513.4	20718.3	48311.2	57494.1	68696.6	62365
620	620	gi|4154791	N/A	N/A	putative [Helicobacter pylori J99]	TRUE	145772	164522	172223	118095	105035	94406.9
621	621	gi|4155921	N/A	N/A	DNA transfer protein [Helicobacter pylori J99]	TRUE	85011.4	72655.7	10097.1	29546.5	37906.2	26782.4
622	622	gi|6648010	N/A	N/A	RecName: Full=UPF0092 membrane protein jhp_1448	TRUE	189885	191353	181653	52339.2	36340.3	26399.6
623	623	gi|9789721	N/A	N/A	RecName: Full=Acyl carrier protein; Short=ACP	TRUE	188878	163059	185218	29406.1	37318.6	17640.1
624	624	gi|4155967	N/A	N/A	putative motility protein [Helicobacter pylori J99]	TRUE	24038.9	41459.2	44680.2	34918.9	44099	39707.1
625	625	gi|4155877	N/A	N/A	putative [Helicobacter pylori J99]	TRUE	38558.9	27076.6	40758.7	29973	45800.3	20772.8
626	626	gi|4155604	N/A	N/A	putative [Helicobacter pylori J99]	TRUE	44381	39784.6	34732.7	84531.5	75092.6	77708.2
627	627	gi|4155218	N/A	N/A	putative Outer membrane protein [Helicobacter pylori J99]	TRUE	30255.9	38444.9	26174.4	17528.4	39759.5	26991
628	628	gi|4154862	N/A	N/A	septum formation protein [Helicobacter pylori J99]	TRUE	33021.1	16924.2	28471.3	33939.5	50858.6	42680.5
629	629	gi|7388015	N/A	N/A	RecName: Full=Protein-L-isoaspartate O-methyltransferase; AltName: Full=L-isoaspartyl protein carboxyl methyltransferase; AltName: Full=Protein L-isoaspartyl methyltransferase; AltName: Full=Protein-beta-aspartate methyltransferase; Short=PIMT	TRUE	61114.8	45882.8	61394.2	150383	61363.2	28405.1
630	630	gi|7674219	N/A	N/A	RecName: Full=50S ribosomal protein L20	TRUE	99383.6	104018	108747	164865	223075	213700
631	631	gi|4155642	N/A	N/A	ATP synthase B' [Helicobacter pylori J99]	TRUE	48649.8	43255.9	43115	38460.9	39636.7	39635.1
632	632	gi|9087190	N/A	N/A	RecName: Full=Dihydroorotase; Short=DHOase	TRUE	71228.1	70763.4	61320.2	49072	23792.6	58659.6
633	633	gi|4155751	N/A	N/A	putative [Helicobacter pylori J99]	TRUE	146823	156090	149797	119403	93761.9	106472
634	634	gi|4155537	N/A	N/A	putative [Helicobacter pylori J99]	TRUE	59682.6	65710.8	73756.6	30128.7	16021.7	38643.6
635	635	gi|4155476	N/A	N/A	putative [Helicobacter pylori J99]	TRUE	17277.3	72198.4	10785.9	33468.7	24623.6	15062.2
636	636	gi|4154582	N/A	N/A	putative Outer membrane protein [Helicobacter pylori J99]	TRUE	63985.3	87950.4	77523.5	153385	133472	140292
637	637	gi|4155568	N/A	N/A	putative [Helicobacter pylori J99]	TRUE	49666.8	65126.9	56841.1	101336	52489	82416.7
638	638	gi|4155012	N/A	N/A	putative cag island protein [Helicobacter pylori J99]	TRUE	42488.5	40780.1	41073.2	18377	26798.2	15662.9
639	639	gi|4155201	N/A	N/A	putative Outer membrane protein [Helicobacter pylori J99]	TRUE	55931.3	21918.1	62452.1	27707.6	41814.1	11999.3
640	640	gi|4155775	N/A	N/A	outer membrane protein - adhesin [Helicobacter pylori J99]	TRUE	216154	10073.1	17695.1	14103.4	31272.6	152530
641	641	gi|4155422	N/A	N/A	putative IRON-REGULATED OUTER MEMBRANE PROTEIN [Helicobacter pylori J99]	TRUE	38877.7	38234.2	12833	292946	16133.9	235454
642	642	gi|4155391	N/A	N/A	IRON(III) DICITRATE TRANSPORT SYSTEM ATP-BINDING PROTEIN [Helicobacter pylori J99]	TRUE	32596.5	37372	36985.4	45051.8	43188.7	62324.8
643	643	gi|7674141	N/A	N/A	RecName: Full=UDP-N-acetylglucosamine 1-carboxyvinyltransferase; AltName: Full=Enoylpyruvate transferase; AltName: Full=UDP-N-acetylglucosamine enolpyruvyl transferase; Short=EPT	TRUE	37354.8	13587.7	51422.4	23552.7	58822.2	10666.7
644	644	gi|4155460	N/A	N/A	GLYCEROL-3-PHOSPHATE DEHYDROGENASE (NAD+) [Helicobacter pylori J99]	TRUE	30349.6	38266.7	14349.1	16578.1	28254.5	22659.1
645	645	gi|4154846	N/A	N/A	FLAGELLAR M-RING PROTEIN [Helicobacter pylori J99]	TRUE	74571.4	95869.8	74841.4	172039	205698	218278
646	646	gi|4155882	N/A	N/A	putative [Helicobacter pylori J99]	TRUE	66571.5	30005.8	27330.7	78542.4	26498.4	45387.6
647	647	gi|54039412	N/A	N/A	RecName: Full=30S ribosomal protein S18	TRUE	161606	136719	200667	321539	330475	371172
648	648	gi|8134632	N/A	N/A	RecName: Full=Pantothenate synthetase; Short=PS; AltName: Full=Pantoate--beta-alanine ligase; AltName: Full=Pantoate-activating enzyme	TRUE	31446.6	37004.2	44391.3	40473.8	20171.2	35250.8
649	649	gi|4154647	N/A	N/A	putative [Helicobacter pylori J99]	TRUE	115879	105965	92695	406639	168423	105014
650	650	gi|4155442	N/A	N/A	GERANYLTRANSTRANSFERASE [Helicobacter pylori J99]	TRUE	51381.8	36240.5	63135.9	24086.4	7086.64	34700.1
651	651	gi|7674217	N/A	N/A	RecName: Full=50S ribosomal protein L17	TRUE	194594	186692	206485	146188	135375	98129.1
652	652	gi|4154848	N/A	N/A	putative FLAGELLAR EXPORT APPARATUS [Helicobacter pylori J99]	TRUE	167393	195590	200914	66723.9	78739	97094.8
653	653	gi|54037073	N/A	N/A	RecName: Full=Putative biopolymer transport protein ExbD-like 2	TRUE	88403.3	110537	115156	156291	113176	200363
654	654	gi|4154805	N/A	N/A	putative FLAGELLAR-HOOK ASSOCIATED PROTEIN 3 (HAP3) [Helicobacter pylori J99]	TRUE	18719.1	25120.9	41773.7	11626.2	20807.9	16836.3
655	655	gi|9297062	N/A	N/A	RecName: Full=Dihydroorotate dehydrogenase (quinone); AltName: Full=DHOdehase; Short=DHOD; Short=DHODase; AltName: Full=Dihydroorotate oxidase	TRUE	45683.3	48982.6	13952.3	71962.8	52726.2	66891
656	656	gi|4156094	N/A	N/A	Ubiquinol cytochrome c oxidoreductase, 2Fe-2S subunit [Helicobacter pylori J99]	TRUE	66083.2	75136.8	88603.5	197893	237396	183783
657	657	gi|4155998	N/A	N/A	putative ATP-DEPENDENT DNA HELICASE [Helicobacter pylori J99]	TRUE	40682.4	25140.9	47911.9	66235.8	66488.6	60355
658	658	gi|4155140	N/A	N/A	PHOSPHOSERINE PHOSPHATASE [Helicobacter pylori J99]	TRUE	273496	35250.3	254381	46432.9	70673	73464.5
659	659	gi|4155156	N/A	N/A	putative [Helicobacter pylori J99]	TRUE	21417.9	26403.2	22684.3	80405.2	103758	89357.6
660	660	gi|4155280	N/A	N/A	putative [Helicobacter pylori J99]	TRUE	32705.6	15084.3	84717.3	24371.3	62686.5	22305.7
661	661	gi|4155292	N/A	N/A	putative [Helicobacter pylori J99]	TRUE	18465.7	17400	28152.9	59266.9	135360	124375
662	662	gi|8928121	N/A	N/A	RecName: Full=GTP cyclohydrolase-2; AltName: Full=GTP cyclohydrolase II	TRUE	85298.1	90778.6	101556	100428	80609.3	75997.2
663	663	gi|4154648	N/A	N/A	putative [Helicobacter pylori J99]	TRUE	58074.3	99694.4	77910.5	228306	125666	145508
664	664	gi|4155511	N/A	N/A	putative [Helicobacter pylori J99]	TRUE	40755.4	27365.8	27174.9	67601.7	62303.6	76183.4
665	665	gi|54039557	N/A	N/A	RecName: Full=30S ribosomal protein S9	TRUE	360046	343666	397872	433986	435325	416970
666	666	gi|4155028	N/A	N/A	cag island protein [Helicobacter pylori J99]	TRUE	26399.7	55795.9	73222.4	349222	28109.4	32487.4
667	667	gi|6685664	N/A	N/A	RecName: Full=UDP-N-acetylglucosamine--N-acetylmuramyl-(pentapeptide) pyrophosphoryl-undecaprenol N-acetylglucosamine transferase; AltName: Full=Undecaprenyl-PP-MurNAc-pentapeptide-UDPGlcNAc GlcNAc transferase	TRUE	47984.4	62471.9	76118.9	74685.8	96285.4	22631.8
668	668	gi|4155050	N/A	N/A	putative [Helicobacter pylori J99]	TRUE	83811.3	102526	141268	86388.6	74765.3	50731.6
669	669	gi|4154787	N/A	N/A	putative [Helicobacter pylori J99]	TRUE	50870.2	103993	67115.6	83829.8	95869.8	123409
670	670	gi|81555083	N/A	N/A	RecName: Full=Flagellar assembly factor FliW 2	TRUE	47619	104783	62376.6	50368	23856.1	57140.4
671	671	gi|4155251	N/A	N/A	putative [Helicobacter pylori J99]	TRUE	81764.7	75164.3	156527	79405.4	46245.2	68817
672	672	gi|8134789	N/A	N/A	RecName: Full=UvrABC system protein B; Short=Protein UvrB; AltName: Full=Excinuclease ABC subunit B	TRUE	29161.3	34391.7	52949.1	112242	117055	108225
673	673	gi|7531198	N/A	N/A	RecName: Full=Ribonuclease 3; AltName: Full=Ribonuclease III; Short=RNase III	TRUE	33210.8	40055.1	44650.2	10098.4	15381.4	8070.34
674	674	gi|562814892	N/A	N/A	Type I specificity subunit [Helicobacter pylori J99]	TRUE	36320.4	35019.4	38281.1	22601.2	54227.2	67600
675	675	gi|4155079	N/A	N/A	putative [Helicobacter pylori J99]	TRUE	98859.5	94056.7	59616.1	90692	80392	141987
676	676	gi|81625872	N/A	N/A	RecName: Full=NADH-quinone oxidoreductase subunit B; AltName: Full=NADH dehydrogenase I subunit B; AltName: Full=NDH-1 subunit B	TRUE	87655.4	100741	135345	89022.1	10711.5	26449.8
677	677	gi|6647858	N/A	N/A	RecName: Full=Protein translocase subunit SecF	TRUE	32367.7	48973.9	30467.1	31101.7	18068.3	24237.6
678	678	gi|4155583	N/A	N/A	putative ZINC-METALLO PROTEASE [Helicobacter pylori J99]	TRUE	56376.7	68634.6	64796.5	92642.7	88892.9	71706.3
679	679	gi|4155874	N/A	N/A	NICOTINATE-NUCLEOTIDE PYROPHOSPHORYLASE [Helicobacter pylori J99]	TRUE	71547.2	52991.5	63256.1	56159.8	19654.3	67692.9
680	680	gi|6831645	N/A	N/A	RecName: Full=Ribosome-recycling factor; Short=RRF; AltName: Full=Ribosome-releasing factor	TRUE	46589.5	46571.6	41112.2	23266.9	26426.9	26591.8
681	681	gi|4154524	N/A	N/A	putative [Helicobacter pylori J99]	TRUE	49190.5	49622	45118.9	54985	47386.8	43618.5
682	682	gi|8469205	N/A	N/A	RecName: Full=Phosphopantetheine adenylyltransferase; AltName: Full=Dephospho-CoA pyrophosphorylase; AltName: Full=Pantetheine-phosphate adenylyltransferase; Short=PPAT	TRUE	43228.1	38192	44762.4	37224.8	115486	79114.2
683	683	gi|4154854	N/A	N/A	putative [Helicobacter pylori J99]	TRUE	60206.1	54923.7	57367.6	18007.9	48524.2	21502.4
684	684	gi|4155239	N/A	N/A	putative abc transporter, ATP-binding protein [Helicobacter pylori J99]	TRUE	363026	111638	61641.8	197945	217743	204574
685	685	gi|4155968	N/A	N/A	putative [Helicobacter pylori J99]	TRUE	48428.4	35298.6	54337.8	50601.3	55282.9	59832.9
686	686	gi|7388124	N/A	N/A	RecName: Full=30S ribosomal protein S11	TRUE	315707	317318	335655	641354	635451	614827
687	687	gi|7388358	N/A	N/A	RecName: Full=Urease accessory protein UreE	TRUE	14143.5	14039.4	17850.8	32373.3	34993.5	22569.6
688	688	gi|6707717	N/A	N/A	RecName: Full=UDP-N-acetylenolpyruvoylglucosamine reductase; AltName: Full=UDP-N-acetylmuramate dehydrogenase	TRUE	172482	109412	167889	106454	69423.6	100988
689	689	gi|4156054	N/A	N/A	putative OUTER MEMBRANE PROTEIN [Helicobacter pylori J99]	TRUE	31689.3	44232.9	69481.6	83299.3	100442	57227.8
690	690	gi|228312327	N/A	N/A	Chain B, Crystal Structure Of The Beta-Beta-Alpha-Me Type Ii Restriction Endonuclease Hpy99i In The Absence Of Edta	TRUE	88936.3	14380	164843	22271.1	21735.8	28202.6
691	691	gi|4154827	N/A	N/A	putative Outer membrane protein [Helicobacter pylori J99]	TRUE	171030	191674	206764	7787.49	35564.3	21833.6
692	692	gi|4155346	N/A	N/A	PANTOTHENATE METABOLISM FLAVOPROTEIN [Helicobacter pylori J99]	TRUE	14984.9	28363	12164.6	106425	114362	109737
693	693	gi|4154798	N/A	N/A	putative vacuolating cytotoxin (VacA) paralog [Helicobacter pylori J99]	TRUE	44377.4	48058.8	63139.1	34088	38479.3	52535.2
694	694	gi|284055601	N/A	N/A	Chain A, Agmatine Deiminase From Helicobacter Pylori	TRUE	162545	160939	194537	147219	38049.4	153280
695	695	gi|4156079	N/A	N/A	FOLYLPOLYGLUTAMATE SYNTHASE [Helicobacter pylori J99]	TRUE	14592.7	18061.6	12592.2	27108.8	25581.1	59674
696	696	gi|4155213	N/A	N/A	putative [Helicobacter pylori J99]	TRUE	177578	171439	172805	197083	213566	165369
697	697	gi|4155345	N/A	N/A	putative SUGAR NUCLEOTIDE BIOSYNTHESIS PROTEIN [Helicobacter pylori J99]	TRUE	87560.1	127153	149560	90733.4	49536.5	115638
698	698	gi|7387981	N/A	N/A	RecName: Full=N utilization substance protein B homolog; Short=Protein NusB	TRUE	83381	71474.1	77540.5	42015.6	29285.1	52757.6
699	699	gi|4155618	N/A	N/A	putative lipopolysaccharide biosynthesis protein [Helicobacter pylori J99]	TRUE	80582.9	118816	53185.2	98482.4	29383	24757.4
700	700	gi|4155066	N/A	N/A	RIBOSE 5-PHOSPHATE ISOMERASE [Helicobacter pylori J99]	TRUE	290476	266207	282979	243243	269094	244174
701	701	gi|7388164	N/A	N/A	RecName: Full=30S ribosomal protein S19	TRUE	49361.6	47616.1	67891.6	40974.1	51407.3	34211.8
702	702	gi|4156062	N/A	N/A	putative [Helicobacter pylori J99]	TRUE	2484.58	33140.8	51409.9	62417.3	14124.8	18511.3
703	703	gi|4155290	N/A	N/A	putative Outer membrane protein [Helicobacter pylori J99]	TRUE	133785	130965	120791	68354.4	60045	77416.9
704	704	gi|4154665	N/A	N/A	putative [Helicobacter pylori J99]	TRUE	23090.1	15776.3	33545.4	9456.19	6592.84	13725.5
705	705	gi|4155430	N/A	N/A	GLYCERALDEHYDE 3-PHOSPHATE DEHYDROGENASE [Helicobacter pylori J99]	TRUE	19134.8	33108.6	25893.4	5540.43	8253.47	2425.4
706	706	gi|7387931	N/A	N/A	RecName: Full=Endonuclease MutS2	TRUE	34639.8	14858.1	75560	19733.9	29597	73132.4
707	707	gi|4155474	N/A	N/A	putative cation efflux system protein [Helicobacter pylori J99]	TRUE	28388.3	27911.1	37319	37684.7	55672	70120.4
708	708	gi|4154997	N/A	N/A	putative [Helicobacter pylori J99]	TRUE	112841	116702	141474	3478.37	21562.6	8660.53
709	709	gi|4154922	N/A	N/A	putative [Helicobacter pylori J99]	TRUE	24940.7	140513	164376	52078	27289.5	66837.2
710	710	gi|4156091	N/A	N/A	PENICILLIN-BINDING PROTEIN [Helicobacter pylori J99]	TRUE	107249	129644	133720	33217.5	101530	124621
711	711	gi|4155885	N/A	N/A	TYPE II DNA MODIFICATION ENZYME (METHYLTRANSFERASE) [Helicobacter pylori J99]	TRUE	4291.63	1335.17	29319.3	46183.3	1609.6	5995.6
712	712	gi|4155600	N/A	N/A	putative [Helicobacter pylori J99]	TRUE	45779.5	64280.1	56676.5	49817.1	42377.4	52292.8
713	713	gi|8928475	N/A	N/A	RecName: Full=Ribosomal RNA small subunit methyltransferase E; AltName: Full=16S rRNA m3U1498 methyltransferase	TRUE	42758.9	28351.1	22341.5	39190.9	20711	3421.21
714	714	gi|562814888	N/A	N/A	Type IIG R-M system [Helicobacter pylori J99]	TRUE	22163.2	19343.1	27762.9	118730	113421	38169.7
715	715	gi|4155320	N/A	N/A	osmoprotection ATP-binding protein [Helicobacter pylori J99]	TRUE	46899.5	49119.9	44312	17807.7	154996	34163.7
716	716	gi|54040349	N/A	N/A	RecName: Full=Uncharacterized HIT-like protein jhp_0977	TRUE	166593	146347	162475	142451	147713	136725
717	717	gi|4154755	N/A	N/A	putative histidine kinase sensor protein [Helicobacter pylori J99]	TRUE	39023.6	16790.7	61620.6	20445.2	93544.1	74785.7
718	718	gi|4155732	N/A	N/A	abc transporter, ATP-binding protein [Helicobacter pylori J99]	TRUE	8455.54	30370.1	88352.2	30777	22487.6	36799.7
719	719	gi|4156022	N/A	N/A	putative ferredoxin-like protein [Helicobacter pylori J99]	TRUE	12118.8	16703.5	47377.6	40261.3	6498.9	39897.5
720	720	gi|8134530	N/A	N/A	RecName: Full=Thymidylate kinase; AltName: Full=dTMP kinase	TRUE	25122.5	40108.5	25696	85104	118060	85788
721	721	gi|4155669	N/A	N/A	TRNA (GUANINE-N1)-METHYLTRANSFERASE [Helicobacter pylori J99]	TRUE	45185.6	41686.9	39871.2	11424.3	19747.3	14662.7
722	722	gi|4155569	N/A	N/A	histidine kinase - MCP coupling protein [Helicobacter pylori J99]	TRUE	132203	134739	139460	7923.17	12322.8	17192.3
723	723	gi|6647760	N/A	N/A	RecName: Full=Ribulose-phosphate 3-epimerase; AltName: Full=Pentose-5-phosphate 3-epimerase; Short=PPE; AltName: Full=R5P3E	TRUE	40048.7	32615.2	50111.1	19449.8	30185.4	60170.9
724	724	gi|9910669	N/A	N/A	RecName: Full=Biopolymer transport protein ExbD	TRUE	165226	163927	158505	22641.8	5441.9	14644.6
725	725	gi|4154606	N/A	N/A	CYSTEINE SYNTHASE [Helicobacter pylori J99]	TRUE	19170.8	17336.2	13312.6	12845.4	18092.4	10267
726	726	gi|4154536	N/A	N/A	putative [Helicobacter pylori J99]	TRUE	35679.1	32917.6	35291.4	39590.4	24027.5	28353.5
727	727	gi|4155743	N/A	N/A	putative DGTP PYROPHOSPHOHYDROLASE [Helicobacter pylori J99]	TRUE	4892.7	7032.37	7646.34	17089.8	14098.8	29799.4
728	728	gi|4155065	N/A	N/A	putative [Helicobacter pylori J99]	TRUE	31631.6	27992.6	32625.8	36506.2	33608.2	31382.9
729	729	gi|4155007	N/A	N/A	cag island protein [Helicobacter pylori J99]	TRUE	5510.19	58584.7	56781.6	106602	125338	49260.1
730	730	gi|4155160	N/A	N/A	CHORISMATE SYNTHASE [Helicobacter pylori J99]	TRUE	14514	31357.1	36878.9	18088.5	24418.7	20637.6
731	731	gi|4155654	N/A	N/A	TYPE II DNA MODIFICATION ENZYME (METHYLTRANSFERASE) [Helicobacter pylori J99]	TRUE	28058.5	34802.4	39241	23195.4	17003.7	21003.4
732	732	gi|81625861	N/A	N/A	RecName: Full=NADPH-dependent 7-cyano-7-deazaguanine reductase; AltName: Full=7-cyano-7-carbaguanine reductase; AltName: Full=NADPH-dependent nitrile oxidoreductase; AltName: Full=PreQ(0) reductase	TRUE	57678.1	58774	63484.5	242280	25006.3	38598.1
733	733	gi|54037364	N/A	N/A	RecName: Full=Translation initiation factor IF-1	TRUE	77996.2	100673	108000	52378.7	45537.7	39463.8
734	734	gi|4154550	N/A	N/A	putative TYPE II DNA MODIFICATION ENZYME (METHYLTRANSFERASE) [Helicobacter pylori J99]	TRUE	10164.8	1760.83	7336.22	1506.76	1209.52	2082.84
735	735	gi|7388501	N/A	N/A	RecName: Full=Putative phosphate permease jhp_1384	TRUE	38099.1	36905.9	32472.6	70169.4	65705.9	69925.4
736	736	gi|4155519	N/A	N/A	INTEGRASE/RECOMBINASE (XERCD FAMILY) [Helicobacter pylori J99]	TRUE	13981.8	25786	36223.8	26534.2	20454.8	34510.3
737	737	gi|4155229	N/A	N/A	putative [Helicobacter pylori J99]	TRUE	40138.8	54297.2	83065.3	14411.6	17326.9	21444.8
738	738	gi|7387858	N/A	N/A	RecName: Full=S-ribosylhomocysteine lyase; AltName: Full=AI-2 synthesis protein; AltName: Full=Autoinducer-2 production protein LuxS	TRUE	39974.5	38456.2	78841.1	42704.3	13337.9	13336.8
739	739	gi|4155992	N/A	N/A	putative [Helicobacter pylori J99]	TRUE	62826.2	26255.2	27039.4	16154.9	16026.9	19671.7
740	740	gi|7674428	N/A	N/A	RecName: Full=Protein jhp_1168	TRUE	18683.1	32083	21677.1	5954	7716.64	5949.95
741	741	gi|4156107	N/A	N/A	putative [Helicobacter pylori J99]	TRUE	21411.4	17725.6	22888.4	59891.2	49853.1	54637.5
742	742	gi|4154921	N/A	N/A	putative [Helicobacter pylori J99]	TRUE	59488.4	39588.1	51971.6	130163	132011	155211
743	743	gi|54040148	N/A	N/A	RecName: Full=Uncharacterized protein jhp_1419	TRUE	98923.5	106546	43429.8	148001	207233	162585
744	744	gi|4155458	N/A	N/A	putative [Helicobacter pylori J99]	TRUE	28463.4	16939.8	33095.5	114082	137160	116690
745	745	gi|81555015	N/A	N/A	RecName: Full=Na(+)/H(+) antiporter NhaA; AltName: Full=Sodium/proton antiporter NhaA	TRUE	12682.6	5590.58	4554.75	41140.1	38509.8	16526.5
746	746	gi|4155282	N/A	N/A	putative [Helicobacter pylori J99]	TRUE	19104.9	31678.7	14424.7	16036.8	24509	13085.5
747	747	gi|4154795	N/A	N/A	ATP-DEPENDENT ZINC METALLOPEPTIDASE [Helicobacter pylori J99]	TRUE	45882.8	133553	66167.6	100785	94113.3	230645
748	748	gi|4155061	N/A	N/A	putative FLAGELLAR MOTOR SWITCH PROTEIN [Helicobacter pylori J99]	TRUE	38630.4	46721	51164.9	43867.9	22865	23165.3
749	749	gi|4155543	N/A	N/A	putative [Helicobacter pylori J99]	TRUE	33170.1	31481.2	31148.3	9735.58	6744.83	7033.61
750	750	gi|4155747	N/A	N/A	DIHYDROPTEROATE SYNTHASE [Helicobacter pylori J99]	TRUE	124731	14255.9	30713.3	79248.7	15248.6	87121
751	751	gi|4155490	N/A	N/A	GLU-TRNA AMIDOTRANSFERASE, SUBUNIT C [Helicobacter pylori J99]	TRUE	195627	167608	135664	174346	176753	23877.8
752	752	gi|4155128	N/A	N/A	putative 3-HYDROXYACID DEHYDROGENASE [Helicobacter pylori J99]	TRUE	14110.4	14903.7	15910.7	12134.1	23314.2	29370.1
753	753	gi|4155904	N/A	N/A	putative [Helicobacter pylori J99]	TRUE	95850.5	96132.9	104633	14970.6	11016.6	37451.7
754	754	gi|6919918	N/A	N/A	RecName: Full=4-diphosphocytidyl-2-C-methyl-D-erythritol kinase; Short=CMK; AltName: Full=4-(cytidine-5'-diphospho)-2-C-methyl-D-erythritol kinase	TRUE	25912.6	26296	40144	30956.5	38276.6	32485.9
755	755	gi|4155984	N/A	N/A	putative [Helicobacter pylori J99]	TRUE	8872.08	31651.8	18053	60597.3	14352.1	12529.9
756	756	gi|4154974	N/A	N/A	putative Outer membrane protein [Helicobacter pylori J99]	TRUE	16756.4	3472.95	16027.7	30953.8	4256.82	13037
757	757	gi|4155623	N/A	N/A	putative Outer membrane protein [Helicobacter pylori J99]	TRUE	70419.6	94772	79587.7	56410.5	24788.3	26582.4
758	758	gi|4156093	N/A	N/A	Ubiquinol cytochrome c oxidoreductase, cytochrome b subunit [Helicobacter pylori J99]	TRUE	116396	118299	126141	51034.5	48838.5	44025.6
759	759	gi|4155973	N/A	N/A	putative [Helicobacter pylori J99]	TRUE	46413.8	8325.65	38880	48725.2	47370.7	113203
760	760	gi|4155095	N/A	N/A	PENICILLIN-BINDING PROTEIN [Helicobacter pylori J99]	TRUE	52300.8	35483.7	39472.5	15753.7	97998.3	16909.9
761	761	gi|4155150	N/A	N/A	glycerol-3-phosphate dehydrogenase [Helicobacter pylori J99]	TRUE	25870.8	26000.4	48594.3	37505.2	41937.9	42339.9
762	762	gi|4154777	N/A	N/A	putative [Helicobacter pylori J99]	TRUE	35821.6	43835.4	69622.3	69617.2	110131	81813.6
763	763	gi|4154642	N/A	N/A	Cytochrome oxidase (CBB3-TYPE) [Helicobacter pylori J99]	TRUE	23103.2	18597.6	25873.4	9725.11	14491.9	8946.14
764	764	gi|4155881	N/A	N/A	1-ACYL-SN-GLYCEROL-3-PHOSPHATE ACYLTRANSFERASE [Helicobacter pylori J99]	TRUE	2563.27	9191.5	7372.72	22746.3	43196.5	32891.2
765	765	gi|81859457	N/A	N/A	RecName: Full=tRNA (cmo5U34)-methyltransferase	TRUE	4238.33	5270.14	2526.7	6486.79	7224.17	11999.6
766	766	gi|4155180	N/A	N/A	putative TYPE II DNA MODIFICATION ENZYME (METHYLTRANSFERASE) [Helicobacter pylori J99]	TRUE	235187	33071.5	23767	346547	342997	358966
767	767	gi|4156063	N/A	N/A	DNA REPAIR PROTEIN(RECOMBINATION PROTEIN N) [Helicobacter pylori J99]	TRUE	22828.1	16429.8	28660.6	7521.55	10583.8	4468.68
768	768	gi|4155473	N/A	N/A	putative [Helicobacter pylori J99]	TRUE	19058.5	26563.5	17216.2	10513.9	14832	6309.81
769	769	gi|9087141	N/A	N/A	RecName: Full=Shikimate dehydrogenase	TRUE	13202.1	98862.2	90794.5	76006.9	71318	115233
770	770	gi|4154983	N/A	N/A	putative [Helicobacter pylori J99]	TRUE	79570.6	53388.5	77581.6	37723.1	46069.1	66294.4
771	771	gi|4154709	N/A	N/A	putative [Helicobacter pylori J99]	TRUE	6965.99	15568.6	1638.57	49714.1	49635.7	49131.1
772	772	gi|4154819	N/A	N/A	putative [Helicobacter pylori J99]	TRUE	21720.6	19077.3	77907.3	81756	80560	52406.9
773	773	gi|7388503	N/A	N/A	RecName: Full=Uncharacterized protein jhp_1318	TRUE	37837	36197.3	43664.7	21128	31243.7	22934.5
774	774	gi|4155958	N/A	N/A	putative Outer membrane protein [Helicobacter pylori J99]	TRUE	23484.7	12493.5	2952.48	2969.47	13581.8	4698.29
775	775	gi|4155039	N/A	N/A	putative [Helicobacter pylori J99]	TRUE	46196.9	41663.8	41913.6	20682.2	36425	29698.7
776	776	gi|7674181	N/A	N/A	RecName: Full=S-adenosylmethionine:tRNA ribosyltransferase-isomerase; AltName: Full=Queuosine biosynthesis protein QueA	TRUE	10657.4	3076.62	11789.7	21463.5	35040.5	5683.58
777	777	gi|6685330	N/A	N/A	RecName: Full=ATP-dependent Clp protease proteolytic subunit; AltName: Full=Endopeptidase Clp	TRUE	68381.7	66409.5	58110	23709.8	30380	30708.4
778	778	gi|8134805	N/A	N/A	RecName: Full=UvrABC system protein C; Short=Protein UvrC; AltName: Full=Excinuclease ABC subunit C	TRUE	15727.6	8278.88	7467.26	17216.6	17610.9	68398.7
779	779	gi|4154901	N/A	N/A	HOMOSERINE KINASE [Helicobacter pylori J99]	TRUE	2286.61	3165.27	2689.84	9361.87	2373.43	14895.1
780	780	gi|6647976	N/A	N/A	RecName: Full=Acyl-CoA thioesterase YbgC	TRUE	35742.9	38779.3	37977.1	17697.9	16858.2	1642.48
781	781	gi|4155244	N/A	N/A	putative FLAGELLAR PROTEIN [Helicobacter pylori J99]	TRUE	15922.5	38751.2	16917.3	62544.7	70797.2	69803.9
782	782	gi|4155219	N/A	N/A	putative [Helicobacter pylori J99]	TRUE	47039.6	52893.6	86197.4	106408	112344	93558.6
783	783	gi|4155598	N/A	N/A	putative SUGAR NUCLEOTIDE BIOSYNTHESIS [Helicobacter pylori J99]	TRUE	33817.4	36694	31187.7	15900.4	12014.4	7769.1
784	784	gi|8134767	N/A	N/A	RecName: Full=Anthranilate synthase component 1; Short=AS; Short=ASI	TRUE	5187.94	5463.03	5203.42	10950.6	12170.3	13562.1
785	785	gi|4155455	N/A	N/A	putative [Helicobacter pylori J99]	TRUE	21371.2	47243.6	62382.6	25324.4	10911.4	7933.76
786	786	gi|4155573	N/A	N/A	putative [Helicobacter pylori J99]	TRUE	5945.17	3243.44	1998.75	13705.9	12382.9	9886.51
787	787	gi|4155548	N/A	N/A	putative [Helicobacter pylori J99]	TRUE	17386.1	24669.7	18647.5	20177.1	32707.3	39363
788	788	gi|4155451	N/A	N/A	putative AMINO ACID ABC TRANSPORTER, BINDING PROTEIN PRECURSOR [Helicobacter pylori J99]	TRUE	13335.9	6074.22	29470.4	24932.4	15653.9	19486.2
789	789	gi|4155692	N/A	N/A	putative Outer membrane protein [Helicobacter pylori J99]	TRUE	4576.64	9295.87	4063.14	5371.58	6919.3	2155.15
790	790	gi|4155884	N/A	N/A	putative [Helicobacter pylori J99]	TRUE	20865.1	9212.59	2354.89	8588.25	5043.14	8343.99
791	791	gi|4155142	N/A	N/A	putative Outer membrane protein [Helicobacter pylori J99]	TRUE	75135.9	79205.1	79730.1	123612	109656	118924
792	792	gi|4154738	N/A	N/A	putative [Helicobacter pylori J99]	TRUE	11530.3	7552.21	1832.2	6209.17	1785.2	4947.64
793	793	gi|4155075	N/A	N/A	putative [Helicobacter pylori J99]	TRUE	16445.8	10659.6	16405.6	7182.6	3795.79	7748.3
794	794	gi|4156047	N/A	N/A	arginase [Helicobacter pylori J99]	TRUE	30101.2	9026.15	19281	51365.3	16356.8	19339
795	795	gi|4155059	N/A	N/A	putative SIDEROPHORE-MEDIATED IRON TRANSPORT PROTEIN [Helicobacter pylori J99]	TRUE	13578.1	36842.4	3614.24	73638.3	40878.3	59006.4
796	796	gi|4154957	N/A	N/A	putative [Helicobacter pylori J99]	TRUE	38618.1	51462.9	41001.5	31934.9	79171.6	70962.3
797	797	gi|4154898	N/A	N/A	putative RIBOSOME-BINDING FACTOR A [Helicobacter pylori J99]	TRUE	17094.2	14975.3	25260.7	49704.5	11451.8	50571.6
798	798	gi|6685958	N/A	N/A	RecName: Full=Holliday junction ATP-dependent DNA helicase RuvA	TRUE	50584.3	56659.4	32048.2	8149.48	15112.3	12850.6
799	799	gi|4154692	N/A	N/A	putative [Helicobacter pylori J99]	TRUE	7396.71	20843.3	18036.9	22631.1	8414.26	14793.1
800	800	gi|4156039	N/A	N/A	putative [Helicobacter pylori J99]	TRUE	103243	119063	115606	10104.8	23039.2	12007.5
801	801	gi|4155735	N/A	N/A	O-SERINE ACETYLTRANSFERASE [Helicobacter pylori J99]	TRUE	37700.7	34856.3	37928.5	43754.3	49217.4	42947.8
802	802	gi|4155405	N/A	N/A	Hydrogenase expression/formation protein [Helicobacter pylori J99]	TRUE	4556.53	8284.35	14815.2	24530.4	32094.3	9728.57
803	803	gi|4155988	N/A	N/A	putative [Helicobacter pylori J99]	TRUE	12836.1	2283.26	12008.4	52462.9	49414	49883.3
804	804	gi|4155433	N/A	N/A	putative [Helicobacter pylori J99]	TRUE	77441.2	73414.4	91191.2	69385	71087.6	62659.2
805	805	gi|4155806	N/A	N/A	ANTHRANILATE SYNTHASE COMPONENT II [Helicobacter pylori J99]	TRUE	10964.1	13583.2	11391.9	14107.6	5647.58	13384
806	806	gi|4154529	N/A	N/A	putative [Helicobacter pylori J99]	TRUE	101239	101339	124438	111096	113849	120397
807	807	gi|4154646	N/A	N/A	putative [Helicobacter pylori J99]	TRUE	1154.13	2301.85	6238.15	17046.4	12317.7	5013.87
808	808	gi|7388140	N/A	N/A	RecName: Full=30S ribosomal protein S15	TRUE	46754	53010.8	68550	36625.5	50541.6	44674.8
809	809	gi|4154611	N/A	N/A	putative [Helicobacter pylori J99]	TRUE	3643.69	3181.31	7517.64	5567.21	23547	31257.9
810	810	gi|4154698	N/A	N/A	Fumarate reductase [Helicobacter pylori J99]	TRUE	37784.4	37721.6	45177.1	27998	45292.4	32828.7
811	811	gi|50401715	N/A	N/A	RecName: Full=UPF0323 lipoprotein jhp_0217; Flags: Precursor	TRUE	9452.01	6458.35	11538.9	12961.5	3872.32	9120.47
812	812	gi|4154785	N/A	N/A	LIPOPOLYSACCHARIDE HEPTOSYLTRANSFERASE-1 [Helicobacter pylori J99]	TRUE	27254.7	16864.7	30212.1	27441.8	216593	88346.5
813	813	gi|4155228	N/A	N/A	putative [Helicobacter pylori J99]	TRUE	10501.7	13426.6	14227.3	631.715	1221.23	491.694
814	814	gi|4154618	N/A	N/A	putative [Helicobacter pylori J99]	TRUE	50069.3	68280.1	70868	152433	70856.4	73657.2
815	815	gi|7674399	N/A	N/A	RecName: Full=Tryptophan synthase beta chain	TRUE	51594.3	48750.7	45144.3	7905.88	23300.3	29292.2
816	816	gi|4155189	N/A	N/A	putative Outer membrane protein [Helicobacter pylori J99]	TRUE	46378.8	64869.7	85750.6	5329.93	16180.1	17923.6
817	817	gi|4155594	N/A	N/A	putative outer membrane protein [Helicobacter pylori J99]	TRUE	20216	18666.5	19115.6	4663.03	3966.39	5132.45
818	818	gi|4155634	N/A	N/A	putative [Helicobacter pylori J99]	TRUE	12582.1	119802	31611.9	42455.8	26446.4	15020.4
819	819	gi|4154776	N/A	N/A	putative [Helicobacter pylori J99]	TRUE	6263.52	10115.6	9605.34	18212.5	14997.5	14801.9
820	820	gi|4154925	N/A	N/A	RNA POLYMERASE SIGMA FACTOR (sigma 28) [Helicobacter pylori J99]	TRUE	98290.5	62251.9	69822.3	53731.6	40744.1	46761.2
821	821	gi|8928280	N/A	N/A	RecName: Full=Primosomal protein N'; AltName: Full=ATP-dependent helicase PriA	TRUE	15356.6	15606.7	22014.6	17959.8	25779.9	28914.7
822	822	gi|4155582	N/A	N/A	PROTOPORPHYRINOGEN OXIDASE [Helicobacter pylori J99]	TRUE	137617	103565	154166	47831.5	59512.7	51568.5
823	823	gi|4154906	N/A	N/A	putative [Helicobacter pylori J99]	TRUE	5534.31	7301.64	1946.61	2278.01	8755.84	1021.29
824	824	gi|4155031	N/A	N/A	cag island protein [Helicobacter pylori J99]	TRUE	9689.59	14119.2	8451.27	4449.65	3926.34	20777.5
825	825	gi|4154828	N/A	N/A	FLAGELLAR L-RING PROTEIN PRECURSOR (BASAL BODY L-RING PROTEIN) [Helicobacter pylori J99]	TRUE	77363.3	52272.1	64194.8	64801.7	65155.3	60120.6
826	826	gi|4154908	N/A	N/A	putative [Helicobacter pylori J99]	TRUE	22131.3	34014.8	36254.2	16623.1	28826.8	8978.29
827	827	gi|4155759	N/A	N/A	putative [Helicobacter pylori J99]	TRUE	30010.1	38009.5	44086.4	30523.6	43752.8	43290.8
828	828	gi|8928241	N/A	N/A	RecName: Full=NH(3)-dependent NAD(+) synthetase	TRUE	9633.84	15337.5	33145.9	27577	11551.5	27184.4
829	829	gi|4155202	N/A	N/A	putative [Helicobacter pylori J99]	TRUE	34560	63511.1	74249	28226.4	21709.1	23292.2
830	830	gi|4155647	N/A	N/A	putative [Helicobacter pylori J99]	TRUE	15896.2	7630.31	16750.8	11411.8	37001.2	18743.5
831	831	gi|4154535	N/A	N/A	ASPARTATE 1-DECARBOXYLASE [Helicobacter pylori J99]	TRUE	18069.5	44763.6	21300.9	25342.6	30646	178160
832	832	gi|7388186	N/A	N/A	RecName: Full=30S ribosomal protein S21	TRUE	10761.3	1460.13	5904.1	28103.2	27700.6	7100.37
833	833	gi|4155376	N/A	N/A	CDP-DIACYLGLYCEROL PYROPHOSPHATASE [Helicobacter pylori J99]	TRUE	29360.1	26119.8	33232.8	19087.4	8391.07	4734.92
834	834	gi|4155166	N/A	N/A	putative [Helicobacter pylori J99]	TRUE	15784.9	18429.2	18953.2	12720.3	27326	20093.7
835	835	gi|4154729	N/A	N/A	putative [Helicobacter pylori J99]	TRUE	14496.3	12010.1	17719.2	7909.33	11260.4	7188.57
836	836	gi|4155684	N/A	N/A	putative [Helicobacter pylori J99]	TRUE	5939.8	2477.76	2413.96	10387.6	5407.61	4982.38
837	837	gi|4155453	N/A	N/A	putative SODIUM/ALANINE SYMPORTER [Helicobacter pylori J99]	TRUE	3906.32	16819	3286.14	8561.14	13657.3	15899.6
838	838	gi|4154991	N/A	N/A	putative paralog of HpaA [Helicobacter pylori J99]	TRUE	41312.8	44722.6	46826.9	6669.53	1291.64	1389.09
839	839	gi|4155950	N/A	N/A	FORMYLTETRAHYDROFOLATE HYDROLASE [Helicobacter pylori J99]	TRUE	16964.5	213706	205056	88931.3	82850.2	82862.7
840	840	gi|4155746	N/A	N/A	putative DNA poymerase III subunit delta' [Helicobacter pylori J99]	TRUE	50200.8	6382.56	1097.09	128933	11634.4	3446.32
841	841	gi|4154679	N/A	N/A	putative restriction enzyme [Helicobacter pylori J99]	TRUE	12905.4	16854.6	13597.5	13118.2	41292.9	34613.1
842	842	gi|4154718	N/A	N/A	putative [Helicobacter pylori J99]	TRUE	27922.4	29638	15189.1	49734.8	23429.6	4138.9
843	843	gi|4156077	N/A	N/A	putative [Helicobacter pylori J99]	TRUE	14454.9	13394.2	16435	10485.4	2943.36	1001.85
844	844	gi|7674294	N/A	N/A	RecName: Full=50S ribosomal protein L29	TRUE	8606.79	9239.22	8839.66	20319.6	18023.9	10834.8
845	845	gi|562814883	N/A	N/A	BcgI-like R-M system [Helicobacter pylori J99]	TRUE	16112.6	18916.8	8868.94	1826.33	3316.11	14473.1
846	846	gi|4154907	N/A	N/A	putative [Helicobacter pylori J99]	TRUE	14673.1	11754.5	18642	15062.1	15858.6	28040.9
847	847	gi|4155246	N/A	N/A	putative [Helicobacter pylori J99]	TRUE	35861.8	44418.6	38780.9	32393.9	33215.3	38922
848	848	gi|4155385	N/A	N/A	putative [Helicobacter pylori J99]	TRUE	23271.4	28694.6	25277.9	58110.1	7149.71	32104.8
849	849	gi|4154751	N/A	N/A	ABC transporter, ATP-binding protein [Helicobacter pylori J99]	TRUE	18070	4328.28	4717.33	19661	4264.03	24790.7
850	850	gi|4155284	N/A	N/A	putative Outer membrane protein [Helicobacter pylori J99]	TRUE	52251.4	49582.9	49774.8	11373.3	34692.6	67553.3
851	851	gi|9789742	N/A	N/A	RecName: Full=8-amino-7-oxononanoate synthase; Short=AONS; AltName: Full=7-keto-8-amino-pelargonic acid synthase; Short=7-KAP synthase; Short=KAPA synthase; AltName: Full=8-amino-7-ketopelargonate synthase; AltName: Full=Alpha-oxoamine synthase	TRUE	1783.46	2168.68	9974.42	40696.5	32687.7	17752.7
852	852	gi|4154873	N/A	N/A	multi-drug resistance protein [Helicobacter pylori J99]	TRUE	25681.6	31894.2	28626.7	38540.6	54518	22033.4
853	853	gi|4155118	N/A	N/A	Hydrogenase expression/formation protein [Helicobacter pylori J99]	TRUE	33635.5	27803.8	28889	49202.7	1723.36	3529.3
854	854	gi|4156080	N/A	N/A	putative [Helicobacter pylori J99]	TRUE	29367	27280.8	24484.9	27975.9	58787.7	15830.8
855	855	gi|4155157	N/A	N/A	putative [Helicobacter pylori J99]	TRUE	16522.9	59870.7	18291.2	7270.97	21467.7	3692.05
856	856	gi|4155060	N/A	N/A	putative [Helicobacter pylori J99]	TRUE	1633.14	1326.84	1671.79	7982.68	10873	9483.9
857	857	gi|4154684	N/A	N/A	putative [Helicobacter pylori J99]	TRUE	23353.3	29694.6	32775.4	12139.9	25274.4	19592.3
858	858	gi|4154585	N/A	N/A	putative ALPHA(1,2)FUCOSYLTRANSFERASE [Helicobacter pylori J99]	TRUE	12765.7	31717.4	26007.3	13917.6	41627.2	20506.9
859	859	gi|4155663	N/A	N/A	putative [Helicobacter pylori J99]	TRUE	15667.6	3900.27	3352.76	490.826	494.251	560.045
860	860	gi|4155742	N/A	N/A	PERIPLASMIC CYTOCHROME C-553 [Helicobacter pylori J99]	TRUE	4555.9	7445.7	6452.15	28892.8	28007.8	5263.17
861	861	gi|4154904	N/A	N/A	putative [Helicobacter pylori J99]	TRUE	20900.3	3790.38	184279	73937.9	52460.1	69366.8
862	862	gi|4155661	N/A	N/A	putative BIOTIN ACTIVATION PROTEIN [Helicobacter pylori J99]	TRUE	2427.3	18380.1	14593.7	26985.6	1913.36	26606.3
863	863	gi|4154914	N/A	N/A	putative [Helicobacter pylori J99]	TRUE	29084.9	2043.19	52613	12287	13144.3	16551.6
864	864	gi|4155135	N/A	N/A	putative [Helicobacter pylori J99]	TRUE	340.021	1356.47	789.397	642.181	1119.52	544.154
865	865	gi|52782850	N/A	N/A	RecName: Full=D-glycero-beta-D-manno-heptose-1,7-bisphosphate 7-phosphatase; AltName: Full=D,D-heptose 1,7-bisphosphate phosphatase; Short=HBP phosphatase	TRUE	11969.4	20497.3	18973.9	8141.17	27945.8	9686.93
866	866	gi|4155223	N/A	N/A	HIT FAMILY PROTEIN [Helicobacter pylori J99]	TRUE	1301.31	7233.4	2643.75	2437.45	7701.3	2304.47
867	867	gi|4156053	N/A	N/A	putative [Helicobacter pylori J99]	TRUE	495.211	6225.09	229.051	876.542	2916.91	5685.46
868	868	gi|7674256	N/A	N/A	RecName: Full=50S ribosomal protein L27	TRUE	3069.09	2833.25	7876.41	48733.3	7418.93	23529.6
869	869	gi|4155113	N/A	N/A	putative lipopolysaccharide biosynthesis protein [Helicobacter pylori J99]	TRUE	4028.53	4077.15	2791.99	14179.8	14296.2	13846.1
870	870	gi|4155711	N/A	N/A	CARBONIC ANHYDRASE [Helicobacter pylori J99]	TRUE	21533.8	8939.55	14812.4	1591.2	11972.4	38363.7
871	871	gi|7531157	N/A	N/A	RecName: Full=Transcription-repair-coupling factor; Short=TRCF	TRUE	2157.92	1356.69	305.973	11374.8	31682.9	27256.7
872	872	gi|4155221	N/A	N/A	putative [Helicobacter pylori J99]	TRUE	18968.4	18516.5	20156.1	1195.79	220.743	1463.24
873	873	gi|6685994	N/A	N/A	RecName: Full=SsrA-binding protein	TRUE	3722.92	2417.79	24034.9	4052.67	2098.02	818.801
874	874	gi|9910672	N/A	N/A	RecName: Full=Putative biopolymer transport protein ExbD-like 1	TRUE	14619.1	3033.17	16352.8	19719	754.598	20898
875	875	gi|4154682	N/A	N/A	abc transporter, ATP-binding protein [Helicobacter pylori J99]	TRUE	20436.6	29647.7	29849.7	43414.8	11548.8	39906.8
876	876	gi|4154510	N/A	N/A	putative Outer membrane protein [Helicobacter pylori J99]	TRUE	192457	199321	232312	77435.6	89563.1	62399
877	877	gi|4154853	N/A	N/A	putative cell division topological specificity factor [Helicobacter pylori J99]	TRUE	45685.8	47557.3	58352	37127.7	41269.2	38842.7
878	878	gi|4156115	N/A	N/A	FLAGELLAR BASAL-BODY ROD PROTEIN (DISTAL ROD PROTEIN) [Helicobacter pylori J99]	TRUE	9675.41	920.297	20250.6	15387.3	30046.3	11428.5
879	879	gi|4155051	N/A	N/A	putative [Helicobacter pylori J99]	TRUE	450.366	5268.91	621.345	6997.73	7790.25	1620.21
880	880	gi|76364189	N/A	N/A	RecName: Full=Ferrous iron transport protein B	TRUE	280.104	8978.52	1953.46	6105.29	4213.5	1253.5
881	881	gi|4155531	N/A	N/A	putative [Helicobacter pylori J99]	TRUE	2186.95	1178.36	2085.36	9552.44	11257.9	887.772
882	882	gi|4154811	N/A	N/A	putative [Helicobacter pylori J99]	TRUE	317.648	3759.99	5124.6	244.816	2456.66	1395.72
883	883	gi|9910670	N/A	N/A	RecName: Full=Biopolymer transport protein ExbB	TRUE	23160.2	23095.7	37422	1787.28	642.958	3600.92
884	884	gi|45593804	N/A	N/A	RecName: Full=Probable tautomerase jhp_0858	TRUE	62945.7	35781.5	35178.1	444785	340209	110586
885	885	gi|4156031	N/A	N/A	ATP-DEPENDENT DNA HELICASE [Helicobacter pylori J99]	TRUE	1493	1534.06	14241	6859.72	7271.69	6179.58
886	886	gi|8928203	N/A	N/A	RecName: Full=tRNA dimethylallyltransferase; AltName: Full=Dimethylallyl diphosphate:tRNA dimethylallyltransferase; Short=DMAPP:tRNA dimethylallyltransferase; Short=DMATase; AltName: Full=Isopentenyl-diphosphate:tRNA isopentenyltransferase; Short=IPP transferase; Short=IPPT; Short=IPTase	TRUE	1704.75	6270.77	41931.1	8288.21	12779.1	6580.96
887	887	gi|4154584	N/A	N/A	TYPE II DNA MODIFICATION ENZYME (METHYLTRANSFERASE) [Helicobacter pylori J99]	TRUE	1146.9	9853.87	1534.89	1565.23	17434.8	2955.57
888	888	gi|4155352	N/A	N/A	putative [Helicobacter pylori J99]	TRUE	9923.93	4772.7	2837.55	17106.1	36265	4928.91
889	889	gi|9789774	N/A	N/A	RecName: Full=2-amino-4-hydroxy-6-hydroxymethyldihydropteridine pyrophosphokinase; AltName: Full=6-hydroxymethyl-7,8-dihydropterin pyrophosphokinase; Short=PPPK; AltName: Full=7,8-dihydro-6-hydroxymethylpterin-pyrophosphokinase; Short=HPPK	TRUE	259.068	363.147	250.654	190.075	262.055	1408.99
890	890	gi|4154963	N/A	N/A	TYPE II DNA MODIFICATION ENZYME (METHYLTRANSFERASE) [Helicobacter pylori J99]	TRUE	3258.26	2053	14364.4	31055.6	27656.7	33226.9
891	891	gi|4155464	N/A	N/A	putative [Helicobacter pylori J99]	TRUE	2576.26	7193.28	9622.01	12387	2520.16	12808.4
892	892	gi|4155456	N/A	N/A	3-DEOXY-D-MANNO-OCTULOSONIC-ACID TRANSFERASE [Helicobacter pylori J99]	TRUE	2183.23	367.621	8176.97	1183.06	11022.9	8950.86
893	893	gi|4155412	N/A	N/A	putative [Helicobacter pylori J99]	TRUE	8303.7	4537.49	7141.97	8947.53	6895.96	6109.19
894	894	gi|4154705	N/A	N/A	putative Outer membrane protein [Helicobacter pylori J99]	TRUE	17740	17215.7	19908	1381.8	1798.66	5581.64
895	895	gi|9789771	N/A	N/A	RecName: Full=Lipid-A-disaccharide synthase	TRUE	25296.6	25159.2	26202.8	19576.1	20829.5	4209.65
896	896	gi|4155283	N/A	N/A	putative [Helicobacter pylori J99]	TRUE	284.156	5459.96	556.434	1520.88	794.922	1854.93
897	897	gi|7388165	N/A	N/A	RecName: Full=30S ribosomal protein S16	TRUE	18522.5	1079.26	19468.9	893.632	10421.2	8655.67
898	898	gi|4154962	N/A	N/A	putative [Helicobacter pylori J99]	TRUE	10014.1	9899.28	8996.34	2660.18	6720.23	528.142
899	899	gi|7388318	N/A	N/A	RecName: Full=Thiamine-phosphate synthase; Short=TP synthase; Short=TPS; AltName: Full=Thiamine-phosphate pyrophosphorylase; Short=TMP pyrophosphorylase; Short=TMP-PPase	TRUE	116674	109316	134268	25373.9	69330.4	11668
900	900	gi|4155772	N/A	N/A	putative [Helicobacter pylori J99]	TRUE	2108.28	1705.06	1961.71	4061.58	11822.5	4203.63
901	901	gi|4155087	N/A	N/A	ENDONUCLEASE III [Helicobacter pylori J99]	TRUE	15714.4	5778.36	2573.36	12179.3	3598.13	1520.08
902	902	gi|4155749	N/A	N/A	putative [Helicobacter pylori J99]	TRUE	3279.21	1258.29	40584	12432	3616.49	3003.3
903	903	gi|4155798	N/A	N/A	PROTEIN-EXPORT MEMBRANE PROTEIN [Helicobacter pylori J99]	TRUE	1480.71	1748.72	4240.51	273.2	1234.42	1249.01
904	904	gi|4155212	N/A	N/A	putative TRANSCRIPTIONAL REGULATOR [Helicobacter pylori J99]	TRUE	9666.35	18806.2	8779.23	13150.7	10779.5	19718.7
905	905	gi|4154660	N/A	N/A	putative lipopolysaccharide biosynthesis protein [Helicobacter pylori J99]	TRUE	23759.6	12833.5	20301.8	2462.68	1254.86	986.676
906	906	gi|4156060	N/A	N/A	DNA POLYMERASE III [Helicobacter pylori J99]	TRUE	2325.25	65515.9	6117.47	2543.47	126044	5480.89
907	907	gi|4155467	N/A	N/A	putative [Helicobacter pylori J99]	TRUE	9099.44	8172.61	11702.2	15593.7	7515.74	12259.2
908	908	gi|4155203	N/A	N/A	putative [Helicobacter pylori J99]	TRUE	1560.25	431.259	2287.6	196.511	2978.25	307.014
909	909	gi|4154640	N/A	N/A	A/G-SPECIFIC ADENINE GLYCOSYLASE [Helicobacter pylori J99]	TRUE	2856.51	2885.34	15070	642.454	14795.9	16451.2
910	910	gi|6685855	N/A	N/A	RecName: Full=Recombination protein RecR	TRUE	24804.6	30948.7	32205.9	9236.6	11610.3	15547.1
911	911	gi|4155808	N/A	N/A	putative [Helicobacter pylori J99]	TRUE	3751.19	5137.91	1443.52	48567	54690.2	69.8473
912	912	gi|4155960	N/A	N/A	putative [Helicobacter pylori J99]	TRUE	4969.43	1789.88	1710.34	6702.08	3712.88	2501.54
913	913	gi|4156099	N/A	N/A	putative Outer membrane protein [Helicobacter pylori J99]	TRUE	605.244	2680.12	190.467	1799.06	2010.56	666.348
914	914	gi|4155314	N/A	N/A	MOLYBDOPTERIN-SYNTHASE SULFURYLASE [Helicobacter pylori J99]	TRUE	3911.88	3455.65	13127.2	662.968	2008.6	1758.14
915	915	gi|9789739	N/A	N/A	RecName: Full=Carbon starvation protein A homolog	TRUE	3377.89	5678.9	3902.39	17616.4	15145.7	20915.1
916	916	RRRRRgi|4155881	N/A	N/A	REVERSED 1-ACYL-SN-GLYCEROL-3-PHOSPHATE ACYLTRANSFERASE [Helicobacter pylori J99]	TRUE	9846.13	6480.78	9499.95	5099.39	16369	4616.25
917	917	gi|41692294	N/A	N/A	RecName: Full=DNA-directed RNA polymerase subunit omega; Short=RNAP omega subunit; AltName: Full=RNA polymerase omega subunit; AltName: Full=Transcriptase subunit omega	TRUE	19032.2	24511.9	20689.3	14451.6	4627.51	6973.28
918	918	gi|4155365	N/A	N/A	TYPE I RESTRICTIONENZYME (SPECIFICITY SUBUNIT) [Helicobacter pylori J99]	TRUE	377.158	412.203	749.953	404.55	995.921	380.673
919	919	gi|4155313	N/A	N/A	putative [Helicobacter pylori J99]	TRUE	978.02	20133.6	3176.72	61372.3	47613.6	63100.7
920	920	gi|8134777	N/A	N/A	RecName: Full=Uracil-DNA glycosylase; Short=UDG	TRUE	10521.5	15294.9	21345	15335	3663.93	817.437
921	921	gi|7674255	N/A	N/A	RecName: Full=50S ribosomal protein L24	TRUE	1310.7	682.941	587.753	2249.65	1521.68	155.365
922	922	gi|8928164	N/A	N/A	RecName: Full=Protease HtpX homolog	TRUE	8428.88	15018	15540.6	651.929	518.532	4835.91
923	923	gi|54039182	N/A	N/A	RecName: Full=50S ribosomal protein L33	TRUE	112.877	16423.1	288.251	16620.7	10748.4	9540.04
924	924	gi|4155036	N/A	N/A	GLUTAMATE RACEMASE [Helicobacter pylori J99]	TRUE	515.815	2561.33	283.476	4819.71	7738.81	2449.33
925	925	gi|4154745	N/A	N/A	putative [Helicobacter pylori J99]	TRUE	10446.4	9941.72	10493.3	4590.86	2430.76	2160.18
926	926	gi|9910671	N/A	N/A	RecName: Full=Putative biopolymer transport protein ExbB-like 1	TRUE	11244.8	8969.64	11484.7	17356.7	14648.3	11795.8
927	927	gi|4156098	N/A	N/A	putative [Helicobacter pylori J99]	TRUE	2364.36	4838.62	5218.01	6267.72	9785.02	3012.41
928	928	gi|4156023	N/A	N/A	putative [Helicobacter pylori J99]	TRUE	5301.13	6983.49	9980.77	8512.32	5487.37	6729.17
929	929	gi|4154644	N/A	N/A	putative Cytochrome oxidase (CBB3-TYPE) [Helicobacter pylori J99]	TRUE	5013.3	12777.5	6416.78	34735	6535.58	12162.5
930	930	gi|4155783	N/A	N/A	NADH oxidoreductase I [Helicobacter pylori J99]	TRUE	87915.8	104654	111174	163250	166825	178752
931	931	gi|54039891	N/A	N/A	RecName: Full=Uncharacterized protein jhp_0123; Flags: Precursor	TRUE	169.329	117.246	77.2136	1264.86	209.637	640.193
932	932	gi|4154797	N/A	N/A	putative [Helicobacter pylori J99]	TRUE	30380.7	51277.2	27471.6	6544.22	6304.7	7331.31
933	933	gi|4155240	N/A	N/A	putative [Helicobacter pylori J99]	TRUE	5807.16	4620.45	5351.07	613.965	3517.88	5826.16
934	934	gi|4155242	N/A	N/A	putative FLAGELLIN PROTEIN [Helicobacter pylori J99]	TRUE	15846.1	20961.3	18968	2590.06	8987.52	7212.87
935	935	gi|4155145	N/A	N/A	putative [Helicobacter pylori J99]	TRUE	127.076	193.25	248.18	258.345	702.23	155.357
936	936	gi|54039961	N/A	N/A	RecName: Full=UPF0763 protein jhp_0609	TRUE	2869.24	230.903	8836.38	1588.05	11113.9	346.031
937	937	gi|4155597	N/A	N/A	FERROCHELATASE [Helicobacter pylori J99]	TRUE	3555.01	1049.78	11363.8	7917.79	2801.97	4853.43
938	938	gi|4154970	N/A	N/A	putative TYPE II DNA MODIFICATION ENZYME (METHYLTRANSFERASE) [Helicobacter pylori J99]	TRUE	33.3462	112.199	968.581	234.362	355.936	81.4163
939	939	gi|4155009	N/A	N/A	cag island protein [Helicobacter pylori J99]	TRUE	6941.8	3408.27	1193.42	29650.7	4749.11	28654.4
940	940	gi|4154894	N/A	N/A	putative [Helicobacter pylori J99]	TRUE	4995.98	5536.72	4460.82	3481.44	734.711	51.7855
941	941	gi|9979051	N/A	N/A	RecName: Full=Sec-independent protein translocase protein TatB	TRUE	676.145	13235.7	1843.04	12811.7	14786.1	12065.9
942	942	gi|4154661	N/A	N/A	putative [Helicobacter pylori J99]	TRUE	17104.4	19743.5	17520.2	21698.9	13786.2	24714.4
943	943	gi|4155727	N/A	N/A	putative role in outermembrane permeability [Helicobacter pylori J99]	TRUE	13435.4	13581.1	22269.3	14078.9	115623	26687
944	944	gi|7674140	N/A	N/A	RecName: Full=Cyclic pyranopterin monophosphate synthase; AltName: Full=Molybdenum cofactor biosynthesis protein A	TRUE	662.239	4803.09	5549.08	5645.02	1397.17	3683.18
945	945	gi|4155876	N/A	N/A	PHOSPHATIDYLSERINE DECARBOXYLASE [Helicobacter pylori J99]	TRUE	4502.01	6322.43	28920.3	358.001	11634.5	18437.3
946	946	gi|4155551	N/A	N/A	putative S/N-oxide reductase [Helicobacter pylori J99]	TRUE	59511.1	5081.33	103229	36777.8	98745.4	80772.4
947	947	gi|4155254	N/A	N/A	putative [Helicobacter pylori J99]	TRUE	852.681	763.776	5062.91	4365.03	4614.43	7425.02
948	948	gi|4155795	N/A	N/A	putative NADH oxidoreductase I [Helicobacter pylori J99]	TRUE	34241.3	31925.1	40311.3	16376.4	24661.4	1221.5
949	949	gi|4155117	N/A	N/A	Hydrogenase, cytochrome subunit [Helicobacter pylori J99]	TRUE	12040.9	13140.5	7881.09	45516.6	22143.6	50276.5
950	950	gi|4156034	N/A	N/A	putative [Helicobacter pylori J99]	TRUE	4826.14	2521.26	3088.43	10484.1	1092.73	2316.6
951	951	gi|4155506	N/A	N/A	putative [Helicobacter pylori J99]	TRUE	7475.57	5013.33	7832.86	76405.2	13832.5	70286.1
952	952	gi|54039984	N/A	N/A	RecName: Full=Uncharacterized protein jhp_0995	TRUE	18300.7	431.364	27690	15601.5	18822.8	18926.1
953	953	gi|7531039	N/A	N/A	RecName: Full=Holo-[acyl-carrier-protein] synthase; Short=Holo-ACP synthase; AltName: Full=4'-phosphopantetheinyl transferase AcpS	TRUE	3231.96	8086.6	4824.32	690.797	6452.27	7045.42
954	954	gi|4154796	N/A	N/A	putative [Helicobacter pylori J99]	TRUE	6320.15	10831.3	1561.83	3293.25	46677.2	7271.52
955	955	gi|4155741	N/A	N/A	OXYGEN-INDEPENDENT COPROPORPHYRINOGEN III OXIDASE [Helicobacter pylori J99]	TRUE	1477.48	5036.22	617.394	5609.81	13879.2	14714
956	956	gi|4154829	N/A	N/A	putative FLAGELLAR BIOSYNTHESIS PROTEIN [Helicobacter pylori J99]	TRUE	6334.81	9622.54	8541.45	23763.8	23593.2	23767.2
957	957	gi|4154746	N/A	N/A	putative [Helicobacter pylori J99]	TRUE	16661.8	17789.5	19506.9	11670.4	15191.2	3496.79
958	958	gi|7673962	N/A	N/A	RecName: Full=Shikimate kinase; Short=SK	TRUE	14075.2	14829	13400.1	8819.5	3893.79	1680.21
959	959	gi|4155712	N/A	N/A	putative [Helicobacter pylori J99]	TRUE	87.5284	318.747	466.229	1077.28	2108.99	3101.25
960	960	gi|4155726	N/A	N/A	putative [Helicobacter pylori J99]	TRUE	4294.66	7726.53	8262.56	396.621	2955.01	4412.99
961	961	gi|4155890	N/A	N/A	putative [Helicobacter pylori J99]	TRUE	18965.1	16485.3	3010.03	7635.04	3333.06	81639.6
962	962	gi|6685895	N/A	N/A	RecName: Full=Ribonuclease HI; Short=RNase HI	TRUE	1003.7	1092.83	4403.61	1220.37	17783.6	874.729
963	963	gi|4155915	N/A	N/A	putative [Helicobacter pylori J99]	TRUE	39619.4	41700	50045.6	37035.3	34724	31217.9
964	964	gi|4155676	N/A	N/A	putative component of cation transport for cbb3-type oxidase [Helicobacter pylori J99]	TRUE	2082.6	3413.38	6772.45	5353.91	9876.55	1642.17
965	965	gi|4155042	N/A	N/A	putative [Helicobacter pylori J99]	TRUE	1581.36	1540.59	25401.4	5565.68	14498.2	15140.1
966	966	gi|4154857	N/A	N/A	putative [Helicobacter pylori J99]	TRUE	87748.2	102024	117855	130768	43322.5	37879.2
967	967	gi|4154940	N/A	N/A	TYPE I RESTRICTION ENZYME (SPECIFICITY SUBUNIT) [Helicobacter pylori J99]	TRUE	28836	28467.2	60774	60793.8	65543	5196.83
968	968	gi|4156015	N/A	N/A	putative [Helicobacter pylori J99]	TRUE	11630.5	5124.98	6500.17	11877.3	24226	18602.4
969	969	gi|4155307	N/A	N/A	putative MOLYBDOPTERIN CONVERTING FACTOR, SUBUNIT 1 [Helicobacter pylori J99]	TRUE	16407.8	1264.05	23041.6	16200.5	3155.29	15361.9
970	970	gi|4155584	N/A	N/A	putative [Helicobacter pylori J99]	TRUE	5677.59	7035.11	7355.96	1373.13	5780.6	5977.61
971	971	gi|4154982	N/A	N/A	UDP-N-ACETYLMURAMOYLALANINE--D-GLUTAMATE LIGASE [Helicobacter pylori J99]	TRUE	37737.2	28053.6	35804.1	9506.96	12861.1	3284.61
972	972	gi|4154902	N/A	N/A	putative [Helicobacter pylori J99]	TRUE	826.093	1930.59	1278.55	403.681	1485.24	1422.33
973	973	gi|81790372	N/A	N/A	RecName: Full=NADH-quinone oxidoreductase subunit H; AltName: Full=NADH dehydrogenase I subunit H; AltName: Full=NDH-1 subunit H	TRUE	18005.4	16442.1	18928.6	9863.55	8836.51	37916.5
974	974	gi|4155204	N/A	N/A	RNA POLYMERASE SIGMA-54 FACTOR [Helicobacter pylori J99]	TRUE	684.615	190.002	1100.61	5805.74	855.772	1194.09
975	975	gi|54039203	N/A	N/A	RecName: Full=50S ribosomal protein L35	TRUE	3032.39	5515.31	3098.2	6650.84	48719.2	5058.58
976	976	gi|54039147	N/A	N/A	RecName: Full=50S ribosomal protein L28	TRUE	4442.81	643.995	6166.93	15924.3	698.211	13392.1
977	977	gi|4155271	N/A	N/A	putative [Helicobacter pylori J99]	TRUE	1631.43	10174.8	939.655	859.951	927.884	3524.17
978	978	RRRRRgi|4156043	N/A	N/A	REVERSED TYPE I RESTRICTION ENZYME (MODIFICATION SUBUNIT) [Helicobacter pylori J99]	TRUE	13739.5	2307.6	3907.77	793.413	1328.42	3725.92
979	979	gi|4154930	N/A	N/A	putative TRANSCRIPTIONAL REGULATOR [Helicobacter pylori J99]	TRUE	3755.81	890.782	4774.47	1256.77	871.425	261.713
980	980	gi|4154517	N/A	N/A	DNA transfer protein [Helicobacter pylori J99]	TRUE	581.686	347.436	2031.26	601.273	1201.11	12050.6
981	981	gi|4154750	N/A	N/A	putative [Helicobacter pylori J99]	TRUE	482.183	1153.69	1003.74	4926.94	659.673	6664.76
